# Supplementary material for: Quantification of Difference in Nonselectivity Between In Vitro Diagnostic Medical Devices
Source: Biom J. 2025 Jan 2;67(1):e70032. doi: 10.1002/bimj.70032 (PMC11695778; doi:10.1002/bimj.70032)
Supplement: Supplementary file 1 — Supporting Information [file BIMJ-67-e70032-s001.zip]

Archive with 118 entries (82 files):
- Reproducibility resubmission v2/
- Reproducibility resubmission v2/header.tex
- Reproducibility resubmission v2/README.pdf
- Reproducibility resubmission v2/real data/
- Reproducibility resubmission v2/real data/crp.xlsx
- Reproducibility resubmission v2/real data/glucose_serum.xlsx
- Reproducibility resubmission v2/real data/hematology_hb.xlsx
- Reproducibility resubmission v2/Reproducing manuscript results.Rmd
- Reproducibility resubmission v2/results pkf 22 10 2024 15 cores/
- Reproducibility resubmission v2/results pkf 22 10 2024 15 cores/Reproducing-manuscript-results.pdf
- Reproducibility resubmission v2/results pkf 22 10 2024 15 cores/Reproducing-manuscript-results_files/
- Reproducibility resubmission v2/results pkf 22 10 2024 15 cores/Reproducing-manuscript-results_files/figure-latex/
- Reproducibility resubmission v2/results pkf 22 10 2024 15 cores/Reproducing-manuscript-results_files/figure-latex/alinity-vs-vitros-1.pdf
- Reproducibility resubmission v2/results pkf 22 10 2024 15 cores/Reproducing-manuscript-results_files/figure-latex/percentiles-of-zeta-1-2-5-1.pdf
- Reproducibility resubmission v2/results pkf 22 10 2024 15 cores/Reproducing-manuscript-results_files/figure-latex/percentiles-of-zeta-3-4-1.pdf
- Reproducibility resubmission v2/results pkf 22 10 2024 15 cores/Reproducing-manuscript-results_files/figure-latex/scatter-plots-for-crp-1.pdf
- Reproducibility resubmission v2/results pkf 22 10 2024 15 cores/Reproducing-manuscript-results_files/figure-latex/scatter-plots-for-hb-1.pdf
- Reproducibility resubmission v2/results pkf 22 10 2024 15 cores/Reproducing-manuscript-results_files/figure-latex/simulation-1-to-4-illustration-1.pdf
- Reproducibility resubmission v2/results pkf 22 10 2024 15 cores/Reproducing-manuscript-results_files/figure-latex/zeta-0-distribution-1.pdf
- Reproducibility resubmission v2/results pkf 22 10 2024 15 cores/simulation results relevant/
- Reproducibility resubmission v2/results pkf 22 10 2024 15 cores/simulation results relevant/1. simulation setting/
- Reproducibility resubmission v2/results pkf 22 10 2024 15 cores/simulation results relevant/1. simulation setting/1.txt
- Reproducibility resubmission v2/results pkf 22 10 2024 15 cores/simulation results relevant/1. simulation setting/ssr.csv
- Reproducibility resubmission v2/results pkf 22 10 2024 15 cores/simulation results relevant/2. simulation setting/
- Reproducibility resubmission v2/results pkf 22 10 2024 15 cores/simulation results relevant/2. simulation setting/2.txt
- Reproducibility resubmission v2/results pkf 22 10 2024 15 cores/simulation results relevant/2. simulation setting/ssr.csv
- Reproducibility resubmission v2/results pkf 22 10 2024 15 cores/simulation results relevant/3. simulation setting/
- Reproducibility resubmission v2/results pkf 22 10 2024 15 cores/simulation results relevant/3. simulation setting/3.txt
- Reproducibility resubmission v2/results pkf 22 10 2024 15 cores/simulation results relevant/3. simulation setting/ssr.csv
- Reproducibility resubmission v2/results pkf 22 10 2024 15 cores/simulation results relevant/4. simulation setting/
- Reproducibility resubmission v2/results pkf 22 10 2024 15 cores/simulation results relevant/4. simulation setting/4.txt
- Reproducibility resubmission v2/results pkf 22 10 2024 15 cores/simulation results relevant/4. simulation setting/ssr.csv
- Reproducibility resubmission v2/results pkf 22 10 2024 15 cores/simulation results relevant/5. simulation setting/
- Reproducibility resubmission v2/results pkf 22 10 2024 15 cores/simulation results relevant/5. simulation setting/5.txt
- Reproducibility resubmission v2/results pkf 22 10 2024 15 cores/simulation results relevant/5. simulation setting/ssr.csv
- Reproducibility resubmission v2/results pkf 22 10 2024 15 cores/simulation results relevant/6. simulation setting/
- Reproducibility resubmission v2/results pkf 22 10 2024 15 cores/simulation results relevant/6. simulation setting/6.txt
- Reproducibility resubmission v2/results pkf 22 10 2024 15 cores/simulation results relevant/6. simulation setting/ssr.csv
- Reproducibility resubmission v2/results pkf 22 10 2024 15 cores/simulation results relevant/sensitivity analysis/
- Reproducibility resubmission v2/results pkf 22 10 2024 15 cores/simulation results relevant/sensitivity analysis/error_dist.csv
- Reproducibility resubmission v2/results pkf 22 10 2024 15 cores/simulation results relevant/sensitivity analysis/missing_data.csv
- Reproducibility resubmission v2/results pkf 22 10 2024 15 cores/simulation results relevant/sensitivity analysis/sensitivity.txt
- Reproducibility resubmission v2/results pkf 22 10 2024 15 cores/simulation results relevant/sensitivity analysis/tau_dist.csv
- Reproducibility resubmission v2/results pkf 22 10 2024 15 cores/Supplemental-file-repr.pdf
- Reproducibility resubmission v2/results pkf 22 10 2024 15 cores/Supplemental-file-repr_files/
- Reproducibility resubmission v2/results pkf 22 10 2024 15 cores/Supplemental-file-repr_files/figure-latex/
- Reproducibility resubmission v2/results pkf 22 10 2024 15 cores/Supplemental-file-repr_files/figure-latex/fifth-set-of-simulations-results-1.pdf
- Reproducibility resubmission v2/results pkf 22 10 2024 15 cores/Supplemental-file-repr_files/figure-latex/first-set-simulation-results-1.pdf
- Reproducibility resubmission v2/results pkf 22 10 2024 15 cores/Supplemental-file-repr_files/figure-latex/first-set-simulation-results-extra-1.pdf
- Reproducibility resubmission v2/results pkf 22 10 2024 15 cores/Supplemental-file-repr_files/figure-latex/fourth-set-of-simulations-results-1.pdf
- Reproducibility resubmission v2/results pkf 22 10 2024 15 cores/Supplemental-file-repr_files/figure-latex/principle-figures-settings-1.pdf
- Reproducibility resubmission v2/results pkf 22 10 2024 15 cores/Supplemental-file-repr_files/figure-latex/second-set-simulation-results-1.pdf
- Reproducibility resubmission v2/results pkf 22 10 2024 15 cores/Supplemental-file-repr_files/figure-latex/sixth-set-of-simulations-results-1.pdf
- Reproducibility resubmission v2/results pkf 22 10 2024 15 cores/Supplemental-file-repr_files/figure-latex/sixth-set-of-simulations-results-2-1.pdf
- Reproducibility resubmission v2/results pkf 22 10 2024 15 cores/Supplemental-file-repr_files/figure-latex/third-set-simulation-results-1.pdf
- Reproducibility resubmission v2/results pkf 22 10 2024 7 cores/
- Reproducibility resubmission v2/results pkf 22 10 2024 7 cores/Reproducing-manuscript-results.pdf
- Reproducibility resubmission v2/results pkf 22 10 2024 7 cores/Reproducing-manuscript-results_files/
- Reproducibility resubmission v2/results pkf 22 10 2024 7 cores/Reproducing-manuscript-results_files/figure-latex/
- Reproducibility resubmission v2/results pkf 22 10 2024 7 cores/Reproducing-manuscript-results_files/figure-latex/alinity-vs-vitros-1.pdf
- Reproducibility resubmission v2/results pkf 22 10 2024 7 cores/Reproducing-manuscript-results_files/figure-latex/percentiles-of-zeta-1-2-5-1.pdf
- Reproducibility resubmission v2/results pkf 22 10 2024 7 cores/Reproducing-manuscript-results_files/figure-latex/percentiles-of-zeta-3-4-1.pdf
- Reproducibility resubmission v2/results pkf 22 10 2024 7 cores/Reproducing-manuscript-results_files/figure-latex/scatter-plots-for-crp-1.pdf
- Reproducibility resubmission v2/results pkf 22 10 2024 7 cores/Reproducing-manuscript-results_files/figure-latex/scatter-plots-for-hb-1.pdf
- Reproducibility resubmission v2/results pkf 22 10 2024 7 cores/Reproducing-manuscript-results_files/figure-latex/simulation-1-to-4-illustration-1.pdf
- Reproducibility resubmission v2/results pkf 22 10 2024 7 cores/Reproducing-manuscript-results_files/figure-latex/zeta-0-distribution-1.pdf
- Reproducibility resubmission v2/results pkf 22 10 2024 7 cores/simulation results relevant/
- Reproducibility resubmission v2/results pkf 22 10 2024 7 cores/simulation results relevant/1. simulation setting/
- Reproducibility resubmission v2/results pkf 22 10 2024 7 cores/simulation results relevant/1. simulation setting/1.txt
- Reproducibility resubmission v2/results pkf 22 10 2024 7 cores/simulation results relevant/1. simulation setting/ssr.csv
- Reproducibility resubmission v2/results pkf 22 10 2024 7 cores/simulation results relevant/2. simulation setting/
- Reproducibility resubmission v2/results pkf 22 10 2024 7 cores/simulation results relevant/2. simulation setting/2.txt
- Reproducibility resubmission v2/results pkf 22 10 2024 7 cores/simulation results relevant/2. simulation setting/ssr.csv
- Reproducibility resubmission v2/results pkf 22 10 2024 7 cores/simulation results relevant/3. simulation setting/
- Reproducibility resubmission v2/results pkf 22 10 2024 7 cores/simulation results relevant/3. simulation setting/3.txt
- Reproducibility resubmission v2/results pkf 22 10 2024 7 cores/simulation results relevant/3. simulation setting/ssr.csv
- Reproducibility resubmission v2/results pkf 22 10 2024 7 cores/simulation results relevant/4. simulation setting/
- Reproducibility resubmission v2/results pkf 22 10 2024 7 cores/simulation results relevant/4. simulation setting/4.txt
- Reproducibility resubmission v2/results pkf 22 10 2024 7 cores/simulation results relevant/4. simulation setting/ssr.csv
- Reproducibility resubmission v2/results pkf 22 10 2024 7 cores/simulation results relevant/5. simulation setting/
- Reproducibility resubmission v2/results pkf 22 10 2024 7 cores/simulation results relevant/5. simulation setting/5.txt
- Reproducibility resubmission v2/results pkf 22 10 2024 7 cores/simulation results relevant/5. simulation setting/ssr.csv
- Reproducibility resubmission v2/results pkf 22 10 2024 7 cores/simulation results relevant/6. simulation setting/
- Reproducibility resubmission v2/results pkf 22 10 2024 7 cores/simulation results relevant/6. simulation setting/6.txt
- Reproducibility resubmission v2/results pkf 22 10 2024 7 cores/simulation results relevant/6. simulation setting/ssr.csv
- Reproducibility resubmission v2/results pkf 22 10 2024 7 cores/simulation results relevant/sensitivity analysis/
- Reproducibility resubmission v2/results pkf 22 10 2024 7 cores/simulation results relevant/sensitivity analysis/error_dist.csv
- Reproducibility resubmission v2/results pkf 22 10 2024 7 cores/simulation results relevant/sensitivity analysis/missing_data.csv
- Reproducibility resubmission v2/results pkf 22 10 2024 7 cores/simulation results relevant/sensitivity analysis/sensitivity.txt
- Reproducibility resubmission v2/results pkf 22 10 2024 7 cores/simulation results relevant/sensitivity analysis/tau_dist.csv
- Reproducibility resubmission v2/results pkf 22 10 2024 7 cores/Supplemental-file-repr.pdf
- Reproducibility resubmission v2/results pkf 22 10 2024 7 cores/Supplemental-file-repr_files/
- Reproducibility resubmission v2/results pkf 22 10 2024 7 cores/Supplemental-file-repr_files/figure-latex/
- Reproducibility resubmission v2/results pkf 22 10 2024 7 cores/Supplemental-file-repr_files/figure-latex/fifth-set-of-simulations-results-1.pdf
- Reproducibility resubmission v2/results pkf 22 10 2024 7 cores/Supplemental-file-repr_files/figure-latex/first-set-simulation-results-1.pdf
- Reproducibility resubmission v2/results pkf 22 10 2024 7 cores/Supplemental-file-repr_files/figure-latex/first-set-simulation-results-extra-1.pdf
- Reproducibility resubmission v2/results pkf 22 10 2024 7 cores/Supplemental-file-repr_files/figure-latex/fourth-set-of-simulations-results-1.pdf
- Reproducibility resubmission v2/results pkf 22 10 2024 7 cores/Supplemental-file-repr_files/figure-latex/principle-figures-settings-1.pdf
- Reproducibility resubmission v2/results pkf 22 10 2024 7 cores/Supplemental-file-repr_files/figure-latex/second-set-simulation-results-1.pdf
- Reproducibility resubmission v2/results pkf 22 10 2024 7 cores/Supplemental-file-repr_files/figure-latex/sixth-set-of-simulations-results-1.pdf
- Reproducibility resubmission v2/results pkf 22 10 2024 7 cores/Supplemental-file-repr_files/figure-latex/sixth-set-of-simulations-results-2-1.pdf
- Reproducibility resubmission v2/results pkf 22 10 2024 7 cores/Supplemental-file-repr_files/figure-latex/third-set-simulation-results-1.pdf
- Reproducibility resubmission v2/simulation results relevant/
- Reproducibility resubmission v2/simulation results relevant/1. simulation setting/
- Reproducibility resubmission v2/simulation results relevant/1. simulation setting/1.txt
- Reproducibility resubmission v2/simulation results relevant/2. simulation setting/
- Reproducibility resubmission v2/simulation results relevant/2. simulation setting/2.txt
- Reproducibility resubmission v2/simulation results relevant/3. simulation setting/
- Reproducibility resubmission v2/simulation results relevant/3. simulation setting/3.txt
- Reproducibility resubmission v2/simulation results relevant/4. simulation setting/
- Reproducibility resubmission v2/simulation results relevant/4. simulation setting/4.txt
- Reproducibility resubmission v2/simulation results relevant/5. simulation setting/
- Reproducibility resubmission v2/simulation results relevant/5. simulation setting/5.txt
- Reproducibility resubmission v2/simulation results relevant/6. simulation setting/
- Reproducibility resubmission v2/simulation results relevant/6. simulation setting/6.txt
- Reproducibility resubmission v2/simulation results relevant/sensitivity analysis/
- Reproducibility resubmission v2/simulation results relevant/sensitivity analysis/sensitivity.txt
- Reproducibility resubmission v2/Supplemental file repr.Rmd
