# Supplementary material for: Quantification of Difference in Nonselectivity Between In Vitro Diagnostic Medical Devices
Source: Biom J. 2025 Jan 2;67(1):e70032. doi: 10.1002/bimj.70032 (PMC11695778; doi:10.1002/bimj.70032)
Supplement: Supplementary file 1 — Supporting Information [file BIMJ-67-e70032-s001.zip › Reproducibility resubmission v2/header.tex]

\usepackage[english]{babel}
\usepackage{caption}

\addto\captionsenglish{%
  \renewcommand{\figurename}{Figure}
  \renewcommand{\tablename}{Table}
}

\DeclareCaptionLabelFormat{bold}{\textbf{#1 #2}}
\captionsetup[figure]{labelformat=bold, labelsep=period}
\captionsetup[table]{labelformat=bold, labelsep=period}
