# Supplementary material for: Quantification of Difference in Nonselectivity Between In Vitro Diagnostic Medical Devices
Source: Biom J. 2025 Jan 2;67(1):e70032. doi: 10.1002/bimj.70032 (PMC11695778; doi:10.1002/bimj.70032)
Supplement: Supplementary file 1 — Supporting Information [file BIMJ-67-e70032-s001.zip › Reproducibility resubmission v2/real data/crp.xlsx]

## Sheet: CS
SampleID	ReplicateID	Architect	Cobas	Dimension	Advia	Vitros
1	1	12.8	11	12.2	14.9	13.1
2	1	36.7	32.3	35.5	38.3	33.9
3	1	5.7	5.3	6.37	5.8	5.4
4	1	37.8	32.8	38.2	39.3	34.8
5	1	38.3	32.9	36.2	40.3	34.9
6	1	73.2	63	78.3	75.4	68.8
7	1	8.4	7.6	9.14	9.4	8.6
8	1	16.7	14.5	16.2	19.5	17
9	1	4.7	4.5	5.21	4.5	4.2
10	1	82.3	77	84.6	84.4	77
11	1	80.2	70.4	80.9	83.3	75
12	1	10.2	8.8	10.5	11.5	10.3
13	1	33.4	29.8	33.2	35.7	31.7
14	1	35	30.8	32	36.5	31.4
15	1	7.1	6.4	6.69	7.7	7.1
16	1	81.5	76.5	86.1	83.8	76.3
17	1	55	49.8	53.6	55.8	49.5
18	1	52.5	50.3	54.2	53.3	47.1
19	1	1.5	1.2			0.7
20	1	40.8	34.4	42.4	42.2	37.4
21	1	48	41.9	49.4	49.1	45.3
22	1	52.7	47	51.7	53.4	46.7
23	1	67.8	59	70.6	67.5	62.7
24	1	25.5	22.1	22.4	28	25.1
25	1	20.1	17.2	19.4	23.2	20.3
1	2	12.5	10.9	11.2	14.5	13.3
2	2	36.5	33.7	35.1	38.6	33.4
3	2	5.6	5.3	6.39	5.5	5.2
4	2	37	32.5	36.4	38.8	34.6
5	2	37.8	34.1	37.3	40.1	36.2
6	2	72.7	65.5	77.6	74	70.1
7	2	8.2	7.4	9.02	9.4	8.5
8	2	16.5	14.8	15	19.3	17.2
9	2	4.6	4.5	5.2	4.5	4.3
10	2	82	77.1	85.1	83.2	77.9
11	2	81.4	67.9	79.5	81.1	78.1
12	2	10.1	8.6	9.26	11.6	10.4
13	2	33.2	29.4	34.3	35.8	32.7
14	2	33.7	30.5	32.1	36.5	31.9
15	2	6.9	6.4	6.64	7.5	7.4
16	2	81.1	74.8	86.4	83	77.2
17	2	54.4	48.8	53.9	55.6	51.2
18	2	51.6	48.1	56.4	53.1	48.2
19	2	1.5	1.2			0.7
20	2	40.7	35.9	42	41.7	38.3
21	2	47.5	42.6	49.5	49	45.7
22	2	51.5	45.7	52.4	53.7	48.8
23	2	67.1	59.4	72.2	67.2	63.4
24	2	24.7	21.7	23.1	27.6	25.4
25	2	20	17.2	18.9	22.8	20.6
1	3	12.4	11.1	12.5	14.6	13.6
2	3	36.1	32.4	35.1	38.8	34.4
3	3	5.6	5.2	5.22	5.7	5.6
4	3	37.1	32.6	37.8	38.7	36.4
5	3	37.1	35.1	36.3	40.1	35.8
6	3	72.5	64.1	77.6	74.3	71.4
7	3	8.2	7.5	7.61	9.5	8.9
8	3	16.4	14.5	16.1	19.3	17.9
9	3	4.7	4.4	5.22	4.5	4.4
10	3	82.4	74.9	85.6	82.8	79.6
11	3	80.6	72.5	79.7	82.1	75.6
12	3	9.9	8.9	9.25	11.6	10.1
13	3	32.8	30.2	33.1	35.8	31.3
14	3	33.7	29.7	32.1	36.2	31.9
15	3	6.7	6.3	7.7	7.5	7.4
16	3	81.5	74.4	84.7	83.3	76
17	3	53.9	48.1	54.5	55.4	51.1
18	3	51.6	49.6	53.2	53.9	47.1
19	3	1.4	1.3			0.7
20	3	40.3	35.9	41.2	42.2	37.4
21	3	47.2	41.7	49.8	48.5	45.3
22	3	52.5	46.3	53.4	53.6	47.5
23	3	67	59.6	70.6	68.1	62.1
24	3	24.7	21.9	22.1	27.9	25.7
25	3	19.9	17.4	19.4	22.8	19.8

## Sheet: EQAM
SampleID	ReplicateID	Architect	Cobas	Dimension	Advia	Vitros
Noklus 1, 012017	1	2.2	1.9	2.3	2.5	1.5
Noklus 1, 022017	1	4.5	4.1	4.77	4.1	3.6
Noklus C, 032017	1	36.8	35	33.7	37.7	33.4
Noklus D, 042017	1	70	66.1	73.7	70.2	64.3
Noklus 1, 012017	2	2.1	1.9	2	2.2	1.5
Noklus 1, 022017	2	4.5	4.1	5.16	4.2	3.9
Noklus C, 032017	2	36.6	32.9	33.6	38	34.5
Noklus D, 042017	2	68.9	62.7	72.5	70.8	65.8
Noklus 1, 012017	3	2.2	1.9	2.3	2.5	1.5
Noklus 1, 022017	3	4.5	4.1	4.45	4.2	3.8
Noklus C, 032017	3	36.1	33.4	33.7	38.3	33.4
Noklus D, 042017	3	68.6	64	71.7	70.5	65.2
