# Supplementary material for: Quantification of Difference in Nonselectivity Between In Vitro Diagnostic Medical Devices
Source: Biom J. 2025 Jan 2;67(1):e70032. doi: 10.1002/bimj.70032 (PMC11695778; doi:10.1002/bimj.70032)
Supplement: Supplementary file 1 — Supporting Information [file BIMJ-67-e70032-s001.zip › Reproducibility resubmission v2/real data/glucose_serum.xlsx]

## Sheet: r_pasient
SampleID	ReplicateID	Cholestech	Advia	Vitros	Cobas	Alinity
1	1	4.73	4.89	5.05	4.84	4.86
2	1	9.86	9.96	10.01	9.98	10.1
4	1	11.1	11.5	11.71	11.53	11.59
5	1	9.01	9.45	9.72	9.54	9.51
6	1	11.6	12.2	12.51	12.52	12.48
7	1	10.8	10.86	10.94	10.99	11.02
8	1	8.44	8.67	8.87	8.9	8.76
9	1	7.43	7.44	7.67	7.62	7.52
10	1	7.97	8.08	8.2	8.14	8.14
11	1	4.48	4.67	4.79	4.73	4.6
12	1	9.6	9.91	10.1	10.05	9.94
13	1	5.98	6.4	6.47	6.49	6.43
14	1	5.3	5.48	5.67	5.55	5.5
15	1	5.41	5.6	5.69	5.64	5.63
16	1	8.27	8.24	8.42	8.28	8.39
17	1	12.6	12.75	13.1	12.89	13.11
18	1	6.61	6.65	6.81	6.75	6.68
20	1	5.17	5.41	5.59	5.46	5.43
21	1	4.66	4.5	4.71	4.51	4.45
22	1	8.95	9.31	9.52	9.47	9.46
23	1	4.04	4.22	4.32	4.23	4.19
24	1	7.52	7.44	7.62	7.56	7.57
25	1	6.76	6.88	7.05	6.93	6.93
1	2	4.9	4.9	5.05	4.87	4.87
2	2	9.87	9.97	9.99	10.08	10.06
4	2	10.9	11.4	11.72	11.55	11.62
5	2	8.89	9.52	9.77	9.55	9.51
6	2	11.5	12.26	12.62	12.35	12.41
7	2	10.7	10.89	10.87	10.88	10.96
8	2	8.81	8.74	8.82	8.78	8.75
9	2	7.52	7.4	7.71	7.56	7.52
10	2	7.76	8.09	8.19	8.12	8.09
11	2	4.48	4.66	4.82	4.72	4.59
12	2	9.67	9.89	10.17	10.12	9.95
13	2	6.25	6.35	6.49	6.41	6.42
14	2	5.17	5.52	5.6	5.52	5.51
15	2	5.51	5.63	5.68	5.61	5.59
16	2	8.02	8.27	8.38	8.26	8.41
17	2	11.9	12.78	13.13	13.03	13.19
18	2	6.48	6.68	6.84	6.7	6.7
20	2	5.02	5.52	5.59	5.48	5.41
21	2	4.72	4.59	4.71	4.49	4.48
22	2	9.18	9.42	9.5	9.46	9.44
23	2	4.21	4.29	4.32	4.22	4.2
24	2	7.22	7.6	7.64	7.63	7.54
25	2	6.57	7.1	7.07	6.93	6.91
1	3	4.65	4.93	5.05	4.93	4.91
2	3	9.39	9.97	10.1	10.3	10.12
4	3	10.8	11.49	11.68	11.8	11.69
5	3	8.88	9.5	9.7	9.68	9.58
6	3	12.2	12.34	12.6	12.58	12.55
7	3	10.4	10.86	10.97	11.03	11.03
8	3	8.88	8.76	8.85	8.87	8.85
9	3	7.51	7.49	7.68	7.55	7.6
10	3	7.96	8.1	8.17	8.24	8.19
11	3	4.51	4.7	4.82	4.65	4.62
12	3	9.65	9.85	10.14	10.11	10.01
13	3	6.29	6.41	6.54	6.48	6.48
14	3	5.29	5.52	5.65	5.52	5.55
15	3	5.36	5.67	5.66	5.65	5.65
16	3	8.03	8.27	8.29	8.3	8.47
17	3	12.6	12.86	13.08	13.14	13.28
18	3	6.29	6.63	6.78	6.67	6.72
20	3	5.4	5.46	5.58	5.47	5.47
21	3	4.47	4.54	4.62	4.55	4.5
22	3	9.27	9.39	9.46	9.55	9.51
23	3	4.04	4.23	4.28	4.27	4.22
24	3	7.29	7.55	7.63	7.67	7.55
25	3	6.92	6.9	7.08	6.98	6.89
