# Supplementary material for: Quantification of Difference in Nonselectivity Between In Vitro Diagnostic Medical Devices
Source: Biom J. 2025 Jan 2;67(1):e70032. doi: 10.1002/bimj.70032 (PMC11695778; doi:10.1002/bimj.70032)
Supplement: Supplementary file 1 — Supporting Information [file BIMJ-67-e70032-s001.zip › Reproducibility resubmission v2/real data/hematology_hb.xlsx]

## Sheet: Sheet 1
SampleID	ReplicateID	Dia Spect Tm	HemoCue Hb201	HemoCue Hb801	QR go
Prøve 2	1. gang	10.4	10.9	10.7	10.5
Prøve 2	2.gang	10.5	11	10.8	11.2
Prøve 2	3.gang	10.5	11	11	10.5
Prøve 3	1. gang	12	12.3	12.5	12.5
Prøve 3	2.gang	12	12.3	12.5	12.2
Prøve 3	3.gang	12.1	12.4	12.5	12.9
Prøve 4	1. gang	10.1	10.4	10.8	10.1
Prøve 4	2.gang	10.2	10.4	10.7	10.4
Prøve 4	3.gang	10.2	10.3	10.8	10.4
Prøve 5	1. gang	8.9	9.1	9	8.9
Prøve 5	2.gang	8.8	9.1	8.9	8.8
Prøve 5	3.gang	8.9	9.1	8.9	8.5
Prøve 6	1. gang	14.2	14.6	14.5	14.7
Prøve 6	2.gang	14.4	14.7	14.7	14.5
Prøve 6	3.gang	14.3	14.6	14.6	15.3
Prøve 7	1. gang	13.7	13.8	14	14.7
Prøve 7	2.gang	13.7	13.9	14	14.3
Prøve 7	3.gang	13.8	13.9	14	14.4
Prøve 8	1. gang	13.2	13.6	13.6	13.6
Prøve 8	2.gang	13.1	13.5	13.6	13.4
Prøve 8	3.gang	13.2	13.4	13.6	14
Prøve 9	1. gang	10.6	10.5	11.1	10.7
Prøve 9	2.gang	10.6	10.6	11	10.5
Prøve 9	3.gang	10.5	10.5	11	10.6
Prøve 10	1. gang	9.5	9.7	9.4	9.7
Prøve 10	2.gang	9.4	9.6	9.5	9.5
Prøve 10	3.gang	9.4	9.8	9.5	9.8
Prøve 11	1. gang	14.1	14.3	14.6	14.5
Prøve 11	2.gang	14.1	14.3	14.6	14.7
Prøve 11	3.gang	14.1	14.3	14.5	14.7
Prøve 12	1. gang	15.8	16	16.4	16.6
Prøve 12	2.gang	15.8	15.9	16.4	16.7
Prøve 12	3.gang	15.6	15.9	16.4	16.2
Prøve 13	1. gang	13	13	13.2	13.8
Prøve 13	2.gang	13.1	13.1	13.2	13.9
Prøve 13	3.gang	13	13.2	13.1	13.8
Prøve 14	1. gang	11.8	12	12.4	12.3
Prøve 14	2.gang	11.8	12	12.1	12.4
Prøve 14	3.gang	11.8	12	12.2	12.5
Prøve 15	1. gang	8.9	8.7	9.2	8.9
Prøve 15	2.gang	8.9	8.6	9.1	8.7
Prøve 15	3.gang	8.9	8.6	9.1	8.4
Prøve 16	1. gang	14.4	14.6	14.8	15.4
Prøve 16	2.gang	14.5	14.7	14.7	15.5
Prøve 16	3.gang	14.5	14.6	14.7	15.6
Prøve 17	1. gang	10.1	10	10.5	10.3
Prøve 17	2.gang	10.2	10	10.5	10.2
Prøve 17	3.gang	10.1	10	10.5	9.7
Prøve 18	1. gang	13.1	12.7	13	13.2
Prøve 18	2.gang	13	12.7	13.1	13.6
Prøve 18	3.gang	12.9	12.8	13.2	13.4
Prøve 19	1. gang	13.9	13.9	14	14.4
Prøve 19	2.gang	13.8	13.9	14.1	14.3
Prøve 19	3.gang	13.8	13.9	14.1	14.8
Prøve 20	1. gang	9.5	9.7	9.6	9.7
Prøve 20	2.gang	9.4	9.7	9.6	9.9
Prøve 20	3.gang	9.5	9.8	9.5	9.2
Prøve 21	1. gang	13	13	13.2	13.5
Prøve 21	2.gang	13	13.1	13.2	13.8
Prøve 21	3.gang	12.9	13	13.2	13.6
Prøve 22	1. gang	13.2	13.3	13.6	13.4
Prøve 22	2.gang	13.2	13.3	13.6	13.8
Prøve 22	3.gang	13.2	13.4	13.5	13.2
Prøve 23	1. gang	9.1	8.8	9.2	9
Prøve 23	2.gang	9.1	8.9	9.2	9
Prøve 23	3.gang	9.1	8.9	9.2	9.3
Prøve 24	1. gang	13.2	13.2	13.5	13.8
Prøve 24	2.gang	13.2	13.3	13.6	13.6
Prøve 24	3.gang	13.2	13.2	13.4	13.8
Prøve 25	1. gang	13.1	13	13.3	13.5
Prøve 25	2.gang	13.2	13.2	13.4	13.3
Prøve 25	3.gang	13.2	13.2	13.4	13.6
