# Supplementary material for: Quantification of Difference in Nonselectivity Between In Vitro Diagnostic Medical Devices
Source: Biom J. 2025 Jan 2;67(1):e70032. doi: 10.1002/bimj.70032 (PMC11695778; doi:10.1002/bimj.70032)
Supplement: Supplementary file 1 — Supporting Information [file BIMJ-67-e70032-s001.zip › Reproducibility resubmission v2/Reproducing manuscript results.Rmd]

---
title: "Reproducing Figures and Tables of Manuscript"
subtitle: "Supplemental files"
author:
  - "Pernille Kjeilen Fauskanger\\textsuperscript{a,b}\\textsuperscript{*}"
  - "Sverre Sandberg\\textsuperscript{a,c,d}"
  - "Jesper Johansen\\textsuperscript{e}"
  - "Thomas Keller\\textsuperscript{f}"
  - "Jeffrey Budd\\textsuperscript{g}"
  - "W. Greg Miller\\textsuperscript{h}"
  - "Anne Stavelin\\textsuperscript{a}"
  - "Vincent Delatour\\textsuperscript{i}"
  - "Mauro Panteghini\\textsuperscript{j}"
  - "Bård Støve\\textsuperscript{b}"
output: 
  bookdown::pdf_document2:
   includes:
     in_header: header.tex
   toc: false
   keep_tex: true
   extra_dependencies: ["bbm", "nicefrac","xcolor","mathtools", "setspace"]
editor_options: 
  chunk_output_type: console
---

\textsuperscript{*} Corresponding author; E-mail: pernille.fauskanger@noklus.no

^a^ Norwegian Organization for Quality Improvement of Laboratory Examinations (Noklus), Haraldsplass Deaconess Hospital, Bergen, Norway.

^b^ Department of Mathematics, University of Bergen, Bergen, Norway.

^c^ Department of Global Public Health and Primary Care, University of Bergen, Bergen, Norway.

^d^ Department of Medical Biochemistry and Pharmacology, Haukeland University Hospital, Bergen, Norway.

^e^ Radiometer Medical ApS, Copenhagen, Denmark.

^f^ ACOMED Statistic, Leipzig, Germany.

^g^ Jeff Budd Consulting, St. Paul, MN, United States.

^h^ Department of Pathology, Virginia Commonwealth University, Richmond, VA, United States.

^i^ Laboratoire national de métrologie et d'essais, Paris, France.

^j^ Department of Laboratory Medicine, Ludwik Rydygier Collegium Medicum in Bydgoszcz, Nicolaus Copernicus University in Torun, Torun, Poland.

\newpage

```{r setup, include = FALSE}

# Basic setup
#--------------------------------------------------------------------------------
knitr::opts_chunk$set(echo = FALSE, eval = FALSE, error = FALSE)
options(knitr.kable.NA = '')
#--------------------------------------------------------------------------------

# Installation of CRAN-packages
#--------------------------------------------------------------------------------
# Checks for missing CRAN-packages
required_packages <- c("data.table", "stringi", "microbenchmark", "ggplot2", "boot",
                       "readxl", "utils", "moments", "parallel", "pbapply", "kableExtra")
all_current_packages <- installed.packages()
all_current_packages <- all_current_packages[!is.na(all_current_packages)]
have_packages <- required_packages[which(required_packages %in% all_current_packages)]
miss_packages <- setdiff(required_packages, have_packages)

# If some CRAN-packages are not installed, we install them now
if(length(miss_packages) > 0){
  sapply(X = miss_packages, FUN = install.packages, quiet = TRUE)
}

# Update vector of installed packages
all_current_packages <- installed.packages()
all_current_packages <- all_current_packages[!is.na(all_current_packages)]

#--------------------------------------------------------------------------------

# Installation of required development packages
#--------------------------------------------------------------------------------
# devtools is important for installing dev. packages, so it must be installed
if(!any("devtools" == all_current_packages)){
  install.packages("devtools", quiet = TRUE)
}

# Update vector of installed packages
all_current_packages <- installed.packages()
all_current_packages <- all_current_packages[!is.na(all_current_packages)]

# Check whether 'fasteqa' and 'commutability' is installed, and install if not.
if(!any("fasteqa" == all_current_packages)){
  if(any("devtools" == all_current_packages)){
    devtools::install_github("pernille267/fasteqa", quiet = TRUE)
    # Update vector of installed packages
    all_current_packages <- installed.packages()
    all_current_packages <- all_current_packages[!is.na(all_current_packages)]
  }
  else{
    stop("Something went wrong with the installation of devtools...")  
  }
}
if(any("fasteqa" == all_current_packages)){
  if(!any("commutability" == all_current_packages)){
    devtools::install_github("pernille267/commutability", quiet = TRUE)
    all_current_packages <- installed.packages()
    all_current_packages <- all_current_packages[!is.na(all_current_packages)]
  }
  else{
    message("Commutability is already installed ...")
  }
}
#--------------------------------------------------------------------------------

# Checking if all installations went as planned
#--------------------------------------------------------------------------------  
# These packages are needed in this document, so make sure they are all there
required_packages <- c("data.table", "stringi", "microbenchmark", "ggplot2",
                       "readxl", "utils", "moments", "parallel", "pbapply",
                       "fasteqa", "commutability", "devtools", "kableExtra")

# Load all required packages into the work space, given they are priorly installed
if(all(required_packages %in% all_current_packages)){
  library(data.table)
  library(stringi)
  library(microbenchmark)
  library(ggplot2)
  library(readxl)
  library(utils)
  library(moments)
  library(devtools)
  library(fasteqa)
  library(commutability)
  library(pbapply)
  library(parallel)
  library(kableExtra)
  library(boot)
  cat("All required packages are installed and loaded! Hurray", "\n")
}

# Deliver an error message if not all required packages are installed
if(!all(required_packages %in% all_current_packages)){
  stop("At least one package was not installed correctly or at all")
}
#--------------------------------------------------------------------------------


```

## Figure 1

Reproducing Figure 1 of the manuscript.

```{r simulation-1-to-4-illustration, fig.width=10, fig.height=10, out.height='80%', out.width='80%', fig.pos='t', fig.align='center', fig.cap="Visual representations of the simulation scenarios 1-4, along with their respective computed $\\hat{\\zeta}$ values for one realization. The blue-filled circles signify individual pairs of IVD-MD measurements $(x_{ir}, y_{ir})$. The black dashed lines in the background illustrate the lines of equivalence, defined by an intercept of zero and a slope of one.", eval = TRUE, warning = FALSE, message = FALSE}

# Set seed for reproducibility
set.seed(2)

# Setting base parameters
base_pars <- list(n = 25, R = 3, cvx = 0.01, cvy = 0.01, cil = 5, ciu = 15)

# Setting heteroscedasticity parameters
het_pars <- append(base_pars, list(eta0 = 1, eta = 7.5))

# Setting random DINS parameters
rdins_pars <- append(base_pars, list(prop = 0.33, mmax = 7.5))

# Setting systematic DINS parameters
sdins_pars <- append(base_pars, list(qran = 0.33, qpos = 1, mmax = 7.5))

# Simulating the four datasets based on the four sets of simulation parameters
data_setting_1 <- simulate_eqa_data(parameters = base_pars) |> setDT()
data_setting_2 <- simulate_eqa_data(parameters = het_pars) |> setDT()
data_setting_3 <- simulate_eqa_data(parameters = rdins_pars) |> setDT()
data_setting_4 <- simulate_eqa_data(parameters = sdins_pars) |> setDT()

# Calculate zeta hat values for each of the four simulated datasets
zeta_setting_1 <- estimate_zeta(data_setting_1)$zeta |> round(3L)
zeta_setting_2 <- estimate_zeta(data_setting_2)$zeta |> round(3L)
zeta_setting_3 <- estimate_zeta(data_setting_3)$zeta |> round(3L)
zeta_setting_4 <- estimate_zeta(data_setting_4)$zeta |> round(3L)

# Create scatter plot for simulated data avoid of DINS
plot_setting_1 <- ggplot(data = data_setting_1) + 
  geom_abline(slope = 1, intercept = 0, linetype = "dashed", show.legend = TRUE) +
  geom_point(mapping = aes(x = MP_B, y = MP_A, fill = "Clinical samples"), shape = 21,
             show.legend = FALSE) +
  labs(title = "Simulation scenario 1",
       subtitle = "Absence of DINS",
       color = "",
       fill = "") +
  scale_fill_manual(values = c("Clinical samples" = "#55CDEC")) +
  annotate(geom = "text", x = 7, y = 13, label = bquote(hat(zeta) == .(zeta_setting_1)), na.rm = FALSE) +
  theme_bw() +
  scale_x_continuous(name = expression(x[ir]), n.breaks = 12L, limits = c(4, 16)) +
  scale_y_continuous(name = expression(y[ir]), n.breaks = 12L, limits = c(4, 16)) +
  theme(plot.title = element_text(face = "bold", color = "#28A745", hjust = 0.5),
        plot.subtitle = element_text(face = "bold", color = "#28A745", hjust = 0.5),
        legend.position = "bottom")

# Create scatter plot for simulated data avoid of DINS but with heteroscedasticity
plot_setting_2 <- ggplot(data = data_setting_2) + 
  geom_abline(slope = 1, intercept = 0, linetype = "dashed", show.legend = TRUE) +
  geom_point(mapping = aes(x = MP_B, y = MP_A, fill = "Clinical samples"), shape = 21,
             show.legend = FALSE) +
  labs(title = "Simulation scenario 2",
       subtitle = "Absence of DINS and heteroscedastic measurement errors",
       color = "",
       fill = "") +
  scale_fill_manual(values = c("Clinical samples" = "#55CDEC")) +
  annotate(geom = "text", x = 7, y = 13, label = bquote(hat(zeta) == .(zeta_setting_2))) +
  theme_bw() +
  scale_x_continuous(name = expression(x[ir]), n.breaks = 12L, limits = c(4, 16)) +
  scale_y_continuous(name = expression(y[ir]), n.breaks = 12L, limits = c(4, 16)) +
  theme(plot.title = element_text(face = "bold", color = "#28A745", hjust = 0.5),
        plot.subtitle = element_text(face = "bold", color = "#28A745", hjust = 0.5),
        legend.position = "bottom")

# Create scatter plot for simulated data affected by random DINS
plot_setting_3 <- ggplot(data = data_setting_3) + 
  geom_abline(slope = 1, intercept = 0, linetype = "dashed", show.legend = TRUE) +
  geom_point(mapping = aes(x = MP_B, y = MP_A, fill = "Clinical samples"), shape = 21) +
  labs(title = "Simulation scenario 3",
       subtitle = "Random DINS",
       color = "",
       fill = "") +
  scale_fill_manual(values = c("Clinical samples" = "#55CDEC")) +
  annotate(geom = "text", x = 7, y = 13, label = bquote(hat(zeta) == .(zeta_setting_3)), na.rm = FALSE) +
  theme_bw() +
  scale_x_continuous(name = expression(x[ir]), n.breaks = 12L, limits = c(4, 16)) +
  scale_y_continuous(name = expression(y[ir]), n.breaks = 12L, limits = c(4, 16)) +
  theme(plot.title = element_text(face = "bold", color = "#28A745", hjust = 0.5),
        plot.subtitle = element_text(face = "bold", color = "#28A745", hjust = 0.5),
        legend.position = "bottom")

# Create scatter plot for simulated data affected by systematic DINS
plot_setting_4 <- ggplot(data = data_setting_4) + 
  geom_abline(slope = 1, intercept = 0, linetype = "dashed", show.legend = TRUE) +
  geom_point(mapping = aes(x = MP_B, y = MP_A, fill = "Clinical samples"), shape = 21) +
  labs(title = "Simulation scenario 4",
       subtitle = "Systematic DINS",
       color = "",
       fill = "") +
  scale_x_continuous(name = expression(x[ir]), n.breaks = 12L, limits = c(4, 16)) +
  scale_y_continuous(name = expression(y[ir]), n.breaks = 12L, limits = c(4, 16)) +
  scale_fill_manual(values = c("Clinical samples" = "#55CDEC")) +
  annotate(geom = "text", x = 7, y = 13, label = bquote(hat(zeta) == .(zeta_setting_4))) +
  theme_bw() +
  theme(plot.title = element_text(face = "bold", color = "#28A745", hjust = 0.5),
        plot.subtitle = element_text(face = "bold", color = "#28A745", hjust = 0.5),
        legend.position = "bottom")

# Gather all four scatter plots within a single figure <Figure 1>
cowplot::plot_grid(plotlist = list(plot_setting_1, plot_setting_2,
                                   plot_setting_3, plot_setting_4),
                   align = "hv")

```

## Figure 2

Reproducing Figure 2 in manuscript

```{r zeta-0-distribution, fig.height=8, fig.width=6, out.height='80%', out.width='80%', fig.pos='H', fig.align='center', fig.cap = "The statistical methodology for detecting excessive differences in non-selectivity (DINS) relies on the observed value of $\\hat{\\zeta}$ and a predetermined acceptable average percentage increase, $M(\\%)$, in pointwise prediction interval widths attributable to DINS. Upon defining a suitable value for $M(\\%)$, the subsequent step involves exploring the distribution of the conditional random variable $\\hat{\\zeta}$ given $M(\\%)$, which inherently depends on the number of CSs and replicates. In these two examples, we have 25 clinical samples and three replicates. Excessive DINS is inferred if the observed $\\hat{\\zeta}$ surpasses the 99th percentile of this conditional random variable. Panel \\textbf{A} illustrates a scenario with $M(\\%)$ set at $25\\%$, where the rejection region for $\\hat{\\zeta}$ (shown in red) extends from the 99th percentile of $\\hat{\\zeta}$ given $M(\\%) = 25\\%$. Conversely, Panel \\textbf{B} portrays an alternative scenario with $M(\\%)$ chosen as $50\\%$, and the corresponding rejection region for $\\hat{\\zeta}$ (also in red) starts from the 99th percentile of $\\hat{\\zeta}$ given $M(\\%) = 50\\%$. The red shaded areas also illustrate the probability of falsely concluding with excessive DINS for the three other distributions.", warning = FALSE, eval=TRUE}

# Simulate zeta
simulate_zeta <- function(data, x){
  return(estimate_zeta(simulate_eqa_data(data))$zeta)
}

# For reproducibility
set.seed(1)

# Set M as decimal value
M <- 0.25

# Base parameters
pars0 <- list(n = 25, R = 3, cvx = 0.02, cvy = 0.01, cil = 5, ciu = 90)

# Additional parameters for random DINS
pars1 <- c(pars0, list(prop = 1/4, mmax = 5)) 

# Simulate 100,000 zeta hat values for four different scenarios
# 1. Data that is avoid of DINS
# 2. Data that have "acceptable" DINS in the first and second case (M = 0.25)
# 3. Data that have "acceptable" DINS in the first case (M = 0.50)
# 4. Data that have excessive DINS in both cases (M > 0.50)
zeta_no_dins <- boot(data = pars0, statistic = simulate_zeta, R = 1e5L)$t[,]
zeta_acceptable_dins_1 <- zeta_no_dins * (1 + M)**2
zeta_acceptable_dins_2 <- zeta_no_dins * (1 + 2 * M)**2
zeta_excessive_dins <- boot(data = pars1, statistic = simulate_zeta, R = 1e5L)$t[,]

# Label the different sets of zeta hat values and gather into data.table object
plotting_data <- data.table("M = 0%" = zeta_no_dins,
                            "M = 25%" = zeta_acceptable_dins_1,
                            "M = 50%" = zeta_acceptable_dins_2,
                            "M > 50%" = zeta_excessive_dins)

# Convert to long-format making it easier to group in plot
plotting_data <- melt.data.table(data = plotting_data,
                                 measure.vars = c("M = 0%",
                                                  "M = 25%",
                                                  "M = 50%",
                                                  "M > 50%"),
                                 variable.name = "situation",
                                 value.name = "zeta",
                                 variable.factor = FALSE,
                                 value.factor = FALSE)

# Color rejection region for each of the two cases
zeta_upper_M25 = quantile(plotting_data[situation == "M = 25%", ]$zeta,
                          probs = 0.99, na.rm = TRUE, names = FALSE)
zeta_upper_M50 = quantile(plotting_data[situation == "M = 50%", ]$zeta,
                          probs = 0.99, na.rm = TRUE, names = FALSE)

# Estimate density using density() method with bandwidth equal to 0.15
density_data <- copy(plotting_data)[, list(zeta = density(x = zeta, bw = 0.15)$x,
                                           density = density(x = zeta, bw = 0.15)$y),
                                    by = situation][zeta <= 5,]

# Label cases with zeta hat values exceeding upper zeta for each case
density_data[, `:=` (zeta_above_zeta_upper_M25 = zeta >= zeta_upper_M25,
                     zeta_above_zeta_upper_M50 = zeta >= zeta_upper_M50)]


# Convert to factor for cleaner plots
density_data$situation_factor <- factor(density_data$situation,
                                        levels = c("M = 0%",
                                                   "M = 50%",
                                                   "M > 50%",
                                                   "M = 25%"))

# Get position for start of rejection region for the first case
zeta_upper_M25_vline <- density_data[zeta_above_zeta_upper_M25 == TRUE,
                                     list(zeta = zeta[1],
                                          density = density[1]),
                                     by = situation][density == max(density)]

# Get position for start of rejection region for the second case
zeta_upper_M50_vline <- density_data[zeta_above_zeta_upper_M50 == TRUE,
                                     list(zeta = zeta[1],
                                          density = density[1]),
                                     by = situation][density == max(density)]

# Get positions for those zeta hat values beyond the maximum density value
plotting_labels <- density_data[, list(zeta = zeta[zeta >= zeta[order(density, decreasing = TRUE)[1]]],
                                       density = density[zeta >= zeta[order(density, decreasing = TRUE)[1]]]),
                                by = situation]

# Get position for labels
plotting_labels <- plotting_labels[, list(zeta = zeta[20],
                                       density = density[20]),
                                by = situation]

# Name scenario labels
plotting_labels$situation_label <- c("M = 0% (Absence of DINS",
                                     "M = 25% (Acceptable DINS)",
                                     "M = 50% (Excessive DINS)",
                                     "M > 50% (Excessive DINS)")


# Density plot for the first case
figure_1 <- ggplot() +
  geom_line(data = density_data, mapping = aes(x = zeta, y = density, color = situation), show.legend = FALSE) +
  geom_ribbon(data = density_data, mapping = aes(x = zeta,
                                                 ymin = 0,
                                                 ymax = density,
                                                 fill = zeta_above_zeta_upper_M25,
                                                 color = situation_factor), outline.type = "upper", show.legend = FALSE,) +
  geom_segment(data = zeta_upper_M25_vline, mapping = aes(x = zeta, xend = zeta, y = 0, yend = density),
               color = "#5A5A5A", linetype = "dashed") +
  geom_hline(yintercept = 0) +
  geom_label(data = plotting_labels,
             mapping = aes(x = zeta, y = density, label = situation_label, color = situation),
             show.legend = FALSE, hjust = 0, vjust = 0) +
  scale_x_continuous(name = expression(hat(zeta)), n.breaks = 12) +
  scale_y_continuous(n.breaks = 12) +
  scale_color_manual(values = c("M = 0%" = "darkgreen", "M = 25%" = "orange",
                                "M = 50%" = "red", "M > 50%" = "darkred")) +
  scale_fill_manual(values = c("FALSE" = "#F9F9F9", "TRUE" = "#FFCCCB")) +
  theme_bw()

# Change levels for the second case
density_data$situation_factor <- factor(density_data$situation,
                                        levels = c("M = 0%",
                                                   "M = 25%",
                                                   "M > 50%",
                                                   "M = 50%"))

# Change level labels for the second case
plotting_labels$situation_label <- c("M = 0% (Absence of DINS",
                                     "M = 25% (Acceptable DINS)",
                                     "M = 50% (Acceptable DINS)",
                                     "M > 50% (Excessive DINS)")


# Density plot for the second case
figure_2 <- ggplot() +
  geom_line(data = density_data, mapping = aes(x = zeta, y = density, color = situation), show.legend = FALSE) +
  geom_ribbon(data = density_data, mapping = aes(x = zeta,
                                                 ymin = 0,
                                                 ymax = density,
                                                 fill = zeta_above_zeta_upper_M50,
                                                 color = situation_factor), outline.type = "upper", show.legend = FALSE,) +
  geom_segment(data = zeta_upper_M50_vline, mapping = aes(x = zeta, xend = zeta, y = 0, yend = density),
               color = "#5A5A5A", linetype = "dashed") +
  geom_hline(yintercept = 0) +
  geom_label(data = plotting_labels,
             mapping = aes(x = zeta, y = density, label = situation_label, color = situation),
             show.legend = FALSE, hjust = 0, vjust = 0) +
  scale_x_continuous(name = expression(hat(zeta)), n.breaks = 12) +
  scale_y_continuous(n.breaks = 12) +
  scale_color_manual(values = c("M = 0%" = "darkgreen", "M = 25%" = "orange",
                                "M = 50%" = "darkorange", "M > 50%" = "darkred")) +
  scale_fill_manual(values = c("FALSE" = "#F9F9F9", "TRUE" = "#FFCCCB")) +
  theme_bw()

# Gather and render density plots for both cases
cowplot::plot_grid(plotlist = list(figure_1, figure_2),
                   align = "hv",
                   nrow = 2,
                   ncol = 1,
                   labels = c("A", "B"))


```

## Figure 3

Reproducing Figure 3 in the manuscript.

```{r percentiles-of-zeta-1-2-5, eval = TRUE, fig.height = 8, fig.width = 8, out.height = '80%', out.width = '80%', fig.align = 'center', fig.pos = 'H', fig.cap = "The $99\\%$ percentiles of $\\hat{\\zeta}$ ($\\hat{\\zeta}_{0.99}$) against the simulation parameters for simulation scenarios 1, 2, and 5. Panel $\\textbf{A}$ illustrates $\\hat{\\zeta}_{0.99}$ across five study designs vs. the number of clinical samples, $n$. Panel $\\textbf{B}$ $\\hat{\\zeta}_{0.99}$ is depicted as a function of heteroscedasticity factors, $\\eta$, ranging from $0.1$ to $10$, for the same quintet of study designs. Panel $\\textbf{C}$ shows $\\hat{\\zeta}_{0.99}$ in conjuction with the average percentage increase in pointwise prediction interval widths attributable to DINS, $M(\\%)$, again for the identical five study designs. Gray ribbons in the plots visually represent the range between the smallest $\\hat{\\zeta}_{0.99}$, associated with the largest study design configured with 40 clinical samples and four replicates, and the largest $\\hat{\\zeta}_{0.99}$, associated with the smallest study design with 20 clinical samples and two replicates, under the conditions of zero DINS and homoscedastic measurement errors. The numbers within the plots indicate the number of clinical samples."}

# Set path for extracting simulation results from supplementary file compilation
base_path <- "~/Projects/DINS/dins/Resubmission BMJ/Reproducibility resubmission/simulation results relevant/"

# READ all summary simulation results (these will contain the 99th percentile of zeta)
simulation_scenario_1 <- fread(input = paste0(base_path, "2. simulation setting/ssr.csv"))
simulation_scenario_2 <- fread(input = paste0(base_path, "3. simulation setting/ssr.csv"))
simulation_scenario_3 <- fread(input = paste0(base_path, "4. simulation setting/ssr.csv"))
simulation_scenario_4 <- fread(input = paste0(base_path, "5. simulation setting/ssr.csv"))
simulation_scenario_5 <- fread(input = paste0(base_path, "6. simulation setting/ssr.csv"))

### ### ### ### ### ### ### ### ###### ### ###### ### ### ###
### Summary simulation results from simulation scenario 1 ###
### ### ### ### ### ### ### ### ###### ### ###### ### ### ###

# EXTRACT relevant columns ('n', 'R' and '99%') from the 'simulation_scenario_1' dataset:
simulation_scenario_1 <- simulation_scenario_1[, c("n", "R", "99%")]
# ROUND the '99%' variable values in 'simulation_scenario_1' to '3L' decimals
simulation_scenario_1[, `99%` := round(`99%`, 3L)]

### ### ### ### ### ### ### ### ###### ### ###### ### ### ###
### Summary simulation results from simulation scenario 2 ###
### ### ### ### ### ### ### ### ###### ### ###### ### ### ###

# 1. EXTRACT relevant columns ('n', 'R', 'eta' and '99%') from the 'simulation_scenario_2' dataset
# 2. SELECT a pertinent subset of study designs:
simulation_scenario_2 <- simulation_scenario_2[, c("n", "R", "eta", "99%")][
  (n == 20 & R == 2) |
    (n == 20 & R == 3) |
      (n == 25 & R == 3) |
        (n == 30 & R == 3) |
          (n == 40 & R == 4), ]
# ROUND the '99%' variable values in 'simulation_scenario_2' to '3L' decimals
simulation_scenario_2[, `99%` := round(`99%`, 3L)]

### ### ### ### ### ### ### ### ###### ### ###### ### ### ###
### Summary simulation results from simulation scenario 3 ###
### ### ### ### ### ### ### ### ###### ### ###### ### ### ###

# 1. EXTRACT relevant columns ('n', 'R', 'prop', 'mmax' and '99%') from the 'simulation_scenario_3' dataset
# 2. SELECT a pertinent subset of study designs:
simulation_scenario_3 <- simulation_scenario_3[, c("n", "R", "prop", "mmax", "99%")][
  (n == 20 & R == 2) |
    (n == 20 & R == 3) |
      (n == 25 & R == 3) |
        (n == 30 & R == 3) |
          (n == 40 & R == 4), ]

# ADD 'prop' = 0 for each unique combination of 'mmax', 'n' and 'R': 
simulation_scenario_3_extra <- simulation_scenario_3[mmax == 0,
                                                     j = .(prop = rep(0, 7L),
                                                           mmax = c(0, 1, 2, 3, 5, 7.5, 10),
                                                           `99%` =  mean(`99%`, na.rm = TRUE)),
                                                     by = .(n,
                                                            R)]
# COMBINE 'simulation_scenario_3' and 'simulation_scenario_3_extra' into one dataset                                                     
simulation_scenario_3 <- rbind(simulation_scenario_3, simulation_scenario_3_extra)
# ROUND the '99%' variable values in 'simulation_scenario_3' to '3L' decimals
simulation_scenario_3[, `99%` := round(`99%`, 3L)]
# 1. CONVERT the 'numeric' 'mmax' variable in 'simulation_scenario_3' to a 'factor'.
# 2. The factor labels are MATHEMATICALLY FORMATTED to be parsed in 'plot_simulation_scenario_3' 
simulation_scenario_3[, mmax := factor(mmax, labels = c(expression(m[max] == 0),
                                                        expression(m[max] == 1),
                                                        expression(m[max] == 2),
                                                        expression(m[max] == 3),
                                                        expression(m[max] == 5),
                                                        expression(m[max] == 7.5),
                                                        expression(m[max] == 10)))]

### ### ### ### ### ### ### ### ###### ### ###### ### ### ###
### Summary simulation results from simulation scenario 4 ###
### ### ### ### ### ### ### ### ###### ### ###### ### ### ###

# 1. EXTRACT relevant columns ('n', 'R', 'qran', 'qpos', 'mmax' and '99%') from the 'simulation_scenario_4' dataset
# 2. SELECT a pertinent subset of study designs:
simulation_scenario_4 <- simulation_scenario_4[, c("n", "R", "qran", "qpos", "mmax", "99%")][
  (n == 20 & R == 2) |
    (n == 20 & R == 3) |
      (n == 25 & R == 3) |
        (n == 30 & R == 3) |
          (n == 40 & R == 4), ]

# ADD 'qran' = 0, i.e., 'u - l' = 0 for each unique combination of 'mmax', 'n', 'R' and 'qpos': 
simulation_scenario_4_extra <- simulation_scenario_4[mmax == 0,
                                                     j = .(qran = rep(0, 7L),
                                                           mmax = c(0, 1, 2, 3, 5, 7.5, 10),
                                                           `99%` =  mean(`99%`, na.rm = TRUE)),
                                                     by = .(n,
                                                            R,
                                                            qpos)]
# FIX the column order of 'simulation_scenario_4_extra', so that it matches that of 'simulation_scenario_4':
setcolorder(x = simulation_scenario_4_extra, names(simulation_scenario_4))

# COMBINE 'simulation_scenario_4' and 'simulation_scenario_4_extra' into one dataset
simulation_scenario_4 <- rbind(simulation_scenario_4, simulation_scenario_4_extra)
# ROUND the '99%' variable values in 'simulation_scenario_4' to '3L' decimals
simulation_scenario_4[, `99%` := round(`99%`, 3L)]
# 1. CONVERT the 'numeric' 'mmax' variable in 'simulation_scenario_4' to a 'factor'.
# 2. The factor labels are MATHEMATICALLY FORMATTED to be parsed in 'plot_simulation_scenario_4' 
simulation_scenario_4[, mmax := factor(mmax, labels = c(expression(m[max] == 0),
                                                        expression(m[max] == 1),
                                                        expression(m[max] == 2),
                                                        expression(m[max] == 3),
                                                        expression(m[max] == 5),
                                                        expression(m[max] == 7.5),
                                                        expression(m[max] == 10)))]

### ### ### ### ### ### ### ### ###### ### ###### ### ### ###
### Summary simulation results from simulation scenario 5 ###
### ### ### ### ### ### ### ### ###### ### ###### ### ### ###

# 1. EXTRACT relevant columns ('n', 'R', 'M' and '99%')
# from the 'simulation_scenario_5' dataset
# 2. SELECT a pertinent subset of study designs:
simulation_scenario_5 <- simulation_scenario_5[, c("n", "R", "M", "99%")][
  (n == 20 & R == 2) |
    (n == 20 & R == 3) |
      (n == 25 & R == 3) |
        (n == 30 & R == 3) |
          (n == 40 & R == 4), ]

# KEEP only those values of 'M' satisfying that 'M(%)' is equal to or less than '100%'
simulation_scenario_5 <- simulation_scenario_5[M <= 1, ]

# ROUND the '99%' variable values in 'simulation_scenario_5' to '3L' decimals
simulation_scenario_5[, `99%` := round(`99%`, 3L)]

# PLOT the 99th percentile of zeta against 'n',
# grouped according to study design
plot_simulation_scenario_1 <- ggplot() +
  geom_ribbon(data = simulation_scenario_1[, list(min_value = min(`99%`),
                                                  max_value = max(`99%`),
                                                  n = rep(c(20, 25, 30, 35, 40), each = 3L))],
              aes(x = n, ymin = min_value, ymax = max_value), fill = "#EDEDED", color = "black") +
  geom_line(data = simulation_scenario_1,
            mapping = aes(x = n, y = `99%`, color = as.factor(R)),
            show.legend = FALSE) +
  geom_text(data = simulation_scenario_1[(n == 20 & R == 2) |
                                           (n == 20 & R == 3) |
                                            (n == 25 & R == 3) |
                                              (n == 30 & R == 3) |
                                                (n == 40 & R == 4), ],
            mapping = aes(x = n, y = `99%`, label = n, color = as.factor(R)),
            show.legend = FALSE) +
  scale_x_continuous(name = "n", 
                     breaks = c(20, 25, 30, 35, 40)) +
  scale_y_continuous(name = expression(hat(zeta)[0.99]), n.breaks = 10) +
  labs(color = "R = ", title = "Simulation Scenario 1: No DINS, variance homogeneity") +
  theme_bw() +
  theme(legend.position = "top",
        axis.text = element_text(color = "black"),
        axis.title.y = element_text(angle = 0, vjust = 0.5),
        plot.title = element_text(hjust = 0.5),
        legend.key = element_rect(color = "black"),
        strip.background = element_rect(fill = "#262626"),
        strip.text = element_text(face = "bold", color = "#28A745", size = 10))

# PLOT the 99th percentile of zeta against 'eta',
# grouped according to study design
plot_simulation_scenario_2 <- ggplot() +
  geom_ribbon(data = simulation_scenario_2[eta == 1,
                                           list(min_value = min(`99%`),
                                                max_value = max(`99%`),
                                                eta = c(0.1, 0.25, 0.50, 0.75, 1, 2, 4, 6, 10))],
              aes(x = eta, ymin = min_value, ymax = max_value), fill = "#EDEDED", color = "black") +
  geom_line(data = simulation_scenario_2,
            mapping = aes(x = eta, y = `99%`, linetype = as.factor(n), color = as.factor(R)),
            show.legend = c("linetype"=FALSE, "color"=FALSE)) +
  geom_text(data = simulation_scenario_2,
            mapping = aes(x = eta, y = `99%`, label = n, color = as.factor(R)),
            show.legend = FALSE) +
  scale_x_continuous(name = expression(eta), trans = "log10",
                     breaks = round(c(0.1, 0.25, 0.50, 0.75, 1, 4/3, 2, 4, 6, 10), 2L)) +
  scale_y_continuous(name = expression(hat(zeta)[0.99]), n.breaks = 10) +
  labs(color = "R = ", title = "Simulation Scenario 2: No DINS, variance heterogeneity") +
  theme_bw() +
  theme(legend.position = "top",
        axis.text = element_text(color = "black"),
        axis.title.y = element_text(angle = 0, vjust = 0.5),
        plot.title = element_text(hjust = 0.5),
        legend.key = element_rect(color = "black"),
        strip.background = element_rect(fill = "#262626"),
        strip.text = element_text(face = "bold", color = "#28A745", size = 10))

# PLOT the 99th percentile of zeta against 'mmax' and 'prop',
# grouped according to study design
plot_simulation_scenario_3 <- ggplot() +
  geom_ribbon(data = simulation_scenario_3[mmax == "m[max] == 0",
                                           list(min_value = min(`99%`),
                                                max_value = max(`99%`),
                                                p = c(0, 0.05, 0.10, 0.15, 0.20, 0.25, 0.30))],
              aes(x = p, ymin = min_value, ymax = max_value), fill = "#EDEDED", color = "black") +
  geom_line(data = simulation_scenario_3[mmax != "m[max] == 0", ],
            mapping = aes(x = prop, y = `99%`, linetype = as.factor(n), color = as.factor(R)),
            show.legend = c("linetype" = FALSE, "color" = FALSE)) +
  geom_text(data = simulation_scenario_3[mmax != "m[max] == 0", ],
            mapping = aes(x = prop, y = `99%`, label = n, color = as.factor(R)),
            show.legend = FALSE) +
  facet_wrap(facets = . ~ mmax, scales = "free", nrow = 2, ncol = 3,
             labeller = labeller(mmax = label_parsed)) +
  scale_x_continuous(name = "p", breaks = c(0, 0.05, 0.10, 0.15, 0.20, 0.25, 0.30)) +
  scale_y_continuous(name = expression(hat(zeta)[0.99]), n.breaks = 10) +
  labs(color = "R = ", title = "Simulation Scenario 3: Random DINS, variance homogeneity") +
  theme_bw() +
  theme(legend.position = "top",
        axis.text = element_text(color = "black"),
        axis.title.y = element_text(angle = 0, vjust = 0.5),
        plot.title = element_text(hjust = 0.5),
        legend.key = element_rect(color = "black"),
        strip.background = element_rect(fill = "#262626"),
        strip.text = element_text(face = "bold", color = "#28A745", size = 10))

# PLOT the 99th percentile of zeta against 'mmax' and 'u - l',
# grouped according to 'qpos' and study design
plot_simulation_scenario_4 <- ggplot() +
  geom_ribbon(data = simulation_scenario_4[mmax == "m[max] == 0",
                                           list(`99%` = mean(`99%`, na.rm = TRUE)),
                                           by = list(n, R)][, list(min_value = min(`99%`),
                                                                   max_value = max(`99%`),
                                                                   qran = c(0, 0.05, 0.10, 0.15, 0.20, 0.25, 0.30))],
              mapping = aes(x = qran, ymin = min_value, ymax = max_value), fill = "#EDEDED", color = "black") +
  geom_line(data = simulation_scenario_4[mmax != "m[max] == 0" & qpos == 1, ],
            mapping = aes(x = qran, y = `99%`, linetype = as.factor(n), color = as.factor(R)),
            show.legend = c("linetype" = FALSE, "color" = TRUE)) +
  geom_line(data = simulation_scenario_4[mmax != "m[max] == 0" & qpos == 0, ],
            mapping = aes(x = qran, y = `99%`, linetype = as.factor(n), color = as.factor(R)),
            show.legend = c("linetype" = FALSE, "color" = TRUE)) +
  geom_point(data = simulation_scenario_4[mmax != "m[max] == 0", ],
             mapping = aes(x = qran, y = `99%`, shape = as.factor(qpos), fill = as.factor(R)), alpha = 0.7,
             show.legend = c("shape" = TRUE, "fill" = FALSE)) +
  geom_label(data = simulation_scenario_4[mmax != "m[max] == 0" &
                                            ((n == 40 & qran == 0.05 & qpos == 1) |
                                               (n == 35 & qran == 0.10 & qpos == 1) |
                                                 (n == 30 & qran == 0.15 & qpos == 1) |
                                                   (n == 25 & qran == 0.20 & qpos == 1) |
                                                     (n == 20 & qran == 0.25 & qpos == 1)), ],
            mapping = aes(x = qran, y = `99%`, label = n, color = as.factor(R)),
            show.legend = FALSE, size = 2.5, label.padding = unit(x = 0.10, units = "lines")) +
  facet_wrap(facets = . ~ mmax, nrow = 2, ncol = 3, scales = "free_y",
             labeller = labeller(mmax = label_parsed)) +
  scale_shape_manual(values = c("0" = 21, "1" = 22), labels = c("[0, u]", "[l, 1]")) +
  scale_x_continuous(name = expression(u - l),
                     breaks = c(0, 0.10, 0.20, 0.30),
                     minor_breaks = c(0.05, 0.15, 0.25)) +
  scale_y_continuous(name = expression(hat(zeta)[0.99]), n.breaks = 10) +
  labs(color = "R = ",
       shape = "q = ",
       title = "Simulation Scenario 4: Systematic DINS, variance homogeneity") +
  theme_bw() +
  theme(legend.position = "bottom",
        axis.text = element_text(color = "black"),
        axis.title.y = element_text(angle = 0, vjust = 0.5),
        plot.title = element_text(hjust = 0.5),
        legend.key = element_rect(color = "black"),
        strip.background = element_rect(fill = "#262626"),
        strip.text = element_text(face = "bold", color = "#28A745", size = 10))

# PLOT the 99th percentile of zeta against 'M(%)', grouped according to study design
plot_simulation_scenario_5 <- ggplot() +
  geom_ribbon(data = simulation_scenario_5[M == 0,
                                           list(min_value = min(`99%`),
                                                max_value = max(`99%`),
                                                M = seq(from = 0, to = 1, by = 0.05))],
              aes(x = M, ymin = min_value, ymax = max_value), fill = "#EDEDED", color = "black") +
  geom_line(data = simulation_scenario_5,
            mapping = aes(x = M, y = `99%`, linetype = as.factor(n), color = as.factor(R)),
            show.legend = c("linetype" = FALSE, "color" = TRUE)) +
  geom_text(data = simulation_scenario_5[M >= 0.50,],
            mapping = aes(x = M, y = `99%`, label = n, color = as.factor(R)),
            show.legend = FALSE) +
  scale_x_continuous(name = "M(%)", labels = function(x) paste(x * 100, "%"),
                     breaks = seq(from = 0, to = 1, by = 0.1)) +
  scale_y_continuous(name = expression(hat(zeta)[0.99]), n.breaks = 10) +
  labs(color = "R = ", title = "Simulation Scenario 5: General DINS") +
  theme_bw() +
  theme(legend.position = "bottom",
        axis.text = element_text(color = "black"),
        axis.title.y = element_text(angle = 0, vjust = 0.5),
        plot.title = element_text(hjust = 0.5),
        legend.key = element_rect(color = "black"),
        strip.background = element_rect(fill = "#262626"),
        strip.text = element_text(face = "bold", color = "#28A745", size = 10))

# GATHER plots for simulation scenarios one, two and five.
cowplot::plot_grid(plotlist = list(plot_simulation_scenario_1,
                                   plot_simulation_scenario_2,
                                   plot_simulation_scenario_5),
                   align = "v",
                   nrow = 3,
                   ncol = 1, 
                   labels = "AUTO")

```


# Figure 4

Reproducing Figure 4 in the manuscript.

```{r percentiles-of-zeta-3-4, eval = TRUE, fig.width = 8, fig.height = 12, out.height = '80%', out.width = '80%', fig.pos = 'H', fig.align = 'center', fig.cap = "Demonstrations of the relationship between the $99\\%$ percentiles of $\\hat{\\zeta}$, $\\hat{\\zeta}_{0.99}$, and the simulation parameters of simulation scenarios 3 and 4 for a pertient subset of study designs. \\textbf{A} illustrates the relationship between $\\hat{\\zeta}_{0.99}$ and the average proporton of random DINS affected clinical samples, $p$, in conjuction with the maximum relocation multiplier, $m_{\\max}$. \\textbf{B} portrays the relationship between the $\\hat{\\zeta}_{0.99}$ and the quantile interval length, $u - l$, where systematic DINS has its effect, in combination with $m_{\\max}$. Gray ribbons in the plots visually represent the range between the smallest $\\hat{\\zeta}_{0.99}$, associated with the largest study design configured with 40 clinical samples and four replicates, and the largest $\\hat{\\zeta}_{0.99}$, associated with the smallest study design with 20 clinical samples and two replicates, under the conditions of zero DINS and homoscedastic measurement errors. The numbers within the plots indicate the number of clinical samples."}

# GATHER plots for simulation scenarios three and four.
cowplot::plot_grid(plotlist = list(plot_simulation_scenario_3, plot_simulation_scenario_4),
                   align = "v",
                   ncol = 1,
                   nrow = 2,
                   labels = "AUTO")

# SET order for variables in rendered table
common_order <- c("n", "R", "simulation_scenario",
                  "eta", "mmax", "prop",
                  "qran", "M", "99%")

# EXTRACT entries of simulation scenario 1 presented in the table
simulation_scenario_1_table <- simulation_scenario_1[(n == 20 & R == 2) |
                                                      (n == 20 & R == 3) |
                                                       (n == 25 & R == 3) |
                                                        (n == 30 & R == 3) |
                                                         (n == 40 & R == 4), ]
# ADD missing variables
simulation_scenario_1_table[, `:=` (simulation_scenario = 1L,
                                     eta = 1,
                                      mmax = 0,
                                       prop = 0,
                                        qran = 0,
                                         M = 0)]

# APPLY order to data of simulation scenario 1
setcolorder(simulation_scenario_1_table, common_order)

# EXTRACT entries of simulation scenario 2 presented in the table
simulation_scenario_2_table <- simulation_scenario_2[eta == 0.1 | eta == 10, ]

# ADD missing variables
simulation_scenario_2_table[, `:=` (simulation_scenario = 2L,
                                    mmax = 0,
                                    prop = 0,
                                    qran = 0,
                                    M = 0)]

# APPLY order to data of simulation scenario 2
setcolorder(simulation_scenario_2_table, common_order)

# EXTRACT entries of simulation scenario 3 presented in the table
simulation_scenario_3_table <- simulation_scenario_3[prop == 0.05 |
                                                       prop == 0.30,]
simulation_scenario_3_table <- simulation_scenario_3_table[mmax == "m[max] == 5" |
                                                             mmax == "m[max] == 10", ]
# ADD missing variables
simulation_scenario_3_table[, `:=` (simulation_scenario = 3L,
                                    eta = 1,
                                    qran = 0,
                                    M = NA)]

# APPLY order to data of simulation scenario 3
setcolorder(simulation_scenario_3_table, common_order)

# EXTRACT entries of simulation scenario 4 presented in the table
simulation_scenario_4_table <- simulation_scenario_4[qran == 0.05 |
                                                       qran == 0.30, ]
simulation_scenario_4_table <- simulation_scenario_4_table[mmax == "m[max] == 5" |
                                                             mmax == "m[max] == 10", ]
# TAKE the average over lower and upper systematic DINS
simulation_scenario_4_table <- simulation_scenario_4_table[, list(`99%` = round(mean(`99%`), 3L)),
                                                           by = list(n, R, qran, mmax)]
# ADD missing variables
simulation_scenario_4_table[, `:=` (simulation_scenario = 4L,
                                    eta = 1,
                                    prop = 0,
                                    M = NA)]

# APPLY order to data of simulation scenario 4
setcolorder(simulation_scenario_4_table, common_order)

# EXTRACT entries of simulation scenario 5 presented in the table
simulation_scenario_5_table <- simulation_scenario_5[M == 0.25 |
                                                       M == 0.50 |
                                                        M == 0.75 |
                                                          M == 1.00, ]
# ADD missing variables
simulation_scenario_5_table[, `:=` (simulation_scenario = 5L,
                                    eta = 1,
                                    mmax = 0,
                                    prop = 0,
                                    qran = 0)]

# APPLY order to data of simulation scenario 4
setcolorder(simulation_scenario_5_table, common_order)

# GATHER all results into one data.table object
all_results <- rbind(simulation_scenario_1_table,
                     simulation_scenario_2_table,
                     simulation_scenario_3_table,
                     simulation_scenario_4_table,
                     simulation_scenario_5_table)

# SET general order by 'n' and 'R'
setorder(all_results, n, R)

# CONVERT 'mmax' to factor
all_results[, mmax := factor(mmax, exclude = TRUE, labels = c(0, 5, 10))]

# CONVERT 'M' to percentage representative and use Latex math syntax
all_results[, M := ifelse(is.na(M), "$ > 0\\,\\%$", paste("$", M * 100, "\\,\\%$"))]

```

## Table 1

Reproducing Table 1 in the manuscript

```{r percentiles-of-zeta-all-simulation-scenarios, eval = TRUE}

kbl(x = all_results, format = "latex",
    col.names = c("$n$", "$R$", "Simulation scenario",
                  "$\\eta$", "$m_{\\max}$", "$p$",
                  "$u - l$", "$M(\\%)$", "$\\hat{\\zeta}_{0.99}$"),
    align = "c",
    escape = FALSE,
    booktabs = TRUE,
    longtable = TRUE,
    linesep = "",
    label = "percentiles-of-zeta-all-simulation-scenarios",
    caption = "Monte Carlo simulations of the 99th percentile of $\\hat{\\zeta}$
    across the five simulation scenarios and a pertinent subset of study designs.
    The parameter $\\hat{\\zeta}_{0.99}$ represents the 99th percentile of $\\hat{\\zeta}$.
    Other parameters in the table are defined as in the \\textbf{Simulation scenarios for the investigation of $\\hat{\\zeta}$} section.") |>
  column_spec(column = 4, color = ifelse(all_results$eta == 1, "gray", "black"), border_left = TRUE) |>
  column_spec(column = 5, color = ifelse(all_results$mmax == 0, "gray", "black")) |>
  column_spec(column = 6, color = ifelse(all_results$p == 0, "gray", "black")) |>
  column_spec(column = 7, color = ifelse(all_results$qran == 0, "gray", "black")) |>
  column_spec(column = 8, color = ifelse(all_results$M == "$ 0 \\,\\%$" | all_results$M == "$ > 0\\,\\%$", "gray", "black"),
              border_right = TRUE) |>
  kable_styling(font_size = 9.96, repeat_header_continued = TRUE, repeat_header_text = "Table continue")

```

## Table 2

Reproducing Table 2 in the manuscript

```{r clinical-data-analysis, eval = TRUE}

# Set path for extracting simulation results from supplementary file compilation
base_path <- "~/Projects/DINS/dins/Resubmission BMJ/Reproducibility resubmission/real data/"

# Read clinical sample data
glucose <- read_excel(path = paste0(base_path, "glucose_serum.xlsx"),
                      col_types = c(rep("text", 2), rep("numeric", 5)))
crp <- read_excel(path = paste0(base_path, "crp.xlsx"),
                  col_types = c(rep("text", 2), rep("numeric", 5)))
hb <- read_excel(path = paste0(base_path, "hematology_hb.xlsx"),
                 col_types = c(rep("text", 2), rep("numeric", 4)))

# Check clinical sample data for structure errors
glucose_check <- check_data(glucose, type = "cs")
crp_check <- check_data(crp, type = "cs")
hb_check <- check_data(hb, type = "cs")

# Attempt to repair clinical sample data
glucose <- repair_data(data = glucose, data_check = glucose_check)
crp <- repair_data(data = crp, data_check = crp_check)
hb <- repair_data(data = hb, data_check = hb_check)

# Remove sample with missing values
crp <- crp[SampleID!=19,]

# Remove sample with outlier replicates according to Q-range test CLSI EP14
# It has outlier replicates in Advia, Cobas and Vitros
crp <- crp[SampleID!=11,]

# Note: SampleID 18 has outlier replicates according to Q-range test CLSI EP14
# but only for Dimension. We therefore keep the sample, which is a subjective choice!

# Check clinical sample data again to see if it is okay after potential repair
glucose_check <- check_data(glucose, type = "cs")$for_human $`validity of input data is :`[1] 
crp_check <- check_data(crp, type = "cs")$for_human $`validity of input data is :`[1]
hb_check <- check_data(hb, type = "cs")$for_human $`validity of input data is :`[1]

# Convert to long format
l_glucose <- MS_wise(glucose)
l_crp <- MS_wise(crp)
l_hb <- MS_wise(hb)

# Convert to lists
l_glucose_list <- split(l_glucose, by = "comparison", keep.by = FALSE)
l_hb_list <- split(l_hb, by = "comparison", keep.by = FALSE)
l_crp_list <- split(l_crp, by = "comparison", keep.by = FALSE)

# Combine all long-formatted analyte lists into one list (n = 3) - indexed by j
l_analyte_list <- list(l_glucose_list, l_hb_list, l_crp_list)

```


```{r dataset-descriptions, warning = FALSE, eval = TRUE}

# For reproducibility
set.seed(1)

# Resample function for imprecision estimates for cluster-bootstrap algorithm
resample_imprecision <- function(data, x){
  bdata <- resample_samples(data)
  return(global_precision_estimates(data = bdata) |> sapply(FUN = function(x) x))
}

# Empty lists to be filled with bootstrap imprecision estimates for all analytes
imprecisions_glucose <- as.list(1:length(l_glucose_list))
imprecisions_hb <- as.list(1:length(l_hb_list))
imprecisions_crp <- as.list(1:length(l_crp_list))

# Combine all empty imprecision lists into one list (n = 3) - indexed by j
imprecisions <- list(imprecisions_glucose, imprecisions_hb, imprecisions_crp)

# For-loop (1): Fill the imprecision list with bootstrap imprecision estimates via this for-loop
for(j in 1:length(imprecisions)){
  for(i in 1:length(imprecisions[[j]])){
  imprecisions_i <- global_precision_estimates(l_analyte_list[[j]][[i]])
  boot_obj_i <- boot(data = l_analyte_list[[j]][[i]], statistic = resample_imprecision, R = 2e4L)
  boot_ci_i <- sapply(1:length(imprecisions_i),
                      FUN = function(x) boot.ci(boot.out = boot_obj_i, index = x,
                                                conf = 0.95, type = "perc"), simplify = FALSE)
  imprecisions[[j]][[i]] <- data.table("comparison" = names(l_analyte_list[[j]])[i],
                                       "Var_A" = imprecisions_i$Var_A, 
                                       "Var_A_lwr" = boot_ci_i[[1]]$percent[4],
                                       "Var_A_upr" = boot_ci_i[[1]]$percent[5],
                                       "Var_B" = imprecisions_i$Var_B, 
                                       "Var_B_lwr" = boot_ci_i[[2]]$percent[4],
                                       "Var_B_upr" = boot_ci_i[[2]]$percent[5],
                                       "CV_A" = imprecisions_i$CV_A, 
                                       "CV_A_lwr" = boot_ci_i[[3]]$percent[4],
                                       "CV_A_upr" = boot_ci_i[[3]]$percent[5],
                                       "CV_B" = imprecisions_i$CV_B, 
                                       "CV_B_lwr" = boot_ci_i[[4]]$percent[4],
                                       "CV_B_upr" = boot_ci_i[[4]]$percent[5])
  }
}

# Convert inner lists of bootstrap imprecision estimates to data.table objects
imprecisions <- lapply(X = imprecisions, FUN = rbindlist, idcol = NULL)

# Extract the IVD-MD names for each analyte. The elements will be replaced in for-loop (2)
imprecision_summaries <- lapply(X = imprecisions,
                                FUN = function(x) as.list(unique(unlist(stri_split(str = x$comparison, fixed = " - ")))))

# For-loop (2): Summarize the results from 'imprecisions' so that one line represents one IVD-MD
for(j in 1:length(imprecisions)){
  for(i in 1:length(imprecision_summaries[[j]])){
  IVD_MD_i <- imprecisions[[j]][stri_detect_fixed(str = comparison,
                                                  pattern = imprecision_summaries[[j]][[i]]), ]
  A_ids <- i:(length(imprecision_summaries[[j]]) - 1)
  B_ids <- 1:(i - 1)
  if(i == 1){
    B_ids <- NULL
  }
  else if(i == length(imprecision_summaries[[j]])){
    A_ids <- NULL
  }
  # Note that the CV estimates will be given in % here because we multiply the decimal representations by 100
  imprecision_summaries[[j]][[i]] <- data.table("IVD-MD" = imprecision_summaries[[j]][[i]][1],
                                               "SD" = sqrt(mean(c(IVD_MD_i$Var_B[B_ids], IVD_MD_i$Var_A[A_ids]), na.rm = TRUE)),
                                              "SD_lwr" = sqrt(mean(c(IVD_MD_i$Var_B_lwr[B_ids], IVD_MD_i$Var_A_lwr[A_ids]), na.rm = TRUE)),
                                             "SD_upr" = sqrt(mean(c(IVD_MD_i$Var_B_upr[B_ids], IVD_MD_i$Var_A_upr[A_ids]), na.rm = TRUE)),
                                            "CV" = mean(c(IVD_MD_i$CV_B[B_ids], IVD_MD_i$CV_A[A_ids]), na.rm = TRUE) * 100,
                                           "CV_lwr" = mean(c(IVD_MD_i$CV_B_lwr[B_ids], IVD_MD_i$CV_A_lwr[A_ids]), na.rm = TRUE) * 100,
                                          "CV_upr" = mean(c(IVD_MD_i$CV_B_upr[B_ids], IVD_MD_i$CV_A_upr[A_ids]), na.rm = TRUE) * 100)
  }
}

# Convert inner lists of bootstrap imprecision estimates to data.table objects
imprecision_summaries <- lapply(imprecision_summaries, rbindlist, idcol = NULL)

# General dataset information
analyte_list <- list(glucose, hb, crp)
general_IVD_MD_dataset_information <- lapply(X = analyte_list, function(x) as.list(1:(ncol(x) - 2)))

# Count the number of decimals
count_decimal_places <- function(x) {
  if(is.na(x)){
    return(0)
  }
  else if (x == floor(x)) {
    return(0)
  } 
  else {
    num_decimals <- nchar(strsplit(sub("0+$", "", as.character(x)), split = "[.]")[[1]][2])
    return(num_decimals)
  }
}

# Summary statistics for IVD-MD measurements
for(j in 1:length(analyte_list)){
  for(i in 1:(length(analyte_list[[j]]) - 2)){
    IVD_MD_i <- analyte_list[[j]][, i + 2, with = FALSE]
    general_IVD_MD_dataset_information[[j]][[i]] <- 
      data.table("IVD-MD" = names(analyte_list[[j]])[i + 2],
                 "type" = "numeric",
                 "decimals" = max(apply(IVD_MD_i, FUN = count_decimal_places, MARGIN = 1),
                                  na.rm = T),
                 "mean" = apply(IVD_MD_i, FUN = mean, na.rm = TRUE, MARGIN = 2),
                 "first_quartile" = apply(IVD_MD_i, FUN = quantile, probs = 0.25,
                                         na.rm = TRUE, MARGIN = 2),
                 "median" = apply(IVD_MD_i, FUN = median, na.rm = TRUE, MARGIN = 2),
                 "third_quartile" = apply(IVD_MD_i, FUN = quantile, probs = 0.75,
                                         na.rm = TRUE, MARGIN = 2),
                 "minimum" = apply(IVD_MD_i, FUN = min, na.rm = TRUE, MARGIN = 2),
                 "maximum" = apply(IVD_MD_i, FUN = max, na.rm = TRUE, MARGIN = 2))    
  }
}

# Merge the inner lists to data table objects.
general_IVD_MD_dataset_information_summary <- lapply(general_IVD_MD_dataset_information, rbindlist, idcol = NULL)
general_IVD_MD_dataset_information_summary <- mapply(FUN = function(x, y) merge(x, y, by = "IVD-MD"),
                                                     general_IVD_MD_dataset_information_summary,
                                                     imprecision_summaries,
                                                     SIMPLIFY = F)
general_IVD_MD_dataset_information_summary <- lapply(X = general_IVD_MD_dataset_information_summary,
                                                     FUN = setnames, old = "IVD-MD", new = "variable")

# List to be filled in for loop below
general_ID_dataset_information <- lapply(X = analyte_list, function(x) as.list(1:2))


# Summary statistics for ID variables
for(j in 1:length(analyte_list)){
  for(i in 1:2){
    ID_i <- analyte_list[[j]][, i, with = FALSE]
    if(names(ID_i) == "SampleID"){
      ID_i$SampleID <- stri_replace_all_regex(ID_i$SampleID, pattern = "[^[:digit:]]", replacement = "")
      ID_i$SampleID <- as.numeric(ID_i$SampleID)
    }
    else{
      ID_i$ReplicateID <- stri_replace_all_regex(ID_i$ReplicateID, pattern = "[^[:digit:]]", replacement = "")
      ID_i$ReplicateID <- as.numeric(ID_i$ReplicateID)
    }
    general_ID_dataset_information[[j]][[i]] <- 
      data.table("variable" = names(analyte_list[[j]])[i],
                 "type" = "identifier",
                 "decimals" = NA,
                 "mean" = NA,
                 "first_quartile" = NA,
                 "median" = NA,
                 "third_quartile" = NA,
                 "minimum" = apply(X = ID_i,
                                   FUN = function(x)
                                     x[order(x, decreasing = FALSE)[1]],
                                   MARGIN = 2),
                 "maximum" = apply(X = ID_i,
                                   FUN = function(x)
                                     x[order(x, decreasing = TRUE)[1]],
                                   MARGIN = 2),
                 "SD" = NA,
                 "SD_lwr" = NA,
                 "SD_upr" = NA,
                 "CV" = NA,
                 "CV_lwr" = NA,
                 "CV_upr" = NA)    
  }
}

# Convert list of data.table objects to one data.table object.
general_ID_dataset_information_summary <- lapply(general_ID_dataset_information, rbindlist, idcol = NULL)

# Combine summary statistics for ID variables and IVD-MD variables
general_dataset_information <- mapply(FUN = function(x, y) rbind(x, y),
                                      general_ID_dataset_information_summary,
                                      general_IVD_MD_dataset_information_summary,
                                      SIMPLIFY = FALSE)

# Set names for each list element representing each considered analyte
names(general_dataset_information) <- c("glucose", "hb", "crp")

# Render table
kbl(x = rbindlist(general_dataset_information, idcol = NULL),
    format = "latex",
    align = "c",
    booktabs = TRUE,
    position = "H",
    digits = 3L,
    escape = FALSE,
    col.names = c("Variable", "Type", "Max. decimal places",
                  "Mean", "Q1", "Median", "Q3", "Min.", "Max.",
                  "SD", "$\\mathbf{SD}_{\\mathbf{lower}}$", "$\\mathbf{SD}_{\\mathbf{upper}}$",
                  "CV(\\%)", "$\\mathbf{CV}_{\\mathbf{lower}}(\\mathbf{\\%})$", "$\\mathbf{CV}_{\\mathbf{upper}}(\\mathbf{\\%})$"),
    caption = "Information on the clinical datasets to be evaluated regarding differences in
               non-selectivity. \\textbf{BPCI} is short for bootstrap percentile confidence interval.
               Note that \\textbf{lower} refers to the lower part of the $95\\%$ BPCI confidence intervals,
               whereas \\textbf{upper} refers to the upper part.") |>
  add_header_above(header = c("Variable information" = 3,
                              "Summary statistics for measurements" = 6,
                              "IVD-MD imprecision estimates with 95% BPCI" = 6),
                   color = "#28A745", bold = TRUE) |>
  row_spec(row = 0, bold = TRUE) |> # background = "#55CDEC"
  pack_rows(group_label = "Glucose, Serum (unit: mmol/L)",
            start_row = 1,
            end_row = 7,
            latex_gap_space = "0.75em",
            color = "#28A745") |> # background = "#F7A8B8"
  pack_rows(group_label = "Hemoglobin (unit: g/dL)",
            start_row = 8,
            end_row = 13,
            latex_gap_space = "0.75em",
            color = "#28A745") |>
  pack_rows(group_label = "C-reactive protein (unit: mg/L)",
            start_row = 14,
            end_row = nrow(rbindlist(general_dataset_information, idcol = NULL)),
            latex_gap_space = "0.75em",
            color = "#28A745") |>
  kable_styling(latex_options = c("scale_down"))

```

## Table 3

Reproducing Table 3 in the manuscript:

```{r descriptive-statistics-zeta, warning = FALSE, eval = TRUE}

# For reproducibility
set.seed(1)

# Resample function for zeta estimates via the cluster-bootstrap algorithm
resample_zeta <- function(data, x){
  bdata <- resample_samples(data)
  return(estimate_zeta(bdata)$zeta)
}

# Empty lists to be filled with bootstrap summary statistics for zeta for all analytes
zetas_glucose <- as.list(1:length(l_glucose_list))
zetas_hb <- as.list(1:length(l_hb_list))
zetas_crp <- as.list(1:length(l_crp_list))

# Combine all empty zeta lists into one list (n = 3) - indexed by j
zetas <- list(zetas_glucose, zetas_hb, zetas_crp)

# For-loop (1): Fill the zeta list with bootstrap summary statistic estimates of zeta via this for-loop
for(j in 1:length(zetas)){
  for(i in 1:length(zetas[[j]])){
  zeta_i <- estimate_zeta(l_analyte_list[[j]][[i]])$zeta
  boot_obj_i <- boot(data = l_analyte_list[[j]][[i]],
                     statistic = resample_zeta,
                     R = 5e3)
  boot_ci_i <- boot.ci(boot.out = boot_obj_i, conf = 0.95, type = "perc")
  zetas[[j]][[i]] <- data.table("comparison" = names(l_analyte_list[[j]])[i],
                                "point_estimate" = zeta_i,
                                "lwr" = boot_ci_i$percent[4],
                                "upr" = boot_ci_i$percent[5],
                                "mean" = mean(boot_obj_i$t, na.rm = TRUE),
                                "standard_deviation" = sd(boot_obj_i$t, na.rm = TRUE),
                                "skewness" = skewness(boot_obj_i$t, na.rm = TRUE),
                                "kurtosis" = kurtosis(boot_obj_i$t, na.rm = TRUE),
                                "median_abs_deviaton" = mad(boot_obj_i$t, na.rm = TRUE),
                                "first_quartile" = quantile(boot_obj_i$t, probs = 0.25, na.rm = TRUE),
                                "median" = median(boot_obj_i$t, na.rm = TRUE),
                                "third_quartile" = quantile(boot_obj_i$t, probs = 0.75, na.rm = TRUE),
                                "minimum" = min(boot_obj_i$t, na.rm = TRUE),
                                "maximum" = max(boot_obj_i$t, na.rm = TRUE))
  }
}

# Convert inner lists of bootstrap imprecision estimates to data table objects
zetas <- lapply(X = zetas, FUN = rbindlist, idcol = NULL)

# Merge into one data table object
bootstrap_zeta <- rbindlist(zetas, idcol = NULL)

# Interactive_values (represented in the text in the manuscript)
interactive_zetas <- zetas
names(interactive_zetas) <- c("glucose", "hb", "crp")
interactive_zetas <- rbindlist(l = interactive_zetas, idcol = "analyte")

# Moment ranges (across IVD-MD comparisons, grouped by analyte)
# These results are presented in the text
# But can also be intepreted visually using <Table 3> in the manuscript
mean_ranges <- interactive_zetas[, list(min_mean = round(min(mean),3L),
                                        max_mean = round(max(mean),3L)),
                                 by = analyte]
var_ranges <- interactive_zetas[, list(min_var = round(min(standard_deviation)**2, 3L),
                                       max_var = round(max(standard_deviation)**2, 3L)),
                                by = analyte]
skew_ranges <- interactive_zetas[, list(min_skew = round(min(skewness), 3L),
                                        max_skew = round(max(skewness), 3L)),
                                 by = analyte]
kurtosis_ranges <- interactive_zetas[, list(min_kurtosis = round(min(kurtosis), 3L),
                                            max_kurtosis = round(max(kurtosis), 3L)),
                                     by = analyte]

# Moment summary statistics (across IVD-MD comparisons, grouped by analyte)
# These results are presented in the text
# But can be calculated using the numbers presented in <Table 3> in the manuscript
zetas_ranges <- interactive_zetas[, list(mean_zetas = round(mean(point_estimate), 3L),
                                         sd_zetas = round(sd(point_estimate), 3L),
                                         min_zeta = round(min(point_estimate), 3L),
                                         max_zeta = round(max(point_estimate), 3L)),
                                  by = analyte]

# Header matrix for the rendered table
header_mat <- matrix(c("IVD-MD comparison", "Point estimate", "95% BPCI", 
                       "Bootstrap summary statistics of $\\hat{\\zeta}$"), 
                     nrow = 1)

# Draw a table outlining the descriptive statistics of zeta
kbl(x = bootstrap_zeta,
    format = "latex",
    align = "c", 
    booktabs = TRUE,
    escape = FALSE,
    digits = 3L,
    position = "H",
    caption = "Descriptive statistics and bootstrap confidence intervals of $\\hat{\\zeta}$ for glucose,
    hemoglobin (HB), and C-reactive protein (CRP) analytes. The descriptive statistics and confidence intervals
    of $\\hat{\\zeta}$ are estimated using the cluster-bootstrap resampling algorithm for each comparison
    involving the analytes glucose, HB, and CRP. The abbreviation \\textbf{BPCI}
    stands for bootstrap percentile confidence interval.",
    col.names = c("Comparison", "$\\hat{\\zeta}$",
                  "$\\hat{\\zeta}_{\\mathbf{lower}}$",
                  "$\\hat{\\zeta}_{\\mathbf{upper}}$",
                  "Mean", "SD", "Skewness", "Kurtosis",
                  "MAD", "Q1", "Median", "Q3",
                  "Min.", "Max.")) |>
  add_header_above(header = c("IVD-MD comparison" = 1,
                              "Point estimate" = 1,
                              "$95\\\\%$ BPCI" = 2,
                              "Bootstrap summary statistics of $\\\\hat{\\\\zeta}$" = 10),
                   color = "#28A745", bold = TRUE, escape = FALSE) |>
  row_spec(row = 0, bold = TRUE) |> # background = "#55CDEC"
  pack_rows(group_label = "Glucose, Serum (unit: mg/L)",
            start_row = 1,
            end_row = 10,
            latex_gap_space = "0.75em",
            color = "#28A745") |> # background = "#F7A8B8"
  pack_rows(group_label = "Hemoglobine (unit: g/dl)",
            start_row = 11,
            end_row = 16,
            latex_gap_space = "0.75em",
            color = "#28A745") |>
  pack_rows(group_label = "C-reactive protein (unit: mg/L)",
            start_row = 17,
            end_row = nrow(bootstrap_zeta),
            latex_gap_space = "0.75em",
            color = "#28A745") |>
  kable_styling(latex_options = c("scale_down"))

```

Reproducing the text that interprets Table 3, utilizing variables in the script chunk.

The estimated moments for $\hat{\zeta}$ across glucose, HB, and CRP datasets exhibit the following ranges. In the glucose dataset, the means range from `r mean_ranges[analyte == "glucose", ]$min_mean` to `r mean_ranges[analyte == "glucose", ]$max_mean`, variances range from `r var_ranges[analyte == "glucose", ]$min_var` to `r var_ranges[analyte == "glucose", ]$max_var`, skewness values fall between `r skew_ranges[analyte == "glucose", ]$min_skew` and `r skew_ranges[analyte == "glucose", ]$max_skew`, and kurtosis values fall between `r kurtosis_ranges[analyte == "glucose", ]$min_kurtosis` and `r kurtosis_ranges[analyte == "glucose", ]$max_kurtosis`. For the HB dataset, the means span from `r mean_ranges[analyte == "hb", ]$min_mean` to `r mean_ranges[analyte == "hb", ]$max_mean`, variances span from `r var_ranges[analyte == "hb", ]$min_var` to `r var_ranges[analyte == "hb", ]$max_var`, skewness values fall between `r skew_ranges[analyte == "hb", ]$min_skew` and `r skew_ranges[analyte == "hb", ]$max_skew`, and kurtosis values fall between `r kurtosis_ranges[analyte == "hb", ]$min_kurtosis` and `r kurtosis_ranges[analyte == "hb", ]$max_kurtosis`. Lastly, in the CRP dataset, the means lie between `r mean_ranges[analyte == "crp", ]$min_mean` and `r mean_ranges[analyte == "crp", ]$max_mean`, variances lie between `r var_ranges[analyte == "crp", ]$min_var` and `r var_ranges[analyte == "crp", ]$max_var`, skewness values fall between `r skew_ranges[analyte == "crp", ]$min_skew` and `r skew_ranges[analyte == "crp", ]$max_skew`, and kurtosis values fall between `r kurtosis_ranges[analyte == "crp", ]$min_kurtosis` and `r kurtosis_ranges[analyte == "crp", ]$max_kurtosis`.

## Figure 5

Reproducing Figure 5 in the manuscript.

```{r alinity-vs-vitros, eval = TRUE, fig.height=4, fig.width=8, out.height='90%', out.width='90%', fig.cap="Scatter plots of glucose measurements results of the Abbott Alinity versus Ortho Vitros comparison. $\\textbf{A}$: Scatter plot illustrating the original pairs of glucose measurements of Abbott Alinity and Ortho Vitros, featuring the $99\\%$ pointwise prediction intervals (shaded gray area) derived from Fuller and Gillards' (F-G) Deming regression model. For the original data, we have that $\\hat{\\zeta} = 2.836$. $\\textbf{B}$: Scatter plot showcasing simulated pairs of glucose measurement results for the Abbott Alinity and Ortho Vitros comparison (with DINS removed), accompanied by the $99\\%$ pointwise prediction intervals (shaded gray area) based on the F-G Deming regression model. For the simulated data, we have that $\\hat{\\zeta} = 1.013$."}

# Set seed for reproducibility
set.seed(1)

# Extract original IVD-MD comparison data for 'Alinity' versus 'Vitros'
original_alinity_vs_vitros <- l_glucose[comparison == "Alinity - Vitros", ]

# Get CV(%), cil, and ciu values from <Table 2>
# Get b1 and b0 from lm().
# Here, CV of Vitros < CV of Alinity so we switch roles of predictor and response
b0b1 <- coef(lm(data = original_alinity_vs_vitros, formula = MP_B ~ MP_A))

# Parameters for simulated 'Alinity' versus 'Vitros' devoid of DINS
parameters_alinity_vs_vitros <- list(n = 23, R = 3, cvy = 0.0043, cvx = 0.0051,
                                     cil = 4.19, ciu = 13.28, b1 = b0b1[2], b0 = b0b1[1])

# Simulate 'Alinity' versus 'Vitros' devoid of DINS
simulated_alinity_vs_vitros <- simulate_eqa_data(parameters = parameters_alinity_vs_vitros) |> setDT()
simulated_alinity_vs_vitros <- cbind("comparison" = "Alinity - Vitros", simulated_alinity_vs_vitros)
simulated_alinity_vs_vitros[, `:=` (MP_A = round(MP_A, 2L),
                                    MP_B = round(MP_B, 2L))]

# Gather original and simulated 'Alinity' versus 'Vitros' data into a list
alinity_vs_vitros <- list(original_alinity_vs_vitros, simulated_alinity_vs_vitros)

# Create empty lists
p_data_alinity_vs_vitros <- as.list(1:2) # For prediction data
c_data_alinity_vs_vitros <- as.list(1:2) # For clinical sample data
figures <- as.list(1:2) # For figures

# Name the empty lists
names(p_data_alinity_vs_vitros) <- c("Original", "Simulated")
names(c_data_alinity_vs_vitros) <- c("Original", "Simulated")
names(figures) <- c("Original", "Simulated")

# Fill the lists with with prediction data based on Fuller-Gillard EIV fitting
# EIV is fitted using Deming regression.
for(i in 1:2){
  # Create grid to estimate prediction intervals over
  new_data_i <- list(MP_B = seq(from = min(alinity_vs_vitros[[i]]$MP_B,
                                           alinity_vs_vitros[[i]]$MP_A),
                                to = max(alinity_vs_vitros[[i]]$MP_B,
                                         alinity_vs_vitros[[i]]$MP_A),
                                length.out = 1e3L))
  # Estimate imprecision measures
  imprecision_data_i <- global_precision_estimates(alinity_vs_vitros[[i]])
  
  # Calculate mean of replicated measurements
  c_data_alinity_vs_vitros_i <- fun_of_replicates(alinity_vs_vitros[[i]]) |> setDT()
  
  # Estimate predictions and prediction intervals using Fuller-Gillard Deming Regr.
  p_data_alinity_vs_vitros_i <- predict_eqa(data = c_data_alinity_vs_vitros_i,
                                            new_data = new_data_i,
                                            imprecision_estimates = imprecision_data_i,
                                            R = 3L,
                                            method = "fg") |> setDT()
  
  # Remove irrelevant variables outputted by predict_eqa() method
  p_data_alinity_vs_vitros_i[, `:=` (SampleID = NULL, MP_A = NULL, inside = NULL)]
  
  # Fill lists with relevant data
  p_data_alinity_vs_vitros[[i]] <- p_data_alinity_vs_vitros_i
  c_data_alinity_vs_vitros[[i]] <- c_data_alinity_vs_vitros_i
}

# Scatter plots with prediction data for original and simulated data
for(i in 1:2){
  figures[[i]] <- ggplot() +
    geom_ribbon(data = p_data_alinity_vs_vitros[[i]], mapping = aes(x = MP_B, ymin = lwr, ymax = upr),
                alpha = 0.3, fill = "gray", color = "black") +
    geom_line(data = p_data_alinity_vs_vitros[[i]], mapping = aes(x = MP_B, y = prediction),
              alpha = 0.6, color = "gray", linewidth = 1) +
    geom_point(data = c_data_alinity_vs_vitros[[i]], mapping = aes(x = MP_B, y = MP_A),
               shape = 21, fill = "#55CDEC", color = "black") +
    scale_x_continuous(name = "Ortho Vitros (mmol/L)", n.breaks = 10) +
    scale_y_continuous(name = "Abbott Alinity (mmol/L)", n.breaks = 10) +
    theme_bw()
}

# Render plots as one plot
cowplot::plot_grid(plotlist = figures, labels = c("A", "B"), align = "hv")


```

## Figure 6

Reproducing Figure 6 in the manuscript (Appendix B).

```{r scatter-plots-for-hb, eval = TRUE, fig.width = 8, fig.height = 6, out.height = '80%', out.width = '80%', fig.pos = 'H', fig.align = 'center', fig.cap = "Scatter plots of the six IVD-MD comparisons for the HB dataset. The pointwise prediction intervals, depicted as gray regions, are estimated using the F-G approach."}

# Prediction data - must be a 3-dim list with element lengths 6, 10 and 10. 
p_data <- lapply(X = 1:3, FUN = function(x) {
  if(x == 1){
    as.list(1:length(l_hb_list))    
  }
  else{
    as.list(1:length(l_crp_list))
  }
})

# Clinical sample data - must be a 3-dim list with element lengths 6, 10 and 10.
c_data <- p_data

# Prediction interval method applied to the first two CS data sets 
method <- "fg"

# Calculate estimates for making scatter plots
for(j in 1:3){
  if(j == 3){
    method <- "clsi"
  }
  for(i in 1:length(p_data[[j]])){
    # Get clinical sample data for the respective analyte considered
    a_data_i <- l_analyte_list[[min(j + 1, 3)]][[i]]
    
    # Get grid to estimate prediction intervals around
    new_data_i <- list(MP_B = seq(from = min(a_data_i$MP_B,
                                             a_data_i$MP_A, na.rm = TRUE),
                                  to = max(a_data_i$MP_B,
                                           a_data_i$MP_A, na.rm = TRUE),
                                  length.out = 1e3L))
    
    # Get estimates of imprecision measures such as variances and CVs
    imprecision_data_i <- global_precision_estimates(data = a_data_i)
    
    # Take mean of replicates
    c_data_i <- fun_of_replicates(data = a_data_i) |> setDT()
    
    # Get predictions and prediction interval data
    p_data_i <- predict_eqa(data = na.omit(c_data_i),
                            new_data = new_data_i,
                            imprecision_estimates = imprecision_data_i,
                            R = 3L,
                            method = method) |> setDT()
    
    # Remove irrelevant variables outputted from predict_eqa() method
    p_data_i[, `:=` (SampleID = NULL, MP_A = NULL, inside = NULL)]
    
    # Fill lists with 'i'-th results
    p_data[[j]][[i]] <- p_data_i
    c_data[[j]][[i]] <- c_data_i
    
    # Set names for 'i'-th results
    names(p_data[[j]])[i] <- names(l_analyte_list[[min(j + 1, 3)]])[i]
    names(c_data[[j]])[i] <- names(l_analyte_list[[min(j + 1, 3)]])[i]
  }
}

# Combine results in inner lists as one data.table object
p_data <- lapply(X = p_data, function(x) rbindlist(l = x, idcol = "comparison")) 
c_data <- lapply(X = c_data, function(x) rbindlist(l = x, idcol = "comparison")) 

# Create empty vector that should contain the figures
figures <- as.list(1:length(p_data))

# Create figures
for(j in 1:length(p_data)){
  analyte <- "CRP"
  analyte_unit <- "(mg/L)"
  if(j == 1){
    analyte_unit <- "(g/dL)"
    analyte <- "HB"
  }
  figures[[j]] <- ggplot() +
    geom_ribbon(data = p_data[[j]], mapping = aes(x = MP_B, ymin = lwr, ymax = upr), alpha = 0.3, fill = "gray", color = "black") +
    geom_line(data = p_data[[j]], mapping = aes(x = MP_B, y = prediction), alpha = 0.6, color = "gray", linewidth = 1) +
    geom_point(data = c_data[[j]], mapping = aes(x = MP_B, y = MP_A), shape = 21, fill = "#55CDEC", na.rm = TRUE) +
    facet_wrap(facets = . ~ comparison) +
    scale_x_continuous(name = paste(analyte, analyte_unit), n.breaks = 7L) +
    scale_y_continuous(name = paste(analyte, analyte_unit), n.breaks = 7L) +
    theme_bw() +
    theme(strip.background = element_rect(fill = "black"),
          strip.text = element_text(face = "bold", size = 8, color = "#28A745"))  
}

# Render scatter plots for HB
figures[[1]]


```

## Figure 7

Reproducing Figure 7 in the manuscript (Appendix B).

```{r scatter-plots-for-crp, eval = TRUE, fig.width = 8, fig.height = 12, out.width = '80%', out.height = '100%', fig.pos = 'H', fig.align = 'center', fig.cap = "$\\textbf{A}$: Scatter plots of the ten IVD-MD comparisons for the CRP dataset. The pointwise prediction intervals, indicated by the gray areas, are estimated via the F-G approach. $\\textbf{B}$: Scatter plots of the ten IVD-MD comparisons for the CRP dataset, similar to $\\textbf{A}$, but with pointwise prediction intervals estimated through the CLSI approach."}


# Remove the plots from the list that is already rendered
figures[[1]] <- NULL

# Plot scatter plots for CRP where prediction intervals are estimated using both
# CLSI EP14 and Fuller-Gillard Deming regression methods.
cowplot::plot_grid(plotlist = figures,
                   align = "v",
                   nrow = 2,
                   ncol = 1,
                   labels = "AUTO")


```

## Table 4

Reproducing Table 4 in the manuscript (Appendix B).

```{r look-up-table, eval = TRUE}

# Get data from look_up_table taken from 'commutability' package
# This contains pre-simulated data based on 1e6L replicates for each
# simulation parameter combination.
lut <- look_up_table

# Convert to data.table class
setDT(lut)

# Remove some parameter combinations, to avoid making the table too large
lut <- lut[!n%in%c(31, 33, 37, 39, 41:44, 46:49)]

# Round the results to three digits
lut$zeta <- round(lut$zeta, 3L)

# Convert to wide-format, making the table easier on the eyes
lut <- dcast.data.table(data = lut, formula = n + R ~ M, value.var = "zeta")

# Order the table resuls according to the number of replicates (R)
setorder(x = lut, R)

# Convert M to M(%)
names(lut)[3:23] <- paste0((names(lut)[3:23] |> as.numeric(lut)) * 100 |> round(), "%")

# Remove R as column in the table, because R is to be presented in a way that
# is easier on the eyes
lut$R <- NULL

# Render the look-up table
kbl(x = lut,
    format = "latex",
    align = "c",
    booktabs = TRUE,
    position = "H",
    caption = "Look-up table showcasing pre-simulated values of 
    $[\\hat{\\zeta} | M(\\%)]_{0.99}$ based on the most typical study designs
    and upper bounds of acceptable differences in non-selectivity, $M(\\%)$.") |>
  add_header_above(header = c("CSs" = 1, "M(%)" = 21),
                   bold = TRUE, color = "#28A745") |>
  row_spec(row = 0, bold = TRUE) |>
  pack_rows(group_label = "R = 2 replicates",
            start_row = 1,
            color = "#00a2d4",
            hline_after = TRUE,
            hline_before = TRUE,
            background = "#F9F9F9",
            end_row = 19) |>
  pack_rows(group_label = "R = 3 replicates",
            start_row = 20,
            color = "#00a2d4",
            hline_after = TRUE,
            hline_before = TRUE,
            background = "#F9F9F9",
            end_row = 38) |>
  pack_rows(group_label = "R = 4 replicates",
            start_row = 39,
            hline_after = TRUE,
            hline_before = TRUE,
            background = "#F9F9F9",
            color = "#00a2d4",
            end_row = 57) |>
  pack_rows(group_label = "R = 5 replicates",
            start_row = 58,
            hline_after = TRUE,
            hline_before = TRUE,
            background = "#F9F9F9",
            color = "#00a2d4",
            end_row = 76) |>
  kable_styling(latex_options = "scale_down")


```
