# Supplementary material for: Quantification of Difference in Nonselectivity Between In Vitro Diagnostic Medical Devices
Source: Biom J. 2025 Jan 2;67(1):e70032. doi: 10.1002/bimj.70032 (PMC11695778; doi:10.1002/bimj.70032)
Supplement: Supplementary file 1 — Supporting Information [file BIMJ-67-e70032-s001.zip › Reproducibility resubmission v2/results pkf 22 10 2024 15 cores/simulation results relevant/1. simulation setting/ssr.csv]

cvx	cvy	lambda	cil	ciu	id	replicate_id	mean	variance	skewness	kurtosis	1%	2.5%	5%	10%	25%	50%	75%	90%	95%	97.5%	99%
0.001	0.001	1	5	10	1	1	1.03992681521773	0.0250655848966301	0.520866306148878	3.88181727922175	0.7185321444273	0.75923492461443	0.79951249063015	0.847679489850998	0.933216601610184	1.02949804067612	1.1322848200798	1.2451597571373	1.31574288010597	1.38501461148262	1.4706119954586
0.001	0.005	25	5	10	2	1	1.04262946470976	0.0208901706581735	1.44162636558115	9.1975593264902	0.789069623351097	0.826403138041496	0.854019963741303	0.889103406667709	0.945569053292274	1.02182465791702	1.11439573764801	1.22014558315277	1.29881893992424	1.37338351309299	1.49122382283211
0.001	0.01	100	5	10	3	1	1.04611463053226	0.0202044644590513	1.6536199951585	11.8221697755963	0.809073238372803	0.842879717051983	0.865414920449257	0.89571413397789	0.949403181672096	1.02330428361893	1.11695700883865	1.22147331237793	1.29823890328407	1.37956916689873	1.49538287520409
0.001	0.025	625	5	10	4	1	1.0459898496449	0.0210056275313786	1.85376034618165	12.7629351529537	0.813074108958244	0.841144302487373	0.865629178285599	0.893869876861572	0.949582189321518	1.02298617362976	1.11489394307137	1.21911392211914	1.30231293439865	1.38593092560768	1.52278375506401
0.001	0.05	2500	5	10	5	1	1.044460955441	0.0194694005116846	1.8074543813691	14.0537265684322	0.810323131084442	0.84318709820509	0.869246309995651	0.898209071159363	0.951108500361443	1.02227103710175	1.11169308423996	1.21490869522095	1.29338753819466	1.3709097802639	1.47546420454979
0.001	0.075	5625	5	10	6	1	1.04627851436138	0.0205861595038682	1.6174982620653	9.38748842417306	0.810856369137764	0.841980612277985	0.866878187656403	0.895943641662598	0.95087693631649	1.02287995815277	1.1143259704113	1.21827254295349	1.29815643429756	1.38232025802135	1.52025230526924
0.001	0.1	10000	5	10	7	1	1.0436296592176	0.0194846047282078	1.55642291902426	9.40453426593781	0.808950508236885	0.843898129463196	0.86780495941639	0.895004290342331	0.949684277176857	1.02212858200073	1.1123548746109	1.21816601753235	1.29046073555946	1.37396295964718	1.49439049243927
0.005	0.001	0.04	5	10	8	1	1.04414130679369	0.0199716873407953	1.26124170947155	7.07082815643465	0.798275791406632	0.826169481873512	0.856663206219673	0.890220773220062	0.949306488037109	1.02410668134689	1.11405953764915	1.21881796121597	1.29766642451286	1.37985019385815	1.4908275270462
0.005	0.005	1	5	10	9	1	1.03728086307943	0.0249263820532817	0.578688102909537	4.83204307414537	0.702075048089028	0.751271915435791	0.797684070467949	0.847561687231064	0.930683732032776	1.0283699631691	1.13130560517311	1.23041836023331	1.30848180055618	1.3755522787571	1.46324977397919
0.005	0.01	4	5	10	10	1	1.03624172710776	0.0223002102615623	0.735796353515218	5.06294128689879	0.736485452055931	0.780912400782108	0.817393052577972	0.85974947810173	0.935054302215576	1.02325195074081	1.12224122881889	1.22606829404831	1.2988577067852	1.36765707731247	1.45780707359314
0.005	0.025	25	5	10	11	1	1.04432176136374	0.0204353756453402	1.36828101898229	7.77782732203262	0.798002834320068	0.827312922477722	0.856568190455437	0.890613406896591	0.950187861919403	1.02366769313812	1.11573413014412	1.21904987096787	1.29346762895584	1.38042995929718	1.48435408592224
0.005	0.05	100	5	10	12	1	1.04323102694154	0.0201471377720553	1.58009380171596	9.4930679489025	0.805481120347977	0.835398736596108	0.86473363339901	0.894802433252335	0.948086127638817	1.01972138881683	1.11131048202515	1.21585590839386	1.29440000653267	1.38129667937756	1.49551054596901
0.005	0.075	225	5	10	13	1	1.04382874500155	0.019250033722343	1.43371320592747	7.74755642842496	0.811422844529152	0.844720567762852	0.867969471216202	0.896721386909485	0.950430780649185	1.02234447002411	1.11089104413986	1.21183363199234	1.29199887514114	1.38460941314697	1.50808120489121
0.005	0.1	400	5	10	14	1	1.04637525446415	0.0201339781606385	1.5298142518007	9.07280505558466	0.803467088341713	0.839891980588436	0.867132836580277	0.897657692432404	0.950774163007736	1.02379131317139	1.11666056513786	1.2178631067276	1.29415726661682	1.38710461258888	1.50466130256653
0.01	0.001	0.01	5	10	15	1	1.04382872168422	0.0197991158103019	1.52541917941744	9.04571959392252	0.803391101956368	0.838157473504543	0.864472806453705	0.894106340408325	0.949194446206093	1.02292025089264	1.11231517791748	1.21338783502579	1.28846443295479	1.37408573329449	1.51437565922737
0.01	0.005	0.25	5	10	16	1	1.0389819473803	0.0231397033618373	0.775533668569528	4.94464324262149	0.743656731843949	0.778814998269081	0.817236921191216	0.861138987541199	0.93723501265049	1.02478379011154	1.12481328845024	1.2273054599762	1.30206657648087	1.38807451725006	1.4766267323494
0.01	0.01	1	5	10	17	1	1.03826102650166	0.0252185994596386	0.601349178940908	4.55513258157293	0.708949284553528	0.75486346334219	0.80145348906517	0.849883466959	0.930583536624908	1.0276186466217	1.13360416889191	1.23808689117432	1.30769687891006	1.38250214457512	1.47933526277542
0.01	0.025	6.25	5	10	18	1	1.04211811879873	0.0218620479362499	1.05409437028945	7.35227032244145	0.759682575464249	0.795873183012009	0.834626320004463	0.873823571205139	0.942928269505501	1.02565801143646	1.12271040678024	1.22608749866486	1.29961652159691	1.37171730697155	1.47039118170738
0.01	0.05	25	5	10	19	1	1.04442058734894	0.0212070369862917	1.34344245631921	7.67836929514588	0.787343949079514	0.823933225870132	0.85320560336113	0.886197990179062	0.946855336427689	1.02337604761124	1.11770889163017	1.22277226448059	1.30470591187477	1.38730709254742	1.51373869180679
0.01	0.075	56.25	5	10	20	1	1.043180892241	0.0198342166203298	1.44532705274694	8.56040838364028	0.801086151003837	0.83591293990612	0.862801560759544	0.892921775579453	0.947876676917076	1.02322405576706	1.11294773221016	1.21582520008087	1.29867030978203	1.37297780811787	1.48637055397034
0.01	0.1	100	5	10	21	1	1.04503409320116	0.0203976235663537	1.64681312249654	9.72961431039803	0.805379055738449	0.83764979839325	0.86471863090992	0.895410090684891	0.951325386762619	1.02232903242111	1.11137136816978	1.21685264110565	1.30498195290565	1.38515981435776	1.50491129398346
0.025	0.001	0.0016	5	10	22	1	1.04285294178724	0.0200982345943016	1.78003859555085	12.7906519459638	0.807300783395767	0.84032856374979	0.867128020524979	0.89440233707428	0.948562055826187	1.02068507671356	1.11139693856239	1.21449464559555	1.29397200345993	1.37250430285931	1.48913850426674
0.025	0.005	0.04	5	10	23	1	1.0408615296483	0.0202603152863175	1.25145303789702	6.84256234028188	0.790110566020012	0.823163685202599	0.852279582619667	0.884742230176926	0.945233166217804	1.02049905061722	1.11279267072678	1.21470148563385	1.29315660595894	1.37984121739864	1.49253201127052
0.025	0.01	0.16	5	10	24	1	1.04167807578444	0.0225338895602682	1.0240663242065	6.75570915440766	0.75671323120594	0.793486522138119	0.830943757295609	0.870143795013428	0.939446777105331	1.02476751804352	1.12575191259384	1.22890441417694	1.29806354641914	1.37423471212387	1.48102055907249
0.025	0.025	1	5	10	25	1	1.04490842258334	0.0259403830065104	0.548106624104881	4.3262184188641	0.712838302254677	0.761513577401638	0.803986275196075	0.851107650995255	0.936271965503693	1.0339942574501	1.14254400134087	1.25102881193161	1.31711826324463	1.38854735195637	1.49250149965286
0.025	0.05	4	5	10	26	1	1.04225479488969	0.0227341277897182	0.733393137748539	4.71733903446523	0.737861489653587	0.783595122396946	0.821614280343056	0.866745752096176	0.940820977091789	1.02827197313309	1.12700134515762	1.2331237077713	1.30894885063171	1.37530003786087	1.48163721680641
0.025	0.075	9	5	10	27	1	1.04577239921093	0.0217168094758533	1.03646650075349	5.96286656608192	0.768462125062943	0.809063343703747	0.840334919095039	0.879470825195313	0.948468282818794	1.02738267183304	1.12517821788788	1.23124734163284	1.30332579016686	1.38582119345665	1.49970318198204
0.025	0.1	16	5	10	28	1	1.04299243372679	0.0213452603627115	1.33667893939375	8.66691071368721	0.779597106575966	0.818553622066975	0.849162843823433	0.885342711210251	0.94531786441803	1.0234626531601	1.11795693635941	1.22395149469376	1.30157465338707	1.37806148827076	1.48402908682823
0.05	0.001	4e-04	5	10	29	1	1.04422120470405	0.0192725778411307	1.33565908545641	6.898909856007	0.810559313297272	0.841635225713253	0.866911637783051	0.896298599243164	0.948788002133369	1.02195680141449	1.11063706874847	1.21730499267578	1.29190868735313	1.38584340810776	1.49365620970726
0.05	0.005	0.01	5	10	30	1	1.04546956331134	0.0204047469980014	1.45905529095696	7.96425357329708	0.804528167247772	0.838931477069855	0.865321263670921	0.895634073019028	0.949191033840179	1.02108705043793	1.11453741788864	1.22352639436722	1.30044946670532	1.37958107292652	1.51062068104744
0.05	0.01	0.04	5	10	31	1	1.04272777046561	0.019118916750562	1.1504723292071	6.39551816093508	0.795462154746056	0.831413561105728	0.858687722682953	0.890237021446228	0.94859117269516	1.02298247814178	1.11494418978691	1.2161634683609	1.29144481420517	1.36221429109573	1.46869004964829
0.05	0.025	0.25	5	10	32	1	1.04169015440941	0.0241264453656196	0.855169797390052	5.39921933908357	0.737743510603905	0.779253761470318	0.816335842013359	0.861869210004807	0.937873587012291	1.02825516462326	1.12709659337997	1.23948667049408	1.31157417297363	1.38138566017151	1.50433669924736
0.05	0.05	1	5	10	33	1	1.06304025302529	0.0266479419019928	0.568644471324893	4.27566337674651	0.726001361012459	0.780915732681751	0.819082111120224	0.864422369003296	0.951774120330811	1.05270999670029	1.16258755326271	1.27081862688065	1.34258198738098	1.41082538664341	1.49886897683144
0.05	0.075	2.25	5	10	34	1	1.06019987653494	0.025711700675943	0.641268761126733	4.53783922500837	0.726222315430641	0.780275973677635	0.82279886007309	0.870415925979614	0.951029062271118	1.04850077629089	1.15395697951317	1.25920721292496	1.33740125894547	1.41041513085365	1.50616489768028
0.05	0.1	4	5	10	35	1	1.0553740518868	0.0245619933308852	0.851452235950446	5.79720737423995	0.741363362073898	0.789438749849796	0.829760274291039	0.874277931451798	0.949808418750763	1.04298329353333	1.14370346069336	1.2504643201828	1.3222315788269	1.39862647354603	1.50989408135414
0.075	0.001	0.000177777777777778	5	10	36	1	1.0428482196331	0.0194957248506626	1.46017989263803	7.84682217031009	0.809369513392448	0.839549142122269	0.864703693985939	0.894653582572937	0.949066281318665	1.0212669968605	1.10826054215431	1.20901218652725	1.29417853355408	1.38153898119926	1.51071354866028
0.075	0.005	0.00444444444444444	5	10	37	1	1.04464975212216	0.0201681521830579	1.68957105703728	11.3835691032675	0.805389825701714	0.83783782273531	0.865382570028305	0.89478759765625	0.949235633015633	1.02286076545715	1.11343452334404	1.22090983390808	1.29152157306671	1.3773019939661	1.480682990551
0.075	0.01	0.0177777777777778	5	10	38	1	1.04723084359765	0.0210117030262265	1.38520940106012	7.20286807538328	0.807027755975723	0.836494049429894	0.861733692884445	0.893234187364578	0.950054556131363	1.023641705513	1.11617201566696	1.22837023735046	1.3090730369091	1.39610432982445	1.51347321510315
0.075	0.025	0.111111111111111	5	10	39	1	1.04316124786735	0.0214700964551883	1.04327430080981	6.42472994459892	0.769654586315155	0.806665261089802	0.840351498126984	0.876547205448151	0.943955555558205	1.02694749832153	1.12194311618805	1.22769601345062	1.30260370969772	1.38052606880665	1.48583123683929
0.075	0.05	0.444444444444445	5	10	40	1	1.06300258064866	0.0267829090753248	0.651615409122325	4.25741074382832	0.737516113519669	0.783406309783459	0.819263878464699	0.869157433509827	0.952221974730492	1.04886817932129	1.15755221247673	1.27437289953232	1.3541874229908	1.42511692345142	1.52610592961311
0.075	0.075	1	5	10	41	1	1.09166808156967	0.0296868245032662	0.57008102184969	4.63262788608271	0.727699164152145	0.786794225871563	0.832577124238014	0.885541349649429	0.974497675895691	1.08179211616516	1.19542211294174	1.30840578079224	1.38949792981148	1.45717205703259	1.54898147940636
0.075	0.1	1.77777777777778	5	10	42	1	1.08809060525894	0.0298940232282404	0.56427112438047	3.96770167380667	0.732706731557846	0.786339427530766	0.830280300974846	0.882078117132187	0.970477595925331	1.07385718822479	1.19201484322548	1.31070733070374	1.3936016023159	1.46482710838318	1.55957400202751
0.1	0.001	1e-04	5	10	43	1	1.04589315679669	0.0202717108897468	1.51426814155533	8.21993843615819	0.810387099385262	0.843531760573387	0.868154701590538	0.897867280244827	0.949957311153412	1.02153551578522	1.11493572592735	1.22174655199051	1.30069327354431	1.38141750991344	1.51912732124329
0.1	0.005	0.0025	5	10	44	1	1.0432519233048	0.0184932035939228	1.36904640005686	7.85896184474462	0.813695532679558	0.840494285523891	0.867482033371925	0.897835379838944	0.950045853853226	1.02313703298569	1.11091893911362	1.21181567907333	1.29007094502449	1.36189521253109	1.47473199725151
0.1	0.01	0.01	5	10	45	1	1.04365145884752	0.0201330039014638	1.5012233760282	8.88610754936001	0.799888426661491	0.833953633904457	0.861271646618843	0.893686479330063	0.948820173740387	1.0215505361557	1.11235827207565	1.2187437415123	1.29557595849037	1.37380020022392	1.4989833343029
0.1	0.025	0.0625	5	10	46	1	1.04347947998047	0.0210465018650115	1.4503161036491	9.06640481464394	0.785503903627396	0.823520766198635	0.853260204195976	0.887070399522781	0.945478364825249	1.02314794063568	1.1162910759449	1.22003008127213	1.29779613614082	1.37181611657143	1.50169559359551
0.1	0.05	0.25	5	10	47	1	1.05403742538691	0.0236961720012713	0.788063587919781	4.90851504820384	0.74636990249157	0.791393794119358	0.82956774532795	0.877002137899399	0.951680690050125	1.03829151391983	1.1392315030098	1.25068051815033	1.32235645055771	1.40039983987808	1.50053061723709
0.1	0.075	0.5625	5	10	48	1	1.08668950583339	0.0293231021457202	0.688095158612671	5.23420193309488	0.731759604811669	0.785245095193386	0.834137070178986	0.883139103651047	0.971751138567924	1.07497161626816	1.18707966804504	1.30044858455658	1.38722659349442	1.4607532531023	1.55994701504707
0.1	0.1	1	5	10	49	1	1.11857527387738	0.0316906533332428	0.455611514135748	3.87681670812185	0.740420783162117	0.800510996580124	0.84718836247921	0.905381959676743	0.997591972351074	1.10612517595291	1.22853952646256	1.34540272951126	1.42797744274139	1.50016476213932	1.59270050764084
0.001	0.001	1	2	10	50	1	1.03733145716786	0.0249266307174766	0.544086801306692	4.16508364165298	0.715136181116104	0.754673947393894	0.798164582252502	0.846943897008896	0.931805834174156	1.02513986825943	1.13540899753571	1.23854781389236	1.31000594496727	1.36679635643959	1.47253827810287
0.001	0.005	25	2	10	51	1	1.04251244155169	0.0206930580349449	1.4154690133928	8.37040265004712	0.792049454450607	0.824499042332172	0.855705386400223	0.888444256782532	0.945716336369514	1.02138477563858	1.11256489157677	1.21841946840286	1.29992524385452	1.38065377771854	1.49256252765656
0.001	0.01	100	2	10	52	1	1.04363367031217	0.01935059132751	1.39657695164098	7.51553833148802	0.807252433896065	0.842026692628861	0.866061225533485	0.895067393779755	0.950213119387627	1.02272367477417	1.11184588074684	1.21244999170303	1.29254976511002	1.38378954827785	1.50436540007591
0.001	0.025	625	2	10	53	1	1.04641281013489	0.0201305538422274	1.5379386976015	9.14239273964822	0.804405775666237	0.839933483302593	0.867554637789726	0.897761672735214	0.950807332992554	1.0237809419632	1.11689469218254	1.21851106882095	1.29402301311493	1.38654228150845	1.50317896366119
0.001	0.05	2500	2	10	54	1	1.04395052371025	0.0203455915339228	1.72295486778147	10.7610222021797	0.808809441924095	0.840587693452835	0.866585502028465	0.896777099370956	0.948736637830734	1.02082848548889	1.11145329475403	1.21657365560532	1.297011500597	1.38034560382366	1.51981779932976
0.001	0.075	5625	2	10	55	1	1.04654904145002	0.0200313219392621	1.85256155900727	14.9392176279205	0.8168978536129	0.845202724635601	0.870958906412125	0.897742623090744	0.950453013181686	1.02398407459259	1.11451902985573	1.22020311355591	1.29670355916023	1.37731199264526	1.49120187401772
0.001	0.1	10000	2	10	56	1	1.04604880442619	0.0209660569186286	1.85965828322282	12.7788306491002	0.814705848693848	0.842508287727833	0.866597926616669	0.894160896539688	0.950472936034203	1.02218055725098	1.11437001824379	1.2178671002388	1.30211905241013	1.38599258065224	1.52269221663475
0.005	0.001	0.04	2	10	57	1	1.04262940871119	0.0191075306809817	1.15106328205512	6.4154960183488	0.795311794281006	0.831330333650112	0.858217510581017	0.890245336294174	0.948457449674606	1.02281123399735	1.1147018969059	1.2161799788475	1.29149562120438	1.36132985651493	1.46844378948212
0.005	0.005	1	2	10	58	1	1.03544092299044	0.0259074327932187	0.59144549188195	4.50439092062467	0.70255653500557	0.750009226799011	0.791889125108719	0.844249057769775	0.927331179380417	1.02529150247574	1.13000220060349	1.2366173863411	1.31201889514923	1.38315523266792	1.48024235248566
0.005	0.01	4	2	10	59	1	1.03862133085132	0.0225604660196287	0.773828868584636	4.83547436236603	0.744952302575111	0.786754809319973	0.823042410612106	0.863892459869385	0.936901345849037	1.02367454767227	1.123664945364	1.22763080596924	1.30501933693886	1.37425836324692	1.47482350230217
0.005	0.025	25	2	10	60	1	1.04420046961308	0.0206929870774409	1.41648689881847	8.09350448050693	0.793343336582184	0.826080755889416	0.853744614124298	0.888841670751572	0.949274405837059	1.02345180511475	1.11290955543518	1.2185634970665	1.30398283004761	1.38557291924953	1.50444754600525
0.005	0.05	100	2	10	61	1	1.04757893536687	0.0202408971324429	1.45040884004293	8.98271933743518	0.801850922107697	0.838697426021099	0.863712131977081	0.895603406429291	0.952974915504456	1.02570086717606	1.11929297447205	1.2229046702385	1.2978075325489	1.37853153347969	1.50979967236519
0.005	0.075	225	2	10	62	1	1.04293746382594	0.0189171842397671	1.37098624880796	7.55494191226767	0.805533494949341	0.843021515011787	0.866219782829285	0.895720261335373	0.94952879846096	1.02258026599884	1.11085212230682	1.21375042200089	1.28553393483162	1.36812060177326	1.4966411626339
0.005	0.1	400	2	10	63	1	1.0454122764647	0.0199311443627018	1.57088852785095	8.9348210065818	0.811820752620697	0.841060495376587	0.865502655506134	0.896458733081818	0.953448683023453	1.02240943908691	1.11126291751862	1.21565359830856	1.29304905533791	1.38024108409882	1.50405528187752
0.01	0.001	0.01	2	10	64	1	1.04747995343804	0.0209021236997506	1.43303025337051	7.45734892255511	0.811147087812424	0.839148418605328	0.863582450151444	0.895631033182144	0.950676634907722	1.02260828018188	1.1163173019886	1.22855367660522	1.30663560628891	1.39345381855965	1.52000689506531
0.01	0.005	0.25	2	10	65	1	1.03889581789374	0.022569842551433	0.730422931872959	4.84572226128026	0.739407888650894	0.78317781239748	0.818689656257629	0.862898540496826	0.937343999743462	1.02646499872208	1.1233931183815	1.23041803836823	1.30684788227081	1.37189953923225	1.46514633059502
0.01	0.01	1	2	10	66	1	1.04020682528019	0.0250878165792473	0.520969291760818	3.88237424326452	0.718538947105408	0.759448681771755	0.799766543507576	0.84778208732605	0.933532238006592	1.02971988916397	1.13251793384552	1.24587014913559	1.31616903543472	1.38578133881092	1.47074313640595
0.01	0.025	6.25	2	10	67	1	1.03991870399117	0.022381999548629	1.02324756382306	7.00968105076265	0.75320390701294	0.795236514508724	0.832955169677734	0.871577870845795	0.938251033425331	1.02346730232239	1.12186619639397	1.22623237371445	1.30300831198692	1.3786110252142	1.46350875854492
0.01	0.05	25	2	10	68	1	1.04500677705407	0.0207265145284119	1.35734598769552	8.4740660921454	0.796306883096695	0.829491810500622	0.856499227881432	0.889546084403992	0.946961149573326	1.02245658636093	1.12023922801018	1.2259872674942	1.29922508597374	1.38471136689186	1.48742264151573
0.01	0.075	56.25	2	10	69	1	1.04539326050282	0.0212747063512128	1.74316804411518	11.8268172712583	0.807132168412209	0.833217692375183	0.858380904793739	0.891191482543945	0.947264268994331	1.02351433038712	1.11591181159019	1.22212346792221	1.30402994155884	1.38252246677876	1.51008622288704
0.01	0.1	100	2	10	70	1	1.04446732923985	0.0196783939396895	1.74270898817206	13.5544905061781	0.805669830441475	0.836630155146122	0.866415977478027	0.897276204824448	0.950213447213173	1.02339375019073	1.11279186606407	1.21536499261856	1.29683539271355	1.36795904934406	1.4838624227047
0.025	0.001	0.0016	2	10	71	1	1.04414502254725	0.0199357278566278	1.55014475793573	9.26157915936452	0.804495821595192	0.83940966129303	0.864011496305466	0.89486426115036	0.949806019663811	1.02099215984344	1.11303341388702	1.21739900112152	1.29535114765167	1.37393796741962	1.49631709456444
0.025	0.005	0.04	2	10	72	1	1.04308153231144	0.0205371518708832	1.54368908432577	9.66751685440626	0.79331648349762	0.829376651346684	0.858129066228867	0.889907920360565	0.94708152115345	1.02247071266174	1.1135870218277	1.21649568080902	1.29639565348625	1.36918089389801	1.50209385633469
0.025	0.01	0.16	2	10	73	1	1.04146988061666	0.0214267007099014	0.895457968288066	5.31898011674297	0.753436315655708	0.798794339597225	0.832563626766205	0.874233710765839	0.943927407264709	1.02504056692123	1.11944776773453	1.22678298950195	1.30039901137352	1.3810355246067	1.48173670291901
0.025	0.025	1	2	10	74	1	1.03880289749503	0.0250462481505426	0.578337381069979	4.82507507663494	0.702542562484741	0.751833076775074	0.798787787556648	0.84848740696907	0.931869924068451	1.02986526489258	1.13287803530693	1.23218294382095	1.31058930158615	1.37803899347782	1.46468270659447
0.025	0.05	4	2	10	75	1	1.03702113128304	0.0223795542678818	0.736889680964712	5.06144428807661	0.737057331204414	0.780971923470497	0.817776688933373	0.86026491522789	0.935728386044502	1.02391743659973	1.12322345376015	1.22757171392441	1.29999021291733	1.3694824129343	1.45754634261131
0.025	0.075	9	2	10	76	1	1.04297747075558	0.0214639218240282	1.10792568539502	6.43310240214643	0.77305726647377	0.810322415828705	0.84139276444912	0.879172420501709	0.944420889019966	1.02469819784164	1.12044134736061	1.22588484287262	1.30035045742989	1.38110417723656	1.48132117748261
0.025	0.1	16	2	10	77	1	1.04225644004345	0.0211035411074786	1.31674408162492	7.79281661726814	0.785103104710579	0.818244999647141	0.849786335229874	0.884060537815094	0.944633007049561	1.0220673084259	1.11577585339546	1.22079976797104	1.30106862187386	1.3784618139267	1.49516556501389
0.05	0.001	4e-04	2	10	78	1	1.0447890214324	0.0196545962732188	1.60781551876797	10.2069605858828	0.810975886583328	0.840307892858982	0.86377859711647	0.894452947378159	0.951426580548286	1.02384239435196	1.11106008291245	1.21521577835083	1.29794217348099	1.37242293357849	1.48855526447296
0.05	0.005	0.01	2	10	79	1	1.04673797718883	0.0208467013533065	1.67774598633993	11.7971959670962	0.802840266227722	0.83622078448534	0.861223551630974	0.894881129264832	0.951215669512749	1.02396339178085	1.11738765239716	1.22246457338333	1.30494991540909	1.3786565631628	1.50290034532547
0.05	0.01	0.04	2	10	80	1	1.0429143776238	0.0202926515555275	1.36142490964536	8.23657955156683	0.789832606315613	0.824588310718536	0.854967567324638	0.888152271509171	0.947480157017708	1.02387797832489	1.11480531096458	1.21677972078323	1.29196337461472	1.37773917615414	1.49830963611603
0.05	0.025	0.25	2	10	81	1	1.03978948968053	0.02322931848458	0.777884512411529	4.95456631423452	0.743516513109207	0.778894567489624	0.817638468742371	0.861459994316101	0.93783974647522	1.02568829059601	1.12557455897331	1.22857838869095	1.30315138101578	1.38949863612652	1.48038750767708
0.05	0.05	1	2	10	82	1	1.04425743619204	0.0256810911006191	0.600202966556851	4.54418444576686	0.712091969847679	0.757891604304314	0.804775121808052	0.853817510604858	0.935728847980499	1.03346240520477	1.14022216200829	1.2459046125412	1.31640107631683	1.39223614633083	1.49058531999588
0.05	0.075	2.25	2	10	83	1	1.04478306878209	0.0241451019307416	0.651926488371449	4.8021878511907	0.727216240167618	0.76957318931818	0.814099496603012	0.861191147565842	0.938835844397545	1.03225445747375	1.13650053739548	1.23948158025742	1.31054880619049	1.38903263807297	1.47639882564545
0.05	0.1	4	2	10	84	1	1.04292292861342	0.024166000676342	0.82456379855108	5.3152075569722	0.73452891767025	0.783240000903606	0.817579546570778	0.863397753238678	0.93925429880619	1.02917993068695	1.13136401772499	1.23697859048843	1.31242329478264	1.39178049564362	1.50028408885002
0.075	0.001	0.000177777777777778	2	10	85	1	1.04398616243005	0.0198316104843311	1.78105557630665	11.6194388676141	0.813827832341194	0.842422968149185	0.866999506950378	0.898680603504181	0.951378062367439	1.02136766910553	1.10966747999191	1.21265788078308	1.29116171002388	1.37524259984493	1.50803398251534
0.075	0.005	0.00444444444444444	2	10	86	1	1.04521963602901	0.0195627775119879	1.46106373785355	8.29394029698961	0.810203938484192	0.841567687690258	0.865006113052368	0.89782332777977	0.951097592711449	1.02445775270462	1.11251747608185	1.21598227024078	1.30136365890503	1.38268016576767	1.49616183400154
0.075	0.01	0.0177777777777778	2	10	87	1	1.04241515544057	0.0203913829427865	1.67898540561197	12.0246196533851	0.797590298056602	0.83545033633709	0.860258543491364	0.890542578697205	0.948500707745552	1.02245360612869	1.1118531525135	1.2158982872963	1.29519219398499	1.37311075925827	1.49517008900642
0.075	0.025	0.111111111111111	2	10	88	1	1.03908766744137	0.021389655995813	1.00327692608205	5.80267284629908	0.767845379114151	0.803007937967777	0.835293561220169	0.87366846203804	0.940879672765732	1.02300125360489	1.1181403696537	1.22157756090164	1.29517878890038	1.38086377978325	1.48018206477165
0.075	0.05	0.444444444444445	2	10	89	1	1.04423527911901	0.0248588666152497	0.661127251060588	4.73089788095296	0.725915291309357	0.770590771734715	0.809762200713158	0.85763623714447	0.937469601631165	1.03079587221146	1.1381838619709	1.2444135427475	1.31526746749878	1.38170721232891	1.47213759303093
0.075	0.075	1	2	10	90	1	1.05353471605778	0.0266328839005955	0.544410318104922	4.30526195474404	0.717118638157845	0.76675389111042	0.808647546172142	0.85740932226181	0.943551585078239	1.04265511035919	1.15300095081329	1.26283794641495	1.3296166241169	1.40123488903046	1.50268116474152
0.075	0.1	1.77777777777778	2	10	91	1	1.05093600889444	0.0251415941798785	0.535700259678862	4.18992190412837	0.719980274438858	0.769099727272988	0.809835883975029	0.861753070354462	0.945197224617004	1.04033088684082	1.14641052484512	1.25397596359253	1.32451799511909	1.39418819248676	1.47910175204277
0.1	0.001	1e-04	2	10	92	1	1.04666049656272	0.0205846825854779	1.79113738590601	12.9468609781187	0.808143503665924	0.839828915894032	0.865889629721642	0.896064811944962	0.953625217080116	1.02306419610977	1.1161268055439	1.21964461803436	1.30065766572952	1.37901626825333	1.50127302050591
0.1	0.005	0.0025	2	10	93	1	1.04406826583743	0.0196839243634792	1.57618188491516	9.266707321976	0.809917149543762	0.843408504128456	0.867225828766823	0.896996742486954	0.949728950858116	1.02212119102478	1.11116197705269	1.21346155405045	1.28775882720947	1.37459460198879	1.51946979761124
0.1	0.01	0.01	2	10	94	1	1.04381718938351	0.0194769377073108	1.30093677817832	6.84495397516067	0.806722218394279	0.839445179700851	0.863596510887146	0.893363285064697	0.948829531669617	1.02223300933838	1.1121264398098	1.21851029396057	1.29593269228935	1.38551031351089	1.49850606203079
0.1	0.025	0.0625	2	10	95	1	1.04397570725679	0.0211996964762236	1.21551933387968	6.74830678738834	0.78351793885231	0.819426733255386	0.850160145759583	0.885254919528961	0.945611044764519	1.02441483736038	1.11838665604591	1.22610883712769	1.3063693523407	1.38388865292072	1.50294392943382
0.1	0.05	0.25	2	10	96	1	1.04339061036706	0.0221649679504558	0.683358554152815	4.38664316644072	0.747571878433228	0.788749657571316	0.826298114657402	0.869541442394257	0.942345514893532	1.02953141927719	1.12907484173775	1.23237911462784	1.30290312767029	1.37647387683392	1.47184737920761
0.1	0.075	0.5625	2	10	97	1	1.05024939801097	0.0267846521188121	0.655327373752123	4.67119492992775	0.718001424670219	0.765330880880356	0.804511323571205	0.855089753866196	0.939839199185371	1.04064917564392	1.14465910196304	1.25566898584366	1.33191001415253	1.40560167133808	1.50900517106056
0.1	0.1	1	2	10	98	1	1.06303856163025	0.0266484212040207	0.568636998500229	4.27556167292124	0.726001011729241	0.78091567158699	0.819081634283066	0.864422076940537	0.951774448156357	1.05270963907242	1.16258716583252	1.27081845998764	1.34258197546005	1.41082610487938	1.4988700401783
0.001	0.001	1	500	750	99	1	1.03726699393988	0.0242277072408527	0.515685925166202	4.16613877250858	0.707609469890595	0.753699654340744	0.802635350823402	0.850830602645874	0.932451754808426	1.02782839536667	1.1303263604641	1.23280464410782	1.30126037597656	1.37264466583729	1.4644277048111
0.001	0.005	25	500	750	100	1	1.04643924572468	0.0207057320437814	1.30878668280836	8.09128231326476	0.785739712715149	0.826839169859886	0.856502819061279	0.890362650156021	0.949220567941666	1.0274595618248	1.12193262577057	1.22531247138977	1.29738330245018	1.37831544578075	1.50322880506516
0.001	0.01	100	500	750	101	1	1.04258795934916	0.0190216332946274	1.34957670348629	7.48327249234248	0.804851403832436	0.839837364852428	0.864129209518433	0.893876683712006	0.949432224035263	1.02191096544266	1.11154118180275	1.21387634277344	1.2858500123024	1.37073271274567	1.48911361336708
0.001	0.025	625	500	750	102	1	1.04543671336174	0.0199267033723951	1.57661882632506	8.96743613643339	0.812950509190559	0.841017246246338	0.865758937597275	0.8965008020401	0.95362389087677	1.02260839939117	1.11194336414337	1.21550077199936	1.2935034930706	1.38040413856506	1.50565903663635
0.001	0.05	2500	500	750	103	1	1.04341511487365	0.0199792737010735	1.64899574058916	10.1319438670107	0.808747854232788	0.840668594837189	0.867591425776482	0.896541768312454	0.949717849493027	1.01968729496002	1.11075630784035	1.21375943422318	1.29253758192062	1.38355072140694	1.50943643808365
0.001	0.075	5625	500	750	104	1	1.04400621406436	0.0191711113961393	1.46592843082027	7.96637899245205	0.812209225893021	0.845329478383064	0.869490864872932	0.897511845827103	0.951225936412811	1.02196019887924	1.1108855009079	1.21185678243637	1.2913881957531	1.38604230284691	1.50608290076256
0.001	0.1	10000	500	750	105	1	1.04645378648043	0.0197290775241948	1.38277615158799	7.0412663786487	0.81415261566639	0.843218019604683	0.866955175995827	0.896676874160767	0.951644107699394	1.02348256111145	1.11512279510498	1.2211746096611	1.30281883478165	1.38007362484932	1.51663947701454
0.005	0.001	0.04	500	750	106	1	1.04619477261901	0.021366494857518	1.44442450925503	9.6200057594859	0.794172697663307	0.823948700726032	0.853585234284401	0.88887654542923	0.948608756065369	1.02513211965561	1.11965084075928	1.22531342506409	1.30656381249428	1.38691394329071	1.50179562449455
0.005	0.005	1	500	750	107	1	1.03656424712539	0.0249589527694933	0.56782080804162	4.64792025645227	0.70403137087822	0.754798699915409	0.798123508691788	0.847024494409561	0.928342252969742	1.0285564661026	1.13035663962364	1.23788892030716	1.30863161683083	1.36939319968224	1.45791325330734
0.005	0.01	4	500	750	108	1	1.04065171306133	0.0234238197204971	0.713275128704571	4.47351668239782	0.736431496143341	0.777228151261807	0.819048744440079	0.863467872142792	0.935155779123306	1.02504706382751	1.1304991543293	1.23772442340851	1.31238982081413	1.38282190263271	1.46321998715401
0.005	0.025	25	500	750	109	1	1.04469766824245	0.0216012155621841	1.60331627306977	10.6394618315348	0.797905334234238	0.826030358672142	0.853352037072182	0.886124408245087	0.945653259754181	1.02475619316101	1.11633196473122	1.22361857891083	1.3050937473774	1.37531082034111	1.50148272037506
0.005	0.05	100	500	750	110	1	1.0444686378777	0.0196772982574577	1.74209750148459	13.5496382806597	0.805604166388512	0.836904057860375	0.866405633091927	0.897391313314438	0.950360760092735	1.02355176210403	1.11281397938728	1.21572667360306	1.2970693230629	1.36844082474709	1.48407802700996
0.005	0.075	225	500	750	111	1	1.04594451708794	0.0206372696108616	1.57220585176867	9.0645033971233	0.807145578861237	0.839244115352631	0.865257075428963	0.894679939746857	0.94996052980423	1.0227872133255	1.11377912759781	1.22018266916275	1.30181692242622	1.39065319001675	1.51946331858635
0.005	0.1	400	500	750	112	1	1.04357011558414	0.0195425313585143	1.54281063133884	9.30079482538946	0.809203472137451	0.841878637671471	0.867010447382927	0.895875960588455	0.948272541165352	1.02259886264801	1.11116391420364	1.21584469079971	1.29254597425461	1.3737583309412	1.49402906417847
0.01	0.001	0.01	500	750	113	1	1.04505543560386	0.0196095639172765	1.42375333224844	8.0494966530746	0.807651855349541	0.83957611322403	0.862971472740173	0.897369140386581	0.950894296169281	1.02415591478348	1.11280170083046	1.21668652296066	1.30247684717178	1.38132875859737	1.49548507452011
0.01	0.005	0.25	500	750	114	1	1.03886168993711	0.0230808360837211	0.871396389124834	6.06529290913389	0.733335133194923	0.779765383899212	0.81825088262558	0.862100172042847	0.938247427344322	1.02555793523788	1.12310117483139	1.22727545499802	1.30444264411926	1.37744962573051	1.46478159785271
0.01	0.01	1	500	750	115	1	1.03597753668129	0.0247037657526502	0.46440312633878	4.05534214034611	0.701801823973656	0.751560695469379	0.794429874420166	0.848219859600067	0.928937435150146	1.0269170999527	1.13171079754829	1.23480914831162	1.30717520713806	1.37202201485634	1.45733171820641
0.01	0.025	6.25	500	750	116	1	1.042718070364	0.0221104163063157	0.98603206261194	5.86038127503237	0.761147984862328	0.802094532549381	0.833666133880615	0.874519091844559	0.94241438806057	1.02623569965363	1.12407529354095	1.22825396060944	1.30504043698311	1.3797664642334	1.47654601812363
0.01	0.05	25	500	750	117	1	1.04275690480471	0.020723237750874	1.4150335541528	8.36611471485435	0.792498818635941	0.824590575695038	0.85556210577488	0.888260626792908	0.946141615509987	1.02143895626068	1.11322066187859	1.21815197467804	1.29978629350662	1.38099295198917	1.49529826879501
0.01	0.075	56.25	500	750	118	1	1.04340124032497	0.0195034532752287	1.35284340251851	7.28154336026705	0.802854358553886	0.839492239058018	0.863037496805191	0.892875283956528	0.949758931994438	1.02256864309311	1.11093550920486	1.21383187770844	1.29262817502022	1.38321031033993	1.50294994592667
0.01	0.1	100	500	750	119	1	1.04616657614112	0.0202108180767727	1.47201749969708	8.60763675740502	0.801333005428314	0.835550723969936	0.864871066808701	0.89599974155426	0.951445311307907	1.02399969100952	1.11761072278023	1.2188317656517	1.29526937007904	1.38633585572243	1.50330497860909
0.025	0.001	0.0016	500	750	120	1	1.04409663577676	0.0196716489129486	1.58317547052995	9.29338552927209	0.811020851135254	0.843324288725853	0.867482259869576	0.897303968667984	0.950196251273155	1.02202808856964	1.11078387498856	1.21264032125473	1.28894284367561	1.37613615989685	1.51692395210266
0.025	0.005	0.04	500	750	121	1	1.04288063127398	0.0201188465756386	1.19714247900115	6.52918033800161	0.793544363379478	0.827820588648319	0.85480951666832	0.886717110872269	0.946631267666817	1.02228277921677	1.11584731936455	1.22017307281494	1.29858564734459	1.38151394724846	1.49417541742325
0.025	0.01	0.16	500	750	122	1	1.04260672776103	0.0224654812792847	0.944858943082929	5.56045824014457	0.751618719696999	0.796014288067818	0.83273937702179	0.874491953849793	0.940894827246666	1.02523177862167	1.12519517540932	1.23082604408264	1.31125995516777	1.38713418245316	1.48747369647026
0.025	0.025	1	500	750	123	1	1.05705181178749	0.0256133299080793	0.492873711626202	4.04395947044756	0.719628530740738	0.765216317772865	0.812803864479065	0.864811956882477	0.947935461997986	1.04628163576126	1.15410727262497	1.25728914737701	1.33177409172058	1.40882396101952	1.49461992263794
0.025	0.05	4	500	750	124	1	1.04915377132297	0.0248300262175297	0.830687966717987	5.31795183951732	0.738978478312492	0.786039581894875	0.821173667907715	0.867326956987381	0.944065570831299	1.03507500886917	1.13812986016274	1.24594762325287	1.32174589633942	1.40240462422371	1.51074294805527
0.025	0.075	9	500	750	125	1	1.04555640181899	0.0217775083207294	1.07684409369199	6.30947685570747	0.772686935067177	0.810047829151154	0.843252116441727	0.880403810739517	0.944947525858879	1.02813017368317	1.12367370724678	1.22931998968124	1.30804980397224	1.38335906267166	1.49118508577347
0.025	0.1	16	500	750	126	1	1.04609777071476	0.0212700707384207	1.29577759286967	7.38977552006475	0.782611490488052	0.81961445659399	0.849002406001091	0.887057232856751	0.948556542396545	1.02668637037277	1.11707851290703	1.22463110685349	1.3064973950386	1.3907453507185	1.51200911521912
0.05	0.001	4e-04	500	750	127	1	1.04287629435658	0.0200674282784413	1.78220472555027	12.7542076734871	0.809747957587242	0.840529069304466	0.867423492670059	0.894378840923309	0.948477014899254	1.02033239603043	1.11191120743752	1.21469793319702	1.29361482858658	1.37640699744225	1.48513622760773
0.05	0.005	0.01	500	750	128	1	1.04215383278728	0.0197099110421268	1.40138751698857	7.54512593266238	0.804624230265617	0.835141414403915	0.860993471741676	0.892532336711884	0.948274672031403	1.02159804105759	1.11078652739525	1.21012853384018	1.29333639740944	1.38094436228275	1.50370924711227
0.05	0.01	0.04	500	750	129	1	1.04402113369107	0.0209026779601065	1.47005831738925	9.77827579262872	0.792069350481033	0.824434101581574	0.854884374141693	0.886896389722824	0.947412669658661	1.02355355024338	1.1199979186058	1.22093521356583	1.29228119254112	1.37939234673977	1.48327685952187
0.05	0.025	0.25	500	750	130	1	1.05186814968586	0.0246373839499843	0.767699871144765	4.80525516580104	0.748254603743553	0.785876655578613	0.824944531917572	0.869657039642334	0.944798231124878	1.03749006986618	1.14084658026695	1.2518630862236	1.32798084616661	1.40819971561432	1.51334725022316
0.05	0.05	1	500	750	131	1	1.10158598229289	0.0296605261531171	0.454060913042977	3.87613966368981	0.739401224255562	0.791132672131062	0.837439081072807	0.893186444044113	0.985363647341728	1.09102338552475	1.20463794469833	1.32229768037796	1.40505731701851	1.46910017728806	1.55794636011124
0.05	0.075	2.25	500	750	132	1	1.0910179494977	0.0289357332369566	0.668773460157529	4.3633870988161	0.753495665788651	0.798890192806721	0.84017773270607	0.889458042383194	0.975234091281891	1.07587790489197	1.18941453099251	1.30909615755081	1.38852595686913	1.47380458414555	1.57705304026604
0.05	0.1	4	500	750	133	1	1.07068652359843	0.026656545964364	0.936970963580578	6.69720161199519	0.749250874519348	0.798741883039475	0.841968169808388	0.884331631660461	0.959683388471603	1.05422019958496	1.16174668073654	1.27635900974274	1.35876432657242	1.43799438178539	1.52806651473045
0.075	0.001	0.000177777777777778	500	750	134	1	1.04423666599393	0.0192682292761731	1.33620029294601	6.895862112692	0.810784226059914	0.841305905580521	0.86659688949585	0.896367871761322	0.949100032448769	1.02166217565537	1.11097297072411	1.21652263402939	1.29106222391129	1.38680544495583	1.49459983944893
0.075	0.005	0.00444444444444444	500	750	135	1	1.04567667933702	0.0203233662600442	1.48963647677676	8.11842534192423	0.807224879860878	0.841187430918217	0.867335397005081	0.897343170642853	0.949703231453896	1.0212864279747	1.11504659056664	1.22239857912064	1.30102160573006	1.38042406141758	1.51627623319626
0.075	0.01	0.0177777777777778	500	750	136	1	1.04312245157361	0.0187414277528953	1.26521674347357	7.10604710008722	0.805846475958824	0.837331865727902	0.863496115803719	0.893981093168259	0.948822289705276	1.02224218845367	1.11308690905571	1.2150973200798	1.29169734716415	1.36240380108356	1.47669146895409
0.075	0.025	0.111111111111111	500	750	137	1	1.04504097213149	0.0225897928991082	1.11901474079693	6.61036570055014	0.763943681120873	0.801929366588593	0.83767429292202	0.87728785276413	0.94511416554451	1.02670753002167	1.12275591492653	1.2343589425087	1.3078827381134	1.38415740430355	1.50740616083145
0.075	0.05	0.444444444444445	500	750	138	1	1.08805660466552	0.0294305760612222	0.83992085392076	5.34606900379829	0.750514371395111	0.8018120855093	0.839767795801163	0.887983369827271	0.971300303936005	1.07186073064804	1.18659797310829	1.30421996116638	1.38611370325088	1.4572284579277	1.58284012317658
0.075	0.075	1	500	750	139	1	1.1527258467257	0.0347235936345052	0.541548532584886	4.11533958437898	0.758179843425751	0.820963081717491	0.870269513130188	0.929110944271088	1.02704843878746	1.13918328285217	1.26459160447121	1.38951953649521	1.47263664007187	1.5542250931263	1.66480040788651
0.075	0.1	1.77777777777778	500	750	140	1	1.13852361200452	0.0348141485683173	0.678082726439887	4.80008563711702	0.75666894197464	0.816394878923893	0.864000189304352	0.916659700870514	1.01149153709412	1.12451946735382	1.24927759170532	1.37313923835754	1.45875172019005	1.54093772172928	1.64610589504242
0.1	0.001	1e-04	500	750	141	1	1.0428650806427	0.0194945630067625	1.46108770782347	7.85331144086432	0.810497727394104	0.840179188549519	0.864962235093117	0.894778102636337	0.949355691671371	1.02151519060135	1.10849347710609	1.20917423963547	1.29479887485504	1.38195738494396	1.51059822797775
0.1	0.005	0.0025	500	750	142	1	1.04466935777068	0.0201182417304641	1.70167175262323	11.470609454392	0.806359512805939	0.837713207304478	0.865400037169457	0.89559423327446	0.949328988790512	1.02314478158951	1.11290970444679	1.22017735242844	1.29410216808319	1.37584637403488	1.47903577327728
0.1	0.01	0.01	500	750	143	1	1.04745182945728	0.0209172973605897	1.43810364284566	7.50600096415426	0.812616826891899	0.839632111787796	0.863592058420181	0.895398730039597	0.950625732541084	1.02285891771317	1.11604723334312	1.22842713594437	1.30850898623466	1.39374465346336	1.52213968873024
0.1	0.025	0.0625	500	750	144	1	1.04512563842535	0.0209644446389356	1.24394981302482	7.6895481744796	0.783771126270294	0.8177136734128	0.848681062459946	0.884822446107864	0.94738444685936	1.02693784236908	1.1198713183403	1.22629592418671	1.30385652184486	1.38149631619453	1.48022167205811
0.1	0.05	0.25	500	750	145	1	1.07507882755995	0.0273844852089977	0.896250736765903	5.43941408471068	0.758453276157379	0.802591213583946	0.837725278735161	0.884898656606674	0.963941499590874	1.05766081809998	1.16410857439041	1.28440051078796	1.37108738422394	1.45199135243893	1.55923000454903
0.1	0.075	0.5625	500	750	146	1	1.13621573393941	0.0345333413005479	0.719437251870757	4.89210545479527	0.764130591154098	0.817591963708401	0.863718417286873	0.916387510299683	1.00946259498596	1.12321096658707	1.24062156677246	1.37114673852921	1.45936548709869	1.54027777016163	1.67459570527077
0.1	0.1	1	500	750	147	1	1.18266008988023	0.0387780276646148	0.567054096074222	4.08596433540237	0.778425597548485	0.837666423618794	0.887985506653786	0.947836965322495	1.04865643382072	1.16733479499817	1.30056840181351	1.43729577064514	1.52440034151077	1.6144842594862	1.71777085900307
0.001	0.001	1	70	1600	148	1	1.03709868032932	0.0251284235848453	0.601148941231461	4.55592182078068	0.708321860432625	0.754222482442856	0.800809887051582	0.849228858947754	0.929674357175827	1.02654981613159	1.13210067152977	1.2364168047905	1.30529198050499	1.38029887378216	1.47767791509628
0.001	0.005	25	70	1600	149	1	1.04389762741923	0.0202263576804735	1.54670792280061	11.6491748804002	0.791922046542168	0.827011135220528	0.858857560157776	0.889836865663528	0.948980212211609	1.0246866941452	1.11623132228851	1.21890560388565	1.29757086038589	1.36391472220421	1.47425677657127
0.001	0.01	100	70	1600	150	1	1.04565822434425	0.0207292711488208	1.52875868315537	8.78198786523533	0.803569857478142	0.835884808003902	0.863740149140358	0.893935459852219	0.949195832014084	1.02257204055786	1.11388275027275	1.22194514274597	1.30215295553207	1.39242870807648	1.52116623520851
0.001	0.025	625	70	1600	151	1	1.04361906702518	0.0195282275508237	1.5479538003893	9.33110067233132	0.809786183834076	0.842928625643253	0.867297732830048	0.896261745691299	0.948538601398468	1.02227890491486	1.11148542165756	1.21658895015717	1.29199938178062	1.37436500191689	1.49210116863251
0.001	0.05	2500	70	1600	152	1	1.04536438717246	0.0204741258038493	1.81713804544042	11.5174213418872	0.810118520855904	0.844639085233212	0.868787264823914	0.897288244962692	0.951706081628799	1.02246898412704	1.10972961783409	1.21858965158463	1.30451379418373	1.39130631685257	1.51691083431244
0.001	0.075	5625	70	1600	153	1	1.04831137610078	0.0202322430017038	1.5121351898245	9.32614657439903	0.810746558904648	0.841068288683891	0.867400926351547	0.898170465230942	0.952944561839104	1.02549612522125	1.11890178918839	1.22304608821869	1.29736571907997	1.3884026914835	1.50879712224007
0.001	0.1	10000	70	1600	154	1	1.04437136653066	0.0190186569820796	1.36258673745316	7.3515896309272	0.812966441512108	0.842208063602448	0.868563458323479	0.896992623806	0.949951812624931	1.02467769384384	1.11259159445763	1.21575156450272	1.28973063826561	1.37451750338078	1.498312240839
0.005	0.001	0.04	70	1600	155	1	1.04375049887896	0.0208611347391503	1.47000445582083	9.75226061736255	0.791934959888458	0.82373843640089	0.854885929822922	0.886900162696838	0.946862459182739	1.02381461858749	1.11959883570671	1.22104728221893	1.29073283672333	1.37780289649963	1.48633722186089
0.005	0.005	1	70	1600	156	1	1.03773216199279	0.0253825740774108	0.551572260861878	4.34256473386317	0.709028494954109	0.757446965575218	0.799980500340462	0.845904952287674	0.930248856544495	1.02684587240219	1.13414368033409	1.24172478914261	1.30650158524513	1.37952409088612	1.47767380833626
0.005	0.01	4	70	1600	157	1	1.03845097700357	0.0223290396513857	0.721259479009842	4.67032490920554	0.734994896054268	0.780762313306332	0.819533160328865	0.864413183927536	0.938141614198685	1.02449828386307	1.12272873520851	1.22846260070801	1.30325021743774	1.36833525896072	1.47051123738289
0.005	0.025	25	70	1600	158	1	1.04556583259702	0.0205946039566164	1.29483944182461	7.35002314016436	0.789307267069817	0.824381273984909	0.855890262126923	0.889794117212296	0.949369370937347	1.02330321073532	1.12035197019577	1.21968046426773	1.29848077297211	1.37990541160107	1.5007199215889
0.005	0.05	100	70	1600	159	1	1.04366380565166	0.0204867259437101	1.6302412228569	10.2099629778085	0.801750473380089	0.83627111017704	0.862849694490433	0.89439223408699	0.946778506040573	1.02096319198608	1.11170834302902	1.21792142391205	1.29779164195061	1.37636267840862	1.50167045235634
0.005	0.075	225	70	1600	160	1	1.04664263172746	0.0201228559667598	1.74416816196695	13.1298897004482	0.814394248127937	0.844669055938721	0.869179627299309	0.896375161409378	0.950979620218277	1.0239223241806	1.11658623814583	1.22101393938065	1.29666137695312	1.38022477626801	1.49385695338249
0.005	0.1	400	70	1600	161	1	1.04697089657784	0.0211779119509572	1.83210672276644	12.478005720229	0.812948192358017	0.841534638404846	0.866419783234596	0.894460862874985	0.950053870677948	1.02403450012207	1.1155269742012	1.22156083583832	1.30465844273567	1.38615389764309	1.52211748719215
0.01	0.001	0.01	70	1600	162	1	1.04318492583632	0.0186008931640084	1.31322823960554	7.44506544905119	0.809549334645271	0.840139427781105	0.865211346745491	0.895783597230911	0.94911852478981	1.02265375852585	1.11168530583382	1.21412154436111	1.28999583125114	1.36270606219769	1.46884413599968
0.01	0.005	0.25	70	1600	163	1	1.03798974767923	0.0237315266935849	0.844794807195232	5.34912948933431	0.736189410686493	0.778550729155541	0.813863441348076	0.859309238195419	0.934964507818222	1.02485805749893	1.12312299013138	1.23350976705551	1.30569592118263	1.37595148086548	1.49743092536926
0.01	0.01	1	70	1600	164	1	1.03618623198271	0.0245273124072451	0.570775878468107	4.27844715214925	0.713803735375404	0.763882695138455	0.802299278974533	0.846577107906342	0.929501011967659	1.02567064762115	1.13163349032402	1.23356850147247	1.30497812628746	1.36709263622761	1.45697808504105
0.01	0.025	6.25	70	1600	165	1	1.0415409391284	0.0219287689031642	0.949206818946755	5.67036373022388	0.753202057480812	0.797115609049797	0.83316365480423	0.873125112056732	0.941450580954552	1.02761590480804	1.12114197015762	1.22465829849243	1.30102151632309	1.38093368709087	1.48325317621231
0.01	0.05	25	70	1600	166	1	1.04647920227647	0.0207188900855761	1.30884656066403	8.07905629693546	0.785277991294861	0.827072432637215	0.856571018695831	0.89047110080719	0.949226573109627	1.02753108739853	1.12185648083687	1.22556760311127	1.297585272789	1.378819206357	1.50417409420013
0.01	0.075	56.25	70	1600	167	1	1.04252219908237	0.0192329149324961	1.31327623819793	7.31830251025565	0.802595786452293	0.836285518109798	0.862277033925057	0.892832136154175	0.948415383696556	1.02312713861465	1.11291316151619	1.21511603593826	1.28829669356346	1.37091217339039	1.4954093837738
0.01	0.1	100	70	1600	168	1	1.04623330564499	0.0201150482274259	1.52000028100516	8.55022757670743	0.807441384792328	0.837922658026218	0.864834752678871	0.895591431856155	0.953306898474693	1.02261167764664	1.11428558826447	1.21896026134491	1.29489803910255	1.38174005448818	1.50140668034554
0.025	0.001	0.0016	70	1600	169	1	1.04775035690069	0.0208125469654695	1.49769990974702	7.85457628042621	0.814125002026558	0.84137968569994	0.865912917256355	0.896860069036484	0.950917169451714	1.02311825752258	1.11565300822258	1.22670744657516	1.30788060426712	1.39256510138512	1.53187935352325
0.025	0.005	0.04	70	1600	170	1	1.04334065269232	0.0203153280854934	1.33795078787302	8.22268967070185	0.789417488574982	0.8252650603652	0.852309533953667	0.887494921684265	0.948259204626083	1.02364802360535	1.11557283997536	1.22148129940033	1.29838075041771	1.37585174441338	1.47930901765823
0.025	0.01	0.16	70	1600	171	1	1.04401916000843	0.0228648736043394	0.965810798033982	5.99118857952356	0.762028540372849	0.797437334060669	0.829075086116791	0.872310090065002	0.942356184124947	1.0270134806633	1.12378045916557	1.23576477766037	1.31466836333275	1.39331039488316	1.49238620996475
0.025	0.025	1	70	1600	172	1	1.03672071594	0.0249714373827728	0.56789779231873	4.64867389210806	0.704102622866631	0.75490013062954	0.798312285542488	0.84711806178093	0.928506016731262	1.0287269949913	1.1305855512619	1.2381040096283	1.30886899232864	1.36959488391876	1.45823070645332
0.025	0.05	4	70	1600	173	1	1.04070786755681	0.0234097885410349	0.709481696815966	4.45765235430136	0.736533680558205	0.777612259984017	0.818890061974526	0.863461697101593	0.935289293527603	1.02494734525681	1.13033384084702	1.2378755569458	1.31178106665611	1.38333972394466	1.46284171819687
0.025	0.075	9	70	1600	174	1	1.04324597159028	0.0226030943897735	1.27271203891243	8.14720351075488	0.768461701273918	0.804469977319241	0.838667902350426	0.877475959062576	0.942262500524521	1.02392357587814	1.12181025743485	1.2280029296875	1.30706209540367	1.37563481628895	1.49397280216217
0.025	0.1	16	70	1600	175	1	1.04425068951845	0.0204997185993865	1.40528516330506	10.3490682050891	0.787120550274849	0.819589231908321	0.851134127378464	0.887103080749512	0.949128374457359	1.02552193403244	1.11911082267761	1.22258927822113	1.29690698385239	1.36200031340122	1.47251333355904
0.05	0.001	4e-04	70	1600	176	1	1.0442862179637	0.0199071494564556	1.55384258126018	9.30011378861368	0.805066251158714	0.839468485116959	0.864530313014984	0.89504736661911	0.949516743421555	1.02143830060959	1.11346077919006	1.21795098781586	1.2943855881691	1.37496974766254	1.49845856308937
0.05	0.005	0.01	70	1600	177	1	1.04388761472106	0.0200351050237741	1.72137416693356	11.1111068360095	0.809581277370453	0.838456733524799	0.865666842460632	0.896432018280029	0.949926003813744	1.02097445726395	1.11157348752022	1.21427835226059	1.29319155216217	1.3700220823288	1.50754361748695
0.05	0.01	0.04	70	1600	178	1	1.04420474304557	0.0199850646502812	1.26408868053569	7.08523040263709	0.798143258690834	0.825967678427696	0.856750795245171	0.89036899805069	0.949351012706757	1.02404791116714	1.11417481303215	1.21872869729996	1.2975154042244	1.37973154783249	1.49067360520363
0.05	0.025	0.25	70	1600	179	1	1.03896027160585	0.0230978751660083	0.87318897648744	6.06917523585707	0.733369079232216	0.779772654175758	0.818333107233048	0.862411242723465	0.938425675034523	1.02560269832611	1.12318566441536	1.22737441062927	1.3047845184803	1.37757697403431	1.46527018785477
0.05	0.05	1	70	1600	180	1	1.03656351079345	0.0247485909098668	0.46357443762587	4.05467333249283	0.701587980985642	0.751935191452503	0.795675849914551	0.848713088035584	0.92926487326622	1.0276044011116	1.13257148861885	1.2355571269989	1.30784159302712	1.37325918674469	1.45882615089417
0.05	0.075	2.25	70	1600	181	1	1.04183658589125	0.0242763922703798	0.653921476665587	4.49334852657085	0.726641799211502	0.771903128921986	0.808011901378632	0.857788020372391	0.937320783734322	1.02726638317108	1.13446995615959	1.2393900513649	1.3140528678894	1.37323695719242	1.47809173941612
0.05	0.1	4	70	1600	182	1	1.04209955018759	0.023745654594243	0.88272444417534	5.66894255110214	0.741792117357254	0.787069171667099	0.822596761584282	0.86322517991066	0.938865482807159	1.0263380408287	1.12927544116974	1.23577103614807	1.30719600915909	1.38248136341572	1.49531731486321
0.075	0.001	0.000177777777777778	70	1600	183	1	1.04503839867115	0.01977003485003	1.65710967852156	10.8035485652266	0.811095764636993	0.841478908061981	0.864393880963326	0.89420924782753	0.951684936881065	1.02400857210159	1.11075723171234	1.21618859767914	1.29831911921501	1.37451221942902	1.49211472034454
0.075	0.005	0.00444444444444444	70	1600	184	1	1.04719634424448	0.0208324257159003	1.73513428955023	12.2874150489261	0.806062197089195	0.839632841944695	0.864184084534645	0.895185023546219	0.952496707439423	1.02390551567078	1.11650505661964	1.2203759431839	1.30499511361122	1.38125647008419	1.50773034453392
0.075	0.01	0.0177777777777778	70	1600	185	1	1.04388683337569	0.0199410398298917	1.44648039691336	8.46904317351176	0.800099297165871	0.833514733612537	0.861910483241081	0.891697150468826	0.948691472411156	1.02302867174149	1.11345180869102	1.214881503582	1.29179464578629	1.37357150316238	1.50937070965767
0.075	0.025	0.111111111111111	70	1600	186	1	1.0415628608644	0.0214513985448798	0.996466780423556	5.78321041335952	0.772406644821167	0.805364318192005	0.83811959028244	0.875978356599808	0.94218747317791	1.02450609207153	1.12110593914986	1.22406233549118	1.30165063738823	1.38321296870708	1.48726129412651
0.075	0.05	0.444444444444445	70	1600	187	1	1.04131955209374	0.0245464600740615	0.6545641837898	4.57387341681434	0.719060660600662	0.767194487154484	0.810338696837425	0.857895189523697	0.935335740447044	1.02865129709244	1.13327178359032	1.237752866745	1.31107631921768	1.38733057677746	1.48612538814545
0.075	0.075	1	70	1600	188	1	1.04640399702787	0.0247755884252851	0.500018848417303	4.10943745549672	0.713525436520576	0.760084311664104	0.807398131489754	0.857532608509064	0.939847588539124	1.03626602888107	1.14095771312714	1.24323478937149	1.31537187099457	1.38887573182583	1.48244522929192
0.075	0.1	1.77777777777778	70	1600	189	1	1.04464132300317	0.0262606234242728	0.648432651491661	4.70997130200058	0.711566298604012	0.762034432590008	0.801593980193138	0.853511530160904	0.935563698410988	1.03131383657455	1.13891968131065	1.24615633487701	1.32322424650192	1.3922804325819	1.49806156158447
0.1	0.001	1e-04	70	1600	190	1	1.04501165733337	0.0200332887647397	1.76470164942795	11.4478271247163	0.813279457688332	0.843013472855091	0.867472618818283	0.899287545681	0.951356664299965	1.02196246385574	1.11140009760857	1.21447650194168	1.29391754865646	1.37835633456707	1.51060649394989
0.1	0.005	0.0025	70	1600	191	1	1.04616514908075	0.0196263898377004	1.46482614435441	8.23262265533755	0.810888763666153	0.842591781914234	0.866889655590057	0.898577588796616	0.951039358973503	1.02465307712555	1.11290937662125	1.21713832616806	1.30077001452446	1.38626153171062	1.50035522341728
0.1	0.01	0.01	70	1600	192	1	1.04352821514606	0.0204350707844908	1.74637977086301	12.6204848092528	0.802039280533791	0.838314732909203	0.863743790984154	0.892239302396774	0.949092164635658	1.02266520261765	1.11294305324554	1.21755386590958	1.29971232414246	1.37754761874676	1.49514241814613
0.1	0.025	0.0625	70	1600	193	1	1.04069212536812	0.0206652245578404	1.13850968137241	6.31392129796055	0.78275847196579	0.815071758627892	0.846990025043488	0.880560767650604	0.943830162286758	1.02280783653259	1.11624112725258	1.21751714944839	1.29605875611305	1.37938041985035	1.48456423401833
0.1	0.05	0.25	70	1600	194	1	1.04250805194378	0.0235515027999688	0.842515543377843	5.6024606139054	0.743538107872009	0.781711961328983	0.821109774708748	0.864975517988205	0.93776036798954	1.0279529094696	1.13133400678635	1.23554614782333	1.30496809482574	1.3750993847847	1.48037015080452
0.1	0.075	0.5625	70	1600	195	1	1.04738558963537	0.0258014665296927	0.579641398096525	4.35597886156202	0.719176579117775	0.7680554702878	0.806879785656929	0.854041230678558	0.939130961894989	1.03644275665283	1.14181420207024	1.25260387659073	1.32280695438385	1.39776267111301	1.49176813721657
0.1	0.1	1	70	1600	196	1	1.05090577104092	0.0255760631801874	0.467666249630621	4.04205587256351	0.712863091230393	0.760268969833851	0.807231628894806	0.858504158258438	0.944120198488235	1.04072588682175	1.14846736192703	1.25493819713593	1.32866221666336	1.38988856673241	1.47139208555222
