# Supplementary material for: Quantification of Difference in Nonselectivity Between In Vitro Diagnostic Medical Devices
Source: Biom J. 2025 Jan 2;67(1):e70032. doi: 10.1002/bimj.70032 (PMC11695778; doi:10.1002/bimj.70032)
Supplement: Supplementary file 1 — Supporting Information [file BIMJ-67-e70032-s001.zip › Reproducibility resubmission v2/results pkf 22 10 2024 15 cores/simulation results relevant/2. simulation setting/2.txt]

<THIS FILE HAS NO OTHER PURPOSE THAN TO INFORM>

Simulation results from simulation setting 2 is saved in this folder.
