# Supplementary material for: Quantification of Difference in Nonselectivity Between In Vitro Diagnostic Medical Devices
Source: Biom J. 2025 Jan 2;67(1):e70032. doi: 10.1002/bimj.70032 (PMC11695778; doi:10.1002/bimj.70032)
Supplement: Supplementary file 1 — Supporting Information [file BIMJ-67-e70032-s001.zip › Reproducibility resubmission v2/results pkf 22 10 2024 15 cores/simulation results relevant/2. simulation setting/ssr.csv]

n	R	replicate_id	mean	variance	skewness	kurtosis	1%	2.5%	5%	10%	25%	50%	75%	90%	95%	97.5%	99%
20	2	1	1.08949399371147	0.0686947947772432	1.31046711698352	8.39825913497595	0.645213487148285	0.69875563532114	0.742626336216927	0.799539220333099	0.908760070800781	1.05027008056641	1.2243535220623	1.42062612771988	1.5606812953949	1.70948356986046	1.92189305067062
20	3	1	1.05200779256225	0.0257573088504503	0.575881299079783	3.90008427759286	0.727431565523148	0.7797856554389	0.819908386468887	0.863607984781265	0.939618930220604	1.03572595119476	1.14861083030701	1.26057155132294	1.3322628736496	1.40522978901863	1.49197208404541
20	4	1	1.04009388533831	0.0158702868267999	0.481155709730264	3.88106015474546	0.77160804271698	0.8151237398386	0.851673066616058	0.889949893951416	0.954369246959686	1.0310680270195	1.115643709898	1.20311195850372	1.25886744856834	1.31499471664429	1.38528164744377
25	2	1	1.07664379270673	0.0520112860031517	1.02383368723864	5.58885155401441	0.675052299499512	0.722717356681824	0.76768653690815	0.8200379550457	0.916368931531906	1.0460838675499	1.20220410823822	1.37110681533814	1.4917189002037	1.59292652308941	1.75820700764656
25	3	1	1.04446512343884	0.0206959615346712	0.52861166408557	3.58655388403029	0.757303425073624	0.797917360067368	0.831508401036263	0.874893224239349	0.944736152887344	1.03094148635864	1.13291266560555	1.23516902923584	1.30010631680489	1.36107864975929	1.43630825161934
25	4	1	1.03495153010488	0.0126061991943662	0.460267144358507	3.6976658766157	0.797469970583916	0.834407053887844	0.866288039088249	0.901154923439026	0.959020376205444	1.0263466835022	1.10404866933823	1.17953227758408	1.23196896910667	1.27931245863438	1.34660367488861
30	2	1	1.06390557086468	0.0428997662129851	0.966524920047215	5.30829022752534	0.693220439553261	0.736807210743427	0.778111812472344	0.828231596946716	0.919357806444168	1.03861731290817	1.17661365866661	1.33500356674194	1.43380354642868	1.53386178910732	1.69488652229309
30	3	1	1.0378362161994	0.0167659664214809	0.540166989419831	3.60731238965042	0.774682032465935	0.816267059743404	0.847091028094292	0.883612871170044	0.948966294527054	1.02557945251465	1.11622881889343	1.21028430461884	1.26789587140083	1.32720338106155	1.39171718835831
30	4	1	1.0287225462079	0.0104035242845611	0.433205252883746	3.59108446960975	0.814948778748512	0.843862694501877	0.872913330793381	0.905134838819504	0.959962591528893	1.02196431159973	1.0899718105793	1.16107219457626	1.20760571956635	1.24985484480858	1.30152383685112
35	2	1	1.0580587079525	0.0351206116247902	0.799919782402531	4.24785239603479	0.715235801935196	0.757337287068367	0.797030347585678	0.843251883983612	0.92515917122364	1.03647148609161	1.16582608222961	1.30262755155563	1.39688888192177	1.48493393063545	1.610959867239
35	3	1	1.03668080546856	0.0141558813291565	0.476318410738032	3.62638848088956	0.791202556490898	0.827943857014179	0.858126556873322	0.892679816484451	0.954655319452286	1.02870666980743	1.10833188891411	1.19316592216492	1.24572535157204	1.29592452347279	1.35734034538269
35	4	1	1.02635275009274	0.00900809274455857	0.485271723336766	3.81778279449873	0.82506108880043	0.859838172793388	0.884487295150757	0.913614350557327	0.962038606405258	1.01918596029282	1.08264747262001	1.1491006731987	1.19291607141495	1.23332386910915	1.28349159955978
40	2	1	1.05300642681718	0.0307825611482135	0.76986449400692	4.37154596120869	0.729804095625878	0.767186643183231	0.801502668857575	0.848245364427567	0.928580090403557	1.03380817174912	1.15466302633286	1.27868962287903	1.367107462883	1.45643130838871	1.5487911438942
40	3	1	1.03345958094001	0.0128388794394818	0.523537218500962	3.86255880640812	0.803596472740173	0.836289511620998	0.863921594619751	0.896854442358017	0.956129387021065	1.02452170848846	1.10124850273132	1.18025358915329	1.23066748976707	1.27690078616142	1.34418583512306
40	4	1	1.02540490929484	0.00792249501795885	0.406932693571319	3.69545997674195	0.834094741940498	0.865561048686504	0.889953374862671	0.918602049350739	0.964724570512772	1.01934945583344	1.07924345135689	1.14024913311005	1.17925247550011	1.22006507813931	1.2629943716526
