# Supplementary material for: Quantification of Difference in Nonselectivity Between In Vitro Diagnostic Medical Devices
Source: Biom J. 2025 Jan 2;67(1):e70032. doi: 10.1002/bimj.70032 (PMC11695778; doi:10.1002/bimj.70032)
Supplement: Supplementary file 1 — Supporting Information [file BIMJ-67-e70032-s001.zip › Reproducibility resubmission v2/results pkf 22 10 2024 15 cores/simulation results relevant/3. simulation setting/ssr.csv]

n	R	eta	eta0	replicate_id	mean	variance	skewness	kurtosis	1%	2.5%	5%	10%	25%	50%	75%	90%	95%	97.5%	99%
20	2	0.1	1	1	1.10350717629492	0.115457621772842	2.547088947903	33.4809757848401	0.565686573982239	0.63254404515028	0.688169333338738	0.756477046012878	0.877682343125343	1.04601287841797	1.2631288766861	1.50935897827148	1.71300621628761	1.89471801817417	2.19898430347443
20	2	0.25	1	1	1.10199942907691	0.0963913499568395	1.45836364528435	8.67500396094694	0.592600865960121	0.647499766945839	0.705855989456177	0.770214194059372	0.890291556715965	1.05089384317398	1.25034675002098	1.48865518569946	1.67562227845192	1.85927545428276	2.09928852796555
20	2	0.5	1	1	1.09828525252044	0.0760422962986075	1.11802290120747	5.39443530421447	0.634998088479042	0.688112875819206	0.73868365585804	0.795687294006348	0.903902366757393	1.05374437570572	1.24363440275192	1.45553313493729	1.60438324809074	1.76742206513882	1.9652450466156
20	2	0.75	1	1	1.08916089172363	0.0712336078553938	1.27169576396428	6.9809325225207	0.638492320179939	0.691541960835457	0.737971049547195	0.795849281549454	0.906056240200996	1.04724007844925	1.22757521271706	1.422649538517	1.57196088433266	1.71034989655018	1.94448630094528
20	2	1	1	1	1.09608220216632	0.0703439447104376	1.20968948534806	6.71517378184811	0.64410210609436	0.697089073061943	0.744215217232704	0.803425061702728	0.913454577326775	1.05601108074188	1.23618024587631	1.4327411532402	1.57118922472	1.7167573004961	1.92352301478386
20	2	1.33333333333333	1	1	1.09465697861314	0.071760701229127	1.14666388369755	5.80392643129744	0.634097156524658	0.690704856812954	0.740647110342979	0.798194617033005	0.909338593482971	1.05367094278336	1.23588305711746	1.43485817909241	1.58856604099274	1.72867140769958	1.93124752759933
20	2	2	1	1	1.09754864448011	0.0779443157317773	1.11464000859958	5.32208947895657	0.628827150464058	0.685611441731453	0.733305776119232	0.792265683412552	0.904399037361145	1.05006158351898	1.24560129642487	1.45791906118393	1.60960089564323	1.77135853767395	1.97270518302917
20	2	4	1	1	1.1119347876668	0.103902715408442	1.56158158229336	9.63021841682973	0.596654956936836	0.657624499499798	0.709391134977341	0.772953569889069	0.889712780714035	1.05576658248901	1.2685644030571	1.51977562904358	1.69833700656891	1.89785728156567	2.14627536296845
20	2	6	1	1	1.12100487960875	0.114928491729526	1.48579050618281	7.96344014920024	0.590929104089737	0.648865094780922	0.701501482725143	0.763288027048111	0.889559969305992	1.05809891223907	1.28001075983047	1.55570847988129	1.76364409327507	1.96211413443088	2.21767023801804
20	2	10	1	1	1.13769636982977	0.13944110209323	1.6698524417614	8.59395155221459	0.571636592149735	0.636507943272591	0.690576806664467	0.754098117351532	0.884968042373657	1.060715675354	1.31090834736824	1.60759218931198	1.8267651617527	2.05310652852058	2.38619058847427
20	3	0.1	1	1	1.05148774155676	0.0398504786818813	0.71459963090023	4.18437650426418	0.661515364646912	0.718445292115212	0.766352137923241	0.820874345302582	0.913907885551453	1.02952945232391	1.16665324568748	1.3108167886734	1.40615148544312	1.50846221148968	1.63573864817619
20	3	0.25	1	1	1.05125450488925	0.0344442366967047	0.70670254066479	4.21916696843715	0.684702434539795	0.737404039502144	0.780990469455719	0.838551658391953	0.923982992768288	1.03330093622208	1.15904372930527	1.28948154449463	1.37952972650528	1.46869720518589	1.59965479016304
20	3	0.5	1	1	1.04819503126144	0.0283219954577641	0.670974594521355	4.21696463980938	0.709647252559662	0.760950520634651	0.806393438577652	0.852147251367569	0.933835119009018	1.03158032894135	1.14636918902397	1.26451156139374	1.34690467119217	1.42712158858776	1.53282019495964
20	3	0.75	1	1	1.05109213617444	0.025951080241181	0.613243189567915	3.95487584301369	0.729908044934273	0.775746230781078	0.815536245703697	0.862147170305252	0.940337151288986	1.03434294462204	1.14785239100456	1.26040459871292	1.33637282252312	1.40785645544529	1.5135335958004
20	3	1	1	1	1.0529889934659	0.0257820640341853	0.661675400022611	4.05466376120751	0.739405870437622	0.78319770693779	0.819108271598816	0.86420419216156	0.941390410065651	1.03809076547623	1.14471516013145	1.26222503185272	1.34179379343987	1.41634704768658	1.50062058210373
20	3	1.33333333333333	1	1	1.0510372072041	0.0254973004558728	0.625020300184914	3.94625077197762	0.733983509540558	0.780627983808518	0.817169097065926	0.863338422775269	0.940663129091263	1.03606873750687	1.14623844623566	1.2565633058548	1.33299667239189	1.41298544108868	1.49848732113838
20	3	2	1	1	1.05662641257346	0.0294040539708678	0.623852652253953	3.89638820492265	0.722716497778893	0.76794998049736	0.809403571486473	0.856118965148926	0.936411365866661	1.03855627775192	1.15823301672935	1.28259650468826	1.35641567111015	1.43699341416359	1.54017449855804
20	3	4	1	1	1.06781783214808	0.0378952439667147	0.798006818460186	4.43945091020426	0.696802369356155	0.747512656450272	0.793085557222366	0.845012027025223	0.93445460498333	1.04320025444031	1.17647582292557	1.31848059892654	1.42284119129181	1.5124055147171	1.64636149406433
20	3	6	1	1	1.07353017739356	0.0424752197639511	0.879091502499859	4.68488485249874	0.68677354991436	0.746726463735104	0.789338853955269	0.842135655879974	0.932977765798569	1.04695236682892	1.18630182743073	1.34393154382706	1.45034742951393	1.54859172105789	1.67664682269096
20	3	10	1	1	1.08358499654531	0.0475762940818693	0.934473182178956	4.75676129148967	0.685007455945015	0.741442312300205	0.783787772059441	0.840154159069061	0.93159906566143	1.0545529127121	1.20281794667244	1.36747572422028	1.48178544640541	1.59891520440578	1.77012568235397
20	4	0.1	1	1	1.03940359482169	0.024448956305408	0.582301535044683	4.08225492125948	0.709633746743202	0.765971554815769	0.807336539030075	0.857393330335617	0.934462562203407	1.02547091245651	1.1289314031601	1.24122624397278	1.31834602952004	1.3900569409132	1.47836378097534
20	4	0.25	1	1	1.03848977396488	0.0210259262115971	0.506074708293272	3.80870228176399	0.73507615685463	0.781147901713848	0.821136173605919	0.867919433116913	0.940418615937233	1.02749133110046	1.12453192472458	1.22570172548294	1.29193575382233	1.35660465657711	1.44112773299217
20	4	0.5	1	1	1.03951708503962	0.0176082861038651	0.5213595284816	3.73968015948553	0.770548729300499	0.804523664712906	0.842371407151222	0.884294635057449	0.948321983218193	1.02831625938416	1.11908856034279	1.2133212685585	1.27629082202911	1.33202477395535	1.40188949465752
20	4	0.75	1	1	1.03998139816523	0.0161822648990506	0.535740618732125	3.82115683469389	0.776347091197968	0.820153065025806	0.850835618376732	0.890182334184647	0.952958717942238	1.02865421772003	1.11713847517967	1.20484195947647	1.26431753635407	1.3204675078392	1.38784496068955
20	4	1	1	1	1.03936135609746	0.0159533051514556	0.500681398126757	3.79987024783671	0.775212254524231	0.815311738848686	0.851430052518845	0.887746298313141	0.95305523276329	1.02993804216385	1.11658757925034	1.20013518333435	1.25985624790192	1.31233128607273	1.39649981021881
20	4	1.33333333333333	1	1	1.04047049682736	0.0156295998892611	0.480291475311559	3.63678999528412	0.783926069736481	0.819520670175552	0.853574255108833	0.889591580629349	0.953788489103317	1.03161644935608	1.11732098460197	1.20234869718552	1.25663306117058	1.31366615891457	1.38274287581444
20	4	2	1	1	1.04158068785071	0.0178656687256795	0.534868166096342	3.83865090250413	0.766964698433876	0.806953626871109	0.84280244410038	0.883584487438202	0.950003907084465	1.03122508525848	1.1202592253685	1.21327323913574	1.27797212600708	1.33547433912754	1.41259041666985
20	4	4	1	1	1.04846520068645	0.0226022192934652	0.618004583014163	3.93425615003016	0.742283853292465	0.784921120107174	0.828519931435585	0.874480831623077	0.945833310484886	1.03181767463684	1.13520112633705	1.2446391582489	1.31815005540848	1.38840596675873	1.47641537904739
20	4	6	1	1	1.05332673563957	0.0247952801114004	0.671391298519676	4.2387458564384	0.738259302973747	0.786953650414944	0.82944895029068	0.872170746326447	0.944685935974121	1.03711444139481	1.14467883110046	1.25745437145233	1.33047747015953	1.40573274493217	1.4989047729969
20	4	10	1	1	1.06591355577707	0.02793321480465	0.75416009316099	4.49015113181294	0.741650421619415	0.785543268918991	0.829774191975594	0.876710283756256	0.950261458754539	1.04775023460388	1.15967965126038	1.28579925298691	1.37181928157806	1.44616414010525	1.5450267136097
25	2	0.1	1	1	1.09029312171936	0.0865993971799395	1.30739046760136	6.41471699918016	0.602946049571037	0.66394653916359	0.71029167175293	0.775652152299881	0.89249812066555	1.03976732492447	1.23341816663742	1.46256854534149	1.63590270876884	1.8037873506546	2.04447036266327
25	2	0.25	1	1	1.07919215885699	0.0720373492697732	1.25701132265273	6.61680189747606	0.630175198316574	0.67978351265192	0.729273769259453	0.786202681064606	0.895179495215416	1.03696894645691	1.21483644843102	1.42566665410995	1.56319699287414	1.71801453530788	1.89859513521194
25	2	0.5	1	1	1.0744917786181	0.0567643336596569	0.993368498244811	5.21029891778166	0.652823113203049	0.704656688869	0.749420893192291	0.806301099061966	0.907303109765053	1.04323273897171	1.20261898636818	1.38453936576843	1.50501238703728	1.63491754829884	1.78144319653511
25	2	0.75	1	1	1.07702792572975	0.0550126196494289	1.07019751796498	5.54834000385309	0.663070105910301	0.714282234013081	0.763862258195877	0.818620055913925	0.913599669933319	1.04190731048584	1.20151394605637	1.38024640083313	1.51218385696411	1.64492629468441	1.79463781952858
25	2	1	1	1	1.07696456701756	0.0545032175211725	1.1233364476543	6.48013179440062	0.673151158094406	0.716461871564388	0.762198010087013	0.817276579141617	0.913757100701332	1.04518002271652	1.20213648676872	1.3784123301506	1.50005387663841	1.62172101438045	1.77455138921738
25	2	1.33333333333333	1	1	1.07696155296564	0.0531691394851068	0.997098562382304	5.24353481029262	0.665296121835709	0.717155283689499	0.764213708043098	0.818542057275772	0.916607558727264	1.04384511709213	1.20505860447884	1.37433226108551	1.49732103347778	1.6079731374979	1.77834606051445
25	2	2	1	1	1.08395249415934	0.0589168032145678	1.00737691623359	5.03901822296447	0.670037859082222	0.718028768897057	0.757302549481392	0.812179201841354	0.910891354084015	1.05000936985016	1.21642926335335	1.39971688985825	1.5345677793026	1.65622944533825	1.80718723654747
25	2	4	1	1	1.09762212052345	0.0778323594835232	1.13990179042678	5.64427260284797	0.627670971751213	0.682781435549259	0.733494031429291	0.79260401725769	0.900097534060478	1.05496656894684	1.24370935559273	1.45441880226135	1.60783349871635	1.76191238462925	1.96772159099579
25	2	6	1	1	1.1053561650306	0.0898261217774854	1.40034952482017	7.49235691245062	0.619533395171166	0.677894422411919	0.724744090437889	0.785573494434357	0.897237047553062	1.0556121468544	1.25874322652817	1.48275545835495	1.66123243570328	1.82530220448971	2.04557431697846
25	2	10	1	1	1.10946421177983	0.0985040360800104	1.33285399403101	6.64717180383592	0.605409632921219	0.660076652467251	0.709058514237404	0.774018478393555	0.889205023646355	1.05643427371979	1.26595947146416	1.51250700950623	1.69535179138184	1.85874491631985	2.10042940139771
25	3	0.1	1	1	1.04542712306678	0.0324076222696537	0.707717613818351	4.32464704961548	0.693482253551483	0.7443224593997	0.787346282601356	0.837477833032608	0.919576659798622	1.02791595458984	1.15014389157295	1.27801225185394	1.36712723970413	1.45491067767143	1.55629082202911
25	3	0.25	1	1	1.0423998015523	0.027008723930014	0.649866978657745	4.01389586471068	0.716933107972145	0.763135574758053	0.802861532568932	0.849614197015762	0.92857663333416	1.02716791629791	1.13712722063065	1.25611197948456	1.33410795927048	1.41266254782677	1.51155568480492
25	3	0.5	1	1	1.04428385708332	0.0233499871754825	0.584097547967328	3.89276964858007	0.733842534422874	0.778063696622849	0.818162417411804	0.865119177103043	0.940422266721725	1.02812021970749	1.13456016778946	1.24406901597977	1.31943523287773	1.38897351026535	1.45934200525284
25	3	0.75	1	1	1.04402782782316	0.0207295093267761	0.651056226450762	4.20411688050657	0.759930772781372	0.798467397689819	0.834213760495186	0.874427962303162	0.943806305527687	1.03107672929764	1.12769734859467	1.22842099666595	1.29922577738762	1.36290849149227	1.45500236392021
25	3	1	1	1	1.04425153428912	0.0203488400184745	0.590656674812334	4.03130185478654	0.759418470859528	0.801075398921967	0.835677552223206	0.87374854683876	0.944751039147377	1.03221148252487	1.12925451993942	1.22833442687988	1.29702805876732	1.35425533354282	1.4326553940773
25	3	1.33333333333333	1	1	1.04385363364816	0.0211553087625244	0.559582175825898	3.75379312659231	0.753847233057022	0.796854545176029	0.832657134532929	0.869794154167175	0.943000793457031	1.03122752904892	1.13166928291321	1.23206704854965	1.30110341906548	1.36840532124043	1.45093262553215
25	3	2	1	1	1.04742201381922	0.0232709408274343	0.667275170926754	4.21591042719097	0.75051250398159	0.79009885340929	0.825281086564064	0.869338935613632	0.940793752670288	1.03385001420975	1.13711601495743	1.24631860256195	1.31784236431122	1.38703488409519	1.47327216625214
25	3	4	1	1	1.05657264442444	0.0297188026088802	0.765920827506277	4.22909137054034	0.728179388046265	0.771720430254936	0.814237058162689	0.856748604774475	0.937913194298744	1.0362920165062	1.15413480997086	1.28156161308289	1.37219506502151	1.45914117097855	1.56014885544777
25	3	6	1	1	1.06091957178116	0.0332359321874544	0.762253961976996	4.2690289411789	0.713114238381386	0.767658697068691	0.80507989525795	0.850682604312897	0.933683648705482	1.03852862119675	1.16637650132179	1.29544924497604	1.39254500865936	1.47649873793125	1.58222578287125
25	3	10	1	1	1.07376213833094	0.0368143050403415	0.839142488224191	4.59822776201757	0.713360161185265	0.768252855539322	0.808351892232895	0.857570612430573	0.938922464847565	1.04869723320007	1.18320631980896	1.32229677438736	1.42451298236847	1.5186129540205	1.63087211728096
25	4	0.1	1	1	1.03212333821654	0.0198699175477683	0.523667708900661	3.98373463991408	0.740706506371498	0.780162054300308	0.820260035991669	0.865452784299851	0.936545506119728	1.02126860618591	1.11555531620979	1.21272788047791	1.27586483359337	1.34099017381668	1.41775417089462
25	4	0.25	1	1	1.03264377257824	0.0171661017719251	0.597525438281139	4.26235479657234	0.762991786003113	0.800516198575497	0.839505881071091	0.880085867643356	0.943184390664101	1.02268069982529	1.10837185382843	1.20274263620377	1.26182640790939	1.32623425722122	1.39050299286842
25	4	0.5	1	1	1.03207921900153	0.0140461636383348	0.452514356684991	3.69065175786178	0.783471829891205	0.819192090630531	0.85450564622879	0.889778959751129	0.951370403170586	1.02366894483566	1.10399514436722	1.18819969892502	1.23734843730927	1.28868584930897	1.34951123476028
25	4	0.75	1	1	1.03346635866165	0.0129582367967684	0.475851250001452	3.68186242249295	0.792334666252136	0.831187650561333	0.862558230757713	0.896796292066574	0.955483734607697	1.02467852830887	1.10200151801109	1.1796636223793	1.23241814374924	1.27980236709118	1.34885551691055
25	4	1	1	1	1.03344256601334	0.0125785368561306	0.487611848664805	3.71854695483134	0.798423321247101	0.834512820839882	0.868038696050644	0.901068478822708	0.957672238349915	1.02467250823975	1.100267380476	1.17964775562286	1.23289620876312	1.27762642800808	1.33482953548431
25	4	1.33333333333333	1	1	1.03553133134246	0.0127027526214122	0.43487105472171	3.62095689640882	0.79661074757576	0.834406112134457	0.863280439376831	0.900963681936264	0.957897767424583	1.02866572141647	1.10421320796013	1.17785842418671	1.2340666949749	1.28436803221703	1.33999294638634
25	4	2	1	1	1.03868441076279	0.0142755039814831	0.460378703586919	3.62901151216404	0.793583646416664	0.829497294127941	0.858863079547882	0.896025055646896	0.956392019987106	1.02933675050735	1.11140623688698	1.19462897777557	1.24474824666977	1.29923066794872	1.36329273819923
25	4	4	1	1	1.04421096656919	0.0181868554448602	0.556110649439032	3.81946255346551	0.767898157835007	0.807824060320854	0.846871820092201	0.889043438434601	0.951836824417114	1.03190118074417	1.12268641591072	1.22226759195328	1.28636760115623	1.34422668814659	1.41196805477142
25	4	6	1	1	1.05049762582779	0.0204153287433925	0.665406276877217	4.36346578570011	0.760683406591415	0.807333421707153	0.847251489758492	0.887204957008362	0.952356457710266	1.03570020198822	1.13398018479347	1.23403940200806	1.30318792462349	1.36941326856613	1.46151504874229
25	4	10	1	1	1.05939278259575	0.022470835455199	0.734920400147598	4.29613140720985	0.765368775725365	0.814863149821758	0.850721874833107	0.888734936714172	0.955531254410744	1.04147189855576	1.1441515982151	1.25586042404175	1.32911011576653	1.40209046304226	1.50107798218727
30	2	0.1	1	1	1.07180332985818	0.06769119346907	1.12754142789912	5.8083536557218	0.618710694313049	0.673448042571545	0.727002629637718	0.786378675699234	0.890744641423225	1.03564268350601	1.20696553587914	1.40327471494675	1.54480939507484	1.68827970325947	1.87889484763145
30	2	0.25	1	1	1.07338111360669	0.0568891834844734	1.01540777888219	5.20936334626009	0.659328221678734	0.704624576866627	0.750287106633186	0.806142681837082	0.907751947641373	1.04012036323547	1.20180240273476	1.38708528280258	1.51834794282913	1.63558800518513	1.79587386488915
30	2	0.5	1	1	1.06314185475111	0.0476080832446891	0.982110854970635	5.39015614554185	0.669089176654816	0.715118023753166	0.763878521323204	0.816982471942902	0.910633400082588	1.03434640169144	1.18343797326088	1.3441383600235	1.45463428497314	1.5680264621973	1.71373383402824
30	2	0.75	1	1	1.06408814696372	0.0428100634789385	0.933838763912419	5.38134699795546	0.685097634792328	0.734637965261936	0.778125438094139	0.827794396877289	0.920621633529663	1.03761267662048	1.18276661634445	1.33299491405487	1.4381997346878	1.52847347259522	1.65536801815033
30	2	1	1	1	1.0684173928231	0.0418123614173029	0.841398386485295	4.43037499446057	0.694115374088287	0.744168277084827	0.784157466888428	0.834890550374985	0.92332062125206	1.04497414827347	1.18572869896889	1.33264406919479	1.43826575279236	1.53787368535995	1.66867245078087
30	2	1.33333333333333	1	1	1.06423615354002	0.0414513842410834	0.757741391947706	4.10650159729695	0.683874899148941	0.732942399382591	0.776466166973114	0.830140882730484	0.921419456601143	1.03930479288101	1.1809096634388	1.33692883253098	1.43603136539459	1.5234239846468	1.65055668115616
30	2	2	1	1	1.07013189796209	0.0489470315854679	0.932669947235932	4.75365047320251	0.676616078615189	0.723062041401863	0.76580226123333	0.817940068244934	0.914977222681046	1.04145175218582	1.19170182943344	1.35322921276093	1.47984033226967	1.59535596370697	1.73613466501236
30	2	4	1	1	1.07835964996219	0.0597496453839648	0.958982101435506	4.95331669447441	0.639750041365624	0.69577227383852	0.744026365876198	0.800788950920105	0.906436130404472	1.04595094919205	1.20892468094826	1.40083963871002	1.53264629244804	1.65243875384331	1.7898799932003
30	2	6	1	1	1.09086735737324	0.0697622101641312	1.10796035707827	5.12993958611533	0.650268881320953	0.702941097319126	0.748074308037758	0.801032716035843	0.907354429364204	1.04568940401077	1.22783881425858	1.43219830989838	1.58025953769684	1.73707664608955	1.93983743786812
30	2	10	1	1	1.09788162664175	0.0793749510778028	1.33744491316354	7.46615561978927	0.630970184206963	0.686877357959747	0.735132023692131	0.790466797351837	0.905474662780762	1.05446445941925	1.23661667108536	1.45540739297867	1.61252390146255	1.77695298194885	1.986852632761
30	3	0.1	1	1	1.03912907881141	0.026581337265746	0.690413711218071	4.32299451509709	0.714566096663475	0.763450282812119	0.803599792718887	0.851181530952454	0.928064033389091	1.02078521251678	1.13419792056084	1.25204731225967	1.33463867902756	1.40328360795975	1.48900782585144
30	3	0.25	1	1	1.03636945509315	0.0230465562867521	0.603001111410851	3.96884854807122	0.733214716911316	0.777540612220764	0.816190078854561	0.858335077762604	0.931057512760162	1.02227973937988	1.1261325776577	1.2360055565834	1.30435347557068	1.37205727994442	1.46554988741875
30	3	0.5	1	1	1.03513051461577	0.0188848894133435	0.556958269395266	3.71571166983601	0.760159009695053	0.796980608999729	0.832964086532593	0.871549814939499	0.940543174743652	1.02285552024841	1.11659353971481	1.2131201505661	1.27850658297539	1.34673189222813	1.41763382315636
30	3	0.75	1	1	1.03623382735848	0.0168404743225957	0.538731021215115	3.71177898809369	0.777748239040375	0.809346698224545	0.842056801915169	0.88116866350174	0.945941969752312	1.02626341581345	1.1151909828186	1.20420752763748	1.25950499773026	1.32288702726364	1.39998483419418
30	3	1	1	1	1.03782093999386	0.0169847595945239	0.579881044431593	3.91786861911075	0.776115164160729	0.81679797321558	0.847519290447235	0.882642096281052	0.947119280695915	1.02742856740952	1.115518450737	1.20458861589432	1.26927066445351	1.32555456161499	1.39886146068573
30	3	1.33333333333333	1	1	1.03866327981353	0.0172953230943391	0.543094485405096	3.80903913804545	0.773569750189781	0.810359843075275	0.846078005433083	0.882507067918778	0.945955485105515	1.02684241533279	1.12017875909805	1.20892659425735	1.26981973052025	1.32455368936062	1.39341011762619
30	3	2	1	1	1.04420250926614	0.0195631638529002	0.648344275495669	4.05179326533949	0.768620136976242	0.806804160773754	0.84015177488327	0.878727799654007	0.94749216735363	1.03184366226196	1.12677299976349	1.22790508270264	1.28958942294121	1.35750879943371	1.43487105727196
30	3	4	1	1	1.05186507014036	0.0246834788163568	0.63973134511471	3.94722522312367	0.738883314132691	0.783138664066792	0.82342649102211	0.869225454330444	0.942931905388832	1.03573524951935	1.14355251193047	1.25442228317261	1.33525013327599	1.40734612643719	1.49969642400742
30	3	6	1	1	1.05573901045918	0.0274408883128497	0.720243308497893	4.00038903851417	0.742761973142624	0.783405292034149	0.821002268791199	0.863750755786896	0.941443905234337	1.03663623332977	1.15054628252983	1.2723757147789	1.35749336481094	1.43664036393166	1.53487858772278
30	3	10	1	1	1.06828592522144	0.0319153450701946	0.868232433184637	4.64071576304911	0.739662789106369	0.780791617929936	0.820142117142677	0.866076499223709	0.944210380315781	1.04309087991714	1.16732895374298	1.30047770738602	1.39449612498283	1.48309047520161	1.60765493512154
30	4	0.1	1	1	1.02705415712595	0.0156662769269929	0.511129272736101	3.69597239708628	0.773263728022575	0.810524247586727	0.841715890169144	0.878635251522064	0.940900906920433	1.01689207553864	1.10350647568703	1.1890594959259	1.24528512358665	1.30389169454575	1.37612668037415
30	4	0.25	1	1	1.02919894264936	0.0133471542828486	0.427094641833217	3.60895258762193	0.779084815979004	0.82265051305294	0.856872650980949	0.892216277122498	0.950458720326424	1.01976162195206	1.09969192743301	1.18000473976135	1.22745106816292	1.27931396365166	1.34558445930481
30	4	0.5	1	1	1.02782768033743	0.011595678117547	0.435766842438451	3.65917282644342	0.799904495477676	0.837045185267925	0.866109758615494	0.899263536930084	0.953699573874474	1.02103531360626	1.09345465898514	1.16765776872635	1.21767972111702	1.26155188083649	1.31588901519775
30	4	0.75	1	1	1.02730085063577	0.010560962219459	0.397742051354481	3.53618201807281	0.807890246510506	0.842260843515396	0.872835242748261	0.905868625640869	0.955705270171165	1.02101558446884	1.09089285135269	1.16137636899948	1.2048720061779	1.24827059209347	1.3058012342453
30	4	1	1	1	1.02846650912166	0.0101689854977881	0.453830075302656	3.56601191214862	0.818374446630478	0.851882386207581	0.877014431357384	0.906440198421478	0.959324821829796	1.02152800559998	1.09088400006294	1.16034269332886	1.2051540017128	1.24572239518166	1.29966784477234
30	4	1.33333333333333	1	1	1.03037414458394	0.0106560334747077	0.483895864735423	3.79562234432152	0.821189989447594	0.847933088243008	0.874082148075104	0.905568641424179	0.959426462650299	1.02312433719635	1.09426385164261	1.16263957023621	1.2108265042305	1.25565667450428	1.3120362329483
30	4	2	1	1	1.03232656123638	0.0123010786984441	0.485566656089543	3.81388913162088	0.799127298593521	0.834702968597412	0.865351843833923	0.899422377347946	0.957392707467079	1.02385836839676	1.09989440441132	1.17328720092773	1.22339781522751	1.27237689197063	1.34467557072639
30	4	4	1	1	1.04123753673434	0.0151565900874826	0.566256207586917	3.99246117097654	0.788128921985626	0.827206999063492	0.859406825900078	0.896462488174439	0.956910386681557	1.03039985895157	1.11458358168602	1.19952141046524	1.25663105249405	1.30913295149803	1.38333891630173
30	4	6	1	1	1.04917876133323	0.0170171531425981	0.640561842553477	4.10493835632567	0.789451827406883	0.829516929388046	0.862564623355866	0.89805833697319	0.958646103739738	1.03498029708862	1.12634733319283	1.21909191608429	1.28120596408844	1.34199385344982	1.41134338378906
30	4	10	1	1	1.05729563632607	0.0187308839370858	0.716421791419602	4.12299966705522	0.792245874404907	0.829350019991398	0.863094052672386	0.899794483184815	0.961783960461617	1.04272538423538	1.13696148991585	1.23664479255676	1.30663254857063	1.36471971571445	1.44232940793037
35	2	0.1	1	1	1.06424884293675	0.0566188600218525	1.00835912960127	5.14654577999135	0.640222850441933	0.697645144164562	0.743595850467682	0.795817840099335	0.897843569517136	1.03091841936111	1.19218552112579	1.37874774932861	1.4968121111393	1.62420974373817	1.77677050828934
35	2	0.25	1	1	1.05922351996303	0.0474272334190921	0.85022109560082	4.28694651488203	0.669440274238586	0.718145310878754	0.756800207495689	0.809811735153198	0.905269414186478	1.03196543455124	1.18153864145279	1.34406089782715	1.4534242272377	1.56463330388069	1.71871806383133
35	2	0.5	1	1	1.05612183000445	0.0389392768604741	0.761800506361702	4.09937353331267	0.688655788898468	0.738071200251579	0.777485412359238	0.828357779979706	0.916046097874641	1.03325057029724	1.17246758937836	1.31589490175247	1.41085319519043	1.49894497990608	1.636730479002
35	2	0.75	1	1	1.05539355278015	0.0360109758237755	0.885001119848095	4.73802041339672	0.715261917710304	0.756897109746933	0.792525869607926	0.836498838663101	0.920776575803757	1.03169018030167	1.16305202245712	1.30492042303085	1.40280516147614	1.4877301722765	1.60380246520042
35	2	1	1	1	1.05960625383258	0.0359779293260598	0.75658911848596	4.06724776319855	0.706333286166191	0.751278628408909	0.793900394439697	0.840370661020279	0.925658509135246	1.03673881292343	1.17029958963394	1.31091661453247	1.40244648456574	1.4925181388855	1.60761045694351
35	2	1.33333333333333	1	1	1.05847803044319	0.0367655082525187	0.876453146437179	4.62950757200035	0.71262885928154	0.751566538214684	0.79157380759716	0.8392149746418	0.922288924455643	1.03676134347916	1.16482108831406	1.31238598823547	1.4063354074955	1.5036270827055	1.61885718226433
35	2	2	1	1	1.05876484183669	0.0412745532016528	0.969929193616494	5.74830651947794	0.697204094529152	0.734944149851799	0.776398062705994	0.825463062524796	0.916767761111259	1.03351420164108	1.17083442211151	1.32462162971497	1.42622666954994	1.5301735252142	1.64064256310463
35	2	4	1	1	1.0765483392179	0.053368726816961	1.00614023520274	5.08399283122983	0.671072224974632	0.720998752117157	0.767126742005348	0.818538284301758	0.913022384047508	1.0433646440506	1.20292326807976	1.37838444709778	1.50310437679291	1.62098278403282	1.76840368151665
35	2	6	1	1	1.07973376339376	0.0581208816996708	1.00998543166418	5.05999090829545	0.66315945148468	0.712648712098599	0.755353233218193	0.809362310171127	0.907387554645538	1.0452464222908	1.21412408351898	1.39258873462677	1.51914843916893	1.63909051418304	1.82533658981323
35	2	10	1	1	1.09510456774235	0.0672007450657963	1.19446726679744	6.17070360326012	0.661914936900139	0.706368468701839	0.753193184733391	0.809386140108109	0.915166139602661	1.05807948112488	1.22609144449234	1.4271723151207	1.57785990834236	1.71079973876476	1.90229864120483
35	3	0.1	1	1	1.03625869491696	0.0224803635932568	0.605923747569169	3.92791795014762	0.743244454860687	0.7821706995368	0.817256850004196	0.856567603349686	0.931636497378349	1.02289658784866	1.12593445181847	1.23036463260651	1.30022302269936	1.37050175070763	1.46281103372574
35	3	0.25	1	1	1.03312898438573	0.0186850046472819	0.484193170730157	3.51024420768965	0.751688656210899	0.797363282740116	0.832211440801621	0.86971098780632	0.938677221536636	1.02129340171814	1.11694726347923	1.21191968917847	1.27587776184082	1.33423335254192	1.40267432451248
35	3	0.5	1	1	1.03579085147381	0.0163954064167223	0.519055513253659	3.70993800171394	0.777584275603294	0.811202651262283	0.846288430690765	0.885351300239563	0.947165310382843	1.02441531419754	1.11367043852806	1.20119345188141	1.25768938064575	1.31947025954723	1.39683675408363
35	3	0.75	1	1	1.03205502495766	0.0144824347680615	0.534046942809315	3.78499368671139	0.788837160468102	0.825307799875736	0.853059238195419	0.890218162536621	0.948700711131096	1.02182239294052	1.1051926612854	1.18947913646698	1.24663906097412	1.29704054892063	1.35689268231392
35	3	1	1	1	1.03233240789175	0.0138351460758427	0.468172076195035	3.52694031627097	0.789839494228363	0.828248946368694	0.85696736574173	0.891383326053619	0.951514422893524	1.02258503437042	1.10557022690773	1.18609541654587	1.24081421494484	1.288952511549	1.34374168395996
35	3	1.33333333333333	1	1	1.03525304336548	0.0147101537592426	0.567102174357289	3.79555974227451	0.786120474934578	0.825898723304272	0.855988511443138	0.893033117055893	0.95042122900486	1.02420562505722	1.1078268289566	1.19143952131271	1.25022453665733	1.30524579286575	1.36852330803871
35	3	2	1	1	1.03948978241682	0.0167857468375451	0.536136069806845	3.77837525657096	0.773691185116768	0.817917443811894	0.849900528788567	0.888055390119553	0.947371900081635	1.0284817814827	1.11748829483986	1.20841027498245	1.26905210018158	1.32485902011395	1.3916023516655
35	3	4	1	1	1.04815346385837	0.021531339561299	0.675895486341857	3.97884169905466	0.759433726668358	0.803146320581436	0.840414357185364	0.877741742134094	0.945418357849121	1.03268229961395	1.13500544428825	1.23898911476135	1.31170275807381	1.38332532942295	1.47479646921158
35	3	6	1	1	1.05321852428317	0.0233822506878082	0.73543408387803	4.1977250574819	0.756903823018074	0.797969771921635	0.833271393179894	0.876612895727158	0.946410074830055	1.03701943159103	1.14201781153679	1.25002520084381	1.32789125442505	1.39669607281685	1.50387956738472
35	3	10	1	1	1.06390833660364	0.0266744638447525	0.891712631012608	4.8962646874747	0.762542199492455	0.801660527288914	0.840364396572113	0.878719234466553	0.949321880936623	1.0431205034256	1.15490651130676	1.27699332237244	1.35749462246895	1.43328284025192	1.55179629683495
35	4	0.1	1	1	1.02500441708565	0.0137020302261341	0.497023308622457	3.94043566712939	0.781791154146195	0.818883876502514	0.8506951212883	0.88657198548317	0.946539208292961	1.01483339071274	1.0971157848835	1.17552362680435	1.23445974588394	1.27653094530106	1.3385201382637
35	4	0.25	1	1	1.02440156696439	0.0115653387748704	0.389221230744409	3.60834886396657	0.795737476944923	0.830739550292492	0.857065370678902	0.893578541278839	0.952343732118607	1.01819443702698	1.08924421668053	1.16436922550201	1.21042515039444	1.25198672115803	1.31048735976219
35	4	0.5	1	1	1.02457374720573	0.0101057568529204	0.449500003769758	3.72965269713746	0.813020098805428	0.845747126638889	0.872759649157524	0.904361939430237	0.956587553024292	1.01747471094131	1.0846534371376	1.15474371910095	1.20013579130173	1.2414391875267	1.29623648166657
35	4	0.75	1	1	1.02545733370781	0.00898269219700951	0.444908891228667	3.54661129713805	0.824892541766167	0.856824713945389	0.882366597652435	0.911804294586182	0.960476025938988	1.01788818836212	1.08297351002693	1.14957519769669	1.19182388782501	1.23616552650928	1.27648010969162
35	4	1	1	1	1.02443851156235	0.00858758223571653	0.424249078978356	3.68987384589995	0.826701805591583	0.856703178584576	0.882864290475845	0.913602614402771	0.962673753499985	1.01843243837357	1.08034428954124	1.14518251419067	1.18557661771774	1.22508345842361	1.27542179822922
35	4	1.33333333333333	1	1	1.0272621442318	0.00912116982030672	0.457828485436474	3.56894269563314	0.827431772947312	0.857699134945869	0.884552690386772	0.913369023799896	0.961784988641739	1.02001267671585	1.08588343858719	1.15160281658173	1.19499934911728	1.23840120732784	1.28666274309158
35	4	2	1	1	1.03125769944787	0.0107000196613655	0.47135545624375	3.77386070230781	0.811183665394783	0.846355299651623	0.877735179662705	0.91019012928009	0.962362200021744	1.02254098653793	1.09279638528824	1.16396925449371	1.21391496658325	1.26114674508572	1.31690441608429
35	4	4	1	1	1.03949093452096	0.0131763020928102	0.555273673902807	3.69214368557049	0.808196911811829	0.842882886528969	0.871077790856361	0.905159711837769	0.959653168916702	1.02846485376358	1.1071509718895	1.19206526279449	1.24097504019737	1.2936039686203	1.35408345580101
35	4	6	1	1	1.04425641493797	0.0146274476520064	0.632175530946028	3.97259079075707	0.803592640757561	0.843196813762188	0.869998925924301	0.902772343158722	0.959366902709007	1.03235864639282	1.11617630720139	1.20042717456818	1.26044073700905	1.31174780726433	1.37908905625343
35	4	10	1	1	1.05658212211728	0.0162429421709939	0.614278269648119	3.83042962596428	0.798537560105324	0.845668777823448	0.872174516320229	0.907513952255249	0.96765299141407	1.0440736413002	1.13172918558121	1.22245582342148	1.28249026536942	1.34688413739204	1.41881561875343
40	2	0.1	1	1	1.05719896095693	0.050095268861103	0.995952622096278	5.3555269385992	0.658096641898155	0.711977264285088	0.752660796046257	0.804147392511368	0.900743693113327	1.02682715654373	1.17815035581589	1.34916369915009	1.46699990034103	1.57705873250961	1.72848540067673
40	2	0.25	1	1	1.05340738535523	0.0417517729248657	0.873401915430467	4.66293292072344	0.685885031819344	0.727318589389324	0.772305098176003	0.820509868860245	0.909066364169121	1.02721858024597	1.16746580600739	1.32230952978134	1.42689579725265	1.52564833760262	1.6425795507431
40	2	0.5	1	1	1.0479258194685	0.0340748827882315	0.806025120567105	4.32217520206591	0.703171815872192	0.750394061207771	0.789351543784142	0.833819663524628	0.918835312128067	1.02632021903992	1.15186434984207	1.29076415300369	1.38381061553955	1.46914499402046	1.58898917555809
40	2	0.75	1	1	1.05157872008681	0.0309865993855073	0.744376819264909	4.05401545669441	0.729208427667618	0.764789375662804	0.799444407224655	0.84637234210968	0.928027659654617	1.03080070018768	1.15154609084129	1.28164318799973	1.37308310866356	1.45416604578495	1.56389759421349
40	2	1	1	1	1.05091494490504	0.0296882311493898	0.665766774609708	3.84954937298723	0.729994984865189	0.766642716526985	0.804106256365776	0.848735523223877	0.926618441939354	1.03185313940048	1.15268382430077	1.27993240356445	1.36100382208824	1.44344786405563	1.53146652817726
40	2	1.33333333333333	1	1	1.05058120725751	0.0309417250212407	0.796587415233545	4.40312019650246	0.723873926997185	0.764059939980507	0.801300579309464	0.846435272693634	0.927261143922806	1.03002429008484	1.15050005912781	1.27731800079346	1.36316802501678	1.44741212427616	1.57561111330986
40	2	2	1	1	1.05568087056279	0.0340271364011622	0.742011516190902	4.07898766701901	0.707589994668961	0.750642947852612	0.795157253742218	0.841198909282684	0.927365496754646	1.03382247686386	1.16324263811111	1.29425405263901	1.39341524243355	1.47752336263657	1.58289619088173
40	2	4	1	1	1.06683347269297	0.045487677884949	0.909175019191387	4.53647819787538	0.691030426025391	0.733206368982792	0.772527891397476	0.822349560260773	0.917130380868912	1.0375549197197	1.18384349346161	1.35091336965561	1.45852154493332	1.5667532145977	1.69785797953606
40	2	6	1	1	1.07731421543658	0.0488384280566525	0.891740648074363	4.660005583058	0.683065477609635	0.725680819153786	0.774365639686585	0.823831135034561	0.922013565897942	1.04813975095749	1.2004366517067	1.3712646484375	1.48076121807098	1.58098239898682	1.72077654957771
40	2	10	1	1	1.08419221333563	0.0577537103805614	1.00273351413542	4.82067402904106	0.681882744431496	0.723064057528973	0.764574870467186	0.816329514980316	0.916028127074242	1.04381787776947	1.21703815460205	1.40425609350205	1.53278464078903	1.65696037709713	1.8077841925621
40	3	0.1	1	1	1.03279919985533	0.0194163339043029	0.548507607942034	3.72628391069062	0.74970845758915	0.790523886680603	0.826224660873413	0.866859638690949	0.936419144272804	1.02094995975494	1.11740624904633	1.21300239562988	1.28127804398537	1.33951725959778	1.41681370735169
40	3	0.25	1	1	1.02936912896633	0.0173466734729128	0.577112136960297	3.79682057723928	0.765872231721878	0.80311146825552	0.835199108719826	0.873115211725235	0.937635868787766	1.01705300807953	1.10802745819092	1.20109236240387	1.26522395610809	1.3216754168272	1.39756727933884
40	3	0.5	1	1	1.03032875806689	0.0139416723642359	0.51587464792414	3.71627657565235	0.786565069556236	0.825658932328224	0.85588501393795	0.889053523540497	0.948413342237473	1.02027928829193	1.10270702838898	1.18436019420624	1.23976787924767	1.28797333240509	1.34537313818932
40	3	0.75	1	1	1.02981420145631	0.012664031540974	0.51936839325827	3.77772761084716	0.803154321908951	0.83445612937212	0.862658816576004	0.894666707515717	0.953140005469322	1.02003425359726	1.09718170762062	1.17725809812546	1.22897481918335	1.27353417873383	1.33028922915459
40	3	1	1	1	1.03025577685833	0.0127099393655494	0.514001811903354	3.85993929970902	0.801357082724571	0.832614959776402	0.861912336945534	0.894983249902725	0.952460616827011	1.02155733108521	1.09918007254601	1.17496235370636	1.2249855697155	1.27299652993679	1.33591347575188
40	3	1.33333333333333	1	1	1.03332624846697	0.0128973614504373	0.462488855926967	3.536971471285	0.803922823667526	0.83452969044447	0.862852084636688	0.894473671913147	0.953728854656219	1.02501094341278	1.10303977131844	1.18165464401245	1.23137840032578	1.27845536768436	1.32975964426994
40	3	2	1	1	1.03580929351449	0.0151503551847831	0.628888102814026	4.44515545217042	0.789309208393097	0.823630203306675	0.852829971909523	0.888849180936813	0.951965600252151	1.02588027715683	1.10812211036682	1.19335168600082	1.25200381875038	1.30882539153099	1.37664587378502
40	3	4	1	1	1.04093195772171	0.0181273112086056	0.609106560218571	3.93588258165451	0.771835739016533	0.811606308817864	0.843102931976318	0.881636315584183	0.947538360953331	1.02825194597244	1.12212944030762	1.21656119823456	1.27632638812065	1.33844919502735	1.42134075164795
40	3	6	1	1	1.05066332945228	0.0207675383620177	0.656945688733056	3.90171207425869	0.768568095564842	0.809227727353573	0.845090952515602	0.883679097890854	0.950391337275505	1.03364163637161	1.13596266508102	1.2389489531517	1.31180627346039	1.37766747772694	1.45774471640587
40	3	10	1	1	1.06134006848335	0.0238648869634853	0.747734886253659	4.24383576346151	0.766226212978363	0.808355370163918	0.844160705804825	0.883880263566971	0.954288974404335	1.04364019632339	1.14997655153275	1.26547964811325	1.34144668579102	1.41376885175705	1.51479953408241
40	4	0.1	1	1	1.02446182585359	0.0121313660427324	0.481514445085612	3.83795538401726	0.791779111623764	0.827575320005417	0.856840026378632	0.8927665412426	0.949434340000153	1.0174458026886	1.08988338708878	1.16657660007477	1.21408240795135	1.26438758671284	1.32376017808914
40	4	0.25	1	1	1.02192495875955	0.0101030202654241	0.363956183092411	3.59654524873557	0.804367383718491	0.837741433084011	0.866177549958229	0.900116282701492	0.954365447163582	1.01653981208801	1.08283638954163	1.15217949151993	1.19519067406654	1.23779140412807	1.28436719298363
40	4	0.5	1	1	1.02250903276801	0.00864612623098803	0.427711346037345	3.49644739924927	0.828005551695824	0.857457256317139	0.883813446760178	0.911642217636108	0.959591299295425	1.01521015167236	1.07869824767113	1.14307677745819	1.18699060678482	1.22655418813229	1.27689523220062
40	4	0.75	1	1	1.02388072524071	0.00789716437866362	0.435957736061707	3.67583440567708	0.838059448599815	0.864658577740192	0.889305317401886	0.916317403316498	0.963056802749634	1.01800101995468	1.07816144824028	1.13937971591949	1.17820956707001	1.21412152945995	1.25878883957863
40	4	1	1	1	1.02467502131462	0.00793891846207459	0.426184213498963	3.55489154238598	0.840314348340035	0.865002085268498	0.88877038359642	0.917005032300949	0.96424625813961	1.01913017034531	1.07733234763145	1.13937603235245	1.18323506712914	1.22152600288391	1.26514903068543
40	4	1.33333333333333	1	1	1.02520914651752	0.00799530022920603	0.439312517711155	3.6551084154049	0.83557283103466	0.865574665367603	0.890877375006676	0.918406134843826	0.963577419519424	1.01921492815018	1.08022877573967	1.13980015516281	1.18018966913223	1.21919708549976	1.26679780721664
40	4	2	1	1	1.02868265528083	0.00901401605818105	0.480613787760928	3.81188977902851	0.826083396673203	0.859056118130684	0.885823076963425	0.914449512958527	0.963642105460167	1.02243530750275	1.08544081449509	1.15100725889206	1.19252285957336	1.23569032847881	1.28953712940216
40	4	4	1	1	1.03629330170751	0.0115737626345668	0.550877106971225	4.00293392443631	0.815095790028572	0.847548609972	0.876728394627571	0.910637658834457	0.963110849261284	1.02532279491425	1.10045424103737	1.17589716911316	1.22841014862061	1.27066874802113	1.3220024740696
40	4	6	1	1	1.04127367417216	0.0126948215477126	0.575447568677899	3.69214211651758	0.817836834788323	0.848215356469154	0.877341669797897	0.908763426542282	0.962871968746185	1.02961248159409	1.10849919915199	1.18915283679962	1.24221740365028	1.29778996407986	1.35276164054871
40	4	10	1	1	1.05238878243566	0.0145119599541886	0.637768312636223	3.85983638940737	0.813765456676483	0.852180974185467	0.879997670650482	0.912665188312531	0.969012171030045	1.0391760468483	1.12256789207459	1.21346882581711	1.26982269883156	1.32217645645142	1.38938180565834
