# Supplementary material for: Quantification of Difference in Nonselectivity Between In Vitro Diagnostic Medical Devices
Source: Biom J. 2025 Jan 2;67(1):e70032. doi: 10.1002/bimj.70032 (PMC11695778; doi:10.1002/bimj.70032)
Supplement: Supplementary file 1 — Supporting Information [file BIMJ-67-e70032-s001.zip › Reproducibility resubmission v2/results pkf 22 10 2024 15 cores/simulation results relevant/4. simulation setting/ssr.csv]

n	R	prop	mmax	replicate_id	mean	variance	skewness	kurtosis	1%	2.5%	5%	10%	25%	50%	75%	90%	95%	97.5%	99%
20	2	0.05	0	1	1.09686507528424	0.0704384288884044	1.18571554783776	6.25612400601456	0.648651919960976	0.698537124693394	0.751020461320877	0.805382829904556	0.912083491683006	1.05830413103104	1.23414424061775	1.43840627670288	1.57501252889633	1.72869119644165	1.89523293375969
20	2	0.05	1	1	1.11284393837452	0.0742887342821471	1.22916337865547	6.57543678084495	0.646250569820404	0.702076148986817	0.750498908758164	0.813571327924728	0.924321979284286	1.07529425621033	1.25496056675911	1.45716964006424	1.60860278606415	1.75363981425762	1.95658970355988
20	2	0.05	2	1	1.15858525643051	0.0892023583375858	1.25978781099973	6.67815724393808	0.659575144052506	0.719865781068802	0.769659924507141	0.832788008451462	0.952844589948654	1.11084848642349	1.31005120277405	1.53834969997406	1.70695161223412	1.88939906954765	2.07025506496429
20	2	0.05	3	1	1.23517128693759	0.137682707992428	1.74540042463741	11.1333818557638	0.66576334297657	0.728506092727184	0.786028778553009	0.851584255695343	0.985400557518005	1.16393089294434	1.40516743063927	1.71545881032944	1.9104493200779	2.14761742949486	2.47838041543961
20	2	0.05	5	1	1.4821017354846	0.420596808828453	1.87893163080866	8.38286122473418	0.676666459441185	0.750261045992374	0.808160731196404	0.882060676813126	1.04292374849319	1.29930835962296	1.73365443944931	2.32204954624176	2.76207338571548	3.23417950868607	3.77426689386368
20	2	0.05	7.5	1	1.96203759732842	1.6334934992965	2.10293844290863	9.5721783042246	0.701063802838326	0.762197121977806	0.82271311879158	0.900700408220291	1.08469215035439	1.49391263723373	2.45034897327423	3.64826393127441	4.51653027534485	5.42186965942383	6.55381933689118
20	2	0.05	10	1	2.59202710376382	4.59853397149249	2.22745189594776	11.0774298072658	0.694649686217308	0.761929053068161	0.82411972284317	0.906992942094803	1.11083847284317	1.71203672885895	3.45577532052994	5.4211585521698	6.86024875640868	8.3064329624176	10.4606098175049
20	2	0.1	0	1	1.09763367380202	0.0692740613270705	1.03678449361442	5.19302595170209	0.643061636090279	0.694373126327991	0.746023154258728	0.800540721416473	0.912804707884789	1.05980306863785	1.23938646912575	1.43423177003861	1.58668506741524	1.73483859598637	1.90210686922073
20	2	0.1	1	1	1.12656832924783	0.0764377816830277	1.18267742083353	6.05731212313999	0.655009983181953	0.712661035358906	0.762349924445152	0.824375861883164	0.933903694152832	1.08489429950714	1.27240514755249	1.48008195161819	1.63269795775413	1.77945848703384	2.00355967998505
20	2	0.1	2	1	1.22114966988266	0.113315887501553	1.53715793718977	9.15118097323367	0.681390864253044	0.741468548774719	0.793948125839233	0.859818363189697	0.990321323275566	1.16654306650162	1.38847202062607	1.6426516532898	1.82369011640549	2.02473618984222	2.30743273258209
20	2	0.1	3	1	1.37750139119923	0.202329039033681	1.45950017186498	6.56376462589622	0.711795194745064	0.770058351755142	0.833135256171227	0.913650381565094	1.06489157676697	1.28529071807861	1.58726197481155	1.94744989871979	2.22418931722641	2.52776713967323	2.89803632259369
20	2	0.1	5	1	1.88748698282242	0.80656636433282	1.74686889087649	9.04721595062489	0.739496810436249	0.810948649048805	0.893339589238167	0.992143982648849	1.2319643497467	1.67664980888367	2.31569588184357	3.06469972133637	3.56989954710007	4.05777773857117	4.85181829452515
20	2	0.1	7.5	1	2.76657358977497	3.26945714748925	1.83885666473669	8.56573447979446	0.767851715683937	0.836862547695637	0.91666784286499	1.0478081703186	1.42959320545197	2.30750036239624	3.53041219711304	5.06762447357178	6.28648006916046	7.38867983818054	9.1778830909729
20	2	0.1	10	1	4.01539599536061	9.08218953288024	1.68355359939631	7.67149674061337	0.759212842583656	0.845583933591843	0.936845961213112	1.0806248664856	1.69531360268593	3.27581536769867	5.44948828220367	8.02093477249145	9.91718339920044	11.7839446306229	14.0386944484711
20	2	0.15	0	1	1.09093383007944	0.0680570646303601	1.080726258968	5.41241876009533	0.646953062415123	0.692959776520729	0.741897004842758	0.800232940912247	0.907721802592278	1.05231773853302	1.23067045211792	1.42664238214493	1.56948582530022	1.71260761022568	1.89171738147736
20	2	0.15	1	1	1.14381690132916	0.0819342687435808	1.23020964078523	6.3986268559371	0.659849226474762	0.716798606514931	0.773019775748253	0.831433492898941	0.946149334311485	1.09842902421951	1.29314666986465	1.50759472846985	1.66647498607635	1.822911003232	2.01236346006393
20	2	0.15	2	1	1.28713545151949	0.127639103733615	1.20399734943053	5.55769994033351	0.715353147983551	0.773934298753738	0.83131357729435	0.902842432260513	1.03531429171562	1.22491520643234	1.46784108877182	1.75437698364258	1.95302859544754	2.18250478506088	2.43332281589508
20	2	0.15	3	1	1.51637641296387	0.278398076679141	1.49617128987072	7.43138952633039	0.725864231586456	0.808217753469944	0.878185304999352	0.964569193124771	1.1454830467701	1.41346335411072	1.76693132519722	2.20311989784241	2.49715173244476	2.80372641086578	3.2054213809967
20	2	0.15	5	1	2.26529986262322	1.23565872175041	1.67329598776752	8.40410447211124	0.800783377289772	0.895071120560169	0.992367368936539	1.13213889598846	1.46428656578064	2.02730488777161	2.78299647569656	3.68367409706116	4.37098677158356	5.02432334423065	5.9918122625351
20	2	0.15	7.5	1	3.62779740396738	5.0454426770725	1.6295437442566	7.90532011060363	0.827624970078468	0.926445549726486	1.0727726817131	1.31250946521759	2.00474429130554	3.14269149303436	4.6382132768631	6.60430612564087	8.00399599075317	9.29812679290771	11.1523098373413
20	2	0.15	10	1	5.41837852632999	13.9645208221067	1.46504644788657	6.31092778147731	0.843237890005112	0.96519071906805	1.12549458146095	1.44935622215271	2.64982157945633	4.61331677436829	7.24292194843292	10.2733093261719	12.7412230491638	14.7931208372116	17.8429009056091
20	2	0.2	0	1	1.08802822322547	0.0654302998214545	1.20346946986216	7.60123040054409	0.643450881838799	0.694715026021004	0.743082827329636	0.803100854158402	0.912256583571434	1.05025446414948	1.22545462846756	1.41068850755692	1.55073039531708	1.6829864770174	1.85765097141266
20	2	0.2	1	1	1.15549200038612	0.0838053086131557	1.24717831365409	6.692292983505	0.665074838995934	0.726785360276699	0.777290886640549	0.842176234722138	0.954086303710938	1.10972851514816	1.30555325746536	1.52880890369415	1.68227592110634	1.84424194693565	2.04035827159882
20	2	0.2	2	1	1.34472637242079	0.156174592059734	1.39136397031031	6.81832380807659	0.732487410306931	0.799677509069443	0.849147766828537	0.92286850810051	1.06806099414825	1.27202379703522	1.53972470760345	1.85766973495483	2.06901772022247	2.30824180841446	2.61202277183533
20	2	0.2	3	1	1.64505905478597	0.338207015366587	1.43505563520376	6.8702243861392	0.792211890816689	0.863409872353077	0.93431384563446	1.02694712877274	1.2351211309433	1.53081071376801	1.93564727902412	2.39045975208283	2.72883635759354	3.10161468982696	3.58245057582855
20	2	0.2	5	1	2.60943173726797	1.56662938452998	1.34656657223212	5.7483930031257	0.856445778012276	0.976409862935543	1.10281864404678	1.28418934345245	1.70683166384697	2.35350656509399	3.22046095132828	4.26661682128906	5.03990213871002	5.7913907289505	6.68148957252503
20	2	0.2	7.5	1	4.45510255841613	7.23737455664766	1.75082642432766	10.7230399170066	0.914868369698524	1.07369866371155	1.26277680397034	1.62423837184906	2.54249179363251	3.91343092918396	5.69508266448975	7.91910920143128	9.45014128684998	10.9814767837524	13.5889422607422
20	2	0.2	10	1	6.82219124104977	20.2903230014948	1.50230648565539	7.42737547028025	0.930800902247429	1.08377494513989	1.37055920362473	1.9687178850174	3.57582491636276	5.9239809513092	9.03986668586731	12.6585217475891	15.5564441204071	17.8940644741058	21.3892477607727
20	2	0.25	0	1	1.0916852093339	0.06807050391906	1.17209685679205	5.77788431671035	0.654938440918923	0.701860018074513	0.748646181821823	0.804958891868591	0.911705702543259	1.05200082063675	1.22346156835556	1.42359956502914	1.57632513046265	1.72307133972645	1.90858802199364
20	2	0.25	1	1	1.17606394283772	0.0916775034792428	1.27837147744103	6.62650456936502	0.67660104572773	0.73475966155529	0.784017431735992	0.845106011629105	0.965751364827156	1.1279382109642	1.32798546552658	1.55408655405045	1.73676779270172	1.90436746776104	2.1301481628418
20	2	0.25	2	1	1.40045347262621	0.171090270123269	1.2639446039239	6.1658156741547	0.750106756091118	0.80917810946703	0.873695611953735	0.952528750896454	1.10621693730354	1.32385265827179	1.61267140507698	1.9259396314621	2.18725607395172	2.41487161517143	2.7115592288971
20	2	0.25	3	1	1.79217716534734	0.416151330872251	1.33585431808015	6.15934414461527	0.82403007209301	0.908422796428204	0.989145293831825	1.10537947416306	1.33157941699028	1.67184060811996	2.10257095098495	2.62440512180328	3.02650108337402	3.39451858997345	3.80893637657166
20	2	0.25	5	1	2.97953648381829	2.09293034037113	1.51474416356339	7.85319554458444	0.917842624187469	1.04470627605915	1.19079845547676	1.44081588983536	1.94828945398331	2.70216190814972	3.70643609762192	4.81659293174744	5.65263051986694	6.51545426845551	7.83554594516754
20	2	0.25	7.5	1	5.27759352307916	9.31900212718218	1.5911739944092	8.8827505275649	0.957959913611412	1.16047879457474	1.43657737970352	1.98717296123505	3.14148730039597	4.72642207145691	6.77348852157593	9.21750640869141	10.9553904533386	12.513284444809	14.9184866523743
20	2	0.25	10	1	8.13165666032434	25.7789634770986	1.40030750338449	7.37596834202948	0.996296038627625	1.22278310358524	1.66587280035019	2.59798440933228	4.48136055469513	7.14234328269959	10.7509505748749	14.8181856155396	17.5168997764587	20.2877761363983	24.2432845878601
20	2	0.3	0	1	1.09148585642278	0.0654163176183139	1.01557494426797	5.03746345289883	0.652822557091713	0.704453128576279	0.751901152729988	0.804454731941223	0.909949347376823	1.0526807308197	1.23292052745819	1.42622622251511	1.56423297524452	1.69741096198559	1.86795037746429
20	2	0.3	1	1	1.19073008761704	0.0932361591322277	1.18655887035502	6.31563326005103	0.683279517889023	0.738522580265999	0.790530961751938	0.855487257242203	0.976131677627563	1.1450303196907	1.35008150339127	1.59179121255875	1.7654842376709	1.92053882479668	2.141197078228
20	2	0.3	2	1	1.4733986628294	0.209448905976299	1.4066901207499	7.06501580391621	0.765725584626198	0.831890653073788	0.892885121703148	0.983349674940109	1.15603840351105	1.39419943094254	1.69869059324265	2.05783495903015	2.31451762914658	2.58385226130485	2.96081801176071
20	2	0.3	3	1	1.93074800761938	0.522766470582846	1.50998864590045	8.35909214535289	0.863816578984261	0.950648738443851	1.03689531087875	1.15957822799683	1.41734027862549	1.79557853937149	2.28940069675446	2.85893802642822	3.27535717487335	3.6882290661335	4.25389370918274
20	2	0.3	5	1	3.3709398761034	2.47706459610038	1.20211379397611	5.47903709271334	0.951961500644684	1.12556748688221	1.33627549409866	1.64487943649292	2.24334287643433	3.10688292980194	4.15796089172363	5.45221457481384	6.36828351020813	7.28106541633606	8.29797775268555
20	2	0.3	7.5	1	6.03701265358925	11.2265648102423	1.29490489669843	6.00149413828483	0.989456077814102	1.23823784589767	1.67764102220535	2.37246503829956	3.72350287437439	5.42833375930786	7.71278500556946	10.3712281227112	12.3740378379822	14.2097033500671	16.926502494812
20	2	0.3	10	1	9.65374340301156	33.7310228441016	1.27196929213052	5.98412918009297	0.998360079526901	1.29146991074085	1.91933646202087	3.19540622234345	5.6104953289032	8.65553951263428	12.5509052276611	17.1244028091431	20.5415885925293	24.0424464702606	28.3650638389587
20	3	0.05	0	1	1.05439614983201	0.025581484031679	0.610864006962565	3.83438885206868	0.742284216880798	0.781916201114655	0.819320768117905	0.865810132026672	0.944014891982079	1.03875637054443	1.14844161272049	1.26293359994888	1.34287279248238	1.41476964652538	1.50171739220619
20	3	0.05	1	1	1.06668003845811	0.0272374570189061	0.637083424509391	4.07300858202202	0.737825152277947	0.787958107888699	0.827681466937065	0.872317224740982	0.952598482370377	1.05245488882065	1.16497355699539	1.27941372394562	1.36161304116249	1.42984102368355	1.53105100274086
20	3	0.05	2	1	1.11080593200326	0.0382468391500837	0.924700270428349	5.0805081342675	0.750128285884857	0.798617032170296	0.840998730063438	0.889909958839417	0.975660085678101	1.08491563796997	1.21927708387375	1.35995163917542	1.46278524398804	1.56346154510975	1.69629972219467
20	3	0.05	3	1	1.18458437048793	0.0692713621672304	1.38595445751886	6.64156708192834	0.771807640790939	0.820117874443531	0.858673697710037	0.908996993303299	1.00200554728508	1.13569986820221	1.31221011281014	1.52460169792175	1.68882822990417	1.85063281059265	2.03150616168976
20	3	0.05	5	1	1.41955293899775	0.291265049054221	1.78694020903451	7.6173953508617	0.780435146689415	0.833060619235039	0.876260820031166	0.934507042169571	1.04292839765549	1.24492424726486	1.65527448058128	2.13807148933411	2.49974596500397	2.81995868682861	3.32946678876877
20	3	0.05	7.5	1	1.83778230752945	1.16161669577235	1.81128528348479	7.24188527886459	0.793000689148903	0.839375770092011	0.883725154399872	0.939305084943771	1.06698930263519	1.41062158346176	2.30088305473328	3.34455349445343	4.03060541152954	4.73798454999924	5.52098087787629
20	3	0.05	10	1	2.4245964709878	3.6104336291937	2.05543553851377	9.51078622872226	0.774756450653076	0.831150197982788	0.876606434583664	0.936734080314636	1.07661610841751	1.5960453748703	3.26294910907745	5.03229355812073	6.14600646495819	7.44289796352386	8.87739808082581
20	3	0.1	0	1	1.05284019645453	0.0260330523735871	0.643703910078858	3.91495662374182	0.733868822455406	0.781102420389652	0.820709201693535	0.864940112829208	0.940926268696785	1.0353074669838	1.14683330059052	1.26373643875122	1.34596464633942	1.41388570666313	1.51463142037392
20	3	0.1	1	1	1.08270631127954	0.0299898453506498	0.733659884874935	4.13655933751026	0.754480140805245	0.800469249486923	0.836771264672279	0.881370425224304	0.960559874773026	1.06520158052444	1.18295910954475	1.30825284719467	1.39536672234535	1.47829294502735	1.5873780310154
20	3	0.1	2	1	1.17322677718997	0.050528576510295	0.996330809182065	4.96222963719429	0.780014210939407	0.835250370204449	0.872649177908897	0.920269590616226	1.01384788751602	1.13992840051651	1.29702663421631	1.46726669073105	1.58265361189842	1.70030354857445	1.84335511684418
20	3	0.1	3	1	1.31755167982578	0.115117733428879	1.29175782481408	5.8220809291688	0.79988310456276	0.845835185050964	0.89928013086319	0.960768777132034	1.07672318816185	1.24983322620392	1.48592615127563	1.76684362888336	1.96326646208763	2.16215660572052	2.39781284093857
20	3	0.1	5	1	1.75250929383636	0.539339419660267	1.42078115155465	6.16650160334133	0.823823001384735	0.88634432554245	0.937210223078728	1.00900185108185	1.19746118783951	1.5716667175293	2.13078498840332	2.75360395908356	3.17448005676269	3.60083615779877	4.1164465045929
20	3	0.1	7.5	1	2.64418490556479	2.43744734808167	1.44383692282862	6.01570704198201	0.842418315410614	0.902179032564163	0.965132212638855	1.06040239334106	1.40564477443695	2.29590511322022	3.42967307567596	4.73582110404968	5.65623333454132	6.5968683719635	7.85043543338776
20	3	0.1	10	1	3.80991561085582	7.24999315329314	1.42945084016552	5.96731413960196	0.842540302872658	0.90624488145113	0.966417425870895	1.07909078598022	1.63838452100754	3.14505410194397	5.20676839351654	7.46622223854065	9.01662073135376	10.6614028215408	12.4426271820068
20	3	0.15	0	1	1.05571187927723	0.0258806058248903	0.674972521213403	4.187919768031	0.742065160274506	0.780633774399757	0.821421682834625	0.867600697278976	0.94500932097435	1.03949576616287	1.15070569515228	1.26388176679611	1.34395707249641	1.41634656190872	1.51012489080429
20	3	0.15	1	1	1.09805987501144	0.0317043386593806	0.73423369440728	4.0655345511034	0.763553302884102	0.806706950068474	0.844341519474983	0.890467524528503	0.974162772297859	1.07802182435989	1.20187696814537	1.32934287786484	1.42120152115822	1.50573467314243	1.61301379680634
20	3	0.15	2	1	1.2316509216249	0.0606847252576952	0.934535716328223	4.62046061713644	0.805223900675774	0.854774488508701	0.899229410290718	0.955582898855209	1.05544799566269	1.19452983140945	1.36657631397247	1.55354338884354	1.68681893348694	1.81509133279324	1.96237532615662
20	3	0.15	3	1	1.44138694055676	0.157535357893829	1.22559980022246	5.55779314903897	0.827901427745819	0.884432974457741	0.939401644468307	1.01060682535172	1.16066148877144	1.36919498443604	1.63950318098068	1.97562500238419	2.18237175941467	2.38818688988686	2.73446485519409
20	3	0.15	5	1	2.14347526701093	0.839793512927431	1.2968594418696	5.64832737699592	0.884347649812698	0.959644778072834	1.02751992940903	1.1487091422081	1.47340297698975	1.97330641746521	2.6047630906105	3.35942895412445	3.91076325178146	4.46931145191193	5.00854163646698
20	3	0.15	7.5	1	3.38589884067178	3.62864843167929	1.35636620413446	6.64322275763726	0.888177907466888	0.972964331507683	1.07746104598045	1.27438163757324	1.97036430239677	3.02410161495209	4.37015819549561	5.88578190803528	7.01105899810791	8.06493391990662	9.45952368736268
20	3	0.15	10	1	5.13890216701031	11.3097698016975	1.38136750386055	6.35929591549442	0.897746732234955	0.993504895269871	1.11367349624634	1.43766561746597	2.63211870193481	4.5068953037262	6.87303864955902	9.55512599945069	11.4676926136017	13.3365959644318	15.9432481956482
20	3	0.2	0	1	1.05479091918767	0.0270561008521577	0.669091680641483	4.11641161230742	0.731350148320198	0.77410680949688	0.817526483535767	0.863348382711411	0.941911935806274	1.03741604089737	1.15175086259842	1.26875565052032	1.3485599398613	1.42277219295502	1.52952342987061
20	3	0.2	1	1	1.11088643336296	0.0336067857529691	0.74067094693362	4.13458730978973	0.771545332670212	0.809149123728276	0.851762425899506	0.897296059131622	0.982686266303062	1.08943259716034	1.21602013707161	1.35013544559479	1.44246936440468	1.53044345974922	1.63047092199326
20	3	0.2	2	1	1.2915306732595	0.0759630417693684	1.18785722855476	6.90323320098749	0.82287509739399	0.878693628311157	0.92692069709301	0.987278765439987	1.0972481071949	1.24942481517792	1.43903964757919	1.6532017827034	1.79753232002258	1.93150928914547	2.11701018095017
20	3	0.2	3	1	1.58415057851076	0.210170502894821	1.16961008914532	5.46121553311226	0.876007869243622	0.930427902936935	0.99855432510376	1.0773428440094	1.25375825166702	1.50741958618164	1.8231652379036	2.17974123954773	2.44690706729889	2.71105048656464	2.98098202228546
20	3	0.2	5	1	2.48276847842932	1.12606902673304	1.21011648768031	5.53851643924081	0.929186360836029	1.01417807936668	1.11982889771461	1.31454027891159	1.71188700199127	2.29330706596375	3.0433776974678	3.8970413684845	4.46149983406067	5.01916788816452	5.75552013397217
20	3	0.2	7.5	1	4.16256099244356	5.07442504148247	1.15501724731545	5.35105620813499	0.955684298276901	1.06361992657185	1.24554043412209	1.59832894802094	2.51126885414124	3.76817047595978	5.38252639770508	7.12171587944031	8.3822464466095	9.5212703704834	11.0890951156616
20	3	0.2	10	1	6.47136962695122	15.5445352649362	1.21971570754549	5.57776711128711	0.959213358163834	1.10143457353115	1.38288120627403	2.04170451164246	3.57768881320953	5.78012919425964	8.55090045928955	11.6382536888123	13.9086153507233	15.9283897161484	18.6998288345337
20	3	0.25	0	1	1.05528309037089	0.0260117281531933	0.669034432899503	4.09873475402814	0.739992063641548	0.785432320833206	0.822833412885666	0.869390279054642	0.943050518631935	1.03947585821152	1.14898663759232	1.26374742984772	1.33867359757423	1.41631077826023	1.52421114563942
20	3	0.25	1	1	1.12932960886359	0.0360113251618478	0.744298122162642	4.39380133941806	0.764259773492813	0.814421021938324	0.860304626822472	0.909304362535477	0.997768327593803	1.10864645242691	1.2391292154789	1.37556252479553	1.47094866037369	1.55337557196617	1.66397841453552
20	3	0.25	2	1	1.34821274321675	0.0885616462070623	1.04995453974394	5.48505420005139	0.841996442079544	0.895147056877613	0.947064492106438	1.01429843902588	1.13772433996201	1.30537879467011	1.50911900401115	1.73899791240692	1.90158514380455	2.05310645699501	2.25699198007584
20	3	0.25	3	1	1.71185200548172	0.253835321742319	1.06198662458141	4.75621675997805	0.919175120592117	0.990915298461914	1.05022486448288	1.14842289686203	1.34764835238457	1.63158601522446	1.98862785100937	2.37473666667938	2.64148043394089	2.92782559394836	3.26428318977356
20	3	0.25	5	1	2.83396002213359	1.4335947707798	1.03603299863765	4.95004542999557	0.960769607424736	1.06081105172634	1.22072547078133	1.45815056562424	1.96070125699043	2.65386152267456	3.49431437253952	4.4061502456665	5.02284872531891	5.64803655147552	6.5460690689087
20	3	0.25	7.5	1	4.868139844203	6.57898744415297	1.08623544455181	5.02339702343883	0.996122183203697	1.14680728912354	1.43020236492157	1.92941435575485	3.01542615890503	4.4639778137207	6.238933801651	8.28107099533081	9.58586564064026	10.8203487873077	12.7688545036316
20	3	0.25	10	1	7.6413144079864	19.623438413527	1.13013702245697	5.39027899514028	1.02897278189659	1.2140973597765	1.68534454107285	2.56593408584595	4.38702142238617	6.96911787986755	10.0284540653229	13.3705968856812	15.939869260788	18.2899129867554	21.2420948410034
20	3	0.3	0	1	1.05551009110212	0.0256900899299102	0.709976461139894	4.50333404170087	0.734963985085487	0.781452561914921	0.822507899999619	0.868609029054642	0.945808157324791	1.03947740793228	1.14800208806992	1.26174999475479	1.3407577753067	1.41154569685459	1.51587440252304
20	3	0.3	1	1	1.14451506426334	0.0380873961000798	0.816997829963287	4.50500952394969	0.781641150712967	0.827716237306595	0.87049500644207	0.920605260133743	1.00654712319374	1.12214422225952	1.2556523680687	1.39751698970795	1.49774215817452	1.58855901956558	1.72775450110436
20	3	0.3	2	1	1.4029226170361	0.101622006661458	1.03941469338984	4.88749765513297	0.870841120481491	0.932099178433418	0.981130596995354	1.04794286489487	1.17661312222481	1.35113114118576	1.57431516051292	1.82348102331162	1.99093489050865	2.17111300230026	2.39303019285202
20	3	0.3	3	1	1.84967690665126	0.308264501397205	1.05688210638892	5.1880607099492	0.952708539366722	1.02675464749336	1.11113280057907	1.22346336841583	1.44875094294548	1.76099842786789	2.15340584516525	2.58954927921295	2.87103182077408	3.13693386316299	3.48036759614945
20	3	0.3	5	1	3.17711534539461	1.79352061830685	1.03255838316032	5.27142881646003	1.01254261136055	1.16723847985268	1.35431377887726	1.64258495569229	2.20281308889389	2.99147236347199	3.92279356718063	4.90789008140564	5.67556090354919	6.35469164848328	7.16881015300751
20	3	0.3	7.5	1	5.67596345425248	8.54550552929295	1.2044156019026	6.32057255274736	1.02599640130997	1.254184871912	1.72572960853577	2.39438688755035	3.59278786182404	5.25176930427551	7.2441828250885	9.44168605804443	11.0202068805695	12.3686849594116	14.6170714855194
20	3	0.3	10	1	8.92085410305262	24.2399936551582	0.971211183738685	4.77230496851354	1.05926194787025	1.26598021388054	1.96378288269043	3.25287177562714	5.39202868938446	8.2573390007019	11.704371213913	15.2589514732361	18.0983787536621	20.4669508934021	23.8088141822815
20	4	0.05	0	1	1.03895543878675	0.0149392033068738	0.464519093745746	3.56537121777558	0.783043476939201	0.823837788403034	0.855064964294434	0.89482005238533	0.955495566129684	1.02796709537506	1.11449295282364	1.19610401391983	1.25598496794701	1.30725874900818	1.36459257364273
20	4	0.05	1	1	1.05494706318974	0.0172151975243997	0.550435404974973	4.02635881739021	0.785400985479355	0.826197248697281	0.859812507033348	0.899266320466995	0.966561064124107	1.04409384727478	1.13289657235146	1.22540371417999	1.28682246804237	1.34306840896606	1.41694154262543
20	4	0.05	2	1	1.09734541495442	0.0244595845085518	0.791436165336081	4.45566132076736	0.797610034346581	0.839985229074955	0.876037934422493	0.918770468235016	0.989997729659081	1.07977658510208	1.18338385224342	1.30031487941742	1.38071488142014	1.46315618753433	1.55650699734688
20	4	0.05	3	1	1.16900905349255	0.0510671941877155	1.36373871873856	6.23080776258169	0.801308760643005	0.856916768848896	0.893251425027847	0.935918754339218	1.01411783695221	1.12289959192276	1.27401059865952	1.46637797355652	1.60199571847916	1.73008464872837	1.91922044038773
20	4	0.05	5	1	1.3896527970314	0.244090964436987	1.78087923255455	7.5809892702568	0.816737625002861	0.86316482424736	0.903760972619057	0.947958147525787	1.04342955350876	1.22295844554901	1.60397669672966	2.07187886238098	2.37679482698441	2.66200471520424	3.06990580320358
20	4	0.05	7.5	1	1.81590628406405	1.11431879967396	1.86618349413465	7.73733899048896	0.823156747221947	0.870755863189697	0.909519648551941	0.955900478363037	1.0617790222168	1.37964820861816	2.27439165115356	3.26011283397675	3.92926503419876	4.63724533319473	5.57231877326966
20	4	0.05	10	1	2.38855209091902	3.36536164604082	1.89555489163281	7.94310053942621	0.824793537259102	0.866608649492264	0.905443632602692	0.956457781791687	1.06956717371941	1.59613889455795	3.21331632137299	4.88891949653626	6.17553722858428	7.2748721241951	8.80544682502747
20	4	0.1	0	1	1.03998366479874	0.0156139192602351	0.503241142942456	3.83115500828767	0.776207330822945	0.820274138450623	0.853478735685349	0.891291600465775	0.955648258328438	1.03007167577744	1.114173412323	1.20040415525436	1.25968460440636	1.31805827617645	1.37884353399277
20	4	0.1	1	1	1.06962629266977	0.0178882291241156	0.527928314603438	3.72485637367008	0.791553041934967	0.83538016974926	0.873437452316284	0.910774666070938	0.977710098028183	1.05846261978149	1.14884307980537	1.24355915784836	1.30733231902122	1.36550489068031	1.43773679614067
20	4	0.1	2	1	1.15248271512389	0.0334614987080214	0.880561338281878	4.47996007138205	0.824706574678421	0.866232177615166	0.903366696834564	0.945736771821976	1.02459925413132	1.12640726566315	1.25604248046875	1.39509865045548	1.48547328710556	1.58295505046844	1.6921139216423
20	4	0.1	3	1	1.29627923609614	0.0891790707847819	1.19923331691061	5.14136711510571	0.843184698820114	0.886446797847748	0.926455584168434	0.981842923164368	1.08139881491661	1.23446077108383	1.44683483242989	1.6961073756218	1.8636868417263	2.03361368179321	2.25044320344925
20	4	0.1	5	1	1.74496516187191	0.491358255192603	1.39236034793199	5.88193912452977	0.867522988915443	0.913325726985931	0.955586472153664	1.02275190353394	1.20233109593391	1.58450084924698	2.10969406366348	2.67332684993744	3.09378488063812	3.45070816278458	4.04943129062653
20	4	0.1	7.5	1	2.56770456941724	2.18431251666617	1.44147069173516	6.1743223770139	0.873883256316185	0.921429601311684	0.975094735622406	1.05400995016098	1.38554593920708	2.24508154392242	3.31306350231171	4.52931141853333	5.42688331604004	6.21889890432358	7.32297749519349
20	4	0.1	10	1	3.73298940972686	6.61329424913485	1.35288097569943	5.4467207938549	0.873326699137688	0.928183551132679	0.986066919565201	1.07250714302063	1.62256613373756	3.16257536411285	5.09527325630188	7.15852856636047	8.79045395851135	10.1695390939712	12.0760113430023
20	4	0.15	0	1	1.03819996577501	0.0154543025679972	0.504018341276297	3.94988227215991	0.774955673217773	0.816217225790024	0.851520285010338	0.89350021481514	0.953645616769791	1.0268297791481	1.11305013298988	1.19873225688934	1.25581631660461	1.30394931137562	1.37780447125435
20	4	0.15	1	1	1.08135976485014	0.0195588153720801	0.563299051186828	3.59297171354587	0.802865064740181	0.840956161916256	0.876231303811073	0.915220320224762	0.984457716345787	1.06813323497772	1.16446942090988	1.26419242620468	1.33236284852028	1.39765355885029	1.47059509396553
20	4	0.15	2	1	1.20948849393725	0.0440972368003684	0.975507488431126	4.84162396438129	0.846232979893684	0.888130056858063	0.927428758144379	0.975269275903702	1.05976894497871	1.1785700917244	1.32538294792175	1.48272638320923	1.6003536939621	1.71049907803535	1.84165345549583
20	4	0.15	3	1	1.42252123514414	0.123594076842182	1.15288272647306	5.30946423851811	0.873121166229248	0.924502944946289	0.975321266055107	1.03669526576996	1.1679328083992	1.36142873764038	1.60957199335098	1.88151078224182	2.07744963169098	2.26007493138313	2.52330170631409
20	4	0.15	5	1	2.07499750435948	0.701036587324634	1.11763068083193	4.84083142351848	0.911152166724205	0.965931431949139	1.03008707761765	1.13524634838104	1.44041204452515	1.92616844177246	2.54078650474548	3.21306285858154	3.63605197668076	4.11899207830429	4.63889518260956
20	4	0.15	7.5	1	3.30470329694748	3.31865840810086	1.18978030192584	4.99576273002334	0.930909008383751	0.989987979829311	1.07372590899467	1.25524218082428	1.9233660697937	2.95453929901123	4.29201483726501	5.74954495429993	6.79161157608032	7.71108782291412	9.00544958114624
20	4	0.15	10	1	4.9922824174583	9.94038332149519	1.19363105034984	5.20281776588146	0.930707713365555	0.996967594325542	1.09534708857536	1.42472993135452	2.58903229236603	4.39099025726318	6.71641254425049	9.19245805740357	10.8785492420197	12.5024374723434	14.8601481342316
20	4	0.2	0	1	1.03965509217978	0.0153233059507175	0.478211871541152	3.80290755097023	0.783494988679886	0.819386741518974	0.851923060417175	0.891412717103958	0.953702077269554	1.03111976385117	1.11401060223579	1.19894604682922	1.25674973130226	1.30540193319321	1.37509244322777
20	4	0.2	1	1	1.09684989786744	0.0208885540471272	0.648074682475167	4.20057836213624	0.809854483008385	0.851345264911652	0.885797214508057	0.926737576723099	0.998284116387367	1.08349567651749	1.18118646740913	1.28607566356659	1.35177952647209	1.41722995936871	1.49769353866577
20	4	0.2	2	1	1.27087149406672	0.0551111968567753	0.99622579194145	5.01445143336717	0.869105588197708	0.915077747404575	0.958626651763916	1.00824520587921	1.10237914323807	1.23524302244186	1.40211671590805	1.57970082759857	1.69672305583954	1.81069867312908	1.98183664917946
20	4	0.2	3	1	1.5498240347147	0.163668681540473	1.04408316590993	4.76526796553118	0.90763242483139	0.968720228970051	1.02757349014282	1.09849760532379	1.25398030877113	1.48196828365326	1.77185735106468	2.08825783729553	2.313856112957	2.5017217874527	2.7617585349083
20	4	0.2	5	1	2.43447617453933	0.958522757317095	1.03259150825352	4.78304407868224	0.964765880703926	1.0378058552742	1.13551235198975	1.30397462844849	1.71109169721603	2.27310335636139	2.97863692045212	3.74805312156677	4.28000729084015	4.73528195619583	5.34179727554321
20	4	0.2	7.5	1	4.07347539112568	4.46189963288814	1.02223033559518	4.77400043134046	0.981198129653931	1.06346457004547	1.24618003964424	1.61007485389709	2.5066642165184	3.72963500022888	5.26995027065277	6.87240390777588	7.98696506023407	8.96879296302795	10.3081147098541
20	4	0.2	10	1	6.1842251660645	13.5596367183452	1.06337959123846	4.71122065139571	0.991993997693062	1.11858029961586	1.32898616194725	1.95065445899963	3.46248000860214	5.6152355670929	8.20844602584839	11.1388336181641	13.0278495788574	15.0896598339081	17.2859541511536
20	4	0.25	0	1	1.04035820181966	0.0154252789532667	0.456570163936126	3.61561813931498	0.781534218192101	0.82208506166935	0.853204068541527	0.890828347206116	0.954591184854507	1.03148037195206	1.11501303315163	1.20173811912537	1.2601103246212	1.30949103534222	1.37866521716118
20	4	0.25	1	1	1.11034554548264	0.0223745095900613	0.653858222656207	3.92006600670371	0.815091586112976	0.859530830383301	0.894104018807411	0.935823929309845	1.00751408934593	1.09518527984619	1.19568464159966	1.30737125873566	1.37956910133362	1.44973277747631	1.53738608241081
20	4	0.25	2	1	1.32373619868755	0.0607702720927249	0.827680305919167	4.20131103584394	0.890367007851601	0.94319824129343	0.984540414810181	1.0402242898941	1.1450626552105	1.2896716594696	1.46677577495575	1.6514689207077	1.77508998513222	1.88708293139935	2.03271355628967
20	4	0.25	3	1	1.67509614536762	0.20055907423935	0.896734603631268	4.08740489058709	0.951184245347977	1.00696440041065	1.06844784021378	1.16144584417343	1.34874275326729	1.60927027463913	1.92593458294868	2.29039914608002	2.51915781497955	2.73879411220551	2.97887238025665
20	4	0.25	5	1	2.75404213210344	1.2287331583673	0.948569709494372	4.30231806979011	1.00652474164963	1.10253827273846	1.24195281267166	1.47107255458832	1.94828626513481	2.58262872695923	3.38185232877731	4.23138628005981	4.81931276321411	5.36100578308106	6.12745235443115
20	4	0.25	7.5	1	4.8102052053988	5.89049032057162	1.01166477134471	5.01484081457319	1.01284914374352	1.14379124045372	1.45418451428413	1.97477509975433	3.07109135389328	4.46396040916443	6.15006923675537	8.04692878723145	9.32058720588684	10.43131108284	11.8537707614899
20	4	0.25	10	1	7.44215648204088	17.0841412423052	0.915102259119723	4.3548706151169	1.02311189174652	1.16624791920185	1.61383218169212	2.5862156867981	4.45785665512085	6.88396286964417	9.78194499015808	12.9628491401672	15.0090624809265	17.0480036735535	19.8508879089355
20	4	0.3	0	1	1.0386598246634	0.0150805069655428	0.500117005659302	3.74802491666395	0.782120554447174	0.821414706110954	0.853227457404137	0.892779129743576	0.954938635230064	1.0285969376564	1.11207297444344	1.19859707355499	1.25174398422241	1.30796840786934	1.37577649474144
20	4	0.3	1	1	1.12625518416762	0.0235094395078992	0.618382693721394	3.84358599692664	0.822423377037048	0.867913453280926	0.900857228040695	0.946276772022247	1.0218685567379	1.11071348190308	1.21496692299843	1.32706936597824	1.40393266677856	1.47166707515717	1.56191085934639
20	4	0.3	2	1	1.38605859599113	0.0742959173865824	0.890778282105875	4.59425605145548	0.917579417824745	0.961841015517712	1.01193718910217	1.06894441843033	1.19210365414619	1.34834712743759	1.54282286763191	1.73864274024963	1.88224840760231	2.01467024683952	2.18719458580017
20	4	0.3	3	1	1.80021260707378	0.238641103313652	0.978282172733369	4.80095048262866	0.983335173726082	1.0519417732954	1.13619714379311	1.24049044847488	1.45151311159134	1.72696709632874	2.07895737886429	2.43472905158997	2.68531092405319	2.94472731351852	3.26131558179855
20	4	0.3	5	1	3.09164580860138	1.54040160067205	1.02594512701277	5.23642078624967	1.03761520385742	1.17364293336868	1.38185212612152	1.68159780502319	2.21030169725418	2.91578137874603	3.77726954221725	4.7228566646576	5.3328177690506	5.96298571825027	6.78107721328736
20	4	0.3	7.5	1	5.49926793929935	7.0346564979563	0.866753451365185	4.51136638206646	1.03488731145859	1.24018072187901	1.70176461338997	2.34608988761902	3.59357440471649	5.17524981498718	7.03492760658264	8.91953277587891	10.2866195678711	11.6147625684738	13.1210298538208
20	4	0.3	10	1	8.74135831750035	21.9555802227644	0.836783776234327	4.21140018256629	1.04609503149986	1.28900677859783	1.9791761636734	3.18518998622894	5.37656533718109	8.20164966583252	11.4172756671906	14.9198205947876	17.319365978241	19.4363121509552	22.2273871612549
25	2	0.05	0	1	1.08143865288496	0.0515738439121238	0.941320879395122	4.87768059944118	0.675260821580887	0.725021469593048	0.768520846962929	0.823547321557999	0.922925278544426	1.05347347259521	1.20580884814262	1.37536990642548	1.49802292585373	1.60368840098381	1.75939688324928
25	2	0.05	1	1	1.09344610916376	0.0558828384312582	1.04907737817208	5.27293090017138	0.679662162065506	0.735725766420365	0.774521487951279	0.826614159345627	0.926730692386627	1.06138968467712	1.22036227583885	1.39062436819077	1.51610767841339	1.65041912794113	1.83733546853066
25	2	0.05	2	1	1.13899140921235	0.0673667503924908	1.04225424532228	5.36190889261861	0.690610543489456	0.743468044698238	0.78934962451458	0.850661826133728	0.956889763474464	1.09913903474808	1.27926284074783	1.4846363902092	1.61142470836639	1.74071958959103	1.91291610479355
25	2	0.05	3	1	1.21625265069008	0.102779821421484	1.3806388076652	7.06369384182665	0.711894311904907	0.765214771032334	0.814772006869316	0.873717874288559	0.991999194025993	1.16341954469681	1.36861649155617	1.62634252309799	1.82066488265991	2.01698791980743	2.27579031944275
25	2	0.05	5	1	1.47053176763058	0.332905897960799	1.66661132584376	7.24420606115831	0.729726790785789	0.785996948182583	0.845436951518059	0.912254643440247	1.06434065103531	1.32337540388107	1.72029224038124	2.23089845180511	2.59745578765869	2.9626597225666	3.41211649894715
25	2	0.05	7.5	1	1.91054399697483	1.19611656498165	1.93827110484334	9.23468235088897	0.739267780780792	0.795293429493904	0.854866555333138	0.935624212026596	1.117751121521	1.56662487983704	2.38791060447693	3.37233562469482	4.02264091968536	4.68181802034378	5.64332699298859
25	2	0.05	10	1	2.54234289138913	3.44812771909249	1.88205623105641	8.31784217379043	0.732367949485779	0.80239972025156	0.862883079051971	0.949313068389893	1.16630640625954	1.89481562376022	3.38555735349655	5.03151001930237	6.21980922222137	7.36185494661331	9.00246048927307
25	2	0.1	0	1	1.076988686499	0.0506919901502539	0.90227693293196	4.74561527557353	0.679431844353676	0.724621516466141	0.766404283046723	0.818867540359497	0.918582364916801	1.04689747095108	1.2027702331543	1.37064538002014	1.48339669108391	1.59930340051651	1.73276924014092
25	2	0.1	1	1	1.11323960668743	0.0613778802411104	1.23023943589129	8.16730454354885	0.681799277663231	0.733376462757587	0.779878222942352	0.836169523000717	0.94275875389576	1.08028125762939	1.24581727385521	1.42648043632507	1.55449584722519	1.6859601765871	1.88418998479843
25	2	0.1	2	1	1.20569400757551	0.085247850549093	1.08942511261393	5.19828755805454	0.720695494413376	0.77479988783598	0.821449783444405	0.881115686893463	0.998249605298042	1.16058695316315	1.36023595929146	1.58359053134918	1.75066874623299	1.90796156823635	2.12654197454453
25	2	0.1	3	1	1.34914344738126	0.154903779140341	1.3266481333694	6.17596616477782	0.735475442409515	0.798370249569416	0.857496553659439	0.931323444843292	1.07145091891289	1.27863448858261	1.54240053892136	1.86396251916885	2.08019096851349	2.33285115361214	2.6025533080101
25	2	0.1	5	1	1.83397622163296	0.610904839384421	1.48551534542155	6.59362285924975	0.789837101101875	0.858133727312088	0.927674403786659	1.03161647319794	1.26154434680939	1.66067469120026	2.207270860672	2.87550828456879	3.30154739618301	3.7690816283226	4.41375518321991
25	2	0.1	7.5	1	2.76208099792004	2.4860759583944	1.61552078939694	7.64460124272932	0.813097367882729	0.90112114995718	0.989144349098206	1.12668263912201	1.60616567730904	2.42251694202423	3.51522523164749	4.83050513267517	5.76174592971802	6.64260309934616	8.07273651123048
25	2	0.1	10	1	3.94282579846978	6.86472148544036	1.43082940083672	6.03996958602235	0.81972078025341	0.896847699582577	0.996808618307114	1.19743064641953	1.93711477518082	3.37528371810913	5.23961853981018	7.38383760452271	8.98601641654967	10.6839814424515	12.6207155799866
25	2	0.15	0	1	1.07983557190299	0.0539188353437372	0.945851245770334	4.82968075237481	0.66372545838356	0.719672845304012	0.762611958384514	0.816100513935089	0.916693419218063	1.04781049489975	1.20893537998199	1.38059269189835	1.50019841194153	1.61732014417648	1.78037122130394
25	2	0.15	1	1	1.12660275150538	0.0612974608944052	1.02353007281121	5.14285281575055	0.69935153067112	0.749915489554405	0.791945400834084	0.848336297273636	0.953403666615486	1.09269469976425	1.25871843099594	1.44669666290283	1.57116486430168	1.70696219801903	1.90883321046829
25	2	0.15	2	1	1.26027996495962	0.0980927284765795	1.12871243237775	5.49146538600133	0.734678430557251	0.788632257282734	0.84805922806263	0.91063746213913	1.046596378088	1.20965158939362	1.42217326164246	1.66755568981171	1.83211764097214	2.0148200571537	2.25821301937103
25	2	0.15	3	1	1.49311552078724	0.201253962149004	1.17233342197624	5.18709790961414	0.797303408384323	0.85281467884779	0.916797000169754	1.00257395505905	1.17406469583511	1.4138263463974	1.71664494276047	2.08433554172516	2.33601087331772	2.61220311522484	2.92600475549698
25	2	0.15	5	1	2.21573171986938	0.930792062532787	1.33920311696977	5.92552822092092	0.854156999588013	0.942698216438293	1.03696734905243	1.19283045530319	1.51200360059738	2.02566468715668	2.70407104492188	3.49067919254303	4.03851275444031	4.54652304649353	5.35861634731293
25	2	0.15	7.5	1	3.57062024284005	3.8700395221655	1.34711625750632	6.18311138066681	0.900510413646698	1.00833330452442	1.17437161803246	1.43834683895111	2.13728445768356	3.19051551818848	4.55508041381836	6.14825806617737	7.30260639190674	8.40297222137451	10.0438135814667
25	2	0.15	10	1	5.38710454086065	11.6600460974869	1.44494169746731	6.51332056734879	0.913668740987778	1.03532752692699	1.24323559999466	1.66255592107773	2.92770773172379	4.72248029708862	7.04491353034973	9.76516084671021	11.7835604667664	13.934827208519	16.8702758216858
25	2	0.2	0	1	1.07793510844708	0.0532369773378212	1.01659816037292	5.2157236878011	0.667593608498573	0.721112556755543	0.765422385931015	0.816709953546524	0.917825013399124	1.04606783390045	1.20093634724617	1.37260538339615	1.49762522578239	1.63027220070362	1.78910272955895
25	2	0.2	1	1	1.13951632776856	0.064141264604321	1.0223238304106	4.94706554580084	0.709625073671341	0.752161198854446	0.798022866249085	0.856527996063232	0.96012470126152	1.10174810886383	1.27899622917175	1.46927894353867	1.59797806739807	1.73162128329277	1.9348943734169
25	2	0.2	2	1	1.32965287530422	0.119481394111971	1.17284017235775	5.69360103123012	0.77740981400013	0.828947949409485	0.880559766292572	0.951973569393158	1.08396345376968	1.27216386795044	1.51686349511147	1.77622355222702	1.96139385104179	2.15806658864021	2.40727830886841
25	2	0.2	3	1	1.63366205402017	0.268209816738701	1.29942016387521	6.30003275427653	0.82684711933136	0.910742521286011	0.977175697684288	1.07265157699585	1.26773172616959	1.547034740448	1.89738172292709	2.28939588069916	2.60334377288818	2.89980592131615	3.28704474925995
25	2	0.2	5	1	2.59615281166434	1.26434937509786	1.22455460523647	5.37035355854354	0.925555155873299	1.04202277958393	1.17276558876038	1.3719962477684	1.77827352285385	2.40089619159699	3.16375178098679	4.09526371955872	4.69583263397217	5.36407502889633	6.18177927017212
25	2	0.2	7.5	1	4.3461026263833	5.30274662088625	1.2516665625371	5.66807879161034	0.988521923422813	1.14890834093094	1.40568370819092	1.83201298713684	2.68461757898331	3.92312407493591	5.52873206138611	7.33552241325379	8.61072416305541	10.1635494232178	11.5667094421387
25	2	0.2	10	1	6.8018899793148	15.8532444027592	1.24520330261891	5.90590928313102	0.96936450779438	1.20134308636189	1.59985629916191	2.36424405574799	3.95263886451721	6.13627529144287	8.85017609596252	12.1021579742432	14.2079335212707	16.4296091556549	19.121327495575
25	2	0.25	0	1	1.07845893603265	0.0517048385602251	0.916997135912081	4.73246235792426	0.669631443023682	0.721301673352718	0.766106614470482	0.8214291036129	0.920739188790321	1.04567807912827	1.20333102345467	1.37327878475189	1.4933263361454	1.60634295642376	1.75701669454575
25	2	0.25	1	1	1.15019665539265	0.0663632836962951	1.13546920911859	6.22307973805589	0.709315848350525	0.756126926839352	0.803770044445992	0.859809458255768	0.971493870019913	1.11388438940048	1.28747949004173	1.4784684419632	1.61509819626808	1.75661008656025	1.93394657254219
25	2	0.25	2	1	1.3836817144841	0.135387884375584	1.22054007762351	5.95976805072579	0.78469289124012	0.847675904631615	0.906854757666588	0.97919984459877	1.12781205773354	1.32198619842529	1.57223019003868	1.85665069818497	2.07515347003937	2.26246486902237	2.55983991622925
25	2	0.25	3	1	1.75714354541898	0.321840292666169	1.22074695649993	5.5502895002392	0.861367879509926	0.951188281178474	1.03721013069153	1.13708593845367	1.35641992092133	1.66238766908646	2.03689950704575	2.50108292102814	2.81808334589005	3.11836717128754	3.61320782184601
25	2	0.25	5	1	2.94542994429469	1.57803014444156	1.16005406656635	5.31737703465087	0.974814486503601	1.11695737540722	1.32053312063217	1.54947866201401	2.04175513982773	2.73933064937592	3.59821969270706	4.59765448570252	5.2538224697113	5.94640958309173	6.92962388038635
25	2	0.25	7.5	1	5.13465116968155	6.73292233079843	1.07129994366808	5.1252302273831	0.992456839680672	1.22663476467133	1.62882381677628	2.21259245872498	3.2728716135025	4.74901366233826	6.54930198192596	8.52625169754029	9.87931709289551	11.0924766540527	13.2485968971253
25	2	0.25	10	1	8.09868612582684	20.8340492992799	1.13297812628789	5.37378999589855	0.996592842340469	1.26473121345043	1.96362388730049	3.01557610034943	4.84636425971985	7.29723334312439	10.5632085800171	14.0695140838623	16.5806859016418	18.8372020244598	22.0501310729981
25	2	0.3	0	1	1.07613610616326	0.0534360505713152	1.04556511804022	5.60389303103227	0.667358798980713	0.719177962839603	0.763354721665382	0.818365913629532	0.914394557476044	1.04443717002869	1.20343092083931	1.37206304073334	1.48822708129883	1.61279016435146	1.77655010342598
25	2	0.3	1	1	1.16753331791163	0.068087506257711	1.05346377596794	5.61245573778429	0.720927935838699	0.768510736525059	0.816236346960068	0.873537933826447	0.982030719518661	1.13239747285843	1.30589079856873	1.51176990270615	1.64951531887054	1.78916574716568	1.95914272785187
25	2	0.3	2	1	1.45206483919024	0.153872089379762	1.12633426665091	5.42213462344848	0.811148589253426	0.876544922590256	0.937201020121574	1.01866449117661	1.17550155520439	1.38794642686844	1.65238678455353	1.97357578277588	2.18486703634262	2.41133325099945	2.67742862701416
25	2	0.3	3	1	1.9090433642745	0.396791967324743	1.19244587390342	5.56646255556872	0.907027838230133	1.00623651742935	1.09263415932655	1.21565779447556	1.46157404780388	1.80596727132797	2.23174679279327	2.71932892799377	3.06179640293121	3.46126046180725	3.93558445453644
25	2	0.3	5	1	3.31281894968748	1.98777820778293	1.11500670406849	5.48309102996293	0.997288643717766	1.18371075987816	1.42328760027885	1.72293349504471	2.32365214824677	3.09978926181793	4.0657057762146	5.13153567314148	5.95261454582214	6.67957783937454	7.66192927360535
25	2	0.3	7.5	1	5.90350233770013	8.66639156878341	1.16525295884847	6.28647569974213	1.04059703230858	1.33571279644966	1.84724380970001	2.58142626285553	3.84281170368195	5.52791905403137	7.45186257362366	9.65989084243775	11.0547801494598	12.8415020465851	14.9156722164154
25	2	0.3	10	1	9.52099138083458	27.1222761238096	1.12909116813495	6.1343838286335	1.04093679428101	1.38488141596317	2.15884954929352	3.54203822612763	5.90450978279114	8.7852373123169	12.3054525852203	16.2289247512817	19.151858997345	21.6235352516174	24.824297618866
25	3	0.05	0	1	1.04543014762402	0.0201941833502127	0.605959446654267	3.91149956949323	0.762618818283081	0.800451424717903	0.83721544444561	0.877609658241272	0.947617262601852	1.03285682201386	1.12934830784798	1.22999206781387	1.29768264293671	1.36160522997379	1.44538309693337
25	3	0.05	1	1	1.05686134979129	0.0216907585665277	0.575578353690266	3.77639616519688	0.760904335379601	0.803343446552753	0.841755092144013	0.882791608572006	0.955994457006454	1.04143834114075	1.14476677775383	1.24855207204819	1.31707019209862	1.38200628757477	1.47344968080521
25	3	0.05	2	1	1.10638456898332	0.0304034302189265	0.823455463958463	4.35060301866632	0.783841051459313	0.827213732898235	0.864718019962311	0.906903254985809	0.983834102749825	1.08462476730347	1.20433562994003	1.33502163887024	1.42895815968513	1.51208747923374	1.61732348799706
25	3	0.05	3	1	1.17885733057857	0.0545308401322407	1.23204444888266	5.88082843380182	0.803481765985489	0.846508339047432	0.88177946805954	0.92693829536438	1.01637199521065	1.13417893648148	1.29918229579926	1.48176285028458	1.62446098327637	1.7451882481575	1.91972310781479
25	3	0.05	5	1	1.40223414832354	0.225029434726351	1.63670181012925	7.34059058418601	0.810318122506142	0.852454535663128	0.897322604060173	0.951419240236282	1.06051069498062	1.26713502407074	1.63112953305244	2.03678457736969	2.33447586297989	2.61445201635361	2.94566023826599
25	3	0.05	7.5	1	1.83242742879987	0.961394770925488	1.62809100761837	6.54489921468978	0.805863934755325	0.857667301595211	0.903622195124626	0.959765213727951	1.09173592925072	1.49581325054169	2.31563413143158	3.17024846076965	3.79625149965286	4.37056522369385	5.08036616325379
25	3	0.05	10	1	2.43336833765507	2.91228982980127	1.69164606438198	6.74121910351971	0.817296406030655	0.863268074393272	0.907494533061981	0.964142119884491	1.11450254917145	1.85593658685684	3.24167674779892	4.78053994178772	5.84050400257111	6.87232892513275	8.08470251083374
25	3	0.1	0	1	1.04261439201832	0.020158773213526	0.626114337079705	4.03948311780083	0.761360591053963	0.798359517753124	0.832248392701149	0.876163977384567	0.944169163703918	1.02932041883469	1.12598022818565	1.22694379091263	1.29227021932602	1.35998252630234	1.44372797846794
25	3	0.1	1	1	1.07404893625379	0.0238244044193187	0.662828105968635	3.97806666419607	0.778764952421188	0.816969315707684	0.85132637321949	0.893150120973587	0.967074796557426	1.05730718374252	1.16453036665916	1.27916224002838	1.35167571902275	1.41787631213665	1.49993619918823
25	3	0.1	2	1	1.16332025494576	0.0394428854710955	0.883465543817027	4.60287056787874	0.807151470780373	0.851638133823872	0.888403165340424	0.936991602182388	1.02362444996834	1.13577973842621	1.27564427256584	1.4216496348381	1.52091200351715	1.63365258872509	1.75825422644615
25	3	0.1	3	1	1.31433948414922	0.0941347807471607	1.21641749773174	6.01267119440919	0.831076816916466	0.87857181429863	0.920947277545929	0.9831478536129	1.09612712264061	1.2575951218605	1.4746835231781	1.72422189712524	1.88743466734886	2.05594983696938	2.27246745824814
25	3	0.1	5	1	1.76020486286283	0.428592599143594	1.28462411071352	5.48979205019735	0.859904469251633	0.924213615059853	0.978470766544342	1.0634480714798	1.26661828160286	1.6351643204689	2.09429198503494	2.63139827251434	2.99208730459213	3.37203435301781	3.85979431629181
25	3	0.1	7.5	1	2.63063914958835	1.94501172135406	1.28670980231074	5.85309851243317	0.879187976717949	0.945006582140923	1.00435783267021	1.11359527111053	1.53556531667709	2.35131299495697	3.39552336931229	4.51720447540283	5.23054921627045	5.98393971920013	7.04103845596314
25	3	0.1	10	1	3.77957714417577	5.86666637762397	1.36911806381361	5.91066495645473	0.880079188346863	0.938686935603619	1.01350162029266	1.16217719316483	1.92532587051392	3.27011656761169	5.03601014614105	7.00357837677002	8.44359693527222	9.69715824127197	11.5725203132629
25	3	0.15	0	1	1.04329260843396	0.0203479160199815	0.589034549203581	3.93756162848125	0.756572132110596	0.795460379123688	0.835976320505142	0.876248842477799	0.944562762975693	1.03007555007935	1.12941414117813	1.23133800029755	1.29237080216408	1.35945508778095	1.43906471014023
25	3	0.15	1	1	1.08920509424806	0.0255119805434981	0.697845873701598	4.15213409288992	0.780564364790916	0.822692270576954	0.858073210716248	0.902377462387085	0.979102298617363	1.07338488101959	1.1826588511467	1.2955120921135	1.36844376325607	1.44842503964901	1.55843552350998
25	3	0.15	2	1	1.22091603951454	0.0489856107508814	0.869129362142399	4.22749703499776	0.833898333907127	0.8767971098423	0.918147438764572	0.968384051322937	1.06476947665215	1.19175934791565	1.34224534034729	1.51646513938904	1.63058350682259	1.75430769026279	1.87764044165611
25	3	0.15	3	1	1.43606784436107	0.127298510668427	1.08129646827258	4.90486237676024	0.869453692436218	0.921782870590687	0.977637174725533	1.0413038611412	1.1770216524601	1.37539887428284	1.62457373738289	1.91355718374252	2.11334028244019	2.2899109184742	2.52052332162857
25	3	0.15	5	1	2.12022933414578	0.663396870126541	1.04654563013797	4.5125255077194	0.918590614795685	0.988124734163284	1.06433799862862	1.20300940275192	1.51335227489471	1.97961241006851	2.57155895233154	3.22215292453766	3.66930549144745	4.04536509513855	4.65196420669556
25	3	0.15	7.5	1	3.41520594887137	3.00801624063425	1.15241475854951	5.12411286668604	0.948744188547134	1.03341763317585	1.16887467503548	1.43935641050339	2.13571435213089	3.13559937477112	4.31836378574371	5.71182298660278	6.66463148593902	7.65423539876938	8.84431972503662
25	3	0.15	10	1	5.18854738881588	9.12381290527285	1.08704376485108	4.85191772982283	0.948532081842423	1.04985510706902	1.24010939002037	1.7265523314476	2.93802773952484	4.66933870315552	6.86314058303833	9.18204545974732	10.8901345729828	12.3507727622986	14.1406332302094
25	3	0.2	0	1	1.04575563626289	0.0204399059795081	0.573422944053866	3.80562330327081	0.763341625928879	0.798601850867271	0.834076845645905	0.876463907957077	0.947133898735046	1.03323268890381	1.13219752907753	1.23293215036392	1.30115635991097	1.36031531095505	1.43835089921951
25	3	0.2	1	1	1.10445406351089	0.0255869660661071	0.575702267715231	3.70487507194001	0.792804990410805	0.829749624431133	0.866964909434319	0.911663609743118	0.994354367256165	1.09028494358063	1.19842883944511	1.31386713981628	1.39162931442261	1.45879107117653	1.54743327140808
25	3	0.2	2	1	1.28257243277431	0.0592863704013781	0.909998889227919	4.7009312190029	0.851055540442467	0.901095570623875	0.944723868370056	1.00478583574295	1.11157655715942	1.24869382381439	1.41845083236694	1.59858164787292	1.72832667827606	1.84909828901291	1.99645303487778
25	3	0.2	3	1	1.56519786316156	0.157332827367883	0.895084872706587	4.18804154869035	0.898034346699715	0.966558876633644	1.02672062516212	1.1122136592865	1.27509075403214	1.50647807121277	1.7885020673275	2.09657864570618	2.29527409076691	2.48973924517632	2.73755885839462
25	3	0.2	5	1	2.48024540300965	0.91227548658367	0.997734591476167	4.68052909721482	0.979834831953049	1.07499258518219	1.20298715233803	1.38360109329224	1.77829128503799	2.33732640743256	3.02056217193604	3.75738396644592	4.22897841930389	4.73608145713806	5.35783003330231
25	3	0.2	7.5	1	4.14541013441682	4.03043056583987	0.97819359935172	4.4747868192952	1.02652603268623	1.17204103767872	1.40410379171371	1.80732583999634	2.69339603185654	3.84929740428925	5.25168144702911	6.78249101638794	7.87841029167175	8.95341534614563	10.1850220584869
25	3	0.2	10	1	6.36859268465638	12.3878854004215	1.01939838436133	4.93248059326971	0.995540912747383	1.14542824029922	1.5100899040699	2.26434795856476	3.83064526319504	5.84642767906189	8.32860207557678	10.9463230133057	12.9112005710602	14.616774392128	16.9955437660217
25	3	0.25	0	1	1.04192882636786	0.0201290282576662	0.541797381193503	3.56493302954537	0.761891243457794	0.797251968085766	0.833017930388451	0.872523558139801	0.942952483892441	1.02877503633499	1.12857735157013	1.23021230697632	1.29402294158936	1.35074192285538	1.43395470380783
25	3	0.25	1	1	1.120367523247	0.0281991548166259	0.67336931009503	4.06597897153447	0.794559807181359	0.838600504398346	0.879900094866753	0.925360453128815	1.00159630179405	1.10286128520966	1.22059324383736	1.33881042003632	1.41700793504715	1.49215901792049	1.58586655378342
25	3	0.25	2	1	1.33932220368981	0.0707019667989838	0.863255427074019	4.38998389054269	0.872684561610222	0.922961170971394	0.969343227148056	1.03040342330933	1.14739421010017	1.30699110031128	1.48974138498306	1.68713787794113	1.82730040550232	1.95460879206657	2.12073873519897
25	3	0.25	3	1	1.70182137070298	0.201389167319142	0.934974827678564	4.52635240982879	0.942442672252655	1.01373865008354	1.09025946259499	1.18604583740234	1.38065978884697	1.63778990507126	1.95268794894218	2.2892849445343	2.53717865943909	2.76199372410774	3.03427114248276
25	3	0.25	5	1	2.81419768269062	1.17250140506676	0.950415355987089	4.67682724350673	1.01631620407105	1.14046203196049	1.30525562763214	1.55589175224304	2.04266476631165	2.66383111476898	3.41496825218201	4.23030171394348	4.8029116153717	5.36555171012878	6.03176704883575
25	3	0.25	7.5	1	4.95422661744952	5.26621437530883	0.878734794926021	4.68055411775749	1.05512375473976	1.26375416219234	1.67297717928886	2.25920352935791	3.32167673110962	4.65606904029846	6.28082704544067	7.99603805541992	9.07617001533508	10.1296859264374	11.5437665081024
25	3	0.25	10	1	7.68109182831645	16.1859784092836	0.926378626553981	4.60009551398819	1.03654486775398	1.31062026917934	1.93595822453499	2.94913330078125	4.86150479316711	7.15103077888489	9.88339829444885	12.9062653541565	15.0461378097534	17.1629568576813	19.8271161651611
25	3	0.3	0	1	1.04461220408082	0.0208270346966168	0.544771624077373	3.65470749386419	0.753718650341034	0.79640534222126	0.833464053273201	0.872837352752686	0.944809824228287	1.03206187486649	1.12970280647278	1.23523412942886	1.30307052731514	1.36313934624195	1.4421660399437
25	3	0.3	1	1	1.13225597562194	0.0291130690008872	0.631875802587792	3.75586903416816	0.807172528505326	0.847810670733452	0.885430490970612	0.929164916276932	1.01081854104996	1.11374950408936	1.23400181531906	1.35809757709503	1.43933189511299	1.51260809600353	1.60361311793327
25	3	0.3	2	1	1.39266712116599	0.077445572481038	0.923820076610077	4.87754808789784	0.903441787362099	0.95876934081316	1.00766234397888	1.07285749912262	1.19587406516075	1.35514843463898	1.54723945260048	1.76232866048813	1.90695882439613	2.04205598831177	2.18064123630524
25	3	0.3	3	1	1.82291289742589	0.240655868577309	0.933603695727243	4.89482209155862	0.957672472000122	1.04791783690453	1.14145549535751	1.25736480951309	1.47545647621155	1.75842529535294	2.09768104553223	2.45983326435089	2.71386432647705	2.96870865225792	3.28448414564133
25	3	0.3	5	1	3.18735461075306	1.40573460053497	0.810961659440277	4.32322798686332	1.05224583506584	1.21881203055382	1.48672159910202	1.79085205793381	2.34189814329147	3.06473565101624	3.85723358392715	4.70158491134644	5.30062446594238	5.93233667612076	6.66773572444916
25	3	0.3	7.5	1	5.65766476410031	6.59091742987159	0.785830789563066	4.29472625993388	1.04765541434288	1.29135989844799	1.92913795113564	2.59689693450928	3.85792207717896	5.3551881313324	7.12733483314514	8.98596591949463	10.23756275177	11.6939391136169	13.1378989028931
25	3	0.3	10	1	8.87827087340951	20.5114763686216	0.807577565839527	4.3112924604096	1.04297018289566	1.27289085388184	2.08651541471481	3.51506171226501	5.74470400810242	8.30208921432495	11.4468612670898	14.8345791816711	17.1608334541321	19.4114956378937	21.886479473114
25	4	0.05	0	1	1.03397273126841	0.0123397950630232	0.398653368361866	3.59620306850895	0.795985640287399	0.834379625320435	0.863613894581795	0.900453001260757	0.958694115281105	1.02756553888321	1.10304647684097	1.17724871635437	1.22655566930771	1.27371972501278	1.33316998362541
25	4	0.05	1	1	1.04669518071413	0.0132324482990882	0.523630156537598	3.90781912629947	0.805007462501526	0.84374328404665	0.875308227539063	0.910818070173264	0.966860383749008	1.03788882493973	1.11582365632057	1.19482148885727	1.24975478053093	1.30002257823944	1.36069544553757
25	4	0.05	2	1	1.09171062960625	0.0203387424188464	0.799419613296759	4.49349508614086	0.821238276362419	0.856301257014275	0.890894383192062	0.927541947364807	0.993823707103729	1.07699167728424	1.17286390066147	1.27238206863403	1.34681606292725	1.41834340691566	1.52708164572716
25	4	0.05	3	1	1.16391976779103	0.0414860002579051	1.1925313957274	5.52987605956933	0.831276413798332	0.875488589704037	0.909210968017578	0.947212344408035	1.02044084668159	1.12286329269409	1.26725739240646	1.43733910322189	1.55575743317604	1.66909644901752	1.81070249676704
25	4	0.05	5	1	1.38659883556962	0.202732415671941	1.56578197694903	6.36377201332027	0.839383654594422	0.880950281023979	0.915395358204842	0.962450677156448	1.05750975012779	1.2497615814209	1.60578900575638	1.9974224448204	2.28632745742798	2.53151688575745	2.8846786403656
25	4	0.05	7.5	1	1.81575487775207	0.894498543984748	1.57462741666023	6.01539388504879	0.844716513156891	0.881904794275761	0.923475381731987	0.972263216972351	1.0878918170929	1.4992663860321	2.28260004520416	3.12661571502686	3.73397780656815	4.26016050577164	5.02557813167572
25	4	0.05	10	1	2.39071117563248	2.63058528703584	1.73665719996701	7.89146205997792	0.846407264471054	0.889135392010212	0.931700831651688	0.979174113273621	1.1089953482151	1.84792149066925	3.18328416347504	4.60981259346008	5.63621027469635	6.4912694811821	7.64086500167847
25	4	0.1	0	1	1.03268548782468	0.0121167726843702	0.451230371380332	3.6786370050855	0.803201383948326	0.836220932006836	0.86718056499958	0.899909520149231	0.956912621855736	1.02446895837784	1.10120782256126	1.17522296905518	1.22293523550034	1.27184118628502	1.32087696075439
25	4	0.1	1	1	1.06181508294344	0.0143264341206566	0.505216817110862	3.77788481308943	0.811932954192162	0.853343702852726	0.884401312470436	0.919645345211029	0.979675576090813	1.05236577987671	1.13430485129356	1.21522694826126	1.27071837186813	1.32628747522831	1.38944338083267
25	4	0.1	2	1	1.15033803109527	0.0268668562623015	0.790065428675861	4.20093350837049	0.844582817554474	0.888243718445301	0.922790810465813	0.9617506980896	1.03414231538773	1.13055998086929	1.24528425931931	1.3634978055954	1.44932922124863	1.53139150440693	1.63210913300514
25	4	0.1	3	1	1.29808635458946	0.0739717623409512	1.11711377624651	5.1223090234702	0.866685140728951	0.910462096333504	0.951435202360153	0.999805808067322	1.10143464803696	1.25068080425262	1.44378712773323	1.66399785280228	1.80618267059326	1.9488204151392	2.13278475284576
25	4	0.1	5	1	1.75078295503259	0.390588800612924	1.19581642947163	5.31334496079785	0.896634621620178	0.942580233514309	0.989999976754189	1.06326627731323	1.27159017324448	1.63501238822937	2.08690005540848	2.59888989925385	2.91183507442474	3.26434177160263	3.67486922740936
25	4	0.1	7.5	1	2.57546747613549	1.77996525960466	1.2577777934152	5.3841041616637	0.904558596611023	0.957545739412308	1.01329818367958	1.1126634478569	1.54036885499954	2.31358015537262	3.28331243991852	4.36504821777344	5.11179080009461	5.81657341718674	6.78216333389282
25	4	0.1	10	1	3.7611161703527	5.54749718003647	1.21800334709019	4.94893839954766	0.91094156742096	0.969647996127606	1.03026267290115	1.14689342975616	1.92755505442619	3.29763269424439	4.98028528690338	6.98620176315308	8.30186595916748	9.57189304828644	11.1582263278961
25	4	0.15	0	1	1.03014758434892	0.0124873334259257	0.498362928331698	3.88053892078467	0.793623253703117	0.831334891915321	0.863530674576759	0.896995550394058	0.953554078936577	1.01995259523392	1.09768450260162	1.17594848871231	1.22239392995834	1.26909567117691	1.33060271024704
25	4	0.15	1	1	1.07829062768817	0.0162157057797787	0.592661404617779	4.05019718010487	0.819991411566734	0.858511456847191	0.8903374761343	0.927545773983002	0.991386041045189	1.06733566522598	1.15230521559715	1.24516102075577	1.3028724193573	1.36040096879005	1.43225987553597
25	4	0.15	2	1	1.20587189352512	0.0356768254820591	0.891786630010552	4.5975325304506	0.869790222644806	0.908201171457767	0.944157943129539	0.990417903661728	1.07295712828636	1.18407297134399	1.30690377950668	1.45355837345123	1.54977990984917	1.64505875408649	1.77490018010139
25	4	0.15	3	1	1.42518825414181	0.101320807026932	0.968588378093395	4.39248257175009	0.90837686419487	0.958514732122421	1.00410109758377	1.06384445428848	1.19090029597282	1.37687128782272	1.60157081484795	1.84889081716537	2.02103424072266	2.17323622107506	2.3926149725914
25	4	0.15	5	1	2.09562059670687	0.595194558607207	1.07029524628463	4.78286904452304	0.952768108248711	1.01707934439182	1.08767766952515	1.2197687625885	1.52509093284607	1.96415287256241	2.52207952737808	3.12780473232269	3.55509419441223	3.95112503767014	4.45054103851318
25	4	0.15	7.5	1	3.35882540700436	2.69874487824691	1.04543475461586	4.74062443876524	0.976554687023163	1.05476185679436	1.17689977884293	1.4665988445282	2.13189113140106	3.10521674156189	4.30217003822327	5.55726928710938	6.39808540344238	7.20211293697357	8.30765663146973
25	4	0.15	10	1	5.0645069794476	8.2601108927627	1.04880092950483	4.74105536398995	0.974019656181335	1.06451118588448	1.20592504143715	1.72290397882462	2.91236567497253	4.64860486984253	6.66157078742981	8.88320732116699	10.3518217086792	11.941256070137	13.7590180969238
25	4	0.2	0	1	1.03290412429571	0.0123177496474994	0.441846391422049	3.7534775162109	0.793249861598015	0.832956829667091	0.865082815289497	0.900415259599686	0.95795963704586	1.02529710531235	1.09976616501808	1.17462464570999	1.22712693810463	1.2701543867588	1.33218950510025
25	4	0.2	1	1	1.09277122756243	0.0171098643839232	0.616807660574298	4.05906910806225	0.829704222679138	0.867962011694908	0.902503076195717	0.938520830869675	1.0030175447464	1.08054679632187	1.16955980658531	1.26173127889633	1.32220552563667	1.38393477797508	1.45020042538643
25	4	0.2	2	1	1.26349597578049	0.0437131690551201	0.929696481775197	5.44867662913623	0.891030659675598	0.935756982862949	0.976704061031342	1.0232762336731	1.11620986461639	1.23456799983978	1.38400059938431	1.53675976991653	1.64549796581268	1.74258275926113	1.87711129307747
25	4	0.2	3	1	1.53841652287245	0.131861128779502	0.998604073179229	4.6743429678207	0.946320325732231	1.00000177621841	1.05267822146416	1.12738010883331	1.27784714102745	1.48305743932724	1.74174407124519	2.00986244678497	2.20943778753281	2.39493632316589	2.64948549985886
25	4	0.2	5	1	2.43149881467819	0.78144776424698	0.911643991975777	4.52348430335109	0.994572510719299	1.08548234701157	1.20740925073624	1.40103551149368	1.78410670161247	2.31492149829865	2.93785935640335	3.60739860534668	4.06851789951324	4.45051238536835	5.00599919319153
25	4	0.2	7.5	1	4.0865133261919	3.84135600065145	1.02859681219162	5.30702271328773	1.01957206368446	1.13190543353558	1.3815046608448	1.79712966680527	2.66214913129807	3.81222522258759	5.18503177165985	6.60754065513611	7.68904087543488	8.70172886848449	9.76959212303162
25	4	0.2	10	1	6.32673219683766	11.511879469906	1.01011015183856	5.35927544966415	1.01352005124092	1.15955239236355	1.5820689022541	2.32533388137817	3.87373661994934	5.88420677185059	8.24060082435608	10.7650255203247	12.4996059417725	14.1626065254211	16.4771121025086
25	4	0.25	0	1	1.03255887902975	0.0122721358120436	0.438996990953618	3.82411316196116	0.794488458037376	0.832894131541252	0.864897114038467	0.899177831411362	0.958725184202194	1.02530723810196	1.09915652871132	1.17520619630814	1.2226441860199	1.27173881530762	1.33220142126083
25	4	0.25	1	1	1.10657623667717	0.0173865655061726	0.579073844790286	3.78257958202126	0.844095385074616	0.882062965631485	0.914175403118134	0.949496477842331	1.01500549912453	1.09290289878845	1.18737378716469	1.2831461429596	1.3404890537262	1.39299640357494	1.47025227427483
25	4	0.25	2	1	1.32183834847212	0.0504080792836561	0.807101807570117	4.18640244164543	0.919044548273087	0.962595348060131	1.00968176722527	1.05989754199982	1.16330975294113	1.29348343610764	1.44808694720268	1.61475791931152	1.72937064766884	1.84085107445717	1.98521101236343
25	4	0.25	3	1	1.66954270264506	0.163614967448218	0.893868219194996	4.5182086772681	0.973259227871895	1.03986119329929	1.10669447779655	1.19886953830719	1.38422244787216	1.61606627702713	1.89457026124001	2.20482366085053	2.41138608455658	2.60027819871902	2.87415377616882
25	4	0.25	5	1	2.78423973069191	1.02035566209856	0.809929424113389	4.13006388567906	1.03335013389587	1.15763832330704	1.34945349097252	1.60063043832779	2.06432145833969	2.6653413772583	3.39203733205795	4.09042167663574	4.61202821731567	5.09677584171295	5.75405666828156
25	4	0.25	7.5	1	4.84375227872133	4.85445894761862	0.858703570633984	4.513699875619	1.05457240462303	1.25663816928864	1.66968075633049	2.25630705356598	3.26985275745392	4.58861923217773	6.10408329963684	7.75237555503845	8.79210925102234	9.84354231357574	11.1897580242157
25	4	0.25	10	1	7.5361265463531	14.9400287106862	0.789971047050226	4.18864755051601	1.0216510283947	1.24553810060024	1.87323643565178	2.8912499666214	4.75271260738373	7.05883955955505	9.79081964492798	12.6624254226685	14.5478107452393	16.300813293457	18.4675947761536
25	4	0.3	0	1	1.03231091892123	0.0121698545685358	0.467784981625531	3.60895316518325	0.800361278057098	0.837414900958538	0.867319449782372	0.900482314825058	0.957886442542076	1.02257907390594	1.09919762611389	1.1765389919281	1.22563797235489	1.27304679453373	1.3362124311924
25	4	0.3	1	1	1.11976467146873	0.0187479057373391	0.612069611279645	3.85931023128799	0.848175643086434	0.886437837779522	0.921908167004585	0.959582901000977	1.02471056580544	1.10720217227936	1.20035019516945	1.29987275600433	1.36497459411621	1.42589576840401	1.50520588636398
25	4	0.3	2	1	1.37774059010744	0.0598189344148528	0.802241702573624	4.25144192315505	0.936408787965775	0.988528488576412	1.03361878395081	1.09206440448761	1.20616227388382	1.34902346134186	1.5193122625351	1.69442607164383	1.81859129071236	1.94408724009991	2.07781982421875
25	4	0.3	3	1	1.7950395878315	0.195316801942006	0.800907104265245	4.15526321251303	1.00234760403633	1.08137646019459	1.16573646068573	1.28110206127167	1.47634795308113	1.74562281370163	2.04847139120102	2.37955298423767	2.59792479276657	2.79317698478699	3.09831553697586
25	4	0.3	5	1	3.08921591383815	1.21687151312593	0.686549707086222	3.7958711954834	1.0433518743515	1.20846201479435	1.4660144507885	1.78086044788361	2.31212037801743	2.96639800071716	3.73252141475678	4.52233409881592	5.10230031013489	5.60851694345474	6.31681223392487
25	4	0.3	7.5	1	5.54231061086655	5.97540719331485	0.713717218307824	4.11468952287789	1.05593618750572	1.27662738263607	1.85856905579567	2.6200053691864	3.85468184947968	5.29995942115784	6.95766592025757	8.73390607833862	9.89197659492493	11.0394243001938	12.5309544944763
25	4	0.3	10	1	8.74941381043196	18.7759123476834	0.761569967449298	4.27930936060598	1.06670899510384	1.33919669091702	2.17919620275497	3.60120129585266	5.72270822525024	8.33900117874146	11.2601153850555	14.3311777114868	16.4305416107178	18.6472964286804	21.1982335472107
30	2	0.05	0	1	1.06816255015731	0.0415271306592653	0.786426197594929	4.17783651986616	0.697408833503723	0.740656284987927	0.78393826186657	0.834810262918472	0.924231439828873	1.0429350733757	1.18477457761765	1.33436813354492	1.44292798638344	1.53843771219254	1.65949604153633
30	2	0.05	1	1	1.07810979574919	0.0432327765573343	0.878816010183641	4.63427173548607	0.701523209810257	0.750162713229656	0.791837349534035	0.83741340637207	0.931795746088028	1.05342650413513	1.19429376721382	1.34699273109436	1.45447171926498	1.56338557004929	1.69738872051239
30	2	0.05	2	1	1.12637294926643	0.0548417028820471	0.926769902559933	4.57637784925243	0.717467656731606	0.761798211932182	0.808563259243965	0.861417955160141	0.959182068705559	1.09293431043625	1.25726506114006	1.4321221113205	1.55833839178085	1.68227851986885	1.81229553580284
30	2	0.05	3	1	1.2065460149765	0.0833217225910744	1.16973011051239	5.67632747295755	0.732021201848984	0.782120108604431	0.83262343108654	0.891055518388748	1.00210791826248	1.15912646055222	1.35964396595955	1.58069136142731	1.74352678656578	1.89150242507458	2.1193305182457
30	2	0.05	5	1	1.44748018242419	0.261626516855936	1.48691685510112	6.27796214232679	0.751746560931206	0.805876967310906	0.862439215183258	0.931926536560059	1.08669883012772	1.32287466526032	1.68877908587456	2.12909498214722	2.45297094583511	2.75113525986671	3.17648928880692
30	2	0.05	7.5	1	1.89899178058505	1.02002832919981	1.79663384673413	8.18796915750115	0.754354205727577	0.820918183028698	0.871908077597618	0.957424706220627	1.15135902166367	1.61223435401917	2.36394912004471	3.20212404727936	3.84452699422836	4.48775666952133	5.4893943977356
30	2	0.05	10	1	2.52628683398962	2.83050131044472	1.86130678713193	9.85232585440248	0.771636834740639	0.829929459095001	0.892247831821442	0.98592523932457	1.21441355347633	2.04894077777863	3.33775162696838	4.76746582984924	5.72952163219452	6.79495877027512	8.00682574272156
30	2	0.1	0	1	1.06322971412539	0.040595168280809	0.837294695919418	4.35145235092851	0.698655878901482	0.743891987204552	0.782798188924789	0.830665075778961	0.920767337083817	1.03899079561234	1.17640456557274	1.32354279756546	1.43329476714134	1.5377841681242	1.65782772421837
30	2	0.1	1	1	1.09726446045041	0.0454514583763909	0.720540599872667	3.95789912098422	0.703721330761909	0.750565342605114	0.794723963737488	0.848150080442429	0.946269318461418	1.07046842575073	1.22807511687279	1.37785484790802	1.4817920923233	1.58347564339638	1.69349806547165
30	2	0.1	2	1	1.18892025937438	0.0683371380340429	1.01172693693176	4.78293633360586	0.748591156601906	0.794472935795784	0.835390922427177	0.892579245567322	1.00515514612198	1.14805871248245	1.33112567663193	1.53236483335495	1.67080883979797	1.8196656614542	1.9832954287529
30	2	0.1	3	1	1.34622381274104	0.125176895712689	1.15348549641852	5.43350001519843	0.774495536088943	0.832545621693134	0.890040710568428	0.961354094743729	1.09440585970879	1.28398299217224	1.52879965305328	1.80815461874008	2.00981390476227	2.19310142397881	2.44677236557007
30	2	0.1	5	1	1.82807525544763	0.505960323786732	1.44092564564617	6.56044544126547	0.826329914331436	0.900357006490231	0.974249285459518	1.07679084539413	1.31354105472565	1.69143503904343	2.17467027902603	2.75436511039734	3.15354344844818	3.59168738126755	4.18833868503571
30	2	0.1	7.5	1	2.74805999464393	2.12661377769346	1.34573927621855	5.87848545296428	0.833020239472389	0.917515090107918	1.02485783696175	1.18567856550217	1.6563158929348	2.44779765605927	3.48354125022888	4.70221571922302	5.5701226234436	6.29422024488449	7.45413811683655
30	2	0.1	10	1	3.96486830165982	6.06351854963686	1.40162835650224	6.33941457886073	0.859463905692101	0.94950031042099	1.07127549052238	1.28063920736313	2.11771702766418	3.46962094306946	5.22640001773834	7.213227891922	8.51697278022766	9.93600862026214	11.9380334091187
30	2	0.15	0	1	1.06473795548677	0.0410415327576864	0.961077443979442	5.39492515030572	0.699517846703529	0.744554926455021	0.78422124683857	0.834385550022125	0.923592880368233	1.04011672735214	1.17943805456162	1.32599761486053	1.42557663321495	1.5352273106575	1.66644085288048
30	2	0.15	1	1	1.11023582926989	0.0475383839074478	0.982011559471246	5.42059242239508	0.720238753557205	0.764285163581371	0.807461807131767	0.860097682476044	0.957947462797165	1.08492833375931	1.23282477259636	1.39002511501312	1.49852487444878	1.61062361598015	1.75924840211869
30	2	0.15	2	1	1.25037562664151	0.0836523887009924	1.1574840823121	5.86125994989164	0.76010426402092	0.821419902145863	0.867691570520401	0.929444843530655	1.04849526286125	1.2066063284874	1.39946511387825	1.62061370611191	1.78084078431129	1.95238709449768	2.15447120189667
30	2	0.15	3	1	1.47592071522772	0.169274325067193	1.16851687711568	5.47979597423951	0.814017926454544	0.883337195217609	0.945892834663391	1.02399041652679	1.18345269560814	1.40797364711761	1.68929594755173	2.01574759483338	2.23678207397461	2.46874042153358	2.79690485239029
30	2	0.15	5	1	2.19702539399862	0.746848786397549	1.18441096422157	5.32505613378147	0.894669435620308	0.978971385955811	1.09267686605453	1.25041514635086	1.5695952475071	2.0497123003006	2.64511668682098	3.3322231054306	3.83827401399612	4.32922236919403	4.88185030460358
30	2	0.15	7.5	1	3.53068561607003	3.30088556150027	1.36099766584698	6.670359724492	0.921700609326363	1.05242449045181	1.23080477118492	1.5329491853714	2.24256724119186	3.21300077438355	4.44812607765198	5.8789361000061	6.9092277765274	8.03098740577698	9.4748640537262
30	2	0.15	10	1	5.35458510791659	9.36450163947311	1.24413653043245	5.83808102959281	0.958722785115242	1.16053781211376	1.39308040738106	1.92544779777527	3.13796943426132	4.83751726150513	6.94646966457367	9.38583526611328	11.1438904285431	12.8142844438553	14.8090405654907
30	2	0.2	0	1	1.06706477574706	0.0424931267829456	0.89907494342635	4.61248813748702	0.69589336514473	0.740732495486736	0.778903466463089	0.83280793428421	0.923244461417198	1.03971296548843	1.18118193745613	1.33350571393967	1.44418558478355	1.54563536643982	1.6833134841919
30	2	0.2	1	1	1.12670195529461	0.0494341053738821	0.825743532113662	4.35095077546821	0.724762789011002	0.769321618974209	0.812900879979134	0.869672268629074	0.969112396240234	1.09988051652908	1.2519454061985	1.41998269557953	1.53392058610916	1.63682321310043	1.76317499279976
30	2	0.2	2	1	1.31132258148789	0.0927121391712688	0.991258633545424	5.06803143008854	0.795729433298111	0.851748912036419	0.897047311067581	0.968291288614273	1.09024867415428	1.26758450269699	1.48450383543968	1.70693809986115	1.86795908808708	2.00576801300049	2.22725021362305
30	2	0.2	3	1	1.62120129232407	0.219155306236558	1.06644004245324	5.12475478176049	0.858490656018257	0.931936194002628	1.00050527453423	1.09614737033844	1.28374493122101	1.54908955097198	1.87216705083847	2.23072021007538	2.48392612934113	2.74014014601707	3.08119657754898
30	2	0.2	5	1	2.57105751123428	1.04673506120315	1.19789047239892	5.92664962984115	0.948293858766556	1.08771884739399	1.2219157576561	1.42461791038513	1.83507367968559	2.42566823959351	3.10463219881058	3.88491306304932	4.43581311702728	5.02721990346909	5.78939890861511
30	2	0.2	7.5	1	4.31286864709258	4.41701266394844	1.14510522063986	5.34560342792263	0.993520083427429	1.20900138616562	1.50174826383591	1.94744468927383	2.82488536834717	3.98492610454559	5.39872944355011	7.02832307815552	8.18828573226928	9.32216129302977	10.9266510105133
30	2	0.2	10	1	6.68853842819333	13.2553005637949	1.12190447837291	5.39508393285768	1.04225797057152	1.31245283782482	1.77306407094002	2.53378024101257	4.0681060552597	6.13324570655823	8.63288187980652	11.3604242324829	13.3882841110229	15.3391757011414	18.187414894104
30	2	0.25	0	1	1.06282916948199	0.040514318502777	0.829070070597755	4.56019497615715	0.696129627227783	0.739052401483059	0.779267004132271	0.829650443792343	0.921858087182045	1.03919231891632	1.17589780688286	1.327752161026	1.42634932398796	1.51807872354984	1.63784418225288
30	2	0.25	1	1	1.14243555929661	0.0540496054502654	0.939176033775006	4.80401479610895	0.731674191355705	0.776901718974114	0.822771820425987	0.877801829576492	0.978388980031013	1.109634578228	1.27165693044662	1.43948125839233	1.57083568572998	1.68557387590408	1.8463188791275
30	2	0.25	2	1	1.37688523142338	0.113377324825588	1.14883256174024	5.83008722467023	0.821534213423729	0.877961398661137	0.930757954716682	1.00309541225433	1.13855329155922	1.3274233341217	1.55184009671211	1.81523827314377	1.99764478206635	2.18663641810417	2.38710445165634
30	2	0.25	3	1	1.75758881964684	0.26752769928013	0.999074622297619	4.74587802672623	0.90372681081295	0.986894160509109	1.06757296919823	1.17124824523926	1.38610738515854	1.67787712812424	2.04512792825699	2.43055639266968	2.71882574558258	2.98722674250603	3.32862385988236
30	2	0.25	5	1	2.92148036309481	1.31915851276152	1.10486818542664	5.70789117679127	0.989232432842255	1.1947238266468	1.36882834434509	1.63431584835053	2.11294519901276	2.74909508228302	3.52826374769211	4.4410933971405	5.0280130147934	5.64034706354141	6.367052526474
30	2	0.25	7.5	1	5.13017379009724	5.75358750940052	1.02609497979169	5.20543429559696	1.0380103623867	1.34430198669434	1.77939464449883	2.41150078773499	3.45324242115021	4.80692648887634	6.42508947849274	8.23345899581909	9.46870522499084	10.7835590600967	12.5062061405182
30	2	0.25	10	1	8.01192307594419	17.5000397505927	1.0812589855005	6.19825578825246	1.03003856182098	1.34234208464623	2.11699117422104	3.26003408432007	5.08536899089813	7.44922542572022	10.2275755405426	13.3744298934937	15.5922937393188	17.7475960731506	20.9069431495667
30	2	0.3	0	1	1.0652993193835	0.0423324724019585	0.915563589193082	4.83271211869344	0.696037811040878	0.737716129422188	0.777762332558632	0.829701566696167	0.921983376145363	1.03901600837708	1.18075457215309	1.33166366815567	1.43221486806869	1.54628619253635	1.68900399923325
30	2	0.3	1	1	1.16019585873485	0.0558074119705483	0.944098479685076	5.08184946441516	0.742716274261475	0.793467992544174	0.838144472241402	0.890022486448288	0.992821410298347	1.12995278835297	1.29218256473541	1.46856725215912	1.59121615290642	1.6991580247879	1.86235279083252
30	2	0.3	2	1	1.43349366229177	0.126576353441458	1.17893811400506	6.09263627830946	0.838457862138748	0.903961563110352	0.96335560977459	1.03827250003815	1.18699705600739	1.37953567504883	1.61779808998108	1.88352996110916	2.07915849685669	2.27735860943794	2.56224961042404
30	2	0.3	3	1	1.89775759823918	0.316666562704249	0.961492460781299	4.67838128256437	0.93032556951046	1.03553647100925	1.13329131007195	1.2571271777153	1.49968454241753	1.81458324193954	2.20539993047714	2.63502242565155	2.96189007759094	3.22221433520317	3.55812119483948
30	2	0.3	5	1	3.28837850874662	1.67741175538406	1.01022174136185	5.31872407534615	1.01221905946732	1.22325702905655	1.49969998598099	1.82674088478088	2.38785296678543	3.12087082862854	3.99969965219498	4.97639293670654	5.66393477916718	6.2912669301033	7.10133239746094
30	2	0.3	7.5	1	5.8988818539083	7.22201958419342	0.874096566841009	4.60758818553209	1.02534685730934	1.33737632036209	1.96662000417709	2.82215123176575	4.04094982147217	5.58315277099609	7.37662613391876	9.36819944381714	10.7660665988922	12.1194195270538	13.9255715465546
30	2	0.3	10	1	9.33987285292745	22.1029490496084	0.869285564143792	4.7817504130142	1.02749560475349	1.35254521667957	2.22660217285156	3.82625749111176	6.17010724544525	8.78920269012451	11.9762394428253	15.3371381759644	17.8611207008362	20.0592365264893	23.125452003479
30	3	0.05	0	1	1.0408307109952	0.0173185305812324	0.582771354577796	3.99660664680142	0.780133529305458	0.811953939497471	0.846089813113213	0.885357642173767	0.94951219856739	1.02903807163239	1.11989691853523	1.21538563966751	1.27229776382446	1.32560783326626	1.39309095025063
30	3	0.05	1	1	1.05233920766115	0.0176037606541544	0.517891787113913	3.64242086447779	0.776140794754029	0.822398570179939	0.858166643977165	0.895149767398834	0.960293903946877	1.04006993770599	1.13252758979797	1.22518564462662	1.28851643800735	1.35006568431854	1.40661462306976
30	3	0.05	2	1	1.09724741010666	0.0243094669018346	0.746718048886034	4.36667416491208	0.795952972769737	0.838494877517223	0.875122687220573	0.91584724187851	0.988275453448296	1.08058094978333	1.18702840805054	1.29945448637009	1.3808965921402	1.45173147916794	1.54300769329071
30	3	0.05	3	1	1.17149459546804	0.0469436162508159	1.13241561822258	5.26126809378664	0.813599983453751	0.856658154726028	0.892652919888496	0.935531330108643	1.01822164654732	1.13516026735306	1.28200620412827	1.45540583133698	1.57730325460434	1.71025756597519	1.83029914259911
30	3	0.05	5	1	1.40823962088227	0.198654754644178	1.53327194324167	6.8437532656539	0.828714717030525	0.872878660261631	0.912310072779655	0.96456373333931	1.08122101426125	1.29748570919037	1.62635299563408	1.99145338535309	2.28114547729492	2.53356109261513	2.86275616168976
30	3	0.05	7.5	1	1.85637547596097	0.836354186370261	1.57608742251221	6.64604158002784	0.83658239364624	0.880802029371262	0.927445310354233	0.985067760944366	1.14152956008911	1.60570991039276	2.30907356739044	3.07727193832397	3.63232325315475	4.18063991069794	4.85767844676972
30	3	0.05	10	1	2.44829338039756	2.40891509141784	1.53557789525851	6.29313877499513	0.844404578208923	0.888636688888073	0.931570869684219	0.994746762514114	1.18531137704849	2.01026940345764	3.22489261627197	4.56837062835693	5.51091687679291	6.4368243932724	7.53893983840943
30	3	0.1	0	1	1.03695215399265	0.0169372559332468	0.586249786853704	3.74020368274321	0.781487945318222	0.816867466270924	0.84734842479229	0.881985038518906	0.945830956101418	1.023786008358	1.11509624123573	1.20629535913467	1.27188502550125	1.32904393076897	1.39630494594574
30	3	0.1	1	1	1.06995171827078	0.0195403778034864	0.578680065256475	3.77456347252872	0.794967859983444	0.830886381864548	0.865268009901047	0.905091148614883	0.972412303090096	1.0569035410881	1.15369427204132	1.25434139966965	1.31646506786346	1.37913074195385	1.45502659320831
30	3	0.1	2	1	1.16164505431056	0.033230008761037	0.756940967487531	4.06044126466315	0.827072365880013	0.869316627085209	0.904922199249268	0.948948156833649	1.03282481431961	1.1395423412323	1.26676839590073	1.40232932567596	1.49482605457306	1.57804496884346	1.68187880516052
30	3	0.1	3	1	1.30134395560026	0.0748720338497552	1.01927962035837	4.74601293403762	0.849580727815628	0.901969000697136	0.94121005833149	0.996049708127975	1.10589194297791	1.25723797082901	1.45087689161301	1.66794620752335	1.81150942444801	1.94241284430027	2.13619351625443
30	3	0.1	5	1	1.76072352384925	0.363134898395416	1.08538277361855	4.51735236476118	0.889462805986404	0.946291387081146	1.00757091641426	1.09070032835007	1.30912753939629	1.65375339984894	2.08929336071014	2.57928533554077	2.9118066906929	3.24363711476326	3.61247866868973
30	3	0.1	7.5	1	2.60637248916626	1.61249409283715	1.17554416105451	4.99739879198356	0.909260939359665	0.973302134871483	1.05264122486115	1.1918912768364	1.63716259598732	2.37524473667145	3.27480554580689	4.31552648544312	5.01479742527008	5.66662859916687	6.58609876155853
30	3	0.1	10	1	3.80585268557668	4.87206884514413	1.18263720603325	5.14425111541984	0.927048036456108	0.998399230837822	1.08627416491508	1.31697499752045	2.13284683227539	3.385249376297	5.0122948884964	6.77818856239319	8.00304160118103	9.19593043327331	10.4755949783325
30	3	0.15	0	1	1.04033802778721	0.0168177546404034	0.563909861524087	3.83736003623269	0.780103543996811	0.816645096242428	0.849144664406776	0.885178393125534	0.950805947184563	1.02997148036957	1.11900195479393	1.20783574581146	1.2692806661129	1.32764323651791	1.39926587104797
30	3	0.15	1	1	1.08465511828661	0.02030363268425	0.615520476574222	3.96279871677695	0.804735033512116	0.843652512133122	0.878575891256332	0.9157097697258	0.985000520944595	1.07152730226517	1.16945311427116	1.27067737579346	1.33593780994415	1.40766601264477	1.48934016823769
30	3	0.15	2	1	1.21502682808638	0.0399830823816481	0.770111074292213	4.00420850313823	0.854229200482368	0.894007466733456	0.934780213236809	0.983028894662857	1.07174110412598	1.19000726938248	1.3312361240387	1.48074914216995	1.57979983687401	1.66775862574577	1.79859411120415
30	3	0.15	3	1	1.43061989333034	0.104505595823981	0.950085332221411	4.53256317753551	0.897233179807663	0.940696714818478	0.993972429633141	1.06105201244354	1.19617769122124	1.38210815191269	1.61266860365868	1.85576331615448	2.03067051172256	2.19171664714813	2.41456589221954
30	3	0.15	5	1	2.11993093270063	0.562775679197097	0.925398393921715	4.22171107176507	0.953098288178444	1.02328966259956	1.10825229883194	1.2467090010643	1.56682053208351	2.01367056369782	2.54294770956039	3.12282147407532	3.51688355207443	3.88341970443725	4.33881842136383
30	3	0.15	7.5	1	3.45040556223989	2.61162185893951	1.00669616167717	4.90692031884572	0.982786395549774	1.09151975512505	1.27338233590126	1.56846944093704	2.26947325468063	3.19280898571014	4.37627029418945	5.63309659957886	6.45043234825134	7.15521219968796	8.21989517211914
30	3	0.15	10	1	5.1774516002059	7.80068204918564	0.971541741320271	4.52284991641733	0.983595442771912	1.11467245817184	1.39714031219482	1.93513511419296	3.10225880146027	4.75181865692139	6.79757249355316	8.89749708175659	10.3776487827301	11.7281659841537	13.3129651355743
30	3	0.2	0	1	1.03799314150214	0.0170875848159362	0.577654425608202	3.94660138056341	0.768665474057198	0.810835318267345	0.846528333425522	0.883088546991348	0.948434740304947	1.0273060798645	1.11637526750565	1.20795447826386	1.26809431314468	1.32170617878437	1.39565780162811
30	3	0.2	1	1	1.09849774439335	0.0216907693958544	0.615651824488348	3.93071958671587	0.809066488742828	0.84776112139225	0.885111951828003	0.926218444108963	0.994846388697624	1.08451908826828	1.1865838766098	1.29235111474991	1.36341019868851	1.42446870207787	1.49630890846252
30	3	0.2	2	1	1.27833751392365	0.0504429615215898	0.822573267913681	4.20194329822048	0.878440338373184	0.923296637833118	0.965112781524658	1.02146238088608	1.11636239290237	1.24869108200073	1.40515080094337	1.57708238363266	1.69067993760109	1.79415578246117	1.94261947512627
30	3	0.2	3	1	1.56386875863075	0.133745164066617	1.0176281463372	5.54568445306281	0.94106548666954	1.00016380548477	1.06480364203453	1.14591107368469	1.30513942241669	1.51259136199951	1.76737552881241	2.04296033382416	2.22803474664688	2.41969019174576	2.63292850732803
30	3	0.2	5	1	2.48365889007449	0.783606665452719	0.939524186441091	4.64460474964475	0.993217425346374	1.1065987020731	1.2522777557373	1.45280826091766	1.84906563162804	2.36656403541565	2.98393988609314	3.66027367115021	4.05887579917908	4.52213093042374	5.19140496253967
30	3	0.2	7.5	1	4.16605811414123	3.51822868720383	0.882126803557246	4.41095499500006	1.04253715634346	1.23156146407127	1.52375741004944	1.97251589298248	2.82178699970245	3.93398523330689	5.24476563930512	6.65222787857056	7.5576318025589	8.49333748817444	9.64400601387024
30	3	0.2	10	1	6.44349092971683	10.7234636334302	0.926723004186051	4.64147023606126	1.06444214105606	1.29953750669956	1.8082097530365	2.62017621994019	4.1245504617691	6.0147066116333	8.34215140342712	10.7506064414978	12.4109290122986	14.0168489217758	16.1325091171265
30	3	0.25	0	1	1.03716479673386	0.0170769718194392	0.575571744554729	3.90547857345543	0.776386653184891	0.814429602026939	0.844317248463631	0.881344586610794	0.945688977837563	1.02785581350327	1.11517885327339	1.20701230764389	1.26563995480537	1.32294651567936	1.39699786782265
30	3	0.25	1	1	1.11329699070454	0.0228243318131459	0.627739648763617	3.89148156237345	0.825152178406716	0.858154475688934	0.891331732273102	0.934205621480942	1.00751966238022	1.0996281504631	1.20352020859718	1.31191656589508	1.38323374390602	1.44924369454384	1.53094220280647
30	3	0.25	2	1	1.33386893667579	0.0574767055625763	0.748986576798566	4.00892798591398	0.903542640805244	0.949938033521175	0.992192965745926	1.05293537378311	1.16331711411476	1.30543678998947	1.4713659286499	1.65288506746292	1.77462387681007	1.88739564120769	2.01988180160522
30	3	0.25	3	1	1.69681653934717	0.164744180493728	0.847491462891869	4.45119109383518	0.977822952270508	1.05273295938969	1.12638370990753	1.22413415908813	1.40517592430115	1.64829957485199	1.92665150761604	2.23083181381226	2.43449912071228	2.63120837211609	2.88403158187866
30	3	0.25	5	1	2.813432633847	0.977057446352641	0.78754627895024	3.99291150490624	1.04203591346741	1.22150539159775	1.41185027360916	1.65185521841049	2.11226272583008	2.69799077510834	3.36919623613358	4.14058284759522	4.61081078052521	5.12089554071426	5.74651058673859
30	3	0.25	7.5	1	4.94277879524231	4.74505874807604	0.752368293594954	4.08698163513692	1.03015458583832	1.21469797492027	1.6516658782959	2.37868895530701	3.44498556852341	4.70128393173218	6.23018217086792	7.72448635101319	8.89144983291626	9.96905484199524	11.3705017375946
30	3	0.25	10	1	7.68409730811119	14.0608323466729	0.74203491087005	4.12624481182487	1.0385820543766	1.30369111299515	2.08700067996979	3.1957249879837	5.06711852550507	7.26348495483398	9.88050079345703	12.5170269012451	14.4094093322754	16.1297063350677	18.5512901496887
30	3	0.3	0	1	1.03576954318881	0.0167052164559439	0.571696857750119	3.85845886143915	0.779230180382729	0.812503786385059	0.845321097970009	0.883131664991379	0.947771966457367	1.02397191524506	1.11252278089523	1.20577181577683	1.26790646314621	1.31693347990513	1.38787328481674
30	3	0.3	1	1	1.12977936828136	0.0239759148755892	0.567237949532856	3.6079244722691	0.827754242420197	0.868709720671177	0.902186098694801	0.945670437812805	1.02127236127853	1.11477911472321	1.22236204147339	1.33383107185364	1.40437949895859	1.47684096097946	1.56333919525146
30	3	0.3	2	1	1.39450109670162	0.067454259746461	0.858812433425703	4.74189235443295	0.926220362782478	0.984380981326103	1.03035388588905	1.09328745603561	1.21081441640854	1.36105453968048	1.54670006036758	1.72790335416794	1.86251822113991	1.98919900357723	2.14868780612946
30	3	0.3	3	1	1.82759755586386	0.198559661614245	0.75105998536483	4.03776209666755	1.00884742498398	1.09907099306583	1.19943043589592	1.30252720117569	1.50839993357658	1.77828806638718	2.08599334955215	2.41109776496887	2.64473116397858	2.84304690361023	3.08029751062393
30	3	0.3	5	1	3.16806159698367	1.20982568830077	0.80782006371915	5.07542760478762	1.04952841162682	1.23709783256054	1.54887957572937	1.89376127719879	2.4169265627861	3.05360901355743	3.7933184504509	4.59194397926331	5.11489658355713	5.57469402551651	6.26838442802429
30	3	0.3	7.5	1	5.63515187159777	5.75569877222526	0.69454947159745	4.17750159646558	1.0627575469017	1.37444840967655	1.98030694127083	2.78540675640106	4.01547014713287	5.39797782897949	7.0290641784668	8.72088451385498	9.90754051208496	10.8687576055527	12.596105222702
30	3	0.3	10	1	8.96512703607679	18.4666442458074	0.710619688987664	4.52269822259768	1.05342222571373	1.26139168143272	2.11935970783234	3.75283370018005	6.09818768501282	8.61943197250366	11.477968454361	14.4229423522949	16.3864981651306	18.4491367816925	21.2503800201416
30	4	0.05	0	1	1.03023863138556	0.010249708759333	0.334836753001237	3.43957035248325	0.807754663228989	0.84401992559433	0.874331018328667	0.908628475666046	0.961287394165993	1.02472823858261	1.09306874871254	1.16226696968079	1.20471985340118	1.24612024724483	1.29307602643967
30	4	0.05	1	1	1.0426364032805	0.011125371331173	0.485066782820865	3.6531265422324	0.824034997224808	0.85793889015913	0.88469389975071	0.914745223522186	0.970031395554543	1.03434205055237	1.10718047618866	1.17893790006638	1.22656533718109	1.27288808822632	1.33361013174057
30	4	0.05	2	1	1.08724994310141	0.0170035993358377	0.86361146531558	5.11778577302208	0.841264972090721	0.873654462397099	0.904382231831551	0.938139176368713	0.997211888432503	1.07139885425568	1.16250509023666	1.25828778743744	1.31824263930321	1.37992776334286	1.45846067786217
30	4	0.05	3	1	1.1593169501245	0.0350120562813012	1.23889490457075	6.42379440958871	0.853696147203445	0.890116675198078	0.921828392148018	0.957345449924469	1.02656155824661	1.12728410959244	1.25576549768448	1.40602110624313	1.51249397993088	1.61613688766956	1.74380562782288
30	4	0.05	5	1	1.3876538405776	0.1693860459624	1.43631973480653	5.87585593405761	0.860240279436112	0.902602322399616	0.936772659420967	0.981305998563766	1.08038899302483	1.27901077270508	1.59503081440926	1.94763634204865	2.19420737028122	2.40087940692902	2.71312607288361
30	4	0.05	7.5	1	1.80161195390821	0.70860913806119	1.41262389602206	5.5842544097019	0.871167116761208	0.905102831125259	0.942322534322739	0.989649564027786	1.1246699988842	1.57153177261353	2.24665278196335	2.96130788326264	3.44233796596527	3.91779013872147	4.54280196189881
30	4	0.05	10	1	2.40424359972477	2.33502014496635	1.53225023266266	6.13106032152924	0.876703395843506	0.911748048663139	0.945179778337479	0.995161545276642	1.14748126268387	1.96169626712799	3.18207478523254	4.48661794662476	5.38274490833282	6.34375360012054	7.37320730209351
30	4	0.1	0	1	1.02879847354293	0.0102936441295743	0.457070262324489	3.7746057173601	0.820968840122223	0.848813372850418	0.874235367774963	0.907395148277283	0.959901317954063	1.02113205194473	1.09041041135788	1.16228448152542	1.20656386613846	1.24606202244759	1.29359778165817
30	4	0.1	1	1	1.05843674082756	0.0121395952838915	0.487577625565118	3.5367102888136	0.831221239566803	0.867297539114952	0.893187734484673	0.926915776729584	0.981387972831726	1.05045258998871	1.12302422523499	1.20370808839798	1.25620718002319	1.30473557114601	1.35215565443039
30	4	0.1	2	1	1.1452339549005	0.0224804170575142	0.77774054415115	4.40081737867555	0.869679565429687	0.9040418446064	0.934432962536812	0.969380706548691	1.03844532370567	1.12912976741791	1.2323462665081	1.34130306243896	1.41493497490883	1.48620173037052	1.57339826345444
30	4	0.1	3	1	1.28784939492345	0.0607236737111268	1.05195099892952	4.84126681070594	0.894201983213425	0.932229545712471	0.967416968941689	1.01319923400879	1.109723508358	1.24898332357407	1.42280927300453	1.61185829639435	1.74383443593979	1.87950275242329	2.06827900648117
30	4	0.1	5	1	1.74571724222898	0.337364920706071	1.16118374407007	5.15545120991015	0.92369345664978	0.970494627952576	1.01743673086166	1.09629302024841	1.31136536598206	1.64138495922089	2.06183701753616	2.51160597801209	2.83041554689407	3.12573661208153	3.54529846668244
30	4	0.1	7.5	1	2.60745102462173	1.54910977387412	1.1532726261218	5.13490250535853	0.932077890634537	0.982574358582497	1.05250824689865	1.18806364536285	1.66091603040695	2.39207911491394	3.2976188659668	4.27798652648926	4.938334441185	5.56032687425613	6.50084082603455
30	4	0.1	10	1	3.7173406517446	4.57385386082357	1.17353130519532	5.32513094330616	0.939261699914932	0.991516500711441	1.06362728476524	1.26835540533066	2.06380689144135	3.34487569332123	4.92077231407166	6.55371880531311	7.75528831481934	8.82206332683563	10.2490653324127
30	4	0.15	0	1	1.02865011275411	0.0100580319487779	0.409706518073263	3.47545935043466	0.816625714302063	0.848138518631458	0.877208262681961	0.908364152908325	0.960156932473183	1.02234756946564	1.08881193399429	1.16002180576324	1.20663512945175	1.24793141782284	1.29797761440277
30	4	0.15	1	1	1.07477887653112	0.013017660199104	0.566220548831273	4.14660435365102	0.841097028255463	0.880182123184204	0.90793804526329	0.939834439754486	0.995490655303001	1.06498277187347	1.14166066050529	1.22587288618088	1.27859684228897	1.32700175642967	1.38357918143272
30	4	0.15	2	1	1.20425495012403	0.0305698531089983	0.847150478420947	5.07874640433888	0.886946875452995	0.926796248555183	0.960234090685844	1.00053819417953	1.07998168468475	1.18331795930862	1.30647984147072	1.43576868772507	1.51692128777504	1.60263410210609	1.6999971306324
30	4	0.15	3	1	1.41383347336054	0.0843031915659522	0.920127868210561	4.48036521304554	0.936040907502174	0.977347834408283	1.0212878882885	1.08076223134995	1.20134961605072	1.37083506584167	1.57478234171867	1.80804953575134	1.94379076957703	2.07960318922997	2.24153189897537
30	4	0.15	5	1	2.08824413698316	0.495585663476334	0.932460909452047	4.46430466666437	0.979393770098686	1.0516341149807	1.13380914330483	1.2714350104332	1.56512686610222	1.99008393287659	2.49686551094055	3.01995215415955	3.38922914266586	3.69935473203659	4.16425294399262
30	4	0.15	7.5	1	3.3270808154881	2.27870374138355	1.0314837703357	4.96321994391542	0.989537145495415	1.09536081254482	1.25828965306282	1.56823028326035	2.2237092256546	3.1195080280304	4.15483605861664	5.26645617485046	6.09327664375305	6.86836675405502	7.81281538963318
30	4	0.15	10	1	5.03138639025092	7.16368274183907	1.04257433799629	5.10839697623088	1.00889764666557	1.11723997592926	1.39406155347824	1.91108849048615	3.08423942327499	4.6567690372467	6.51755297183991	8.55688705444336	10.0583408355713	11.38712682724	12.8440447711945
30	4	0.2	0	1	1.02870687958598	0.010399297788368	0.424554618579122	3.63856756070771	0.814207236170769	0.846121117472649	0.872267776727676	0.90466240644455	0.959949821233749	1.02238863706589	1.08959311246872	1.16003589630127	1.2075775384903	1.25126211941242	1.30283612847328
30	4	0.2	1	1	1.08631668325067	0.0138616496852343	0.55042308770801	3.83013811306916	0.844739962816238	0.883306586742401	0.913756737112999	0.947530436515808	1.00595200061798	1.07493257522583	1.15748682618141	1.23852556943893	1.29390320777893	1.34458630383015	1.41370177268982
30	4	0.2	2	1	1.26009570208192	0.0359966932628263	0.71389817447772	4.00155088263735	0.906807664632797	0.952504408359528	0.989423495531082	1.03711920976639	1.12475764751434	1.23931568861008	1.37212401628494	1.50886092185974	1.60206343531609	1.68446922302246	1.80068850755692
30	4	0.2	3	1	1.5457171236515	0.110791958970341	0.834292165923702	4.25593796322645	0.962856862545013	1.01988857984543	1.07951971888542	1.15868364572525	1.30731639266014	1.5036860704422	1.73840311169624	1.9863374710083	2.15285356044769	2.30547110438347	2.5146906542778
30	4	0.2	5	1	2.4265962390244	0.672879764012139	0.815008855914859	4.12669954695654	1.01284082531929	1.12215151488781	1.26142671108246	1.45559163093567	1.84305834770203	2.32326972484589	2.90316569805145	3.5224112033844	3.93115597963333	4.31572917699814	4.76403338909149
30	4	0.2	7.5	1	4.09526915603876	3.17656550995195	0.820766505342452	4.34540956382423	1.03726412177086	1.21773226559162	1.50489210486412	1.9766385436058	2.8253927230835	3.90718400478363	5.12523055076599	6.42260174751282	7.31712915897369	8.15709314346313	9.24092199325562
30	4	0.2	10	1	6.31540732778311	9.97276136013956	0.848147030032858	4.36003067564922	1.02092879891396	1.21634556651115	1.74367362260818	2.55954780578613	4.07057535648346	5.94510793685913	8.10869145393372	10.4907341957092	12.1368793487549	13.5688194990158	15.3698286342621
30	4	0.25	0	1	1.02967779849768	0.01045728096583	0.450550071992663	3.72119320261932	0.812304104566574	0.84677028208971	0.877185344696045	0.908715111017227	0.959667176008224	1.02165389060974	1.09373709559441	1.16141104698181	1.20590527057648	1.25008020401001	1.31238324642181
30	4	0.25	1	1	1.10177309048772	0.0151394576894803	0.530728268937727	3.86672731012414	0.854438306093216	0.888608272373676	0.919154933094978	0.954308182001114	1.01548570394516	1.09276467561722	1.17680042982101	1.26036341190338	1.31686260104179	1.36797971725464	1.43011815786362
30	4	0.25	2	1	1.31838410255909	0.0419764564624132	0.703406059090643	3.76692260575318	0.942633258104324	0.987701499462128	1.02532016634941	1.07832554578781	1.17251312732697	1.29397571086884	1.43899443745613	1.58637592792511	1.68762994408607	1.7845565289259	1.89940561532974
30	4	0.25	3	1	1.67545311446786	0.142836332395775	0.795355032531958	4.18686885512309	1.00175983428955	1.06946314573288	1.13598726987839	1.23202030658722	1.40483519434929	1.63379317522049	1.89263817667961	2.17353494167328	2.35940953493118	2.53477749824524	2.77865688323975
30	4	0.25	5	1	2.7694294436276	0.867496523086239	0.705696716028818	3.97122382113655	1.05464029073715	1.194873046875	1.40997396111488	1.66912087202072	2.10468709468842	2.67567110061646	3.31999093294144	3.9901270866394	4.4492577791214	4.86709817647934	5.41076628684998
30	4	0.25	7.5	1	4.81531787797809	4.19342906538866	0.707615199897757	4.00085892857515	1.06457830309868	1.29720629155636	1.74320610761642	2.3739807844162	3.38816499710083	4.61311650276184	6.02030336856842	7.47641592025757	8.44204978942871	9.45170860290527	10.7300206565857
30	4	0.25	10	1	7.58388633366227	13.5289812317387	0.761960601570357	4.29069066536274	1.045454621315	1.3110514074564	2.08615274429321	3.18013572692871	4.98155760765076	7.19807815551758	9.75538229942322	12.3629227638245	14.0631657123566	15.8233503580093	18.0493043136597
30	4	0.3	0	1	1.02884696079493	0.0102000442680312	0.445257703231448	3.65175607852439	0.815029463768005	0.850225929915905	0.876687026023865	0.908774369955063	0.960847899317741	1.02024847269058	1.08864331245422	1.15924571752548	1.20647728443146	1.25334915816784	1.30535728216171
30	4	0.3	1	1	1.11705671506524	0.0160486412189888	0.553590243577741	3.68898905102343	0.864852761626244	0.898140372335911	0.930949077010155	0.966958266496658	1.02837541699409	1.10462456941605	1.19329932332039	1.28263410329819	1.34095213413239	1.39716322720051	1.46470110654831
30	4	0.3	2	1	1.37867175110579	0.0503567527864816	0.753733135050426	4.22256551141768	0.965716569423676	1.01100898683071	1.05565566420555	1.11324152946472	1.22138035297394	1.3540900349617	1.50784954428673	1.67528542280197	1.7855470597744	1.88879248201847	2.01266632318497
30	4	0.3	3	1	1.79805923895836	0.168963136734119	0.742957564697264	4.14864412728562	1.02902350068092	1.10962336063385	1.20293999910355	1.31499391794205	1.51346522569656	1.75246745347977	2.03575271368027	2.33464839458466	2.53086327314377	2.71761095523834	2.98263995170593
30	4	0.3	5	1	3.10520096927285	1.03210225549474	0.624008844381638	4.21984964083785	1.04983991980553	1.26790122389793	1.58417994976044	1.88924951553345	2.41559761762619	3.02575027942657	3.69644331932068	4.40609126091003	4.90994734764099	5.35017634630203	5.8956194972992
30	4	0.3	7.5	1	5.56575863788128	5.13164305249939	0.558267005365316	3.97800915548553	1.05099730014801	1.31607727408409	1.97827009558678	2.84108617305756	4.03555154800415	5.40047860145569	6.94089269638062	8.49172134399414	9.51866426467895	10.5115003824234	11.8483267593384
30	4	0.3	10	1	8.84706676467657	16.7928007880896	0.561337988999649	4.09890144549891	1.03712242484093	1.24718451797962	2.16754808425903	3.83784866333008	6.04561972618103	8.58074474334717	11.2942497730255	14.086509513855	15.9265579223633	17.7298205375671	19.9958066368103
35	2	0.05	0	1	1.05873136905134	0.0356616317231209	0.869751215494879	4.65587767929236	0.719236572384834	0.761374559998512	0.796645843982697	0.841705060005188	0.923310458660126	1.03593057394028	1.1666806936264	1.29983962774277	1.39775152206421	1.5008339703083	1.61434964179993
35	2	0.05	1	1	1.07226897249222	0.0367476817939148	0.79403682327549	4.27005888615232	0.720396444797516	0.766990719735622	0.805835315585136	0.850459241867065	0.937439829111099	1.04818940162659	1.18319365382195	1.32585530281067	1.4183923125267	1.51488374173641	1.63707864880562
35	2	0.05	2	1	1.11652096925974	0.0442618580376005	0.80631037583502	4.15344565042419	0.743471948504448	0.780668343603611	0.82153971195221	0.872616386413574	0.966952711343765	1.08932518959045	1.23830798268318	1.38933373689652	1.50237492918968	1.60610547959805	1.73532730937004
35	2	0.05	3	1	1.19742435839772	0.0707740309208423	1.09239735598901	5.04643962759227	0.755627407431603	0.8068324431777	0.847480902075768	0.907117879390717	1.01130154728889	1.15275192260742	1.33416658639908	1.54861267805099	1.70742151737213	1.84137477874756	2.01405820131302
35	2	0.05	5	1	1.4344497289598	0.220001770067354	1.41443709947304	6.38987536550205	0.782159468531609	0.827275788784027	0.88054396212101	0.946419298648834	1.09303596615791	1.33306455612183	1.67665931582451	2.04505352973938	2.32412142753601	2.59409266710281	2.92598422527314
35	2	0.05	7.5	1	1.89540875905752	0.852799865695125	1.59412825913141	6.88515007314412	0.777945550084114	0.851708084344864	0.912136319279671	0.99507777094841	1.20345282554626	1.65365493297577	2.34007048606873	3.12059559822083	3.68719800710678	4.2306313753128	4.98554709911346
35	2	0.05	10	1	2.52973226702809	2.46521118843221	1.54913939744778	6.3751984214395	0.780637234449387	0.851749977469444	0.917743971943855	1.01553573608398	1.29918795824051	2.13052701950073	3.27316343784332	4.64979753494263	5.61503655910492	6.54765917062759	7.79160339355469
35	2	0.1	0	1	1.05715279770494	0.0347849091578283	0.782150053273801	4.24515385894869	0.708984695076943	0.753720869123936	0.79423049390316	0.842400926351547	0.926766395568848	1.03499990701675	1.16254264116287	1.30036764144897	1.39411618113518	1.49033381938934	1.61106493115425
35	2	0.1	1	1	1.08586604924798	0.0390461883866802	0.880655334343646	4.66513402895673	0.729682812690735	0.771642982959747	0.809508618712425	0.860673666000366	0.947145313024521	1.06287670135498	1.19714438915253	1.34088631868362	1.43875682353973	1.54316571354866	1.65514701604843
35	2	0.1	2	1	1.18409229827523	0.0586564938451928	1.00255831057516	4.98759218228757	0.761467568278313	0.809757104516029	0.859101623296738	0.912748461961746	1.01439991593361	1.14814335107803	1.31350520253181	1.50042238235474	1.63292961716652	1.7468878954649	1.92453434705734
35	2	0.1	3	1	1.33663146852851	0.106917229437834	1.07437323599068	5.20201987606291	0.790295568108559	0.849475148320198	0.904811924695969	0.974664688110352	1.10296040773392	1.28238618373871	1.51571756601334	1.76799272298813	1.93833522796631	2.09693771600723	2.31722645759583
35	2	0.1	5	1	1.81228375609517	0.428763041951214	1.22027688749439	5.42595083164528	0.838939321041107	0.920181204378605	0.99211530983448	1.09652515649796	1.33389708399773	1.69299030303955	2.15283769369125	2.68150916099548	3.03087626695633	3.41710710525513	3.90511924266815
35	2	0.1	7.5	1	2.70623304125667	1.73847191220462	1.30457506483121	5.95100847443969	0.87426675260067	0.976186861097813	1.07958025336266	1.26156831979752	1.74331074953079	2.45712232589722	3.37924712896347	4.45328960418701	5.17746698856354	5.93433804512024	6.86300484180451
35	2	0.1	10	1	3.93884244490862	4.99604265296598	1.28123020742312	5.98210988026467	0.903231832385063	1.00486045777798	1.14217571616173	1.43344857692719	2.2963342666626	3.52333986759186	5.13473415374756	6.87910904884338	8.04031443595886	9.35838809013366	10.9540063762665
35	2	0.15	0	1	1.05642069658637	0.0332768163017542	0.700105071035483	4.05161258292453	0.709894701838493	0.755987569689751	0.797081404924393	0.842040437459946	0.926950022578239	1.03624510765076	1.16565161943436	1.29756507873535	1.38095209002495	1.46548333466053	1.57170554995537
35	2	0.15	1	1	1.10243673651814	0.0400958894975214	0.854703408371141	4.72274668045776	0.744200379252434	0.785142977535725	0.820284324884415	0.87073090672493	0.960766792297363	1.07633244991302	1.2204250395298	1.3646350979805	1.46291400790215	1.55460821390152	1.67014605164528
35	2	0.15	2	1	1.23414387770891	0.0661250380930517	0.951372484138616	5.00595137178147	0.777850102186203	0.834337455034256	0.881542503833771	0.94121321439743	1.05266478657722	1.20033383369446	1.37633922696114	1.57051365375519	1.70324233174324	1.82627250254154	1.98418546676636
35	2	0.15	3	1	1.46715770175457	0.141990995886615	1.05432066042774	5.07601593621132	0.838737339377403	0.904794035851955	0.966000682115555	1.04218817949295	1.1998850107193	1.40865230560303	1.66890388727188	1.96922619342804	2.16255750656128	2.34601181149483	2.61277849912644
35	2	0.15	5	1	2.18651719018817	0.646731793591011	1.04515360428569	4.83731703526154	0.917292881608009	1.02031227052212	1.13163831830025	1.27836198806763	1.58944702148438	2.06486070156097	2.62567949295044	3.24636282920837	3.69702042341232	4.08609163761139	4.61696786403656
35	2	0.15	7.5	1	3.53663282372355	2.78789967451971	1.06873639513301	4.81997030813981	0.980526217222214	1.13886589109898	1.33865457177162	1.63409824371338	2.31946855783463	3.26347327232361	4.43813216686249	5.76649193763733	6.64476244449615	7.53071817159653	8.70268660545349
35	2	0.15	10	1	5.26196779642105	7.84910331684757	1.07701938614442	5.11396101829498	0.998782655000687	1.16886364817619	1.48785888552666	2.06358909606934	3.24902236461639	4.80159997940064	6.81839096546173	8.99373445510864	10.4110754013061	11.724808716774	13.6975993156433
35	2	0.2	0	1	1.05558641555309	0.0338377334524458	0.79240303921253	4.49451824686094	0.712097403407097	0.757675535976887	0.796562698483467	0.84370853304863	0.925785511732101	1.03497517108917	1.15985313057899	1.2978933095932	1.38723748922348	1.47802315354347	1.57892548441887
35	2	0.2	1	1	1.11694445271492	0.0423879639669746	0.844810747120793	4.45602875077719	0.741348940730095	0.788869749009609	0.826572367548943	0.877996122837067	0.974647343158722	1.09151321649551	1.23086097836494	1.38919396400452	1.49448472857475	1.58806543052197	1.71082446098328
35	2	0.2	2	1	1.30410000048876	0.0802487756241615	0.941917270490093	4.7689018296647	0.810682428479195	0.866159762442112	0.910985428094864	0.978874462842941	1.10593765974045	1.26735460758209	1.45795047283173	1.67059366703033	1.81979024410248	1.97462163865566	2.18367769002914
35	2	0.2	3	1	1.60427937415242	0.186228041784311	1.10606154224306	5.78745224424953	0.880959506630898	0.95040023624897	1.01914534568787	1.11381154060364	1.30089521408081	1.54512959718704	1.83907213807106	2.1468544960022	2.39175751209259	2.62469207644463	2.94880396604538
35	2	0.2	5	1	2.54018465313911	0.871570262406415	0.962640296811398	4.48170726496618	0.993407434225082	1.12667787373066	1.27567313909531	1.47826639413834	1.87897500395775	2.3954713344574	3.05704259872437	3.7695307970047	4.29423675537109	4.74511723518372	5.32791920185089
35	2	0.2	7.5	1	4.29610608636141	3.79146845527685	0.975540906888126	4.90363392678397	1.03109490871429	1.23700662255287	1.5840716958046	2.05139980316162	2.92069929838181	4.01773977279663	5.37458693981171	6.85012955665588	7.82596960067749	8.8501095533371	10.0808961772919
35	2	0.2	10	1	6.70285700366497	11.601271441449	1.00162371024141	5.31074051806563	1.07396082639694	1.37480609416962	1.89860301017761	2.79906804561615	4.28195679187775	6.20441126823425	8.60466742515564	11.1715132713318	13.0094529151916	14.5356513500214	16.5707165145874
35	2	0.25	0	1	1.05732288712859	0.035650525638918	0.84382479764862	4.6164192174367	0.718745589256287	0.755640912055969	0.791349557042122	0.839392298460007	0.925768181681633	1.03626638650894	1.16434133052826	1.30146484375	1.3946174621582	1.48077736198902	1.6122393143177
35	2	0.25	1	1	1.13542137615681	0.0457256969759553	0.787278361278259	4.24165733625888	0.739091121554375	0.787430936098099	0.834877583384514	0.887415128946304	0.984824120998383	1.10960257053375	1.25856819748878	1.41721700429916	1.52635636329651	1.63524689376354	1.76033691644669
35	2	0.25	2	1	1.36532111840248	0.0938875529596123	0.953188723870837	4.75362069083948	0.831804578900337	0.893986675143242	0.94755627810955	1.01675816774368	1.14889785647392	1.32318562269211	1.53580981492996	1.76330277919769	1.93651538491249	2.08521331548691	2.28520450353623
35	2	0.25	3	1	1.73787564962506	0.22493387874359	0.990160372679505	4.97362507200768	0.911628953814506	0.992448973655701	1.08624770641327	1.20334143638611	1.40533447265625	1.67540395259857	1.99682933092117	2.35286567211151	2.60449124574661	2.83948096036911	3.18762964010239
35	2	0.25	5	1	2.91237105712891	1.15158779550783	1.03791934652125	5.869445198442	1.00347867012024	1.20363072454929	1.40948325395584	1.68830840587616	2.16572552919388	2.78146314620972	3.5061069726944	4.27203888893127	4.83722429275512	5.36485612392425	6.10382864952088
35	2	0.25	7.5	1	5.0786857504189	5.15646297717872	0.893607847225556	4.72171069842886	1.02257929444313	1.25235325992107	1.79239141345024	2.45083723068237	3.52857130765915	4.81691265106201	6.32375872135162	7.96794948577881	9.20843558311462	10.3550925254822	12.0125578594208
35	2	0.25	10	1	8.00442107738257	15.6173496226339	0.944814780293188	5.56486942402734	1.02295886039734	1.37278292477131	2.14809300899506	3.39091033935547	5.28586530685425	7.59983420372009	10.1768736839294	13.0892375946045	14.9844306945801	17.1174267292023	19.624820766449
35	2	0.3	0	1	1.05640617781878	0.0341675621023279	0.807340346694026	4.57319973873308	0.716274446249008	0.755905637145042	0.794394901394844	0.839981961250305	0.926346465945244	1.03548097610474	1.16213908791542	1.29525582790375	1.38568754196167	1.47753547728062	1.59420445680618
35	2	0.3	1	1	1.14725307992697	0.0462814642983164	0.862839852356796	4.74098155732384	0.754735119342804	0.800187036395073	0.84472388625145	0.898878341913223	0.996739715337753	1.1223738193512	1.27094811201096	1.4198268532753	1.53474261164665	1.64314189851284	1.77755151629448
35	2	0.3	2	1	1.42363645906448	0.103488396767658	0.923444699669202	4.57101663811434	0.866430054306984	0.927745455503464	0.983487448096275	1.05496761798859	1.19468927383423	1.38025504350662	1.60205429792404	1.83750841617584	2.01908116340637	2.17793027758598	2.4178898525238
35	2	0.3	3	1	1.87291087127924	0.263051930741723	0.888130399503764	4.37856237948546	0.968893052339554	1.0766727745533	1.16863895654678	1.28651376962662	1.50571620464325	1.80098986625671	2.15758383274078	2.55007736682892	2.82309718132019	3.06899780035019	3.3816194152832
35	2	0.3	5	1	3.26577452477217	1.38970958918112	0.817577426201255	4.33738193606594	1.0523808324337	1.2833200186491	1.58040869832039	1.92036756277084	2.45195126533508	3.12235367298126	3.91821092367172	4.81880960464478	5.38219454288483	5.99131116867065	6.74708815574646
35	2	0.3	7.5	1	5.83563926535249	6.27417603879149	0.83057125375486	5.40528001149393	1.04534581422806	1.35698347389698	2.09529628753662	2.93926174640656	4.16007089614868	5.57918548583984	7.22606539726257	9.06775341033936	10.3802903175354	11.5564707994461	12.8844388771057
35	2	0.3	10	1	9.40479030401707	19.9632625999003	0.752227291889262	4.3122633398957	1.05146388530731	1.44693867862225	2.58042570352554	4.23532972335816	6.37118196487427	8.93079280853272	11.9274027347565	15.2031193733215	17.4269959449768	19.5579478740692	22.2309080696106
35	3	0.05	0	1	1.0355755982995	0.0146257169353369	0.490213864754688	3.63192081405811	0.788140504956246	0.825141793489456	0.855742427706718	0.890196841955185	0.951748922467232	1.02582854032516	1.11040699481964	1.19144623279572	1.24706572890282	1.30229714512825	1.36003581285477
35	3	0.05	1	1	1.04880962079167	0.0149209136193365	0.518517915349002	3.64452245801322	0.80572973549366	0.837469027936459	0.867030546069145	0.901705211400986	0.96382087469101	1.03901410102844	1.12315446138382	1.20698908567429	1.26843292117119	1.31920820176601	1.37989610671997
35	3	0.05	2	1	1.0927763675034	0.0206279693632993	0.671343601342522	3.96039735958957	0.814998148083687	0.851624058187008	0.887534782290459	0.92596338391304	0.992355018854141	1.07786631584167	1.17800083756447	1.28047441244125	1.35001847147942	1.41410426795483	1.50308110952377
35	3	0.05	3	1	1.16918993965983	0.0385423385946641	1.0145275652935	4.95999692466035	0.828193323612213	0.872646096348763	0.907416567206383	0.950708067417145	1.02984115481377	1.13767850399017	1.27585515379906	1.42505592107773	1.52903450131416	1.63515063822269	1.7659370303154
35	3	0.05	5	1	1.40209973685145	0.163653710757165	1.37420065848864	6.01605122274689	0.847416629195213	0.891180968284607	0.931506091356277	0.98623440861702	1.10063949227333	1.3121994137764	1.60682258009911	1.94491704702377	2.18006703853607	2.42662128210068	2.68169896602631
35	3	0.05	7.5	1	1.83941299597025	0.675059147714828	1.3936697390322	5.6613948470186	0.860448701381683	0.914062413573265	0.951854780316353	1.0100922703743	1.18753087520599	1.65073519945145	2.26746696233749	2.95382132530212	3.42107182741165	3.87940669059753	4.53774372577667
35	3	0.05	10	1	2.43961891795397	2.02490487996758	1.43195269539829	6.14941470813979	0.851007645130158	0.90121808797121	0.951075911521912	1.02050746679306	1.26200574636459	2.10537731647491	3.19839096069336	4.33386373519897	5.11883778572082	6.03290215730667	7.07252760410309
35	3	0.1	0	1	1.03415981001258	0.014227227097489	0.504037719622962	3.61377495668503	0.795357209444046	0.823828685283661	0.855202367901802	0.890410596132278	0.950467839837074	1.02584517002106	1.10728883743286	1.18984816074371	1.24223743677139	1.29119344651699	1.355675137043
35	3	0.1	1	1	1.06447312486172	0.0163794360037506	0.576270578749811	3.8660776629157	0.806757159233093	0.845067058503628	0.8754938185215	0.911839771270752	0.974630519747734	1.05468326807022	1.14059552550316	1.22877825498581	1.28960412740707	1.34848949313164	1.41707638144493
35	3	0.1	2	1	1.15430871815681	0.0283762114541616	0.74900957485466	4.07774552658601	0.840443897247315	0.880443826317787	0.919120615720749	0.959707933664322	1.03514409065247	1.13356322050095	1.25084647536278	1.37827153205872	1.45887987613678	1.53175847232342	1.64469316005707
35	3	0.1	3	1	1.295271146667	0.0620878761849864	0.920873035092138	4.28151568228017	0.872773494720459	0.920617246627808	0.963331225514412	1.0116770029068	1.11453604698181	1.25603944063187	1.43351790308952	1.63170472383499	1.7598340511322	1.8786144554615	2.04345337867737
35	3	0.1	5	1	1.75816288120151	0.323595661654581	1.06793518911964	4.89414026479991	0.911493982672691	0.966395732760429	1.02283645272255	1.11271357536316	1.33126559853554	1.6652272939682	2.07038253545761	2.51385798454285	2.82764109373093	3.11277062296867	3.48148722887039
35	3	0.1	7.5	1	2.62373817882538	1.41827004094605	1.1342586050348	5.30867332203855	0.926116296052933	0.996006996929646	1.07673625349998	1.25530337095261	1.73465204238892	2.42606580257416	3.29352432489395	4.19010186195374	4.81461870670318	5.44725085496902	6.26443759441376
35	3	0.1	10	1	3.79012517521977	4.18425003531786	1.04696303140941	4.47751521229018	0.953140140771866	1.03727702796459	1.14713289737701	1.42473208904266	2.25475525856018	3.42119109630585	4.92366826534271	6.57907657623291	7.61592450141906	8.66424624919891	10.0093687152863
35	3	0.15	0	1	1.03416335668564	0.0143129004132095	0.529067491559794	3.70027240898451	0.792549942731857	0.829704006016254	0.855800858139992	0.891557168960571	0.951429292559624	1.02334713935852	1.10665267705917	1.19061337709427	1.24615102410316	1.29554783403873	1.35473792791367
35	3	0.15	1	1	1.07973293896317	0.0174885741146093	0.564555381301794	4.02578184569601	0.813897463679314	0.849946138262749	0.88430118560791	0.921656435728073	0.988060548901558	1.06903529167175	1.15860795974731	1.25129477977753	1.31567059755325	1.36977676153183	1.43807284832001
35	3	0.15	2	1	1.21193229494691	0.0353773360669608	0.73137228400164	3.98881456975871	0.859697840213776	0.907906690239906	0.945441201329231	0.990535283088684	1.07791709899902	1.19148963689804	1.32168579101563	1.46046694517136	1.55081915855408	1.63363349437714	1.76145632982254
35	3	0.15	3	1	1.4328261271596	0.092566986069784	0.950524683294491	4.54524540499698	0.920670706033707	0.973070554435253	1.02295688986778	1.08640789985657	1.21471682190895	1.39077204465866	1.59867414832115	1.83273912668228	1.99906542301178	2.16730890274048	2.33939544916153
35	3	0.15	5	1	2.11638090610504	0.486871451084536	0.893396895373598	4.27644006449008	0.961504647731781	1.04988321363926	1.15016459822655	1.30220357179642	1.61546224355698	2.02044475078583	2.49811124801636	3.06611995697021	3.39828732013702	3.76691930294037	4.13633439064026
35	3	0.15	7.5	1	3.39816854457855	2.27171789529397	0.892385322184498	4.15289662729299	0.990238435268402	1.11506831347942	1.29642499685287	1.64119441509247	2.30563741922379	3.17790508270264	4.23825550079346	5.42456517219544	6.17921030521393	6.93942317962646	7.80116737365723
35	3	0.15	10	1	5.14507476633787	6.74568777838717	0.962753648737564	4.84825160877381	1.01187387466431	1.15702594518662	1.54945458173752	2.09224870204926	3.27632874250412	4.78996706008911	6.66438293457031	8.5706208229065	9.80254368782043	11.1521547317505	12.6531119251251
35	3	0.2	0	1	1.03457999578714	0.0143932014814746	0.4889110958709	3.67545208296263	0.79190834403038	0.823123335838318	0.85415717959404	0.889015781879425	0.9513019323349	1.02583420276642	1.10854235291481	1.18835152387619	1.24434658288956	1.2899811476469	1.35966044068336
35	3	0.2	1	1	1.09328737950325	0.0187625790390094	0.554911946132103	3.77528056035718	0.822366040945053	0.858703595399857	0.890434697270393	0.929195404052734	0.998134464025497	1.08249986171722	1.17663952708244	1.26938370466232	1.33111931085587	1.39684103131294	1.46971871733665
35	3	0.2	2	1	1.26831280552149	0.0419949724512564	0.762027951989758	4.25351651392711	0.891325423717499	0.937342435121536	0.978908261656761	1.02623525857925	1.12514099478722	1.2446545958519	1.38807037472725	1.53724095821381	1.63723773956299	1.73582521378994	1.8591321015358
35	3	0.2	3	1	1.55902330468297	0.115405796288879	0.886140522817044	4.53966005721722	0.966316627860069	1.02997610569	1.08538155555725	1.16609959602356	1.31561547517777	1.51757496595383	1.74820312857628	2.00540430545807	2.18355958461761	2.34576034545898	2.5542808675766
35	3	0.2	5	1	2.47854874871373	0.661097152302885	0.835013191043878	4.64609089580795	1.02018162727356	1.15463790595531	1.31912231445313	1.52859200239182	1.90053904056549	2.38106191158295	2.96059280633926	3.54659314155579	3.92062261104584	4.31746988296509	4.79374949455261
35	3	0.2	7.5	1	4.1570224365294	3.08765059585135	0.777700289539382	4.14880736380924	1.04394147872925	1.23073895275593	1.59559755325317	2.09696278572083	2.90933662652969	3.95514297485352	5.18574261665344	6.46952514648438	7.33395044803619	8.16857142448425	9.11969977378846
35	3	0.2	10	1	6.42319973547459	9.5210361742969	0.806493765317179	4.40347090290675	1.05473466873169	1.26074441373348	1.83921901583672	2.77518961429596	4.2637619972229	6.07560014724731	8.17718267440796	10.4910298347473	11.9190949440002	13.2715261220932	15.3628710269928
35	3	0.25	0	1	1.03259776492715	0.0138259750715434	0.504767983500598	3.82344867919589	0.788272981643677	0.825601604580879	0.857225784659386	0.891810435056686	0.951477125287056	1.02480316162109	1.10551860928535	1.1856591463089	1.23551430702209	1.28972879946232	1.35165671348572
35	3	0.25	1	1	1.10907637637258	0.0196045233998432	0.569471637105484	3.64386361771856	0.832064335346222	0.872638474404812	0.902719312906265	0.943744331598282	1.01135298609734	1.0966854095459	1.19222331047058	1.29457552433014	1.36010516285896	1.42124174833298	1.49478988528252
35	3	0.25	2	1	1.3292597492516	0.0482606145176931	0.746609599519513	4.08006674739287	0.926664047837257	0.971103949844837	1.01541508436203	1.07165981531143	1.17441642284393	1.30376017093658	1.45917424559593	1.616173183918	1.72916268110275	1.83080521523953	1.96135630488396
35	3	0.25	3	1	1.69144608817697	0.144062304008606	0.771267312874921	4.16265768653096	0.985776699185372	1.06975499987602	1.15062693953514	1.24789794683456	1.42707613110542	1.65039044618607	1.90883591771126	2.18589794635773	2.37994188070297	2.56716011762619	2.79119303703308
35	3	0.25	5	1	2.82053850226998	0.863372210991427	0.716995613475667	4.20901513090201	1.04307458400726	1.21846135854721	1.44939125180244	1.72847938537598	2.18141686916351	2.71742463111877	3.36539572477341	4.03927783966065	4.48149471282959	4.89226993322372	5.46848143100739
35	3	0.25	7.5	1	4.91450667617321	4.19587253187069	0.757428743436092	4.47544616576726	1.03565948724747	1.25707720816135	1.8010339140892	2.51319794654846	3.53270953893662	4.70323133468628	6.07049190998077	7.53322882652283	8.58043279647827	9.49461715221405	10.9079697227478
35	3	0.25	10	1	7.73014833071828	12.7607956910655	0.698714657004574	4.36043859568893	1.03176396846771	1.2888241738081	2.15654990673065	3.46087303161621	5.30367398262024	7.44777989387512	9.79757452011108	12.2291570663452	14.0070416927338	15.6657620429993	17.7795280647278
35	3	0.3	0	1	1.03502457716465	0.0147938916071441	0.547745225599288	3.88104690008788	0.788848676681519	0.824517665803433	0.85550294816494	0.889849317073822	0.950225338339806	1.02573835849762	1.10654509067535	1.19465291500092	1.25163508057594	1.30439024567604	1.37106441855431
35	3	0.3	1	1	1.12528310880661	0.0204911536415715	0.574795669904579	3.60191548246464	0.845683357715607	0.883221250772476	0.915607699751854	0.954886156320572	1.02489072084427	1.11078125238419	1.21069800853729	1.31585012674332	1.38150625228882	1.44291014969349	1.51410907506943
35	3	0.3	2	1	1.38709654125571	0.056277826702099	0.666761082430649	3.80504454489644	0.940651649236679	0.990801377594471	1.04488242268562	1.10441406965256	1.22106426954269	1.36213684082031	1.52765497565269	1.70035206079483	1.81276538968086	1.91474346518517	2.06337370634079
35	3	0.3	3	1	1.81771537497044	0.173420477204701	0.74659387638491	4.22463774535268	1.01784983038902	1.12008803784847	1.22379831671715	1.33393791913986	1.52466151118279	1.77362221479416	2.06078410148621	2.35208139419556	2.55721457004547	2.74616260528564	3.0077322435379
35	3	0.3	5	1	3.16203312188983	1.06902354249932	0.577289672082292	3.94375956825007	1.04386975646019	1.22950262725353	1.57568930387497	1.94114760160446	2.47868597507477	3.07608306407928	3.77333384752274	4.47650346755982	4.97713642120361	5.49602456092835	6.07121493339539
35	3	0.3	7.5	1	5.66143708394766	5.19649085827795	0.577473570751301	4.15494421228583	1.04586880207062	1.31809555590153	2.03874887228012	2.96647429466248	4.1434862613678	5.48101735115051	6.99164497852325	8.60250148773194	9.64824829101562	10.652709364891	12.0001137828827
35	3	0.3	10	1	8.97623198213577	15.7197004805985	0.521007014158563	3.94572000818448	1.09360346317291	1.3782261133194	2.46681741476059	4.16925730705261	6.34278047084808	8.7448525428772	11.3002965450287	14.0738095283508	15.8734799861908	17.7896501064301	19.8177265548706
35	4	0.05	0	1	1.02734590884447	0.00897183215821059	0.442712806681162	3.67345375907547	0.826247029900551	0.857441921532154	0.885157173871994	0.913623839616776	0.963144615292549	1.02020436525345	1.08522894978523	1.14918940067291	1.19222483634949	1.2335461050272	1.28247556447983
35	4	0.05	1	1	1.040448480618	0.00925761036403527	0.444101425779384	3.66785360103624	0.839490906596184	0.872260196506977	0.894691291451454	0.923692637681961	0.975567758083344	1.03407227993011	1.09848242998123	1.16368042230606	1.20777404904366	1.24655732512474	1.30450266957283
35	4	0.05	2	1	1.08523723191619	0.0142978628753366	0.676581041697235	3.95581702581072	0.85321572303772	0.886328457295895	0.915860661864281	0.947070157527924	1.00126245617867	1.07365942001343	1.15467008948326	1.24043030738831	1.29978555440903	1.35705738067627	1.42995366811752
35	4	0.05	3	1	1.1575012598455	0.0309167088884428	1.11640058750063	5.51865004624326	0.865503044724465	0.8996272534132	0.932620221376419	0.965787315368652	1.03310942649841	1.12759828567505	1.25169777870178	1.38858993053436	1.48841924667358	1.58197142481804	1.71178558945656
35	4	0.05	5	1	1.38236216899753	0.144201791947597	1.31617521207086	5.56467342297117	0.88241656601429	0.920250755548477	0.951224023103714	0.99317946434021	1.09038224816322	1.29432719945908	1.57748660445213	1.90332921743393	2.12800164222717	2.32947530150413	2.57447163105011
35	4	0.05	7.5	1	1.82151940827966	0.649538226888249	1.36355933681115	5.39794936944947	0.8854916203022	0.925873327255249	0.960047519207001	1.0117091178894	1.17177847027779	1.63288658857346	2.24167263507843	2.91353147029877	3.42403631210327	3.84192797541618	4.42340525150299
35	4	0.05	10	1	2.4105197653234	1.97926508957213	1.39204453441478	5.64301143933256	0.88476722240448	0.926629696786404	0.962110352516174	1.01550362110138	1.23737686872482	2.05997776985168	3.13874733448029	4.34126873016358	5.14779965877533	5.9150218129158	6.87732320308685
35	4	0.1	0	1	1.02737046072483	0.00865888095692865	0.469421852871725	3.69051538469697	0.829051442742348	0.861817607283592	0.888212066888809	0.917623043060303	0.963739961385727	1.02032488584518	1.08235460519791	1.14908255338669	1.19313946962357	1.23479906022549	1.28164264440537
35	4	0.1	1	1	1.05487651515603	0.01010821866852	0.450645437240829	3.5961800497305	0.844424225687981	0.878898695111275	0.905300584435463	0.93418065905571	0.985815018415451	1.04703736305237	1.11774450540543	1.18426955938339	1.23047955036163	1.27530043125153	1.32971559286118
35	4	0.1	2	1	1.14432076800466	0.0205493896038119	0.906760830659696	5.34954605885427	0.877638213038445	0.911449152231216	0.942578282952309	0.979651188850403	1.04511931538582	1.12760716676712	1.22436606884003	1.3300688624382	1.40334960818291	1.46744831800461	1.55863196849823
35	4	0.1	3	1	1.28787434504032	0.0527147046973978	0.950450804206668	4.36991469831945	0.909505542516708	0.948081807792187	0.981844586133957	1.02952729463577	1.12045830488205	1.25078177452087	1.41662466526032	1.59456170797348	1.71220685243607	1.83336406946182	1.97654519319534
35	4	0.1	5	1	1.73615413277745	0.290132911417908	1.04920625680225	4.6557081874223	0.9385544526577	0.984642487764359	1.03885608315468	1.12089151144028	1.33584466576576	1.64865028858185	2.03412187099457	2.46024906635284	2.73621599674225	3.02683663964272	3.39029364824295
35	4	0.1	7.5	1	2.61824935100675	1.35741572022862	1.07787003363562	4.91772884056665	0.956188254356384	1.01434299349785	1.09867767691612	1.27396177053452	1.74784713983536	2.42904567718506	3.26254498958588	4.16839246749878	4.81183259487152	5.42541102170944	6.11393820285797
35	4	0.1	10	1	3.75946475702524	4.02812447386464	1.02247312468475	4.65591628005508	0.960151039958	1.02169063687325	1.11207166314125	1.40451033115387	2.23846518993378	3.45831322669983	4.88671064376831	6.45182213783265	7.53875515460968	8.44183399677276	9.63352154731751
35	4	0.15	0	1	1.02448727696538	0.00866298736598624	0.344140931474088	3.45125009230486	0.821062405109405	0.854335853457451	0.883151349425316	0.913116931915283	0.960804611444473	1.01921415328979	1.08207660913467	1.14576307535172	1.18632105588913	1.22500416636467	1.26941046833992
35	4	0.15	1	1	1.07032813460827	0.0106916919590319	0.491198814342169	3.6236461202745	0.857732035517693	0.888692037761211	0.916472899913788	0.946554183959961	0.998432591557503	1.06225079298019	1.13338866829872	1.20587759017944	1.24860909581184	1.29626480937004	1.35478433609009
35	4	0.15	2	1	1.19964029741287	0.0256933834937781	0.714129607735651	3.89453607321987	0.90923021376133	0.943674802780151	0.970887479186058	1.00942925214767	1.08526840806007	1.18210232257843	1.29350137710571	1.41343660354614	1.48990542292595	1.56178381741047	1.64975941538811
35	4	0.15	3	1	1.41664664295316	0.0752726057262226	0.829496308244401	4.13111147236031	0.949180606007576	0.989265051484108	1.03772329688072	1.09393224716187	1.21497631072998	1.38499081134796	1.57348784804344	1.77846956253052	1.91739483475685	2.04713608622551	2.21620219945908
35	4	0.15	5	1	2.0978806640923	0.448063282251078	0.875036021449826	4.38861924239282	0.995071385502815	1.06225319802761	1.1604382455349	1.31601711511612	1.60841590166092	2.00434970855713	2.49204522371292	2.98253347873688	3.32257610559463	3.64673444628715	4.01815071105957
35	4	0.15	7.5	1	3.38253464968801	2.04970327469162	0.891269774565467	4.46772634117358	1.02340049266815	1.14959433376789	1.37015351653099	1.71275323629379	2.35012727975845	3.19253969192505	4.21009659767151	5.28078174591065	5.99556860923766	6.67682640552521	7.5915770483017
35	4	0.15	10	1	5.11865166620016	6.37908479283566	0.851214524133821	4.4147248336458	1.01568926811218	1.14851642549038	1.50945783853531	2.10543437004089	3.25935482978821	4.81989693641663	6.62434577941895	8.43603601455689	9.67756571769714	10.734815621376	12.3662688350678
35	4	0.2	0	1	1.02518407468796	0.00885909336204271	0.444778791575635	3.73669403825523	0.821646186113357	0.856821617484093	0.884423354268074	0.912868416309357	0.961179971694946	1.01816076040268	1.08159279823303	1.14658151865006	1.18945898413658	1.22811903655529	1.28015549302101
35	4	0.2	1	1	1.08593038251996	0.0121558535828008	0.486413157583906	3.58982556611324	0.860233916640282	0.894734306633472	0.921921902894974	0.954496324062347	1.01030394434929	1.07645112276077	1.15278899669647	1.23156287670136	1.27949658036232	1.32597350478172	1.38480000853539
35	4	0.2	2	1	1.25761202524304	0.0308336263445955	0.848849770483428	4.80080217449902	0.931868810653686	0.973891304433346	1.01034377813339	1.05553432703018	1.13521960377693	1.23610872030258	1.35665568709373	1.48455206155777	1.57346583008766	1.65894514322281	1.76576054692268
35	4	0.2	3	1	1.54423969600797	0.0964568590777214	0.75205445280573	4.02766668966005	0.989058859944344	1.04029212594032	1.10020376443863	1.17965265512466	1.32341885566711	1.50612211227417	1.73058027029037	1.95203065872192	2.1063971042633	2.24550897479057	2.42418499946594
35	4	0.2	5	1	2.43150971413851	0.586675933378962	0.76064426358571	4.35765657476405	1.05123675704002	1.16034761965275	1.320600938797	1.52013776302338	1.88638246059418	2.34642672538757	2.88389092683792	3.43922584056854	3.78532027006149	4.1356193780899	4.57481185913086
35	4	0.2	7.5	1	4.10929908801317	2.85726855131223	0.69871934569842	3.87167066797261	1.04661946892738	1.23420267701149	1.59038501381874	2.08972098827362	2.92226505279541	3.93649744987488	5.09828197956085	6.32667608261109	7.18699140548706	7.93152972459793	8.9234838962555
35	4	0.2	10	1	6.34382874403596	8.62629886846643	0.695038393804836	4.02519764381994	1.05057209730148	1.27674771249294	1.88277384638786	2.79607667922974	4.28220915794373	6.07155847549439	8.04756879806519	10.1618885993958	11.6455982208252	12.8863953113556	14.6175149440765
35	4	0.25	0	1	1.02657405692339	0.00899368348199383	0.432954458274771	3.72102358271255	0.824854475259781	0.856980161368847	0.883010932803154	0.91213812828064	0.962197840213776	1.02019333839417	1.08415707945824	1.14745223522186	1.19306049346924	1.23108153045177	1.27425169229507
35	4	0.25	1	1	1.09833750192523	0.0124267629048636	0.543291119464775	3.75142474215197	0.874972314238548	0.904436519742012	0.932657214999199	0.966665560007095	1.02125710248947	1.08885830640793	1.16589730978012	1.24265733957291	1.29380062222481	1.34979840815067	1.4042543053627
35	4	0.25	2	1	1.31666722822189	0.0382269919559014	0.705855499854637	3.95948655838632	0.951877898573875	0.99654146283865	1.03635007143021	1.08514766693115	1.17742267251015	1.2966810464859	1.43243384361267	1.57192603349686	1.67033124566078	1.75719281733036	1.87343350768089
35	4	0.25	3	1	1.66937840266824	0.116859011466676	0.667656671010577	4.23799398770006	1.00851683855057	1.08686313331127	1.16415991783142	1.25621008872986	1.43088331818581	1.63711738586426	1.87014019489288	2.12236280441284	2.28374457359314	2.42512220740318	2.61847773313522
35	4	0.25	5	1	2.7802685516417	0.769012337957498	0.654100785781773	3.93204242930369	1.03795608043671	1.25301222503185	1.49753431677818	1.75419415235519	2.16832375526428	2.68972194194794	3.31136280298233	3.92165894508362	4.35432395935059	4.71546268463135	5.2839784860611
35	4	0.25	7.5	1	4.83118270821571	3.59190733701294	0.57286206988475	3.92916867241394	1.05896228551865	1.3084253013134	1.90182920098305	2.54997901916504	3.54756659269333	4.67548084259033	5.96322929859161	7.30774827003479	8.12904667854309	8.93918166160584	9.99800407409668
35	4	0.25	10	1	7.55622322676182	11.7594987542808	0.59217361746409	3.98227688275964	1.04534852027893	1.27459547221661	2.06343003511429	3.35143361091614	5.26076066493988	7.30698966979981	9.57985854148865	11.9374333381653	13.53012342453	15.11296043396	17.1497323226929
35	4	0.3	0	1	1.02618486682773	0.00903705105078382	0.43998668357175	3.69805889023209	0.82701951622963	0.857201164960861	0.881944283843041	0.91133496761322	0.96066090464592	1.01987963914871	1.08441671729088	1.14939448833466	1.18989744782448	1.23101922571659	1.27960713028908
35	4	0.3	1	1	1.11464707713723	0.0133204618161974	0.510274344331413	3.66948749910355	0.879666290283203	0.912460961937904	0.942897880077362	0.977104532718658	1.03494435548782	1.10503792762756	1.18498983979225	1.26448291540146	1.31909693479538	1.36745243966579	1.42913367629051
35	4	0.3	2	1	1.37433993319273	0.0440765561036223	0.697908385435409	4.04250001895952	0.982658596038818	1.02808521389961	1.06870970726013	1.12670348882675	1.22540837526321	1.35207217931747	1.49868455529213	1.64943958520889	1.74777711629867	1.83904523551464	1.96491436243057
35	4	0.3	3	1	1.79933395174742	0.144525729329408	0.684523310418916	4.16798334171425	1.03417201638222	1.14301642775536	1.24656944870949	1.35820689201355	1.53824219107628	1.76089859008789	2.01996845006943	2.29838500022888	2.47422405481338	2.64922816157341	2.88546770811081
35	4	0.3	5	1	3.11948228262663	0.957926489793959	0.476770960164926	3.70814397842037	1.05280583977699	1.24100422263145	1.59832628369331	1.95507212877274	2.45492166280746	3.05969572067261	3.71142691373825	4.36586680412292	4.80604724884033	5.29505480527878	5.7959219121933
35	4	0.3	7.5	1	5.5597558121562	4.58327182450797	0.484066242619803	3.95152247266313	1.05244999289513	1.34223330318928	2.13361111879349	3.02465796470642	4.12500619888306	5.43700551986694	6.84242415428162	8.26337127685547	9.20415577888489	10.0989384889603	11.4285071563721
35	4	0.3	10	1	8.84373034169674	14.9258731251562	0.457374275037755	3.80854593445426	1.04338292241097	1.33868740200996	2.50647727251053	4.11301255226135	6.2519394159317	8.63080835342407	11.2159285545349	13.7028281211853	15.4366633892059	16.9857330799103	19.1327651596069
40	2	0.05	0	1	1.05067036064863	0.0304835831780764	0.783390575509002	4.29455166872352	0.728745068311691	0.76911659091711	0.801911607384682	0.845623499155045	0.929194033145905	1.03004884719849	1.15036538243294	1.2746356010437	1.36463791131973	1.44389365315437	1.55810295701027
40	2	0.05	1	1	1.06717490870953	0.0330448928753285	0.78650223433633	4.33852358374533	0.732488184571266	0.775992357730866	0.810918208956718	0.85515348315239	0.939585909247398	1.04515367746353	1.17246675491333	1.30457856655121	1.39307147860527	1.48303311765194	1.58962796807289
40	2	0.05	2	1	1.11318218750358	0.0390784968093895	0.802086437816387	4.40660743893824	0.751342170238495	0.790060175955296	0.833170095086098	0.886100739240646	0.974107086658478	1.08884674310684	1.22987177968025	1.36940886974335	1.46869503259659	1.57378182709217	1.68099955677986
40	2	0.05	3	1	1.1893837659955	0.0590242444219621	1.04642843482094	5.32023760636637	0.7698902541399	0.815176874399185	0.861735486984253	0.916934376955032	1.02140140533447	1.15423238277435	1.31897887587547	1.50537605285645	1.63459060192108	1.76549919247627	1.93794123768807
40	2	0.05	5	1	1.41791083812714	0.186976135683159	1.46410130031878	6.97415207232704	0.799489741921425	0.852925291657448	0.900767239928246	0.971586495637894	1.10621982812881	1.3275066614151	1.630480915308	1.98179551362991	2.22652705907822	2.4906872689724	2.82587615251541
40	2	0.05	7.5	1	1.88160788767934	0.767412670363386	1.55227536652731	6.66542771081578	0.806884921193123	0.860369627177715	0.919198504090309	1.01030429601669	1.22511628270149	1.66863667964935	2.30566954612732	3.03151850700378	3.57461069822311	4.09876877069473	4.7918639087677
40	2	0.05	10	1	2.5019622615695	2.12650156930501	1.53811709050893	6.59168291004463	0.812735976576805	0.883764472603798	0.942980325222015	1.0404109954834	1.36769250035286	2.14896011352539	3.21281588077545	4.4195209980011	5.30172715187073	6.13931362628937	7.39926137447357
40	2	0.1	0	1	1.0503201377511	0.0292285928880425	0.679361445733686	3.91201050095252	0.727582420110703	0.766397075355053	0.806008058786392	0.849975770711899	0.92858262360096	1.03232830762863	1.15050700306892	1.27857611179352	1.36132364869118	1.43397153615952	1.53052656888962
40	2	0.1	1	1	1.0793227653563	0.0328893511417563	0.758324827359138	4.2265197193141	0.742274894714356	0.77953635007143	0.818092378973961	0.869348448514938	0.952950596809387	1.05874282121658	1.18579590320587	1.31498848199844	1.40702932476997	1.48887336552143	1.59669056892395
40	2	0.1	2	1	1.1743568167448	0.050990868077095	0.976412019101018	5.18869882131274	0.775341277718544	0.82464147657156	0.86470582485199	0.915852075815201	1.01574605703354	1.14409136772156	1.29728507995605	1.46960687637329	1.58533208966255	1.69479522407055	1.83942169904709
40	2	0.1	3	1	1.32648443154097	0.0915964721773159	1.08660986825729	5.87345647082648	0.81384015083313	0.870653568208218	0.92171239554882	0.986867886781693	1.11461600661278	1.28013408184052	1.48724323511124	1.72481206655502	1.88316714167595	2.04213390946388	2.22994109630585
40	2	0.1	5	1	1.8059573763907	0.38201533554067	1.23553558791147	5.81277641315857	0.870153449177742	0.947899854183197	1.02544467449188	1.12985054254532	1.36069238185883	1.69886499643326	2.13230341672897	2.6082995891571	2.96506819725037	3.30378705263138	3.7565131187439
40	2	0.1	7.5	1	2.69612277799845	1.45720875596532	1.09810348630056	5.05517353217572	0.919211201071739	1.01187655627728	1.13149635791779	1.33327621221542	1.78961345553398	2.50040471553803	3.36721360683441	4.31561608314514	4.95655937194824	5.57045664787292	6.32266136169434
40	2	0.1	10	1	3.94200896539688	4.52238346361915	1.17328861012491	5.35890710526386	0.93757205247879	1.0603102684021	1.21909440159798	1.54424525499344	2.37883073091507	3.5822925567627	5.04937779903412	6.81771240234375	7.90121054649353	9.14243576526642	10.5469735050201
40	2	0.15	0	1	1.05088948927522	0.0300996451115762	0.719037540832938	4.21721997079294	0.725266068577767	0.762527965009213	0.801284068822861	0.846264839172363	0.929882422089577	1.0318341255188	1.15106335282326	1.27733741998673	1.36183305978775	1.43986920118332	1.53641846656799
40	2	0.15	1	1	1.09774120539427	0.0355414702422571	0.779940043943768	4.21068698490709	0.747743143439293	0.793849468231201	0.834224951267242	0.879070246219635	0.965325206518173	1.07514494657516	1.20551425218582	1.34361646175385	1.43913116455078	1.53272119164467	1.64655218839645
40	2	0.15	2	1	1.23155255191326	0.0581314332838016	0.857994499126303	4.45821197916708	0.802260614037514	0.852644537389278	0.89829495549202	0.953984218835831	1.05868878960609	1.20175248384476	1.37010243535042	1.54759141206741	1.66822602748871	1.79077294766903	1.93120852351189
40	2	0.15	3	1	1.4615852589488	0.128656530178604	1.00205452131645	4.97915846189758	0.852595438957214	0.915683905780315	0.979325500130653	1.0567617058754	1.20563668012619	1.41057193279266	1.6610552072525	1.92700617313385	2.12412992715836	2.31368871927261	2.54884999036789
40	2	0.15	5	1	2.17054216140509	0.572601826467729	1.05769316829434	5.1958121559356	0.954892981052399	1.05350012183189	1.15791045427322	1.31239171028137	1.62030956149101	2.05290007591248	2.59171372652054	3.17182030677795	3.57494542598724	3.89078560471535	4.38769743442536
40	2	0.15	7.5	1	3.5012577291429	2.43151374133373	1.06458503782414	4.90639589306218	1.00976699590683	1.18837154209614	1.40680239200592	1.74878262281418	2.39085453748703	3.25471293926239	4.34433305263519	5.53552470207214	6.42676992416382	7.1782655954361	8.27821585655213
40	2	0.15	10	1	5.28894563612938	7.12335744413979	1.04642159479547	5.03597220153858	0.998802641034126	1.21469804942608	1.6347051024437	2.22903335094452	3.39323443174362	4.91492557525635	6.74693179130554	8.76019868850708	10.1117361068726	11.6260896682739	13.6694897270203
40	2	0.2	0	1	1.05161088525057	0.0301017423783826	0.660675343556243	3.84385001772696	0.727381902933121	0.762842619419098	0.800183165073395	0.84591623544693	0.930534318089485	1.03282421827316	1.15813931822777	1.27719759941101	1.36004938483238	1.4394013017416	1.54465222120285
40	2	0.2	1	1	1.11021444977522	0.0360548822954683	0.748970346491809	4.16082312966675	0.755908085107803	0.803322161734104	0.838876271247864	0.887235999107361	0.976569443941116	1.09011685848236	1.22043925523758	1.35725809335709	1.44828462600708	1.53952251970768	1.66245760679245
40	2	0.2	2	1	1.2957450974226	0.069417400185704	0.851013490788462	4.18797584853809	0.82963605940342	0.879095001518726	0.929469588398933	0.99354909658432	1.10725790262222	1.26005643606186	1.44490280747414	1.64030420780182	1.78029836416244	1.91932998299599	2.08359285116196
40	2	0.2	3	1	1.5950367407918	0.156307709555781	0.967281736663852	5.24498343912569	0.902861813902855	0.981366254389286	1.05235206484795	1.14230856895447	1.3144745528698	1.54207450151443	1.81415763497353	2.10893151760101	2.32616627216339	2.5058825135231	2.74920283555985
40	2	0.2	5	1	2.5362284509182	0.773640669455497	0.926721805408521	4.51203373934581	1.01109984755516	1.16440131962299	1.33293311595917	1.52811735868454	1.91574445366859	2.41612780094147	3.0195027589798	3.69439754486084	4.14972367286682	4.61460752487183	5.20255701541901
40	2	0.2	7.5	1	4.31775763537884	3.37610829965027	0.838096519835301	4.26009485682292	1.06561792373657	1.29310958087444	1.66831037998199	2.18975057601929	3.02632963657379	4.0963282585144	5.34442055225372	6.7421103477478	7.70289528369904	8.60996646881103	9.75679757118226
40	2	0.2	10	1	6.67799637934566	9.93320045241459	0.789301199956531	4.21336797841746	1.04291897773743	1.37540227472782	2.03430097103119	3.00248227119446	4.47827565670013	6.30813503265381	8.46398282051086	10.8310566902161	12.3343450546265	13.837364077568	15.6879825496674
40	2	0.25	0	1	1.05003097185493	0.0298736450745663	0.744352575233433	3.97929672087556	0.732805458903313	0.769112467765808	0.803491416573525	0.847551995515823	0.929028585553169	1.02921772003174	1.14835634827614	1.2802500128746	1.36310883760452	1.44812850058079	1.54907596349716
40	2	0.25	1	1	1.12915784010291	0.0386457473148044	0.745276169544313	4.08293266167553	0.76851090669632	0.810549241304398	0.847907549142838	0.898930948972702	0.990718424320221	1.10758888721466	1.24262270331383	1.38402165174484	1.48369051218033	1.58267320692539	1.70315072536469
40	2	0.25	2	1	1.3565139781177	0.0783461592996486	0.866722589141301	4.44187337822171	0.859411783218384	0.917656442523003	0.970845022797585	1.03536140918732	1.1576837003231	1.31614679098129	1.51605281233788	1.72717002630234	1.87221928834915	2.0019450545311	2.17989085197449
40	2	0.25	3	1	1.73026280220151	0.196573363525437	0.871171432081092	4.61529773888546	0.934033713340759	1.03114587366581	1.10759474039078	1.21175086498261	1.41599589586258	1.6792494058609	1.98221212625504	2.30178375244141	2.53211761713028	2.75459489226341	3.02779766559601
40	2	0.25	5	1	2.90655580356717	0.997521692255742	0.770524411916285	4.19538717477552	1.01994928359985	1.22298219501972	1.47151108980179	1.75171281099319	2.2102182507515	2.78923010826111	3.4884740114212	4.20499224662781	4.72680716514587	5.2259517788887	5.76294274806976
40	2	0.25	7.5	1	5.05345667076111	4.44744390427573	0.770598185668289	4.45590187758164	1.05967661380768	1.36328272521496	1.92241875529289	2.61641919612885	3.60892367362976	4.82364678382874	6.25388967990875	7.78193807601929	8.85013542175292	9.74945387840271	11.185748090744
40	2	0.25	10	1	7.95652449253798	13.2871145636431	0.663784455905285	4.07040644767162	1.02861796855927	1.37341575920582	2.32397440671921	3.67218339443207	5.49216032028198	7.61028933525085	10.0621528625488	12.6574955940247	14.4519318580627	16.1919016838074	18.3770492553711
40	2	0.3	0	1	1.04907715681791	0.0309308535370836	0.778623747635369	4.44560886888394	0.715895721316338	0.760246881842613	0.799764177203178	0.845848667621613	0.927390217781067	1.02967578172684	1.14757281541824	1.28339819908142	1.36721976995468	1.45114149153233	1.55038494944572
40	2	0.3	1	1	1.14458254113793	0.0413745171925131	0.887420102962666	4.91218821354214	0.7779648655653	0.82353986799717	0.862301805615425	0.908628523349762	1.00082692503929	1.1194389462471	1.25996547937393	1.40929261445999	1.51222110390663	1.61043907999992	1.72597475290299
40	2	0.3	2	1	1.4207065086484	0.0924672257749259	0.853440470765718	4.35463186797579	0.88397929251194	0.939935863018036	0.996956673264503	1.06886711120605	1.20516663789749	1.38187098503113	1.59196707606316	1.81975870132446	1.98175882697105	2.12851136922836	2.30665232896805
40	2	0.3	3	1	1.86674019888639	0.237480698085453	0.895999833768962	4.62501609728978	1.01399080753326	1.09928835332394	1.18861257433891	1.30214550495148	1.52434200048447	1.80762106180191	2.13678795099258	2.4989244222641	2.75146448612213	3.01100299954414	3.29744082689285
40	2	0.3	5	1	3.25512268614769	1.25330367218845	0.720150212962831	4.28673818478499	1.04667151093483	1.26483762264252	1.61580339074135	1.95843509435654	2.48601371049881	3.13765585422516	3.89585256576538	4.69154434204102	5.21985895633697	5.79277368783951	6.58087932109833
40	2	0.3	7.5	1	5.82111627100706	5.71811542852658	0.652297241796727	4.31526110779534	1.05321795344353	1.37927731275558	2.15720157623291	2.99238827228546	4.23502349853516	5.62847256660461	7.19828343391419	8.86904220581055	10.0215382575989	11.1211213588715	12.6723316860199
40	2	0.3	10	1	9.24627820158601	17.7712877696152	0.646590961874173	4.25945636452446	1.01860127449036	1.35822732448578	2.47328605651855	4.30220556259155	6.49587976932526	8.87662172317505	11.6358876228333	14.5677411079407	16.7172092437744	18.5858922958374	21.2494260597229
40	3	0.05	0	1	1.03117076297402	0.0123347904335572	0.466374314545624	3.60731103826188	0.800520252585411	0.835499259829521	0.864690440893173	0.898385566473007	0.95479317009449	1.02313470840454	1.0996216237545	1.17720705270767	1.22904159426689	1.27263930439949	1.32571398973465
40	3	0.05	1	1	1.04478775075674	0.0135561048359177	0.49687237690268	3.82997235480657	0.803962623476982	0.840426616370678	0.870381391048431	0.906659662723541	0.964019820094109	1.03652316331863	1.11607474088669	1.19665710926056	1.24906696081162	1.29661081731319	1.35652531385422
40	3	0.05	2	1	1.08955838575363	0.0181918941802462	0.665453255240448	3.86770971680015	0.836396496295929	0.868467432260513	0.893950629234314	0.931140333414078	0.995143190026283	1.07597851753235	1.16918277740479	1.26424753665924	1.33178328871727	1.38698462545872	1.47812246441841
40	3	0.05	3	1	1.1647349352479	0.0348973862862454	0.965905978564805	4.74671244269977	0.842747888565063	0.880702050030232	0.914040490984917	0.954955065250397	1.03109219670296	1.13892036676407	1.26762941479683	1.41016597747803	1.50451639294624	1.59826141297817	1.74176157951355
40	3	0.05	5	1	1.39783816291094	0.14811640339535	1.29859948207089	5.61097699030433	0.868292915225029	0.903922680020332	0.941896775364876	0.995655345916748	1.10948517918587	1.31582778692245	1.60206097364426	1.91999971866608	2.13115187883377	2.33813248872757	2.6091854262352
40	3	0.05	7.5	1	1.82680056155324	0.616609629948521	1.40277643257722	5.8173414461742	0.881285049319267	0.919820265471935	0.963465937972069	1.02412292957306	1.20978802442551	1.65403586626053	2.22972178459167	2.87087423801422	3.33887804746628	3.81009896397591	4.36561989307404
40	3	0.05	10	1	2.42364975720644	1.81285526924015	1.36285057102515	5.86351828354465	0.873712594509125	0.919973938167095	0.966906180977821	1.0406100153923	1.33151078224182	2.11848270893097	3.13292622566223	4.24695596694946	5.01739344596863	5.77920206785202	6.63189875602722
40	3	0.1	0	1	1.03176529846191	0.0125409616158852	0.461546462030162	3.68501785320117	0.79937847495079	0.831325347721577	0.862415874004364	0.897216814756393	0.955491572618484	1.02241408824921	1.10028931498528	1.17673581838608	1.2268484711647	1.27385624349117	1.33268181324005
40	3	0.1	1	1	1.05815700362325	0.0142788665720931	0.511972105199586	3.64837844560708	0.814539723396301	0.850145189464092	0.880982127785683	0.915685015916824	0.975063979625702	1.04838001728058	1.13004103302956	1.21517890691757	1.26933760046959	1.3196556776762	1.38576568007469
40	3	0.1	2	1	1.15157055903077	0.0241907576217303	0.686744008682297	3.84565298136786	0.85704292178154	0.895970486104488	0.931078699231148	0.969096583127975	1.04345753788948	1.13350760936737	1.24186453223228	1.3552347779274	1.43612374067307	1.50304978787899	1.59768558144569
40	3	0.1	3	1	1.2961801359117	0.0555386155419375	0.884969456050209	4.2408879497674	0.893644804358482	0.932226568460465	0.974407407641411	1.02504601478577	1.12758579850197	1.26364994049072	1.43054562807083	1.60921889543533	1.7287105858326	1.84152349531651	2.01940459489822
40	3	0.1	5	1	1.74588082850575	0.275294113835194	1.05014898463772	4.88705131832502	0.929826940894127	0.99094780087471	1.05637506246567	1.15337734222412	1.35983431339264	1.66004210710526	2.04125970602036	2.43217036724091	2.73318499326706	3.00175545811653	3.32663090705872
40	3	0.1	7.5	1	2.63114096396565	1.26396938638535	1.02796040029181	4.69668666926963	0.957901883721352	1.03368754088879	1.13158345222473	1.32621511220932	1.800347417593	2.46017265319824	3.25438290834427	4.12137355804443	4.68894190788269	5.30283541679382	6.01136402606964
40	3	0.1	10	1	3.81528533968926	3.85504914910305	0.987194619329169	4.3433145440324	0.966196718811989	1.05380744040012	1.18133328557014	1.5024242401123	2.37334871292114	3.49178171157837	4.93474853038788	6.45441393852234	7.48622479438782	8.49900598526001	9.77691596031189
40	3	0.15	0	1	1.03223698135614	0.0124944876616618	0.412139786722137	3.47539052948183	0.798726399540901	0.832485470175743	0.861865830421448	0.896792602539063	0.955449402332306	1.02452528476715	1.1002294421196	1.17759068012238	1.22870649695396	1.27492668926716	1.32808768510818
40	3	0.15	1	1	1.07409109591246	0.0153966115932362	0.524781718005268	3.65564764251698	0.822242945432663	0.858506391942501	0.889800730347633	0.926412135362625	0.988293156027794	1.06313645839691	1.14899963140488	1.23583244085312	1.29513661265373	1.3470287412405	1.41709926962853
40	3	0.15	2	1	1.21044780727625	0.029826727610462	0.693795953697343	3.83642710344025	0.891041551828385	0.93090642541647	0.963633355498314	1.00645626783371	1.0864382982254	1.19232481718063	1.3122538626194	1.44128346443176	1.52219439744949	1.59877897202969	1.69963858127594
40	3	0.15	3	1	1.42363309239149	0.0797434607338792	0.829274565609362	4.25883007512469	0.934287197589874	0.988294231891632	1.03024254441261	1.09306203126907	1.21834364533424	1.3905867934227	1.58929947018623	1.79228293895721	1.93188772797585	2.05791850090027	2.24898390293121
40	3	0.15	5	1	2.10132192633152	0.418706545978043	0.832665106843769	4.24839502390935	1.00184548735619	1.08100741803646	1.18490255475044	1.3386178612709	1.62878409028053	2.02150297164917	2.47520625591278	2.95483009815216	3.26839455366135	3.57513268589973	3.98029623508453
40	3	0.15	7.5	1	3.40736048184037	1.93453842437439	0.898641226298608	4.74734285150747	1.04053997993469	1.19256512820721	1.44422738552094	1.77743071317673	2.41669589281082	3.23794865608215	4.22242999076843	5.20333061218262	5.8730655670166	6.59678097963333	7.48870423316956
40	3	0.15	10	1	5.15135809636116	5.92714630093539	0.824402579755939	4.25531195887248	1.03329115867615	1.22511524558067	1.63349431157112	2.23226816654205	3.41950368881226	4.86750769615173	6.55527186393738	8.36454925537109	9.4641854763031	10.6876264572144	12.3671273422241
40	3	0.2	0	1	1.0314676705718	0.0123237231327308	0.429934015555443	3.36564410816036	0.801854041814804	0.835655845701695	0.866426879167557	0.897349351644516	0.955179840326309	1.02311807870865	1.10037463903427	1.17629623413086	1.2283686876297	1.2687209546566	1.32580302715302
40	3	0.2	1	1	1.09190762985945	0.0169698002880905	0.606289781904909	4.08648770580643	0.835949869155884	0.869526332616806	0.901066702604294	0.937851184606552	1.00183573365211	1.08004754781723	1.16988089680672	1.26135796308517	1.32463635802269	1.38307420611382	1.45146620750427
40	3	0.2	2	1	1.26715170153975	0.0368026341421957	0.698595921911689	3.82475738912966	0.907258299589157	0.953199657797813	0.992673230171204	1.04256541728973	1.13160115480423	1.24466049671173	1.3794578909874	1.52005620002747	1.61742006540298	1.71170715689659	1.81836574196816
40	3	0.2	3	1	1.55853100484014	0.104954106296235	0.88318645434841	4.76195674825301	0.983016383647919	1.04723297059536	1.10867058634758	1.17873622179031	1.32704722881317	1.52030295133591	1.74156913161278	1.98323638439178	2.1408050775528	2.29089020490646	2.49972127914429
40	3	0.2	5	1	2.45654420943856	0.595699109136963	0.810799727466065	4.56595340273693	1.01153908610344	1.16530514657497	1.34599384069443	1.55594075918198	1.91580119729042	2.3698513507843	2.90269637107849	3.46800644397736	3.82677085399628	4.21912534236908	4.71748071670533
40	3	0.2	7.5	1	4.18908797212839	2.69498041461156	0.680824813860812	4.14313305060947	1.07493817567825	1.33665171265602	1.75345331430435	2.22848062515259	3.02770125865936	4.04114294052124	5.17832410335541	6.31078696250916	7.09659955501556	7.80509073734284	8.64924867630005
40	3	0.2	10	1	6.43653475236297	8.48968396624986	0.61366931470236	3.69141774746741	1.05012850761414	1.2879855722189	1.96620900630951	2.91978104114533	4.38173353672028	6.17417240142822	8.17005038261414	10.2529208183289	11.6818022727966	12.9305299043655	14.5759250736237
40	3	0.25	0	1	1.02932595511079	0.0122847642643938	0.472297798990241	3.61017874640723	0.802847073078156	0.83464448004961	0.863331833481789	0.896483165025711	0.951467335224152	1.02089440822601	1.09686848521233	1.17296971082687	1.22247231006622	1.26824082732201	1.32885375380516
40	3	0.25	1	1	1.10584331109524	0.0171576974782393	0.617543930904974	3.76881285909414	0.850407943725586	0.88834794908762	0.915802329778671	0.950799262523651	1.01319745182991	1.09237742424011	1.18478116393089	1.27785271406174	1.33691025972366	1.39704747796059	1.47960585951805
40	3	0.25	2	1	1.32777459269762	0.044276090782674	0.7306800153805	4.14889364432487	0.935129194259643	0.982580311596394	1.02512472271919	1.08232907056808	1.18218326568604	1.30391478538513	1.45199474692345	1.60803381204605	1.71000571846962	1.79805971086025	1.91504520893097
40	3	0.25	3	1	1.6898278863132	0.128565609448464	0.75023047215142	4.06736927828017	1.01902665495873	1.10240692794323	1.1815148472786	1.2733168721199	1.4342654645443	1.6540299654007	1.89443019032478	2.16375751495361	2.34165004491806	2.5117084145546	2.72996861457825
40	3	0.25	5	1	2.79852852132916	0.772473308233585	0.611613999643084	4.10574095933751	1.03435581088066	1.22856366634369	1.46619173288345	1.75066092014313	2.19968068599701	2.71775734424591	3.32445454597473	3.9241925239563	4.36888422966003	4.77652224302292	5.17832354545593
40	3	0.25	7.5	1	4.9114855940938	3.52890042082325	0.515493905144021	3.83616336630172	1.05967290997505	1.33277031481266	1.98763020038605	2.65208425521851	3.65586525201798	4.76174306869507	6.06593286991119	7.36794743537903	8.168124294281	8.91968247890472	10.0021648979187
40	3	0.25	10	1	7.72029593020082	11.376049798532	0.555384740721578	4.42138385588359	1.03429801940918	1.29643039703369	2.22463366985321	3.64331803321838	5.47136509418488	7.48141121864319	9.72670602798462	12.1003174781799	13.556938123703	14.9048838376999	17.1084826850891
40	3	0.3	0	1	1.03072962652445	0.0126500656142879	0.535246133521567	4.00962099307719	0.804323406219482	0.836032415926457	0.863311398029327	0.895208787918091	0.952588334679604	1.02150142192841	1.09942042827606	1.1787810087204	1.2298890888691	1.27411712110043	1.33475193142891
40	3	0.3	1	1	1.12218458381891	0.0181657007519276	0.602256558670681	3.74251186459889	0.857722175121307	0.895281273126602	0.927954775094986	0.961512631177902	1.02773469686508	1.10961657762527	1.20154809951782	1.29953737258911	1.3628576874733	1.42196965813637	1.49152188658714
40	3	0.3	2	1	1.38600000440478	0.050295256705338	0.649595655990807	3.73854850140024	0.967296501398087	1.01151498258114	1.05828595161438	1.11956285238266	1.22952771186829	1.36115151643753	1.51877364516258	1.68184490203857	1.79118033051491	1.89034463167191	2.02138692617416
40	3	0.3	3	1	1.81294372230172	0.154683251096293	0.717461318751817	4.47380765943011	1.03223119139671	1.14154644012451	1.23317137360573	1.35500608682632	1.54285165667534	1.77954399585724	2.0350496172905	2.32536375522614	2.51341246366501	2.68369340896606	2.91807323217392
40	3	0.3	5	1	3.13616632810831	0.935660740646846	0.508540004884175	3.98206026113317	1.03893170595169	1.29792644679546	1.63591157793999	1.98575518131256	2.49982887506485	3.06195473670959	3.71588927507401	4.34007868766785	4.79969735145569	5.26349813938141	5.74674821853638
40	3	0.3	7.5	1	5.67085087494254	4.59386025938163	0.445530708523688	3.99197167220139	1.05156466722488	1.35793151557446	2.23268039226532	3.10499849319458	4.27525150775909	5.53505682945252	6.95255696773529	8.36823644638062	9.35351004600525	10.2720494747162	11.34839635849
40	3	0.3	10	1	8.97743830925226	14.7963718684484	0.407795339056348	3.69764317341802	1.08604964017868	1.42895713150501	2.54151989221573	4.2483820438385	6.50577306747437	8.80863523483276	11.308260679245	13.7685302734375	15.5363770008087	17.2712532043457	19.4729294013977
40	4	0.05	0	1	1.02537141063213	0.00787565716590109	0.502731817212335	3.87068882060813	0.840982710719109	0.868639618158341	0.892886072397232	0.919375282526016	0.964362174272537	1.01856631040573	1.0787199139595	1.13882557153702	1.17800530791283	1.2177522867918	1.26542417645454
40	4	0.05	1	1	1.03941936559081	0.00851156772476382	0.454889515502401	3.56449043239046	0.848810539841652	0.874652357399464	0.901452142000198	0.928332966566086	0.976057186722755	1.03264886140823	1.09551724791527	1.15905309915543	1.19960576891899	1.23646022379398	1.29099285125732
40	4	0.05	2	1	1.08201248079538	0.012885777678221	0.666205446739026	3.9704025471363	0.861667031049728	0.893757466971874	0.91871580183506	0.950909620523453	1.00300455093384	1.06987434625626	1.14800497889519	1.23124903440475	1.28457524776459	1.34291107952595	1.41096017241478
40	4	0.05	3	1	1.15795730547309	0.0269633595465624	1.00157834391111	4.77653225525398	0.880842126011848	0.91256411075592	0.942304053902626	0.975588399171829	1.04166847467422	1.13128888607025	1.24663543701172	1.37755327224731	1.4619034409523	1.53845839202404	1.64714925169945
40	4	0.05	5	1	1.38239623826742	0.130085842249564	1.35293390327846	6.37841695095771	0.898571692109108	0.930499795079231	0.960079646110535	1.00359878540039	1.10626348853111	1.30623424053192	1.57271799445152	1.86488883495331	2.07018575668335	2.27198196649551	2.48234886646271
40	4	0.05	7.5	1	1.81989625005126	0.574001935238215	1.21334837510971	4.71544627710554	0.895180022120476	0.933615131676197	0.972885185480118	1.02723534107208	1.20724281668663	1.65233337879181	2.24504464864731	2.86011786460877	3.28023773431778	3.68973582983017	4.19083843708038
40	4	0.05	10	1	2.38882434512377	1.70610007263081	1.2453514937963	4.89052358328735	0.905234287977219	0.941745980083942	0.97495946586132	1.03399786949158	1.3052986562252	2.10336434841156	3.08790868520737	4.1788360118866	4.93469221591949	5.62197848558426	6.49331434726715
40	4	0.1	0	1	1.02295275141001	0.00787324731488577	0.429111016533636	3.67792385871755	0.838141684532166	0.862093380093575	0.88942101597786	0.917554533481598	0.963285580277443	1.0173037648201	1.07599091529846	1.13753793239594	1.17905285358429	1.21341954469681	1.26184236884117
40	4	0.1	1	1	1.05380025492907	0.00920301943475168	0.441815122717971	3.58916769668944	0.852039203643799	0.885437344014645	0.90904107093811	0.9384541451931	0.987704113125801	1.04656702280045	1.11329224705696	1.1778010725975	1.22108719944954	1.26298892498016	1.31107381701469
40	4	0.1	2	1	1.14087726159096	0.0175758100923439	0.687754567926883	4.14609071944715	0.889773686528206	0.923834094405174	0.950559109449387	0.985576862096786	1.04660430550575	1.12830197811127	1.21992227435112	1.3154469370842	1.37338263392448	1.43021593093872	1.50711367249489
40	4	0.1	3	1	1.28971309425235	0.0476452421672719	0.949233770485512	4.74514051919561	0.923750665187836	0.958230665326118	0.995080608129501	1.04224836826324	1.13103553652763	1.25971126556396	1.4131923019886	1.57685955762863	1.69106520414352	1.79796603918076	1.92373076558113
40	4	0.1	5	1	1.73072199621201	0.250422794206807	0.951476274802298	4.40824017859265	0.954015098214149	1.00508260428905	1.05905247330666	1.14979192018509	1.35981073975563	1.65905541181564	2.01022118330002	2.40146155357361	2.66140097379684	2.9260339140892	3.20247333288193
40	4	0.1	7.5	1	2.60123870474696	1.20046436782923	0.946711321393392	4.30691605428505	0.967367076873779	1.0309673666954	1.12463397979736	1.31206781864166	1.79046788811684	2.43634474277496	3.2262207865715	4.07829012870789	4.61983528137207	5.16057258844375	5.80747750759125
40	4	0.1	10	1	3.7735778085351	3.61561156367711	0.991214970875894	4.69172056994831	0.982802131175995	1.05989998281002	1.19099915027618	1.54575597047806	2.34333711862564	3.48534786701202	4.86738288402557	6.32211022377014	7.28761897087097	8.24648365974426	9.37242099761963
40	4	0.15	0	1	1.02448570665717	0.00782966669799366	0.484707734887933	3.79488692459082	0.841157798171043	0.867638556659222	0.890561932325363	0.917548197507858	0.964581921696663	1.01742339134216	1.07808715105057	1.14024657011032	1.17902894616127	1.2130129545927	1.26512869238853
40	4	0.15	1	1	1.06891810825467	0.00986037353197018	0.486725240989857	3.72686899123472	0.864359814524651	0.893461887538433	0.919207391142845	0.948411327600479	1.00008860230446	1.06190836429596	1.12863355875015	1.19817408323288	1.24306447505951	1.28131813406944	1.33842197060585
40	4	0.15	2	1	1.19902068741918	0.0222776763591691	0.665396602723346	3.93257412704327	0.916287263035774	0.952433525025845	0.985766518115997	1.02404227256775	1.09203159809113	1.18426024913788	1.28853935003281	1.39528480768204	1.46759884953499	1.52926868796349	1.61661489129066
40	4	0.15	3	1	1.41378158940673	0.0651154189298066	0.828899785325935	4.51979732217796	0.957320169210434	1.00607386827469	1.05325372219086	1.11549007892609	1.23102200031281	1.38189727067947	1.56381326913834	1.74290944337845	1.86220693588257	1.99446283280849	2.15503872156143
40	4	0.15	5	1	2.09836725944281	0.391786578285739	0.759202749083671	3.92436889767816	1.01110402941704	1.09194122254848	1.19959909915924	1.35893332958221	1.64620015025139	2.02559149265289	2.4661408662796	2.923357629776	3.23345128297806	3.53531607985497	3.88997012376785
40	4	0.15	7.5	1	3.37300839234591	1.84594790875571	0.844224258614083	4.70163040205732	1.04055635929108	1.17677620947361	1.43580250740051	1.76676443815231	2.38520711660385	3.20598685741425	4.19012999534607	5.15856919288635	5.82144689559937	6.43335846662521	7.18122672080994
40	4	0.15	10	1	5.07327991843224	5.70339564166838	0.791981893530626	4.03243451490873	1.03523550033569	1.18086483478546	1.57265865802765	2.20234975814819	3.38313865661621	4.79483771324158	6.43719148635864	8.18638734817505	9.45120220184326	10.6177390575409	12.0578298091889
40	4	0.2	0	1	1.02408604088426	0.00753424764642214	0.471560382664881	3.79107613624894	0.838784276843071	0.869129346311092	0.892995366454125	0.919723409414291	0.965854123234749	1.01712071895599	1.07576411962509	1.13709473609924	1.17754974365234	1.20984432697296	1.2546620953083
40	4	0.2	1	1	1.08309962604046	0.0101792331758919	0.434506511389693	3.59982924837764	0.868673501610756	0.905617387592793	0.931204935908318	0.963160938024521	1.01278266310692	1.07641410827637	1.14509606361389	1.21291242837906	1.25956771969795	1.30189823210239	1.35233527302742
40	4	0.2	2	1	1.25516116758585	0.0267300726840548	0.683690187241329	3.86192164727939	0.94818570971489	0.986711794137955	1.01885079145432	1.06146820783615	1.14054098725319	1.23741108179092	1.3504391014576	1.47293981313705	1.55143644809723	1.63007687628269	1.71273544669151
40	4	0.2	3	1	1.53860236065984	0.0850178577812766	0.70215593673275	4.05649736882573	0.989712380766869	1.05332045853138	1.11293102502823	1.191588306427	1.33547940850258	1.50787156820297	1.71007573604584	1.92073359489441	2.05944075584412	2.20193891525268	2.36236698627472
40	4	0.2	5	1	2.43537781204581	0.541340984656225	0.715128092624968	4.24304353807009	1.04065146803856	1.1704231351614	1.35512107610703	1.56150348186493	1.92551290988922	2.35899865627289	2.87119048833847	3.40631666183472	3.73787381649017	4.05925345420837	4.5041701745987
40	4	0.2	7.5	1	4.0964099139154	2.59791568036503	0.682069223619537	4.33962582696316	1.04693435907364	1.22598485052586	1.6556508243084	2.154811668396	2.98469465970993	3.95641875267029	5.05447971820831	6.19585576057434	6.90008232593536	7.61212731599808	8.5482850933075
40	4	0.2	10	1	6.3501985347867	8.0416013979013	0.581140714165301	3.62311541393235	1.04802703738213	1.30509194433689	1.95361676216126	2.907266497612	4.38544392585754	6.10099005699158	8.08290386199951	10.0823968887329	11.3699810028076	12.5855600833893	14.1678604316712
40	4	0.25	0	1	1.02415317229629	0.00785969964534388	0.467129917834899	3.85083042141069	0.834599252939224	0.865816520154476	0.891315159201622	0.91821221113205	0.96291296184063	1.01833760738373	1.07810917496681	1.13899357318878	1.17860141992569	1.21361863911152	1.25821576952934
40	4	0.25	1	1	1.0981397523284	0.0114695957979321	0.578876423922544	4.10948004846604	0.879339307546616	0.908674637973309	0.94005346596241	0.971733909845352	1.02536502480507	1.0897673368454	1.16169214248657	1.2367090344429	1.28707839250565	1.33331916630268	1.38843863964081
40	4	0.25	2	1	1.31425187730789	0.0330093988895636	0.801634607751515	5.55309377063083	0.966962292790413	1.00767306387424	1.04847728610039	1.09913514852524	1.18804714083672	1.29652309417725	1.41911160945892	1.55033323764801	1.63879789113998	1.72021798491478	1.81728205680847
40	4	0.25	3	1	1.66995907005668	0.107827692412791	0.56444257579186	3.58168110444368	1.02384535551071	1.09931430220604	1.18418940901756	1.27480745315552	1.44167366623878	1.64057922363281	1.86455059051514	2.10513274669647	2.26607247591019	2.39992355704308	2.56878347873688
40	4	0.25	5	1	2.76846580038667	0.672444613330574	0.563397057120825	3.74262014265867	1.06864793300629	1.28613925278187	1.54367210865021	1.8049830198288	2.20752441883087	2.69509506225586	3.257488489151	3.83356537818909	4.2271044254303	4.62930591106415	5.06450738906861
40	4	0.25	7.5	1	4.89320855236054	3.43161032680919	0.623098351305792	4.6261501975262	1.07064772367477	1.40305294394493	2.05844793319702	2.7040319442749	3.64682281017303	4.78169059753418	5.97784912586212	7.23406910896301	8.06677312850952	8.90940253734588	9.86255062103272
40	4	0.25	10	1	7.60242094978094	10.5528521010699	0.478567926679616	3.8391051203165	1.05191359877586	1.34717102348805	2.30951700210571	3.64017236232758	5.45388567447662	7.39174556732178	9.55612301826477	11.7208741188049	13.2694995880127	14.726913022995	16.298241481781
40	4	0.3	0	1	1.02323807927966	0.00749792676856773	0.406566505027945	3.61030473781945	0.840373783707619	0.868277604877949	0.891480803489685	0.918372428417206	0.963813334703445	1.01785004138947	1.07642909884453	1.13482849597931	1.17271370887756	1.20815678238869	1.25124445199966
40	4	0.3	1	1	1.11226230341792	0.011957352710828	0.543944099063143	3.66879891876792	0.891441718935966	0.923844064772129	0.951835468411446	0.98226900100708	1.03588065505028	1.10231935977936	1.17859089374542	1.25702238082886	1.30687761902809	1.34693492054939	1.40673173069954
40	4	0.3	2	1	1.37074503712654	0.0389843421890084	0.617020547541574	3.79115729085004	0.988055836558342	1.03593055605888	1.07940943837166	1.13391925096512	1.23354259133339	1.35265284776688	1.49176028370857	1.62791655063629	1.72189644575119	1.80840695202351	1.92528568983078
40	4	0.3	3	1	1.79778622034788	0.128219341802801	0.512793199424794	3.88807663189934	1.04200873017311	1.14700472354889	1.26367767453194	1.37574580907822	1.54957455396652	1.77170610427856	2.01508283615112	2.25884160995483	2.42609852552414	2.57417234778404	2.76244663715363
40	4	0.3	5	1	3.12700610353947	0.878605103830664	0.487952902599338	4.05718342853641	1.06861675262451	1.31416069865227	1.69045103788376	2.01926851272583	2.50608503818512	3.06845128536224	3.68695098161697	4.32830457687378	4.74464201927185	5.10533210039139	5.69154398441315
40	4	0.3	7.5	1	5.59422381640077	4.15416311098856	0.396584143179048	3.9588308718699	1.08761936187744	1.50390920341015	2.27117168903351	3.12169058322907	4.27258741855621	5.49165010452271	6.83441603183746	8.17839279174805	9.01744704246521	9.86581466197967	10.999519739151
40	4	0.3	10	1	8.89620678328276	13.6576037278954	0.401445689879336	4.12543491760061	1.04913170456886	1.28041476607323	2.59251656532288	4.42586054801941	6.50145995616913	8.78899383544922	11.1296210289001	13.432018661499	15.0299185752869	16.7487325191498	18.7440987586975
