# Supplementary material for: Quantification of Difference in Nonselectivity Between In Vitro Diagnostic Medical Devices
Source: Biom J. 2025 Jan 2;67(1):e70032. doi: 10.1002/bimj.70032 (PMC11695778; doi:10.1002/bimj.70032)
Supplement: Supplementary file 1 — Supporting Information [file BIMJ-67-e70032-s001.zip › Reproducibility resubmission v2/results pkf 22 10 2024 15 cores/simulation results relevant/5. simulation setting/ssr.csv]

n	R	qran	qpos	mmax	replicate_id	mean	variance	skewness	kurtosis	1%	2.5%	5%	10%	25%	50%	75%	90%	95%	97.5%	99%
20	2	0.05	0	0	1	1.08949399470985	0.068694795046408	1.3104670863214	8.39825896855279	0.645213487148285	0.698755751550198	0.742626279592514	0.799539226293564	0.908760115504265	1.05027002096176	1.22435361146927	1.42062611579895	1.5606812953949	1.70948356986046	1.92189305067062
20	2	0.05	0	1	1	1.10988094491959	0.0735039408584689	1.32094786858543	7.75546452538555	0.65767708837986	0.709798881411552	0.753719198703766	0.810604196786881	0.919686555862427	1.06998544931412	1.2483628988266	1.45519918203354	1.60461015701294	1.73720112740993	1.93003216028214
20	2	0.05	0	2	1	1.15072741034627	0.0858890594378781	1.2110056344408	6.05012648447127	0.663901688456535	0.721769684553146	0.770840507745743	0.83372306227684	0.945381820201874	1.10040760040283	1.30312982201576	1.52542545795441	1.69380710721016	1.86269637346268	2.08763147354126
20	2	0.05	0	3	1	1.21580488078892	0.127435855329299	1.57352597774474	8.16960269379134	0.672698930501938	0.728362345695496	0.778689229488373	0.844333970546722	0.971538469195366	1.14822602272034	1.38342332839966	1.6650066614151	1.86711956858635	2.11498933434486	2.4255823969841
20	2	0.05	0	5	1	1.4453514908731	0.377541593546205	1.98121623450699	10.2837366773164	0.67859947681427	0.741862051188946	0.800542399287224	0.874658441543579	1.02345588803291	1.27780455350876	1.70202228426933	2.2366837978363	2.64435880184174	3.03462371826172	3.50333828210831
20	2	0.05	0	7.5	1	1.82552292800844	1.31817661494478	2.09846034599068	9.42773742763487	0.683028944730759	0.749220636487007	0.809544238448143	0.887608081102371	1.05284199118614	1.38839411735535	2.27763020992279	3.38428823947907	4.13447053432465	4.83040482997894	5.93925461292267
20	2	0.05	0	10	1	2.34458466349542	3.78995121273067	2.41754360370543	12.7643111695544	0.696233486533165	0.765302231907845	0.815884324908257	0.891588687896729	1.06997573375702	1.50017297267914	3.04374480247498	4.88229594230652	6.25824491977691	7.63387603759766	9.3721035194397
20	2	0.05	1	0	1	1.09285399836302	0.0685172492603541	1.06286285272559	5.30851060077155	0.641807441711426	0.697289650142193	0.746696802973747	0.802801430225372	0.908344700932503	1.05245101451874	1.23507872223854	1.42992994785309	1.58020052909851	1.71666567623615	1.92552584886551
20	2	0.05	1	1	1	1.10842993920743	0.0727492622237716	1.18857703323396	6.25736317883672	0.639172730445862	0.699033902585506	0.752990424633026	0.81363730430603	0.921174615621567	1.06730496883392	1.24805384874344	1.45029239654541	1.60255164504051	1.74830216765404	1.94851298689842
20	2	0.05	1	2	1	1.14809818031192	0.0848432763697701	1.23812677692538	6.51347678054854	0.66818808555603	0.721749697625637	0.770549058914185	0.828927671909332	0.942340359091759	1.10089159011841	1.2997804582119	1.52206469774246	1.6851315677166	1.84314978122711	2.07860608816147
20	2	0.05	1	3	1	1.22560096327662	0.125162977497453	1.4987677333378	7.87281120651926	0.681040698885918	0.74047191888094	0.794376045465469	0.854751682281494	0.97987999022007	1.15702277421951	1.39109766483307	1.67583161592484	1.88526584506035	2.10280800461769	2.37788051366806
20	2	0.05	1	5	1	1.44156664517224	0.358021889174976	1.72552519676069	7.93355982232183	0.687184491157532	0.748155108094216	0.803300672769547	0.874671334028244	1.02822914719582	1.27045881748199	1.70399791002274	2.24158565998077	2.65003328323364	2.99599824547768	3.41220816373825
20	2	0.05	1	7.5	1	1.86582763066292	1.36715905476124	1.96619806114344	8.41051873460077	0.701053681373596	0.762286143004894	0.817985886335373	0.894562983512878	1.05761703848839	1.42561423778534	2.32461613416672	3.4683277130127	4.24881460666656	5.02166055440902	5.81577375411987
20	2	0.05	1	10	1	2.42811089876592	3.9343823576405	2.08194428260332	9.22721390664825	0.704294291138649	0.757208812236786	0.820668458938599	0.89992173910141	1.08009180426598	1.54653006792068	3.20724791288376	5.1570725440979	6.54466335773468	7.67751500606537	9.48562801361084
20	2	0.1	0	0	1	1.09087832283676	0.0678634195221587	1.1435408364174	5.81969535718372	0.648279021978378	0.698985634744167	0.743899032473564	0.80106537938118	0.909687548875809	1.05370825529099	1.22683298587799	1.42765817642212	1.56260625123978	1.71147336661816	1.90759723901749
20	2	0.1	0	1	1	1.1184397947073	0.0731269008970825	1.08318553151094	5.60872916386667	0.653468453288078	0.704988664388657	0.75729483962059	0.815916627645493	0.928822413086891	1.08187806606293	1.2628997862339	1.46333054304123	1.60594736933708	1.75890419185162	1.94081446290016
20	2	0.1	0	2	1	1.18352700063288	0.0975879232943735	1.29553849989244	6.82052154018406	0.676474696397781	0.727552506327629	0.780897665023804	0.8445432305336	0.968232691287994	1.13232219219208	1.34608492255211	1.58346372842789	1.76629387140274	1.92837966382503	2.14997524738312
20	2	0.1	0	3	1	1.31085807251036	0.158923977490928	1.42497604736237	6.74292037604161	0.698432185649872	0.769184024631977	0.822220474481583	0.893122190237045	1.03394305706024	1.23228704929352	1.50392785668373	1.82662097215652	2.05221673250198	2.29108040332794	2.62273939132691
20	2	0.1	0	5	1	1.67966649619341	0.521277869876742	1.58175601010409	6.95533427592627	0.737146205306053	0.798727305233479	0.860447302460671	0.954211813211441	1.16092133522034	1.51001119613647	2.01040542125702	2.62250325679779	3.05735831260681	3.51889029145241	4.12219008922577
20	2	0.1	0	7.5	1	2.33718953336477	1.94612998154617	1.73103136217364	8.03737697340187	0.738715164065361	0.806927388906479	0.884247246384621	0.997251957654953	1.28415849804878	1.97612762451172	3.00149345397949	4.1452929019928	4.97364828586578	5.84802944660187	7.05826384544373
20	2	0.1	0	10	1	3.25292907043695	5.76379691525896	1.95940751862617	10.1796089798242	0.750402256846428	0.818338133394718	0.899834325909615	1.01367386579514	1.40392875671387	2.62177848815918	4.36191356182098	6.29487338066101	7.72515771389007	9.30716743469237	11.5665985488892
20	2	0.1	1	0	1	1.09543859288394	0.0673422220817757	1.18056414716347	6.32154421029569	0.652558673024178	0.706863212585449	0.757398489117622	0.807663011550903	0.912988424301147	1.05664998292923	1.2350609600544	1.42940587997437	1.56326512098312	1.69077132046223	1.87138917922974
20	2	0.1	1	1	1	1.11534416673183	0.073122852049415	1.1250163040809	5.66533875704698	0.657552077770233	0.707782961428165	0.758842939138413	0.818930548429489	0.925988405942917	1.07278674840927	1.25541204214096	1.46771296262741	1.60912480950356	1.76276044547558	1.94449426651001
20	2	0.1	1	2	1	1.19184859961569	0.0992227285887889	1.34785158679751	7.06308050847203	0.690186463594437	0.737497043609619	0.784549099206924	0.850513362884522	0.977120369672775	1.13789981603622	1.34745746850967	1.59156032800674	1.77708813548088	1.96951673924923	2.1781932258606
20	2	0.1	1	3	1	1.31653329490423	0.164366175237684	1.52036136682947	7.29959138711256	0.706163789629936	0.762488409876823	0.82262205183506	0.893642890453339	1.03502801060677	1.24261265993118	1.50599128007889	1.82766600847244	2.05782887935638	2.31200705766678	2.7015741276741
20	2	0.1	1	5	1	1.68943741239905	0.52694823075948	1.65259606465978	7.96139330817291	0.735737292766571	0.805642631649971	0.871764808893204	0.961395931243896	1.16335582733154	1.52165150642395	2.02624648809433	2.63012380599976	3.08901302814484	3.49452204704284	4.03986602783203
20	2	0.1	1	7.5	1	2.42281077281833	2.096829819772	1.80201495709897	9.77683248884355	0.747742903828621	0.811261501908302	0.890424284338951	1.00510147809982	1.3171549141407	2.0773161649704	3.12814491987228	4.30508618354797	5.12502179145813	6.04462912082672	7.19069823741914
20	2	0.1	1	10	1	3.4374711138308	6.08035900775644	1.82307218611467	10.0283921200889	0.753661077618599	0.825724877417088	0.910326847434044	1.03454573154449	1.48681244254112	2.86840403079987	4.6435683965683	6.62057447433472	8.03373465538025	9.42465271949768	11.9008874130249
20	2	0.15	0	0	1	1.0892336191386	0.0668179042229828	1.15914234635086	6.16453809032945	0.650979416966438	0.701635625958443	0.744821560382843	0.79991437792778	0.907740667462349	1.05275785923004	1.2263278067112	1.41906368732452	1.55798709392548	1.70599412322044	1.88590328574181
20	2	0.15	0	1	1	1.12283910838962	0.074645060497141	1.23078727511329	6.61667204117053	0.670720549225807	0.719523365795612	0.761917275190353	0.821784579753876	0.931085199117661	1.08024400472641	1.26844295859337	1.47446737289429	1.60532147884369	1.76748633086681	1.95183695435524
20	2	0.15	0	2	1	1.22060845065117	0.105932411699763	1.42311162519781	8.30891803756192	0.689812467694283	0.750338326394558	0.80346402823925	0.869297623634339	0.996186643838882	1.16615319252014	1.38328203558922	1.63873852491379	1.80503460764885	1.98414150774479	2.25647168874741
20	2	0.15	0	3	1	1.36706904177964	0.177286756667912	1.40931622637584	6.60311211462833	0.724189308285713	0.786430531740189	0.84674064218998	0.923523718118668	1.07292249798775	1.28393310308456	1.57480227947235	1.89860156774521	2.1639317035675	2.41956638097763	2.73298689365387
20	2	0.15	0	5	1	1.84874570801258	0.58247366724968	1.4577275043819	6.69295326185355	0.770808833241463	0.855248613655567	0.934034752845764	1.04349582195282	1.30727869272232	1.69669544696808	2.21430647373199	2.83160374164581	3.29069901704788	3.77712936997414	4.38515217781067
20	2	0.15	0	7.5	1	2.72575845056176	2.30592753243158	1.71403825523904	8.63282195724371	0.806596040725708	0.891421820223332	0.993154206871986	1.16632118225098	1.62211126089096	2.42077922821045	3.42098015546799	4.66657476425171	5.58035411834716	6.57132692337036	7.72957032680512
20	2	0.15	0	10	1	3.96573672005534	7.15976566166373	1.66256796284054	7.59569275679667	0.817770839929581	0.917978827655315	1.03128150105476	1.25660271644592	1.98667231202126	3.34390473365784	5.19032633304596	7.46227135658264	9.1407781124115	10.6921744346619	12.9120241737366
20	2	0.15	1	0	1	1.09815086322427	0.0709837072280209	1.25360765672496	7.43782208622046	0.646786811351776	0.702383960783482	0.751631724834442	0.803761804103851	0.91070419549942	1.05870962142944	1.23751923441887	1.43895446062088	1.57963539958	1.71939738988876	1.91017121553421
20	2	0.15	1	1	1	1.12080805925131	0.0727484116808361	1.07384388474109	5.38880930797467	0.657242466807365	0.710885581374169	0.761428543925285	0.819713419675827	0.933644622564316	1.07963120937347	1.2648651599884	1.46429054737091	1.61286876797676	1.76859792172909	1.94443651199341
20	2	0.15	1	2	1	1.215302448982	0.104627240130789	1.38577746480861	7.56934603807589	0.699948238730431	0.752155713737011	0.802918955683708	0.867137598991394	0.992244690656662	1.16054826974869	1.37885981798172	1.62699502706528	1.80599985718727	2.00017921328545	2.27319534778595
20	2	0.15	1	3	1	1.37982411440611	0.176149625231391	1.48220434561857	8.17045961816071	0.733274977207184	0.795062009990215	0.858075493574143	0.931451946496964	1.08402499556541	1.30486440658569	1.59079366922379	1.92361100912094	2.14666794538498	2.36321080327034	2.68922975063324
20	2	0.15	1	5	1	1.85776534875333	0.612246986823896	1.48097094556958	7.14877498808494	0.763793404102326	0.83461696356535	0.91898920238018	1.03066872358322	1.30203199386597	1.69999551773071	2.24140202999115	2.86766395568848	3.33403476476669	3.78402706384659	4.38545101165772
20	2	0.15	1	7.5	1	2.81928557292223	2.45299778513988	1.61520530987739	8.2613474988046	0.793853483200073	0.88649675399065	0.992283242940903	1.15215917825699	1.67047360539436	2.51387071609497	3.57398897409439	4.78958201408386	5.69910612106323	6.66884570121765	7.88780146598816
20	2	0.15	1	10	1	4.09507315738201	7.11749898291585	1.56896502877977	7.38650107226581	0.822038903236389	0.928783938288689	1.04613906741142	1.26390044689178	2.09487628936768	3.57760393619537	5.34736788272858	7.48050231933594	9.19407911300659	10.8564654350281	12.8751472854614
20	2	0.2	0	0	1	1.09916546567678	0.069930431767634	1.09877738849415	5.35316719734873	0.652634441256523	0.700433081388474	0.745735022425652	0.808044123649597	0.912885546684265	1.06134676933289	1.23466089367867	1.44491217136383	1.59406795501709	1.73112653195858	1.9094821703434
20	2	0.2	0	1	1	1.12742258225083	0.08051551927777	1.60512753846551	10.7559507581037	0.66198410153389	0.713756826519966	0.761840605735779	0.825028878450394	0.934557348489761	1.08358156681061	1.26784086227417	1.4771333694458	1.63778220415115	1.81665549874306	2.04284300804138
20	2	0.2	0	2	1	1.24120901312232	0.110246225976382	1.18167819364739	5.8598170229228	0.69193235039711	0.74841874986887	0.805006062984467	0.877403455972672	1.01021680235863	1.19177830219269	1.41118320822716	1.66708040237427	1.85901290774345	2.04560884237289	2.25746206045151
20	2	0.2	0	3	1	1.40847522061765	0.181723835490369	1.33500017691511	6.44474659697689	0.748696862459183	0.80974717438221	0.869238674640656	0.950534373521805	1.10793310403824	1.32988739013672	1.62650761008263	1.95707515478134	2.17495144605637	2.44880811572075	2.75244062185288
20	2	0.2	0	5	1	1.96701813204587	0.620042439900791	1.5341227205149	7.60131334932187	0.825576614737511	0.914052042365074	1.00524464845657	1.13442739248276	1.41179412603378	1.82086968421936	2.33317440748215	2.97551815509796	3.44515513181686	3.9147664129734	4.53549716472626
20	2	0.2	0	7.5	1	2.97630131565332	2.50769330269875	1.63830156740666	7.88045046326799	0.849260718226433	0.966399317979813	1.09987150430679	1.30902633666992	1.85565701127052	2.6655445098877	3.68683749437332	4.99183697700501	5.89782879352569	6.93115428686142	8.47179731369019
20	2	0.2	0	10	1	4.35624296803474	8.14734897466304	1.93350237781105	10.4401670475909	0.879868660569191	1.00790407955647	1.18079233169556	1.49944052696228	2.3631317615509	3.68759107589722	5.64087867736816	7.87204089164734	9.72559795379638	11.496945476532	14.0731689929962
20	2	0.2	1	0	1	1.09293296086788	0.0673608777237141	1.17606507748245	6.46079392894845	0.643648961186409	0.698013266921044	0.745763182640076	0.805465197563171	0.914973929524422	1.05442327260971	1.22631624341011	1.42472803592682	1.56541362404823	1.70641670823097	1.8664656150341
20	2	0.2	1	1	1	1.13388462227583	0.0762680629782119	1.0331235248994	4.94232357565833	0.663363138437271	0.714332468807697	0.76852034330368	0.827147990465164	0.940956875681877	1.09364813566208	1.28187209367752	1.49770457744598	1.64135034680366	1.80279292166233	1.99098601222038
20	2	0.2	1	2	1	1.23491309303641	0.109730852676716	1.30299629309854	6.56025529120374	0.700683811903	0.758245585858822	0.810395863652229	0.87882913351059	1.00215870141983	1.1784850358963	1.40211912989616	1.65625783205032	1.84712362289429	2.02785595059395	2.28981158256531
20	2	0.2	1	3	1	1.4043514563024	0.182976391188217	1.44981576056291	7.08380039656667	0.749587345719338	0.812263652682304	0.875562405586243	0.953290623426437	1.10746523737907	1.32374000549316	1.61747995018959	1.94893066883087	2.19115771055221	2.44978649616241	2.81141967296601
20	2	0.2	1	5	1	1.97360101410747	0.645586695710683	1.51408690274818	7.27637505390318	0.815561810135841	0.895751814544201	0.993440556526184	1.12290658950806	1.41098323464394	1.82205647230148	2.3609179854393	2.96959366798401	3.47684234380722	3.94818314909935	4.68625729084015
20	2	0.2	1	7.5	1	3.04312534495592	2.5834586128398	1.73717420855202	9.17482564026915	0.852308879494667	0.971082067489624	1.10602915883064	1.34169635772705	1.93611890077591	2.74753701686859	3.75534826517105	5.03452768325806	6.00951490402222	7.01947327852249	8.29942301750183
20	2	0.2	1	10	1	4.52062892448306	8.01660286352798	1.71375085990299	8.37552977872016	0.876834284067154	1.01287177503109	1.18240476846695	1.54854056835175	2.56056976318359	3.95433926582336	5.80485415458679	8.06885957717896	9.87556366920471	11.6668303966522	14.2347786331177
20	2	0.25	0	0	1	1.09697461489737	0.0674306227380655	1.01811390095462	5.01263769316962	0.648802371621132	0.702480059862137	0.747955650091171	0.807324481010437	0.916122734546661	1.05759996175766	1.23507305979729	1.43402931690216	1.5857509970665	1.72262902855873	1.87867954015732
20	2	0.25	0	1	1	1.1316035384804	0.0792394152204597	1.16221612888788	5.62394903733548	0.654723784327507	0.714588792622089	0.765519779920578	0.823233157396317	0.935505464673042	1.08782231807709	1.27473384141922	1.49503989219666	1.64322447776794	1.79694998860359	2.05194252490997
20	2	0.25	0	2	1	1.2424073471278	0.108754939994182	1.29438899183674	6.7517694963259	0.701334645748139	0.760484726727009	0.816746523976326	0.883537811040878	1.0159914791584	1.18860554695129	1.40804961323738	1.65984270572662	1.84990437030792	2.02177018523216	2.2921627664566
20	2	0.25	0	3	1	1.43853997171521	0.194302325375075	1.36898673624266	6.17037361703676	0.763818717002869	0.823831929266453	0.889659503102303	0.97249903678894	1.13474971055985	1.35458725690842	1.64840993285179	1.99803709983826	2.25320453643799	2.53718745708465	2.95881830692291
20	2	0.25	0	5	1	2.02194950518608	0.650182375988386	1.8278842219261	10.7338813419701	0.856148226857185	0.956939767301083	1.05384559631348	1.18730334043503	1.47325253486633	1.87042528390884	2.38118094205856	3.00938611030579	3.50172250270844	3.99561766386032	4.77235666751862
20	2	0.25	0	7.5	1	3.11108241966367	2.68599993190586	1.8365820574927	10.0819583741108	0.894724499583244	1.0285892188549	1.18853996396065	1.44468548297882	1.9927926659584	2.76963782310486	3.84360611438751	5.10445709228516	6.16653592586517	7.3324675798416	8.84896460533142
20	2	0.25	0	10	1	4.51842108727694	8.08095035831286	2.01175513830769	11.3187249397569	0.93880911886692	1.09360896945	1.2862411737442	1.68075793981552	2.56632244586945	3.90554654598236	5.72907161712647	7.98113460540772	9.72350845336914	11.8852476835251	14.6578016376495
20	2	0.25	1	0	1	1.10123996989131	0.0720438318661875	1.36194013580271	7.76866646501328	0.657853180170059	0.706047360599041	0.758764472603798	0.811326771974564	0.916131556034088	1.05795222520828	1.23837512731552	1.4440637588501	1.59612847566605	1.74295744597912	1.9185437142849
20	2	0.25	1	1	1	1.12906475888491	0.0761280850218514	1.09671518399851	5.50939575040222	0.66248205780983	0.714223384857178	0.762995231151581	0.820414632558823	0.936306104063988	1.08523625135422	1.27823325991631	1.48437882661819	1.63437253832817	1.77673725485802	1.98978662014008
20	2	0.25	1	2	1	1.24280425222814	0.110040728782525	1.37515988108481	7.64160449332425	0.708852497935295	0.765573240816593	0.819381123781204	0.883519053459168	1.00969734787941	1.18850362300873	1.41222235560417	1.66139653921127	1.8445754468441	2.02638006806374	2.30105823993683
20	2	0.25	1	3	1	1.42657523496151	0.190852365544517	1.61422749089546	9.28952376591259	0.763620356917381	0.82787711918354	0.884208744764328	0.965026843547821	1.12365517020226	1.34660840034485	1.63716840744019	1.97481923103333	2.22828093767166	2.50401839613914	2.83776027917862
20	2	0.25	1	5	1	2.02177641960979	0.658579645065279	1.75619470263448	9.53791476501234	0.842062320709229	0.938618119060993	1.04207442998886	1.18052963018417	1.46970900893211	1.87364518642426	2.3956081867218	3.00402109622955	3.50741719007492	4.02473448514938	4.83049439907074
20	2	0.25	1	7.5	1	3.14626908528209	2.6574743464844	1.91232785023649	11.0295991292926	0.902384972572327	1.03165320754051	1.21710907816887	1.46997119188309	2.04519009590149	2.83430826663971	3.85514771938324	5.13446431159973	6.18036377429962	7.2706118106842	8.71437665939333
20	2	0.25	1	10	1	4.74803656144738	9.01212150733193	2.09316540412705	11.8922148072393	0.917725888490677	1.04815522432327	1.30848886370659	1.76024535894394	2.75261223316193	4.12880086898804	5.96093010902405	8.33438482284546	10.2722310066223	12.5360746622086	15.5691699409485
20	2	0.3	0	0	1	1.09515245732069	0.0678749818505888	1.09686417910605	5.51101628813093	0.645445532798767	0.702729004621506	0.750450354814529	0.806999045610428	0.913028925657272	1.0549333691597	1.23271718621254	1.43002396821976	1.5646518945694	1.70999699831009	1.92699532985687
20	2	0.3	0	1	1	1.13382555295527	0.0747702104323671	1.02643328053103	4.98620904694996	0.657747662067413	0.71978692561388	0.772547978162765	0.832751220464706	0.940062075853348	1.09320020675659	1.28418126702309	1.48274335861206	1.64194731116295	1.78381728231907	1.98144696593285
20	2	0.3	0	2	1	1.24189816703498	0.109657980931843	1.23230239251054	5.88833667383471	0.704716324210167	0.765196937322617	0.816520145535469	0.882968789339066	1.01288396120071	1.18496799468994	1.41120362281799	1.66974153518677	1.84835030436516	2.05902765393257	2.2895563864708
20	2	0.3	0	3	1	1.42455313720107	0.189240589422248	1.5855206557254	8.22043965405832	0.763321752548218	0.823133197426796	0.8892826795578	0.964148652553558	1.1297550201416	1.34477657079697	1.62990090250969	1.96439700126648	2.21156903505325	2.49427526593208	2.8491752910614
20	2	0.3	0	5	1	2.02290107247233	0.655297051034002	1.97419874064515	11.646881159657	0.871601714491844	0.961849148571491	1.06796050667763	1.20359352827072	1.47598648071289	1.86984312534332	2.37135487794876	3.00338010787964	3.47916147708893	3.99219014644623	4.76261691093446
20	2	0.3	0	7.5	1	3.1255477165699	2.59089948079515	1.9323178709261	11.1519987208427	0.922595075964928	1.04843291938305	1.22473940849304	1.49453947544098	2.03667485713959	2.80961680412293	3.83682435750961	5.06956086158753	6.05306627750396	7.14786219596863	8.7621540260315
20	2	0.3	0	10	1	4.63636952056885	8.91485106790727	2.50665708251708	17.7228375867207	0.950034260749817	1.15376731455326	1.4122918009758	1.82367342710495	2.66185837984085	3.97497153282166	5.74141681194305	8.22967834472656	10.0874598026276	12.2580914258957	15.0198789310455
20	2	0.3	1	0	1	1.09140143651366	0.0677665216679004	1.07309437231855	5.48588839382391	0.635970341563225	0.696150417625904	0.741690158843994	0.801802444458008	0.911273971199989	1.05399709939957	1.23168486356735	1.42575236558914	1.56855826377869	1.71144490540028	1.89234080433846
20	2	0.3	1	1	1	1.12955548898578	0.0806500936140614	1.40509000580604	9.54667013522339	0.659764468073845	0.711536493897438	0.760228303074837	0.818012183904648	0.932578951120377	1.08522081375122	1.27747026085854	1.49424735307694	1.63675041794777	1.80436370372772	2.00966415166855
20	2	0.3	1	2	1	1.24344441313744	0.109127887081193	1.23155426694148	5.96286841630205	0.708194379210472	0.762904551625252	0.815462785959244	0.881459665298462	1.01200869679451	1.19027370214462	1.41199871897697	1.6668382525444	1.84481180906296	2.03473971486092	2.30815185546875
20	2	0.3	1	3	1	1.41990219412446	0.179599654879605	1.48991846006879	8.01948440274188	0.764847423434258	0.83364050835371	0.894895240664482	0.967453438043594	1.12649342417717	1.34404057264328	1.62389227747917	1.95613913536072	2.20864567756653	2.46816729903221	2.76662297725678
20	2	0.3	1	5	1	2.01098254863024	0.63734716514493	2.20343627646112	16.5143549060077	0.878510703444481	0.966665977239609	1.06697551608086	1.20450817346573	1.48416125774384	1.86296451091766	2.35501426458359	2.95964622497559	3.41166058778763	3.92907960414886	4.81547805786133
20	2	0.3	1	7.5	1	3.1633203042984	2.7840222780132	2.10890723635091	12.3322377701259	0.922418417930603	1.06533976495266	1.25677347779274	1.52953060865402	2.06626325845718	2.81183934211731	3.81760489940643	5.19732632637024	6.27611844539642	7.44392354488373	9.17983527183533
20	2	0.3	1	10	1	4.73683638697267	8.74787116844895	2.1428812408157	11.475737538916	0.965361865162849	1.15220006406307	1.45600923895836	1.88489406108856	2.81535297632217	4.07658076286316	5.84696197509766	8.24466409683228	10.260014629364	12.7451377630234	15.5763185691834
20	3	0.05	0	0	1	1.05540313518047	0.0262730718392788	0.64371399767294	4.01439207185063	0.739789596796036	0.783176091313362	0.823217761516571	0.865572726726532	0.941702902317047	1.03864741325378	1.15239670872688	1.27007375955582	1.34626410603523	1.4095852047205	1.5028679049015
20	3	0.05	0	1	1	1.06523747979403	0.0275424027445483	0.71235481984495	4.42127513581886	0.73885351896286	0.783270147442818	0.825241503119469	0.873460870981216	0.95139554142952	1.04972583055496	1.15997129678726	1.27858247756958	1.3646334707737	1.43373652100563	1.54171287178993
20	3	0.05	0	2	1	1.09918247493505	0.0345968456798378	0.824230239352158	4.61199558857589	0.744714206457138	0.794943536818028	0.840160918235779	0.885427808761597	0.971318960189819	1.0790827870369	1.2016753256321	1.33933664560318	1.4378219127655	1.53481553792953	1.64953224182129
20	3	0.05	0	3	1	1.17497443932295	0.0640611511917046	1.322561805763	6.25059092344898	0.768149081468582	0.815034034848213	0.859671890735626	0.906502068042755	1.00015079975128	1.12769168615341	1.30156254768372	1.49747490882874	1.65266364812851	1.79896996617317	2.00505907773972
20	3	0.05	0	5	1	1.36776977980733	0.239891948413253	1.64846470120638	6.77946276143394	0.773981939554215	0.817425191402435	0.85971891283989	0.919551938772202	1.02723190188408	1.21056890487671	1.58817866444588	2.05379686355591	2.34563013315201	2.64948009848595	3.01972699165344
20	3	0.05	0	7.5	1	1.76207993434072	1.02352201303112	1.70022713667116	6.2296240368185	0.778611711263657	0.824727119505405	0.874216911196709	0.930494672060013	1.05267539620399	1.31656157970428	2.22991460561752	3.2064546585083	3.83642725944519	4.45135449171066	5.19516029357911
20	3	0.05	0	10	1	2.21538312297463	2.90528960516082	1.9705715959397	8.19677762212009	0.787199740409851	0.838158549368382	0.88152519762516	0.93553318977356	1.06177753210068	1.3884442448616	2.94343435764313	4.66191849708557	5.66798014640808	6.77644720077515	8.0247967338562
20	3	0.05	1	0	1	1.05290539721847	0.0259393219180462	0.656418624614419	4.06915922915562	0.738198543787003	0.782167766988277	0.818933394551277	0.86430915594101	0.941586762666702	1.03796404600143	1.1469963490963	1.25969760417938	1.34697089791298	1.41527943909168	1.49915862083435
20	3	0.05	1	1	1	1.06533254011869	0.0265806288908171	0.609856359186168	3.82900946603862	0.740963334441185	0.788960461318493	0.828059953451157	0.874214088916779	0.95255534350872	1.04834544658661	1.16174626350403	1.28114408254623	1.35671771168709	1.43363867998123	1.51696971416473
20	3	0.05	1	2	1	1.10836309964061	0.0370328497892853	0.981575184004342	5.40186029083737	0.754794061779976	0.805401027202606	0.845815244317055	0.889514720439911	0.977017819881439	1.08182632923126	1.21690532565117	1.35549504756928	1.44770722985268	1.54893873929977	1.69405666589737
20	3	0.05	1	3	1	1.17476043137312	0.0642444432917232	1.30370701487951	6.09687080379539	0.769851094484329	0.814127711951733	0.855672386288643	0.907868736982346	0.998213693499565	1.12917649745941	1.2957509458065	1.50486199855804	1.65187801122665	1.81232865154743	1.98810335040093
20	3	0.05	1	5	1	1.36735277896225	0.23618426460078	1.6942329305272	7.51335864296117	0.776233641505241	0.823269800841808	0.865302264690399	0.920417606830597	1.03067910671234	1.20845139026642	1.59197962284088	2.04703698158264	2.35309001207352	2.5869637131691	2.9421673822403
20	3	0.05	1	7.5	1	1.7768202265799	1.04382956140204	1.73576166544039	7.08700790168966	0.775907349586487	0.830125856399536	0.8753044039011	0.93233448266983	1.0486426949501	1.33186632394791	2.2847221493721	3.2316160440445	3.81264098882675	4.41094708442688	5.19155521392823
20	3	0.05	1	10	1	2.29161394267082	3.11102119090372	1.79403674064923	6.88776513877561	0.785607435107231	0.831335741281509	0.876790106296539	0.934804457426071	1.05742219090462	1.41705983877182	3.1213806271553	4.79489932060242	5.86235814094543	6.95480935573578	8.32341532707214
20	3	0.1	0	0	1	1.0566408928901	0.0261976531714394	0.702230544317798	4.4215157868659	0.74236222743988	0.787441843748093	0.823069784045219	0.866834968328476	0.944905355572701	1.04110670089722	1.15059196949005	1.26669526100159	1.34264906048775	1.41422692537308	1.50887063980103
20	3	0.1	0	1	1	1.07450012609363	0.0287858870233903	0.773547199672944	4.81460722280525	0.741618490815163	0.791431157290936	0.831166490912437	0.87660927772522	0.957227244973183	1.05517512559891	1.17095297574997	1.29453347921371	1.37452911138535	1.45898413360119	1.5597156393528
20	3	0.1	0	2	1	1.14263175260425	0.0413754955902945	0.893606692008598	4.8548145939876	0.766282516121864	0.818480162322521	0.86227200627327	0.908861076831818	1.00141301751137	1.11755669116974	1.25574335455894	1.40272648334503	1.50981038212776	1.62001296579838	1.73823567271233
20	3	0.1	0	3	1	1.25469206843376	0.0788090426229055	1.05331133236655	5.07205156381345	0.786933860778809	0.842837266623974	0.889418426156044	0.945480185747147	1.05341547727585	1.20612555742264	1.40560585260391	1.63118143081665	1.78067305088043	1.91739535033703	2.11021166324616
20	3	0.1	0	5	1	1.60808537073135	0.334207234198817	1.29369453328071	6.1273489917266	0.816300227046013	0.871316476166248	0.922223123908043	0.992995190620422	1.16040170192719	1.4913421869278	1.92156159877777	2.38657650947571	2.68374553918838	2.96500044465065	3.38901964664459
20	3	0.1	0	7.5	1	2.24296965782046	1.46869019041892	1.4305453446921	6.03672453361856	0.834215345978737	0.888836064934731	0.942674708366394	1.02034777402878	1.27068144083023	1.96327203512192	2.87477403879166	3.86776373386383	4.54244954586029	5.24767829179764	6.27706796646118
20	3	0.1	0	10	1	3.08013868134022	4.35526068462306	1.56126137449238	7.20107132558006	0.837109844684601	0.900416560471058	0.956907021999359	1.03831820487976	1.37438526749611	2.54627048969269	4.16341292858124	5.88097848892212	7.0456403017044	8.21617789268493	9.84144222259522
20	3	0.1	1	0	1	1.05197292090654	0.0261182818295705	0.707594210717425	4.14420643711514	0.738713613748551	0.782228462398052	0.822756761312485	0.866322755813599	0.939968556165695	1.03517717123032	1.14285513758659	1.26364156007767	1.34507846832275	1.41872497200966	1.51600511789322
20	3	0.1	1	1	1	1.07359384266138	0.0285659177455546	0.734664865702636	4.53945020900554	0.749338291287422	0.790278354287148	0.8292750030756	0.874632775783539	0.955678194761276	1.05647361278534	1.17143335938454	1.29615353345871	1.37262523174286	1.45062585771084	1.55144618630409
20	3	0.1	1	2	1	1.142334813869	0.0419270401162753	0.863994882069082	4.46894577851947	0.766590235233307	0.815996460616589	0.856173357367516	0.911110854148865	0.998889312148094	1.11508029699326	1.25826281309128	1.40730829238892	1.50207213163376	1.62085463106632	1.74159450054169
20	3	0.1	1	3	1	1.2614185978651	0.0829066076625303	1.10884019094514	5.11248711254568	0.792156091332436	0.839850440621376	0.888694730401039	0.94741262793541	1.05645933747292	1.20932346582413	1.41337820887566	1.64477518796921	1.80743379592895	1.95907475948334	2.14408108472824
20	3	0.1	1	5	1	1.61427089701891	0.348512492701792	1.39901324626909	7.85598252635485	0.800898508429527	0.862536707520485	0.914744809269905	0.984381747245789	1.15600571036339	1.5037185549736	1.93914717435837	2.3884220123291	2.70022280216217	3.00651136040688	3.3888090968132
20	3	0.1	1	7.5	1	2.30991765656471	1.57430824302917	1.40538019462288	6.19225068450496	0.819485584497452	0.886035230755806	0.940985783934593	1.02254239320755	1.29066237807274	2.03239631652832	2.98529958724976	3.96865711212158	4.63332953453064	5.33129149675368	6.38899035930634
20	3	0.1	1	10	1	3.20055521330833	4.4803168751177	1.39361755919686	5.99018846247713	0.826603339910507	0.892824971675873	0.953305551409721	1.04132404327393	1.41634890437126	2.77694189548492	4.34554409980774	5.92566142082214	7.20464985370636	8.42221961021423	10.2107015514374
20	3	0.15	0	0	1	1.05457536507547	0.0268859311626754	0.792884845269799	5.05930363233622	0.735524114966393	0.785628624260426	0.821586552262306	0.865298509597778	0.940919369459152	1.03760665655136	1.14861878752708	1.26480715274811	1.34203904867172	1.42721273899078	1.52531058430672
20	3	0.15	0	1	1	1.07994600402117	0.0290270537333945	0.661382499732797	4.16796030547809	0.742174677848816	0.792601872980595	0.832882270216942	0.879802089929581	0.961430311203003	1.06409019231796	1.18091753125191	1.30171201229095	1.38096432685852	1.45787490904331	1.54901672720909
20	3	0.15	0	2	1	1.16709399511218	0.0448477453799048	0.894543586932207	4.80042374284894	0.773834357857704	0.830525167286396	0.875960779190064	0.928936535120011	1.02023857831955	1.13945227861404	1.28979307413101	1.43578617572784	1.54658972024918	1.65941585302353	1.79461711883545
20	3	0.15	0	3	1	1.31769603276849	0.0879243423159591	1.09487656227976	5.76299796013954	0.821658660769463	0.870329850912094	0.921349531412125	0.986570197343826	1.10817188024521	1.2718665599823	1.47885969281197	1.7016529917717	1.86580614447594	2.01163273453712	2.21568040370941
20	3	0.15	0	5	1	1.76702979515791	0.399258900922978	1.47053371396332	7.98675956796034	0.855580502152443	0.92273310571909	0.979460725188255	1.07424041032791	1.3080036342144	1.66335999965668	2.09846270084381	2.56047987937927	2.91001107692718	3.25206235647201	3.80275223255158
20	3	0.15	0	7.5	1	2.59586388155818	1.69420243836728	1.31911483523281	6.41926850012494	0.869838800430298	0.935613738000393	1.01562151312828	1.14061094522476	1.60666865110397	2.38322567939758	3.27131575345993	4.26042037010193	5.03243353366852	5.75682828426361	6.71568466663361
20	3	0.15	0	10	1	3.72474218105674	5.53981878509401	1.43212889517594	6.41065399876968	0.884660043716431	0.953803993761539	1.04211652874947	1.21734251976013	1.91407796740532	3.223428606987	4.93280971050263	6.80945510864258	8.25186424255371	9.60395631790159	11.4150673484802
20	3	0.15	1	0	1	1.05436935298443	0.0263918883616652	0.714352032851423	4.30609584885301	0.732387111186981	0.780271588265896	0.819358503818512	0.865852880477905	0.943162009119987	1.03527164459229	1.1489420235157	1.265886926651	1.34317306280136	1.41656693518162	1.51508382797241
20	3	0.15	1	1	1	1.0828875072062	0.0287466108234591	0.661026462249185	4.01686430226253	0.752357145547867	0.795807917416096	0.835976210236549	0.882619857788086	0.966996684670448	1.06775897741318	1.18022134900093	1.30049703121185	1.38298505544662	1.46557165682316	1.57656133532524
20	3	0.15	1	2	1	1.16957409725189	0.0446318603322495	0.950061273045954	5.4020745409024	0.789224777817726	0.833821906149387	0.878146985173225	0.929302728176117	1.02193322777748	1.14376592636108	1.28847754001617	1.44209282398224	1.54590656161308	1.64998599588871	1.78544339179993
20	3	0.15	1	3	1	1.31767582807541	0.0896723157809879	1.09147867923472	5.33619490841312	0.81900371491909	0.869718424975872	0.918927752971649	0.985187023878098	1.10685768723488	1.27174937725067	1.47966802120209	1.70491528511047	1.86602026820183	2.02370567917824	2.23865538835526
20	3	0.15	1	5	1	1.76668882699609	0.397958021192813	1.37296287484865	7.17065598430153	0.85272151350975	0.918927657604218	0.97783345580101	1.06904953718185	1.30642831325531	1.66597640514374	2.09579193592072	2.57007114887238	2.91845442056656	3.25948686599731	3.76359409332276
20	3	0.15	1	7.5	1	2.65701438674331	1.73916602378277	1.27374390576666	5.67087822706307	0.871574459075928	0.951320858299732	1.02576009631157	1.17472180128098	1.66708466410637	2.45673370361328	3.33911323547363	4.36725716590882	5.07285721302032	5.88662450313568	6.99973534584046
20	3	0.15	1	10	1	3.86833645011783	5.51110640456754	1.45257862738314	7.07297182306065	0.893576900362968	0.971847841143608	1.05403903722763	1.24096541404724	2.11750280857086	3.48945617675781	5.02621209621429	6.8612642288208	8.28153429031372	9.59676048755646	11.6160242080689
20	3	0.2	0	0	1	1.05436546245217	0.0247531430766409	0.606182629688419	3.98724386643187	0.737974959015846	0.787632250785828	0.824931371212006	0.868814516067505	0.944489791989326	1.0383552312851	1.14927288889885	1.26080576181412	1.33134937286377	1.3906790882349	1.48580085396767
20	3	0.2	0	1	1	1.08373267083168	0.029620976440613	0.712876451347489	4.29974414738316	0.745130918622017	0.796630614995956	0.834552374482155	0.883626335859299	0.965837150812149	1.06528007984161	1.18197995424271	1.30805393457413	1.39120867848396	1.46628964841366	1.57099449038506
20	3	0.2	0	2	1	1.1859081477046	0.0476645426356059	1.09907473543588	6.31463933649678	0.795870305299759	0.845018595457077	0.88816351890564	0.938498222827911	1.03816589713097	1.15765565633774	1.30332541465759	1.46266444921494	1.57179684042931	1.68951906859875	1.85592038154602
20	3	0.2	0	3	1	1.35043784075975	0.0937682638552884	1.33672063349835	8.09944889502866	0.840065256953239	0.892024925351143	0.943699151277542	1.00964990854263	1.13576197624207	1.30737000703812	1.51817542314529	1.73463335037231	1.89006489515304	2.0685836315155	2.27547976970673
20	3	0.2	0	5	1	1.86317400343418	0.410526657460634	1.35584674771979	6.75172859998316	0.905964918732643	0.972673779726028	1.04091073274612	1.15098725557327	1.40857088565826	1.75677561759949	2.18841868638992	2.68194713592529	3.04596875905991	3.39650502204895	3.91774025440216
20	3	0.2	0	7.5	1	2.82866432750225	1.87957578642679	1.55542397423021	7.8126788762855	0.924418767690659	0.999224808812141	1.11650928854942	1.3186087846756	1.86886394023895	2.60298132896423	3.49123966693878	4.53284449577332	5.28272747993469	6.15646508932113	7.49005824089051
20	3	0.2	0	10	1	4.08860376190543	6.00002025429397	1.61788401396821	8.05517019455276	0.919189169406891	1.02704565227032	1.16027926206589	1.48246973752975	2.34289866685867	3.5986647605896	5.25691521167755	7.21226115226746	8.68454031944274	10.1292685747147	12.2172964382172
20	3	0.2	1	0	1	1.05215936518908	0.0258687110252081	0.638582904171665	3.93530366947041	0.737413911819458	0.783159525692463	0.820430925488472	0.863598442077637	0.938387230038643	1.03654539585114	1.14802685379982	1.26254425048828	1.33694552779198	1.40884709358215	1.50274720788002
20	3	0.2	1	1	1	1.08748560634851	0.0295256269937056	0.730353821851642	4.46479299138051	0.745831798911095	0.79879571646452	0.838932326436043	0.888223117589951	0.970686390995979	1.06954503059387	1.18800270557404	1.30675412416458	1.38846763372421	1.47816227674484	1.57851192831993
20	3	0.2	1	2	1	1.18435568659306	0.047909246586501	0.964387405917673	5.1694098402353	0.78595197737217	0.837099236249924	0.883718883991242	0.934938538074493	1.03253322839737	1.1571741104126	1.30498048663139	1.46414787769318	1.57152718901634	1.69023512601852	1.85639230251312
20	3	0.2	1	3	1	1.34728121107817	0.0917397096075807	1.1500749767442	5.8026195348619	0.845590627193451	0.900629217922688	0.946659129858017	1.0101233959198	1.13350266218185	1.30365753173828	1.50615510344505	1.73716441392899	1.89037445187569	2.06900672316551	2.302958381176
20	3	0.2	1	5	1	1.88383419581056	0.434431818329793	1.81632368642669	13.0463282381408	0.901757475137711	0.97067469060421	1.04655374288559	1.16995400190353	1.42355808615685	1.78508913516998	2.20786583423615	2.69938361644745	3.04161454439163	3.41250806450844	4.00454588413239
20	3	0.2	1	7.5	1	2.89832555698156	1.89908647090414	1.43121302036918	7.23733081285313	0.919719621539116	1.0045703202486	1.126935338974	1.35799491405487	1.93531480431557	2.68728613853455	3.56437146663666	4.6561005115509	5.4111888885498	6.2463338971138	7.48435939311981
20	3	0.2	1	10	1	4.26055117090344	6.20271762869493	1.87546698737123	12.6492255852778	0.952408953905106	1.04615086913109	1.19074844121933	1.54476486444473	2.52480643987656	3.84462594985962	5.4307028055191	7.31307039260864	8.7733293056488	10.3493020534515	12.3493898773194
20	3	0.25	0	0	1	1.05339513482451	0.0261367236255724	0.596882864742978	3.75095912951078	0.730904207825661	0.776251442730427	0.819077974557877	0.861673128604889	0.942899078130722	1.03700548410416	1.14971432089806	1.26367344856262	1.34358631968498	1.41888328790665	1.50432256817818
20	3	0.25	0	1	1	1.08857297902405	0.0305330432473574	0.728013494577453	4.28326350007951	0.748989770412445	0.797540976107121	0.840738692879677	0.885612416267395	0.96841524541378	1.07012659311295	1.18868163228035	1.31623344421387	1.40247159600258	1.48260372281075	1.59277917861939
20	3	0.25	0	2	1	1.19676377642155	0.047851224300005	0.954549670206622	5.06467862945443	0.801682086586952	0.854589639604092	0.900362765789032	0.950013667345047	1.04275208711624	1.16850030422211	1.31861034035683	1.47625687122345	1.59121714830399	1.69927628934383	1.8618125140667
20	3	0.25	0	3	1	1.3624469976306	0.0937349861376986	1.16637863337042	5.85790260689651	0.852040772438049	0.906443291902542	0.954523369669914	1.02041898965836	1.14764624834061	1.31954115629196	1.5242971777916	1.74527909755707	1.9115448474884	2.08565252423286	2.3461469745636
20	3	0.25	0	5	1	1.91230682017207	0.417769796533872	1.65677312423627	10.2531062435257	0.931295104622841	0.999457985162735	1.08589137792587	1.21593763828278	1.47012287378311	1.81201058626175	2.22637069225311	2.70569398403168	3.06309624910355	3.45891323685646	4.01199728012085
20	3	0.25	0	7.5	1	2.95011815851927	1.96599869178934	1.80772406902708	10.3160735323901	0.95708335340023	1.06773707568645	1.22533070445061	1.46504901647568	2.00964313745499	2.70114052295685	3.56307345628738	4.65793838500977	5.51710088253021	6.38108329772948	7.69895249843598
20	3	0.25	0	10	1	4.28416223788858	6.1287384475006	1.59081048751723	7.20093242743363	0.977213131189346	1.10033359229565	1.30976057052612	1.72753629684448	2.54561787843704	3.78927481174469	5.39482498168945	7.3975748538971	9.06069846153259	10.4664816141128	12.8294767856598
20	3	0.25	1	0	1	1.04949145261645	0.025277340778248	0.583541115451942	3.72809911118286	0.730636018514633	0.785031779110432	0.820487362146378	0.861335164308548	0.937704190611839	1.03566390275955	1.14438873529434	1.25712748765945	1.33197423815727	1.40344108045101	1.4945118534565
20	3	0.25	1	1	1	1.08616594692469	0.0301869831784797	0.699150627445007	4.11109862257213	0.749981218576431	0.794090457260609	0.839532652497292	0.883680826425552	0.965904608368874	1.06747615337372	1.18631017208099	1.31120471954346	1.39971721768379	1.47693435251713	1.58129380226135
20	3	0.25	1	2	1	1.19512677550912	0.0469811494191007	1.00338839460466	5.31088181404854	0.807089718580246	0.853111770749092	0.899036252498627	0.950684207677841	1.04480355978012	1.16457259654999	1.31321030855179	1.471961414814	1.58525128960609	1.69977956712246	1.85961358070374
20	3	0.25	1	3	1	1.37304627946615	0.0988889376400478	1.40738493281766	8.10488380121094	0.853047542572021	0.914443196356297	0.964744213223457	1.0317907333374	1.15732002258301	1.32446926832199	1.53254699707031	1.764668405056	1.93551883101463	2.11812618374825	2.35882516622544
20	3	0.25	1	5	1	1.91698398911357	0.401513456992132	1.36969907726909	6.77867602867742	0.934303832650185	1.01224904954433	1.09464871883392	1.2246502995491	1.4791057407856	1.8189263343811	2.22385668754578	2.70443329811096	3.08653752803802	3.44434183835983	4.00086234092712
20	3	0.25	1	7.5	1	2.99449367409349	2.01625766754187	1.89310048680801	11.198512243178	0.957761420607567	1.05593417882919	1.21037984490395	1.49099419116974	2.05874568223953	2.75143027305603	3.62056517601013	4.70339698791504	5.47870547771454	6.48156105279922	7.85064874649048
20	3	0.25	1	10	1	4.45243953966498	6.3736612764233	1.78938864126253	9.26261631978644	0.982747703194618	1.12414983212948	1.32889683842659	1.82352895736694	2.76187425851822	3.98909497261047	5.53214275836945	7.51332426071167	9.09624338150024	10.8781921386719	13.3825645065308
20	3	0.3	0	0	1	1.05200711658001	0.0259062125051339	0.639315711547683	3.98772160478295	0.734524675011635	0.777907086908817	0.818434342741966	0.863726544380188	0.938857406377792	1.03630179166794	1.14744675159454	1.26035505533218	1.33930309414864	1.41278911232948	1.50257902145386
20	3	0.3	0	1	1	1.08853517460823	0.0304429074429484	0.82472050240019	5.26363712967556	0.747975410223007	0.794584269821644	0.837021461129189	0.886619758605957	0.971347749233246	1.07118010520935	1.18819436430931	1.30814542770386	1.39188298583031	1.47690607309341	1.59950920462608
20	3	0.3	0	2	1	1.19461369447708	0.0505376026008496	1.15086138630327	6.14001990953566	0.80062530875206	0.851097266376019	0.894499972462654	0.943423223495483	1.04056596755981	1.16231405735016	1.31431871652603	1.4810368180275	1.59293041825294	1.72102015018463	1.88314804434776
20	3	0.3	0	3	1	1.36617498810887	0.0961936387032623	1.60952958403859	9.29977675289971	0.86728034734726	0.921103155612946	0.973553976416588	1.0345040678978	1.15631631016731	1.32118797302246	1.51275876164436	1.74556221961975	1.904538667202	2.09661223292351	2.35915079116821
20	3	0.3	0	5	1	1.91391851519942	0.413635750303382	1.84326827822726	10.0845360127689	0.946051449775696	1.03347101509571	1.12290835380554	1.25147055387497	1.48772558569908	1.80007392168045	2.19905251264572	2.663738322258	3.07923277616501	3.52327826619148	4.12117506980896
20	3	0.3	0	7.5	1	2.94478364075422	1.85512789681687	1.87241993894706	10.226885738146	0.981039954423905	1.09929644167423	1.25844815969467	1.54053299427033	2.04949182271957	2.69670617580414	3.52323859930038	4.57433695793152	5.38309853076935	6.32477580308914	7.77783811569214
20	3	0.3	0	10	1	4.3409541977644	6.44071176394219	1.81215473577534	8.43349726505029	0.98349802672863	1.1312882989645	1.38637684583664	1.83288774490356	2.62811201810837	3.75973331928253	5.38644027709961	7.50724110603333	9.17054805755615	10.9483457565308	13.2927098178864
20	3	0.3	1	0	1	1.05063136895895	0.0257666631181286	0.638894227171574	3.97524560344026	0.729141271114349	0.776630303263664	0.81893475651741	0.863477677106857	0.939326137304306	1.03484064340591	1.14339178800583	1.25866415500641	1.34536372423172	1.41020373106003	1.49510206341744
20	3	0.3	1	1	1	1.08481017482281	0.029539850103802	0.775421252284923	4.58053175424423	0.754817644953728	0.800388531386852	0.83887482881546	0.886066144704819	0.96538744866848	1.06849855184555	1.18492105603218	1.30152199268341	1.38871542811394	1.46773238480091	1.58860933542252
20	3	0.3	1	2	1	1.19366651874781	0.0484924917549665	1.04214217262957	5.69004786207146	0.80182296872139	0.849743190407753	0.893673199415207	0.948835211992264	1.04213482141495	1.16278827190399	1.31305372714996	1.47522435188294	1.58951431512833	1.70252496898174	1.86566327810287
20	3	0.3	1	3	1	1.36407349421382	0.0918638526208952	1.36631802723162	7.59472849717193	0.857875128388405	0.91360529512167	0.969743767380714	1.03314666748047	1.1553390622139	1.31879448890686	1.5214010477066	1.74685997962952	1.8968405008316	2.0589808344841	2.31267113685608
20	3	0.3	1	5	1	1.92176519916058	0.421182182875451	1.98871424832372	11.9608904043534	0.956711613535881	1.04268186986446	1.12513657808304	1.24893356561661	1.50068065524101	1.80927538871765	2.20196843147278	2.6771550655365	3.06960184574127	3.48892808556557	4.18456654548645
20	3	0.3	1	7.5	1	3.00245153805614	2.0314542475761	2.14560404117942	12.4585039142053	0.976410025954246	1.0813756018877	1.28126038312912	1.574842274189	2.10332143306732	2.74443876743317	3.5746351480484	4.61770448684692	5.50929586887359	6.6248349070549	8.09994023323059
20	3	0.3	1	10	1	4.47476072775125	6.42445840731117	1.93126864965352	10.0771601359829	0.990059041380882	1.1232887595892	1.39443681836128	1.92602607011795	2.81225901842117	3.97357475757599	5.48063135147095	7.499817943573	9.26357321739197	10.9433437585831	13.4889300441742
20	4	0.05	0	0	1	1.04100246747136	0.0161208255638803	0.471925467090002	3.71174687508693	0.772788905501366	0.814326541125774	0.849599090218544	0.888370835781097	0.955841854214668	1.03024953603745	1.11774501204491	1.20656371116638	1.26235616803169	1.32382370531559	1.38684426903725
20	4	0.05	0	1	1	1.05190974820852	0.0167562529432328	0.53221635396374	3.83595839910921	0.784158155918121	0.821907234191895	0.859045654535294	0.898309391736984	0.96375960111618	1.04127967357636	1.12862691283226	1.22139241695404	1.28076058626175	1.33134502768517	1.40035207390785
20	4	0.05	0	2	1	1.09264079006314	0.0241418025410703	0.809235739612698	4.46959830829049	0.796168439388275	0.838081341981888	0.875716528296471	0.916961973905563	0.987117186188698	1.07207435369492	1.17907154560089	1.29288331270218	1.37259742021561	1.45361204147339	1.54626945257187
20	4	0.05	0	3	1	1.15334445456266	0.046483676313215	1.26164615019757	5.8875110141118	0.806399294734001	0.849118369817734	0.882097947597504	0.926342970132828	1.0038349032402	1.11124408245087	1.26247650384903	1.4396613240242	1.56181723475456	1.68661178350449	1.84471003770828
20	4	0.05	0	5	1	1.34349165856242	0.196525480338888	1.52291113603141	5.9238479668596	0.812764192223549	0.853837387263775	0.891714549064636	0.939095383882523	1.02623045444489	1.18762445449829	1.56469854712486	1.97345616817474	2.23836687803268	2.49188002943993	2.7875966501236
20	4	0.05	0	7.5	1	1.71170891727805	0.910655976935347	1.69351171059286	6.25840246239205	0.816838146448135	0.858211673796177	0.896254971623421	0.94727646112442	1.04045134782791	1.26472532749176	2.17046022415161	3.10040307044983	3.63789920806885	4.2037858247757	4.87372919559479
20	4	0.05	0	10	1	2.16754461380243	2.68497703849429	1.95758645601664	8.01826507361799	0.820594730973244	0.866142509877682	0.903060868382454	0.949024993181229	1.05248132348061	1.35330700874329	2.8546895980835	4.48556489944458	5.46827251911163	6.49933630228042	7.84795958042145
20	4	0.05	1	0	1	1.03931099401712	0.0154877359290259	0.443686908723154	3.60730721779497	0.770650110244751	0.817764630913734	0.851151713728905	0.889859515428543	0.9547468572855	1.03006076812744	1.11431434750557	1.20213944911957	1.25640242695808	1.30784319639206	1.38100801587105
20	4	0.05	1	1	1	1.05053466325998	0.016700317808872	0.470950758765246	3.67176437440817	0.779664249420166	0.821852143108845	0.854532763361931	0.894230890274048	0.96205960214138	1.04059028625488	1.12937945127487	1.21652145385742	1.27604318261147	1.33897277712822	1.40036178708077
20	4	0.05	1	2	1	1.09159060775638	0.022927627146624	0.789738231496791	4.6590428566933	0.803334896564484	0.844375649094582	0.879006123542786	0.918412631750107	0.986694946885109	1.07319283485413	1.17935454845428	1.28763637542725	1.36305621862411	1.43364795744419	1.53436600446701
20	4	0.05	1	3	1	1.15079987353683	0.0457261728516616	1.24696341762491	6.10110701215778	0.801180186271668	0.83916886895895	0.880516612529755	0.925540482997894	1.002217233181	1.11083173751831	1.25965389609337	1.43729281425476	1.55357726216316	1.66208741664886	1.79906303524971
20	4	0.05	1	5	1	1.3581068072319	0.212425375057896	1.59071502355011	6.13293623287182	0.81798832654953	0.859860956668854	0.897884178161621	0.944057327508926	1.03425517678261	1.19119614362717	1.57597994804382	2.01088070869446	2.27901229858398	2.54252774715424	2.88931793928146
20	4	0.05	1	7.5	1	1.745504103297	0.949922353158521	1.61226714588114	5.81968077807789	0.80988741517067	0.858843019604683	0.899298804998398	0.948062998056412	1.04529896378517	1.28396725654602	2.23154103755951	3.16437180042267	3.72475516796112	4.25207672119141	4.95785806179047
20	4	0.05	1	10	1	2.24571125613451	2.7751226203325	1.74187389361468	6.95116360080846	0.822230252027512	0.86443846821785	0.90499601662159	0.952172923088074	1.05233374238014	1.40676432847977	3.09658879041672	4.6824125289917	5.57447123527527	6.43961025476455	7.73467103004456
20	4	0.1	0	0	1	1.03982584144473	0.0150877450782852	0.406879401809215	3.51182228584198	0.775327568054199	0.817288945615292	0.852764356136322	0.892967641353607	0.956346660852432	1.03134721517563	1.11478379368782	1.19936889410019	1.25360822677612	1.30953519046307	1.36260296225548
20	4	0.1	0	1	1	1.06222942504883	0.0179225754582851	0.559200264232787	3.91246642224035	0.789688528180122	0.831255508959293	0.863911041617394	0.904411429166794	0.972044765949249	1.04959380626678	1.14149531722069	1.23573105335236	1.29852239489555	1.35506216287613	1.43525884389877
20	4	0.1	0	2	1	1.12592048866153	0.0281361246757788	0.800806669108559	4.54875660908054	0.808356117606163	0.85208720266819	0.89222973883152	0.934388822317123	1.00708267092705	1.1055566072464	1.22157552838326	1.34601004123688	1.43245095610619	1.50852370858192	1.59618434906006
20	4	0.1	0	3	1	1.23536113725305	0.0609026568883118	1.20599695591798	6.11401381460145	0.835126664042473	0.879700340330601	0.91751292347908	0.966091299057007	1.05891159176826	1.19580489397049	1.36536261439323	1.55724244117737	1.69431930184364	1.82254670262337	2.00059090852737
20	4	0.1	0	5	1	1.57364970172644	0.283552718228543	1.22662259643927	5.53766649764313	0.849446877837181	0.902268552780151	0.949224534630775	1.00679416656494	1.15008753538132	1.46864891052246	1.87949323654175	2.29135410785675	2.55626944303512	2.83851385712623	3.18897598743439
20	4	0.1	0	7.5	1	2.19871059325337	1.33069443676767	1.32664971061309	5.64234776431977	0.858245465159416	0.912055550515652	0.956736770272255	1.02460653781891	1.24765530228615	1.92543423175812	2.8508871793747	3.77141969203949	4.40854277610779	4.98878492116928	5.82360200881958
20	4	0.1	0	10	1	3.02234034639001	4.13660023060876	1.5411108584269	7.12273178940575	0.856900532245636	0.91683024764061	0.965727582573891	1.03872672319412	1.34121263027191	2.51395654678345	4.10247111320496	5.73640222549439	6.90403923988342	8.13997142314911	9.65383521080017
20	4	0.1	1	0	1	1.03721256394386	0.0156470584566686	0.49492139459452	3.7617844499749	0.777619825005531	0.81368295699358	0.849872997403145	0.887523078918457	0.953729927539825	1.0269376039505	1.11182671785355	1.19976303577423	1.26165332198143	1.31533361375332	1.37171909451485
20	4	0.1	1	1	1	1.06257791715264	0.0175248842288119	0.536512654488808	3.86759164284162	0.785887745022774	0.828583273291588	0.86729656457901	0.908392238616943	0.972029790282249	1.05042219161987	1.14127108454704	1.234193110466	1.29575847387314	1.35328266918659	1.43028506040573
20	4	0.1	1	2	1	1.12959651894569	0.0285271999044117	0.811778522706691	4.47787535469196	0.814622179865837	0.85706972181797	0.891971066594124	0.934490692615509	1.01318669319153	1.10954880714417	1.22264331579208	1.34899127483368	1.43641600608826	1.51627956628799	1.636320759058
20	4	0.1	1	3	1	1.24415833169818	0.0617894567229104	1.10763689952929	5.19201234501668	0.842090111374855	0.888671788573265	0.924657639861107	0.97032014131546	1.06466087698936	1.20268267393112	1.37818315625191	1.57133905887604	1.70119076967239	1.8358000844717	2.03751303672791
20	4	0.1	1	5	1	1.59524204687476	0.309964842383603	1.40899735977776	8.48031147475608	0.851607306599617	0.900365003943443	0.944965514540672	1.00302131175995	1.15643334388733	1.48564696311951	1.91434398293495	2.33202493190765	2.60992189645767	2.86543549895286	3.30362676620484
20	4	0.1	1	7.5	1	2.24602665222883	1.34155137688856	1.16544616872481	4.82375261241701	0.859887138009071	0.911193338036537	0.957525432109833	1.02859332561493	1.2517394721508	2.02436506748199	2.92435437440872	3.82784748077393	4.40494048595428	4.9734460234642	5.82133890151978
20	4	0.1	1	10	1	3.15572720409036	4.27466464969068	1.34178525605882	5.77922500618234	0.870445821285248	0.92003303617239	0.969228804111481	1.04254086017609	1.37741601467133	2.72777271270752	4.30900895595551	5.89472222328186	7.05893728733062	8.15869300365448	9.67734345436096
20	4	0.15	0	0	1	1.03907504659295	0.0154529476438923	0.491248708633393	3.78268532590947	0.777929137349129	0.816681353747845	0.85418164730072	0.892049443721771	0.954540267586708	1.03069657087326	1.11343702673912	1.19912918806076	1.25674477219582	1.30716901123524	1.38149386167526
20	4	0.15	0	1	1	1.06950061445832	0.0179660808747913	0.537891232576472	3.71109951155181	0.790735272169113	0.835409703850746	0.871487912535667	0.911514091491699	0.977931022644043	1.05905568599701	1.14972719550133	1.24228887557983	1.30859768390656	1.36658681035042	1.44161898851395
20	4	0.15	0	2	1	1.15410840758085	0.0292929985610891	0.874985265537026	4.98010594741524	0.833724993467331	0.877263431251049	0.913081049919128	0.958946192264557	1.03613942861557	1.13198697566986	1.25080195069313	1.37313631772995	1.45428112149239	1.54543590247631	1.6534038066864
20	4	0.15	0	3	1	1.29379799465537	0.0670355909439669	1.13101119596322	6.04687273767684	0.862576262950897	0.905436085164547	0.948175033926964	1.0046079993248	1.10845416784287	1.25694698095322	1.43665114045143	1.62871533632278	1.76738274097443	1.89222322404385	2.07769417524338
20	4	0.15	0	5	1	1.74083988543749	0.332646328164083	1.18758122843481	5.91182039780884	0.905986841320992	0.952879458665848	0.999943667650223	1.08415797948837	1.30614677071571	1.65470695495605	2.05682790279388	2.48168740272522	2.78719182014465	3.08195931911469	3.51774163246155
20	4	0.15	0	7.5	1	2.53466958926916	1.54365175017317	1.35505574041049	6.77374969843176	0.907091647982597	0.963269416987896	1.02952062487602	1.14593040943146	1.59056350588799	2.33635222911835	3.19229751825333	4.12651238441467	4.82001512050629	5.48400284051895	6.57225496292115
20	4	0.15	0	10	1	3.57653250396848	4.73106111947389	1.37032269634291	6.22270662919037	0.914993380904198	0.970897971093655	1.03839669823647	1.18502168655396	1.91003355383873	3.1604026556015	4.70809674263001	6.46236982345581	7.68278107643127	8.78723654747009	10.3954876613617
20	4	0.15	1	0	1	1.04020205348134	0.0158473335627128	0.465223675715313	3.67354341289456	0.775810478925705	0.815805476903915	0.850386130809784	0.888024926185608	0.956093445420265	1.03127467632294	1.11501750349998	1.20473660230637	1.26178837418556	1.31407035589218	1.38292258024216
20	4	0.15	1	1	1	1.06896128329039	0.0177389722303172	0.544842167512261	4.05083027987625	0.793127142190933	0.835470704734325	0.872195908427239	0.911601054668427	0.977165684103966	1.05780375003815	1.14935117959976	1.24001488685608	1.29977118372917	1.358288449049	1.43675025820732
20	4	0.15	1	2	1	1.15133668252826	0.0301818401569811	0.776787990236725	4.24646547984955	0.822686903476715	0.869943460822105	0.909345260262489	0.94992378950119	1.02909544110298	1.13107967376709	1.25288733839989	1.37633831501007	1.46235999464989	1.55146356523037	1.66082574725151
20	4	0.15	1	3	1	1.29715291494131	0.0673469031813493	1.03481696346461	5.53393875450986	0.851153167486191	0.905871704220772	0.94976190328598	1.0045300245285	1.11319759488106	1.25827151536942	1.44015383720398	1.63814933300018	1.77169146537781	1.90101118087769	2.0801957821846
20	4	0.15	1	5	1	1.74399106316566	0.339520357955841	1.24196263387445	6.51996761763596	0.888619297742844	0.944203980267048	1.00096080303192	1.0733864068985	1.30649304389954	1.66870373487473	2.06410431861877	2.46543748378754	2.78446681499481	3.12417436242104	3.5573353934288
20	4	0.15	1	7.5	1	2.58245691719651	1.54635448885056	1.2460798237787	6.09668506267038	0.902199822664261	0.956577941775322	1.02482032179832	1.1479534983635	1.63090971112251	2.4094580411911	3.2541247010231	4.1655300617218	4.81936244964599	5.53100687265396	6.51294814109803
20	4	0.15	1	10	1	3.76030404387116	4.84148149211145	1.3977839643817	7.19558624022929	0.924081375002861	0.979748310148716	1.04920991063118	1.21225908994675	2.10350030660629	3.44675517082214	4.90441942214966	6.51765432357788	7.81924953460693	8.95439155101776	10.7140452480316
20	4	0.2	0	0	1	1.03844350981712	0.0153886938363545	0.440561967773596	3.58494918842462	0.775840301513672	0.816527555882931	0.854449316859245	0.890998876094818	0.954978719353676	1.02805244922638	1.11369198560715	1.20127289295197	1.26080791354179	1.3073361903429	1.36473353385925
20	4	0.2	0	1	1	1.07231175364852	0.0184132391248118	0.564937466385864	3.97913010561598	0.79393923997879	0.834693521261215	0.870454013347626	0.911891120672226	0.979844659566879	1.06269270181656	1.15200510621071	1.245183801651	1.31247135996819	1.37452502846718	1.45426409006119
20	4	0.2	0	2	1	1.16672801674008	0.0308020564400521	0.791478008630564	4.48939342325497	0.833663907647133	0.881478795409203	0.916678011417389	0.963422423601151	1.04767608642578	1.14566838741303	1.26686149835587	1.39622554779053	1.48549478054047	1.56395557224751	1.67861313939095
20	4	0.2	0	3	1	1.32202678397298	0.0693998598622058	1.3111431944592	8.63778835425998	0.886823789477348	0.927219545841217	0.974786752462387	1.02988477945328	1.13918763399124	1.2855412364006	1.45863085985184	1.66178760528564	1.80391027331352	1.93056926727295	2.12949862957001
20	4	0.2	0	5	1	1.81879308440089	0.344932853874847	1.46358556377852	8.75286241250562	0.936527346372604	0.987459574639797	1.04727219343185	1.15071647167206	1.40205919742584	1.74173593521118	2.12245315313339	2.53888235092163	2.84928133487701	3.19667637348175	3.66467916488648
20	4	0.2	0	7.5	1	2.76688473396897	1.6490065462914	1.44729928808503	7.37917885542676	0.94254693031311	1.01916170418262	1.12812522053719	1.32659058570862	1.86397621035576	2.56780636310577	3.39224791526794	4.36693391799927	5.1135303735733	5.88035749197006	6.938284573555
20	4	0.2	0	10	1	3.95324772865176	5.27593779626217	1.6214793978803	8.46541251711603	0.972067034244537	1.04685075581074	1.1617506146431	1.48621889352798	2.31528931856155	3.51761174201965	5.00871562957764	6.89095630645752	8.21090869903564	9.6587369441986	11.9046137046814
20	4	0.2	1	0	1	1.03821799764037	0.0152329579527251	0.479670374891103	3.67538160007078	0.777037808299065	0.819905427098274	0.854157757759094	0.892247921228409	0.954118296504021	1.02853554487228	1.11198648810387	1.19894627332687	1.25641506910324	1.30694499313831	1.37099985122681
20	4	0.2	1	1	1	1.0722308524847	0.0181217641854307	0.59019535271283	4.03765007923136	0.794853484034538	0.842530623078346	0.87467215359211	0.914167928695679	0.979487404227257	1.0595229268074	1.15306013822556	1.24708081483841	1.30873393416405	1.369665402174	1.45208513021469
20	4	0.2	1	2	1	1.16749636387825	0.0317003418978236	0.984937688654509	5.84747531846694	0.842940829396248	0.884722842276096	0.920315077900887	0.962925082445145	1.04360455274582	1.14590454101563	1.26774781942368	1.39376723766327	1.48403043746948	1.57419523894787	1.70216968417168
20	4	0.2	1	3	1	1.32683599659801	0.0709680007545278	1.27994496573079	7.74568263928433	0.879432831406593	0.926981875300407	0.969915601611137	1.02901508808136	1.14117762446404	1.28889811038971	1.46659258008003	1.66782394647598	1.80614552497864	1.93080344200134	2.12328919649124
20	4	0.2	1	5	1	1.83367046670318	0.341367785633567	1.38893398688376	7.449486710852	0.934150402545929	0.985963270068169	1.05638836026192	1.16777999401093	1.42373651266098	1.76013231277466	2.14023554325104	2.52407264709473	2.85483586788178	3.18416112065315	3.74770665884018
20	4	0.2	1	7.5	1	2.84800766211152	1.68163457650691	1.35077967124647	7.03836089842306	0.960754750967026	1.03369225263596	1.13138799071312	1.36646620035172	1.92881938815117	2.65914165973663	3.4992840886116	4.46871309280396	5.18581063747406	5.87988256216049	6.93383149147034
20	4	0.2	1	10	1	4.15035239437819	5.23767628239774	1.36481030030639	6.49131208069037	0.973592326641083	1.05237819254398	1.18015310168266	1.58629604578018	2.53301215171814	3.7757043838501	5.28494799137116	7.07198061943054	8.39907994270325	9.74936249256134	11.6857478713989
20	4	0.25	0	0	1	1.04163784668446	0.016044530950359	0.530839878678358	4.0309994344366	0.774559888243675	0.817360278964043	0.852190524339676	0.890886580944061	0.95697982609272	1.03181403875351	1.11542367935181	1.20497537851334	1.26257875561714	1.31888805925846	1.38966837048531
20	4	0.25	0	1	1	1.07386736479402	0.0185060143967776	0.650009000934542	4.61477103453227	0.798448686599731	0.836240504682064	0.875767976045609	0.913596308231354	0.98063787817955	1.06222504377365	1.1545772254467	1.24564700126648	1.30876592993736	1.36611090600491	1.45769118189812
20	4	0.25	0	2	1	1.17349714567661	0.0317179245663799	1.06033281127896	6.49835471241829	0.844347612857819	0.889909166097641	0.926969712972641	0.970721006393433	1.05086430907249	1.15371334552765	1.26942819356918	1.3990357875824	1.48561073541641	1.5687412083149	1.70660251498222
20	4	0.25	0	3	1	1.33951515815854	0.0699225755512255	1.44989633005837	8.20027672532734	0.907621847987175	0.953342807292938	0.996487981081009	1.04761017560959	1.16030424833298	1.30079030990601	1.47230666875839	1.66253193616867	1.8007865011692	1.95655278563499	2.16358048677444
20	4	0.25	0	5	1	1.87556153136492	0.342848730753521	1.5649316361381	8.64949701823787	0.956249406337738	1.0286600112915	1.11409122943878	1.23893291950226	1.4778787791729	1.79074203968048	2.15639609098434	2.584312915802	2.91175374984741	3.28428989052772	3.73427258968354
20	4	0.25	0	7.5	1	2.87392913509011	1.67576877827287	1.62179482415518	8.81956933497513	0.983821665048599	1.07870588898659	1.21635046005249	1.48029946088791	1.99835166335106	2.64691185951233	3.48848342895508	4.46989669799805	5.22121686935425	6.09080070257186	7.1291019487381
20	4	0.25	0	10	1	4.18844372198582	5.45684737158232	1.48774605626834	6.50193315381722	0.990896476507187	1.09828528761864	1.29222241640091	1.72319991588593	2.57963633537293	3.70951783657074	5.25141966342926	7.18505926132202	8.56424908637999	10.3540029525757	12.2025171470642
20	4	0.25	1	0	1	1.03876157082915	0.0157238260791036	0.519169783703494	3.76025851744026	0.781762220859528	0.820802420377731	0.850915256142616	0.890280228853226	0.952403262257576	1.02856463193893	1.11325934529305	1.19902973175049	1.25938633084297	1.31493571698666	1.38675609707832
20	4	0.25	1	1	1	1.07136385224462	0.0181159667437579	0.619360292043997	4.05222482164684	0.801121327877045	0.840805412828922	0.873530837893486	0.911794203519821	0.979779645800591	1.05805057287216	1.1511917412281	1.24618334770203	1.31267330050468	1.36939972937107	1.43935715794563
20	4	0.25	1	2	1	1.17482625688314	0.0326515258264928	1.10035641737076	6.17568862442358	0.849510453343391	0.893315453827381	0.928750455379486	0.974134480953217	1.04947608709335	1.15167689323425	1.27426448464394	1.40585280656815	1.48813784718514	1.58277425765991	1.71541004776955
20	4	0.25	1	3	1	1.34440432855487	0.0688321489790143	1.31068680007702	7.40329097867869	0.907871924638748	0.953215928375721	0.99409738779068	1.04869763851166	1.16500568389893	1.30954492092133	1.48175927996635	1.66937125921249	1.8111964404583	1.95374942421913	2.16072447776794
20	4	0.25	1	5	1	1.88107804242969	0.362178935946663	1.92037357655433	12.2618617749851	0.961830796599388	1.03064655065537	1.11566144227982	1.23582174777985	1.47923871874809	1.79248321056366	2.16873550415039	2.57206892967224	2.90505667924881	3.27305470108986	3.87649553775787
20	4	0.25	1	7.5	1	2.89764185109735	1.62610638813269	1.55728679010589	8.45846949821257	0.979328655600548	1.07748979330063	1.22702684998512	1.50159826278687	2.03675383329391	2.69622528553009	3.50545811653137	4.45105934143066	5.22635831832885	6.01567227840423	7.1868450498581
20	4	0.25	1	10	1	4.34975904597044	5.62126590623423	1.71285665900236	9.65190092871634	0.993085598349571	1.09462443888187	1.30469819307327	1.79719687700272	2.76632511615753	3.95801270008087	5.42160201072693	7.19658818244934	8.71567707061768	10.2092065572739	12.3783752441406
20	4	0.3	0	0	1	1.0408139641583	0.0153785560680515	0.450669190398967	3.61457764372795	0.778309676647186	0.822382773458958	0.856082341074944	0.894674241542816	0.956224620342255	1.03076863288879	1.11595687270164	1.20195653438568	1.26370123624802	1.312432923913	1.37629630446434
20	4	0.3	0	1	1	1.07470629020333	0.0182237297533387	0.636494309561905	4.19412074903812	0.806276249885559	0.846403492987156	0.877383828163147	0.91507995724678	0.981367334723473	1.06340152025223	1.15431687235832	1.24888504743576	1.31258691549301	1.37066881656647	1.45836424589157
20	4	0.3	0	2	1	1.17558670672774	0.0316010627785787	1.0271034512763	5.63698018901592	0.847778507471085	0.894787552952766	0.934126567840576	0.975824022293091	1.05416178703308	1.15320855379105	1.27143955230713	1.40190049409866	1.4964263677597	1.5780686289072	1.71961724638939
20	4	0.3	0	3	1	1.34211155161858	0.0662586561553078	1.40352766051921	7.79968809602628	0.905585621595383	0.95758651047945	1.00412554144859	1.06201223134995	1.16805472970009	1.30561006069183	1.47254717350006	1.65323740243912	1.79611234068871	1.95449277460575	2.19161041021347
20	4	0.3	0	5	1	1.87005384929776	0.322814416198352	1.77945236715287	10.2551286251758	0.986841811537743	1.06130767762661	1.14313960075378	1.26800376176834	1.49722999334335	1.78698492050171	2.12413489818573	2.53746664524078	2.85251433849335	3.26271510720253	3.87506462335587
20	4	0.3	0	7.5	1	2.87893910039663	1.72276731940644	2.04745467912813	12.0167116657681	0.996036965250969	1.11337650418282	1.29755302071571	1.55771745443344	2.03217977285385	2.63257837295532	3.4252741932869	4.40712385177612	5.25701806545258	6.13714118003845	7.61895571231842
20	4	0.3	0	10	1	4.20686502788067	5.65886750891788	1.78231878754721	8.62214187658019	0.994692219495773	1.10698179602623	1.35168206691742	1.80919396877289	2.59999865293503	3.70268082618713	5.20697736740112	7.09642596244812	8.72205290794372	10.3108606815338	12.8652734088898
20	4	0.3	1	0	1	1.03833347814083	0.0152546681856013	0.483236907624324	3.6438703515831	0.780371801257133	0.821961724758148	0.855675834417343	0.892895662784576	0.954727798700333	1.02792650461197	1.11264395713806	1.19780838489532	1.2594433426857	1.31161141693592	1.37354295372963
20	4	0.3	1	1	1	1.07458465365171	0.0186714762523357	0.599752716595564	4.08017717942437	0.796155464053154	0.840820184350014	0.875220474600792	0.91528662443161	0.981159046292305	1.0616101026535	1.15644410252571	1.25122972726822	1.31830760240555	1.37833918333054	1.45627031207085
20	4	0.3	1	2	1	1.17111523352265	0.0309874735705954	1.12217226548712	6.95487628719715	0.851043831110001	0.893397535383701	0.92874721288681	0.97190934419632	1.05103740096092	1.15097874403	1.26803779602051	1.39082454442978	1.47525894641876	1.57333771586418	1.6923119354248
20	4	0.3	1	3	1	1.34390200029016	0.0704490482160682	1.72112273943607	10.6945508021358	0.912697519659996	0.961244015395641	1.00657145380974	1.06010084152222	1.16605588793755	1.30886965990067	1.47331434488297	1.6566145658493	1.79728989005089	1.96300293505192	2.21046523094177
20	4	0.3	1	5	1	1.86791929098964	0.325742403204412	1.83966536401575	11.5083935482256	0.970633649230003	1.0428772687912	1.13858439326286	1.26177499294281	1.50012767314911	1.77806681394577	2.12816351652145	2.54355430603027	2.83859891891479	3.24246869087219	3.83796559810639
20	4	0.3	1	7.5	1	2.91803968769312	1.71817248527033	1.9862120710064	11.6985605814619	0.998630284667015	1.0915828615427	1.27401801943779	1.57833118438721	2.084616959095	2.69494140148163	3.45270580053329	4.43980827331543	5.2394636631012	6.23548142910004	7.71508042335511
20	4	0.3	1	10	1	4.34739590265751	5.94180473535693	1.9171456268418	9.56100743061426	1.01704866290092	1.12414175868034	1.42450499534607	1.89859536886215	2.79574233293533	3.85185265541077	5.30128741264343	7.25391397476196	8.8793074131012	10.5394050598144	13.33975274086
25	2	0.05	0	0	1	1.07661935118621	0.0520102186643498	1.02409857065721	5.59020760637202	0.67505131483078	0.722698426246643	0.767677620053291	0.82001668214798	0.9163608700037	1.04608392715454	1.20210218429565	1.37109599113464	1.49189351201057	1.59293490946293	1.75820971131325
25	2	0.05	0	1	1	1.08809393280745	0.0536528985811642	0.949973403807562	4.84247990213199	0.671296709179878	0.723675490915775	0.772564476728439	0.82503154873848	0.926634564995766	1.05737811326981	1.21687826514244	1.38927549123764	1.51433213353157	1.61967965066433	1.77362565040588
25	2	0.05	0	2	1	1.12914107186198	0.0648835937082264	1.07099976646146	5.34019592791782	0.688350290060043	0.742124649882317	0.789729228615761	0.844530647993088	0.954082757234573	1.09148329496384	1.26519548892975	1.45096411705017	1.59382945299149	1.73685990869999	1.92898644208908
25	2	0.05	0	3	1	1.20509991398156	0.0997503727058974	1.34453521274539	6.67679008973315	0.70236763894558	0.757297709584236	0.808423081040382	0.867867749929428	0.986269176006317	1.15024709701538	1.35956221818924	1.61404484510422	1.78991828560829	1.9824977606535	2.20500586271286
25	2	0.05	0	5	1	1.42245096257329	0.285089143632953	1.73225273152517	8.93639082541469	0.714785957932472	0.775299496948719	0.831588786840439	0.901478761434555	1.04427862167358	1.2846902012825	1.67489340901375	2.12574148178101	2.45453171730041	2.75735325217247	3.19804610967636
25	2	0.05	0	7.5	1	1.79472347332835	0.987614283751519	1.75107887752194	7.07505635408554	0.718039597272873	0.786523965001106	0.841717472672463	0.914834249019623	1.08274313807487	1.44764524698257	2.24629908800125	3.12679946422577	3.77681559324264	4.41132547855377	5.23824097156525
25	2	0.05	0	10	1	2.35053228997588	2.97601807262208	1.89952325031348	8.21570471583772	0.738748773336411	0.797093077003956	0.848876908421516	0.928318303823471	1.11380711197853	1.64224672317505	3.12491494417191	4.75809378623963	5.79947917461395	6.78346642255783	8.16088438987732
25	2	0.05	1	0	1	1.07924308621883	0.0527490059416932	0.928431217127026	4.72544506723709	0.672013827562332	0.725296078622341	0.763045614957809	0.818226319551468	0.917049035429955	1.04836481809616	1.20682466030121	1.37922821044922	1.5011362016201	1.61285614967346	1.77020563602448
25	2	0.05	1	1	1	1.09459388163686	0.0563366101347523	1.01173266727153	5.3902572620443	0.681209102869034	0.731972348690033	0.773928129673004	0.825716263055801	0.927641555666924	1.06122624874115	1.22514489293098	1.4031970500946	1.5264121234417	1.63498760163784	1.8035077893734
25	2	0.05	1	2	1	1.1294071741879	0.0640223844990561	1.05324045245586	5.38127886549727	0.69035241663456	0.745261372625828	0.78782801926136	0.848119020462036	0.951574370265007	1.09169882535934	1.26416099071503	1.45545923709869	1.60037732720375	1.72125220000744	1.90816764831543
25	2	0.05	1	3	1	1.20317450105548	0.095301915110684	1.27766689592891	6.24362954113473	0.706771361231804	0.760253643989563	0.808092141151428	0.868887114524841	0.990346342325211	1.15110754966736	1.35972058773041	1.59968369007111	1.7707937002182	1.95430570542812	2.17294816970825
25	2	0.05	1	5	1	1.42529842668772	0.289509490374962	1.53006896007437	6.5185913230482	0.716654003858566	0.770265784859657	0.822148969769478	0.900066655874252	1.04028627276421	1.28022223711014	1.68124613165855	2.13793919086456	2.47359538078308	2.79598595499992	3.22841237783432
25	2	0.05	1	7.5	1	1.84257969269156	1.05462616296967	1.67345504747772	6.89573774330322	0.721942766904831	0.787277495861054	0.84361854493618	0.91955971121788	1.09128627181053	1.48803621530533	2.34210443496704	3.26899273395538	3.85042947530746	4.47129257917404	5.20823049545288
25	2	0.05	1	10	1	2.42267833480835	3.13767666881028	1.84772051969085	8.13606009588271	0.731431391835213	0.790295353531838	0.85177346765995	0.931709921360016	1.12109413743019	1.73681992292404	3.26024562120438	4.78466353416443	5.88054542541504	7.05778949260711	8.56782542228699
25	2	0.1	0	0	1	1.07637774901986	0.0518905430501384	1.00892214282478	5.24388901942485	0.676045021414757	0.722980189323425	0.767590609192848	0.819659632444382	0.916449546813965	1.04424852132797	1.19935169816017	1.37119433879852	1.49067513942719	1.60733477473259	1.74691754102707
25	2	0.1	0	1	1	1.10040943330824	0.0557792284315909	0.940790017911266	4.80961609536469	0.691431553959847	0.734157451987267	0.781124520301819	0.830629104375839	0.933846279978752	1.06603693962097	1.23073717951775	1.40801907777786	1.52498492598534	1.66084116101265	1.80908021688461
25	2	0.1	0	2	1	1.17325115040839	0.0733994897002249	1.02176577101623	4.96028882530574	0.709807565808296	0.75780179053545	0.807713443040848	0.869693726301193	0.983413189649582	1.13564431667328	1.31774839758873	1.5244079709053	1.66473083496094	1.81545020639896	2.02404275894165
25	2	0.1	0	3	1	1.29977442186475	0.123690384439609	1.2848248623721	6.52049568809595	0.735764502286911	0.797052630782127	0.854322552680969	0.920235025882721	1.0533561706543	1.23767685890198	1.48138833045959	1.75433325767517	1.96262597441673	2.14340465664864	2.38709468364716
25	2	0.1	0	5	1	1.66739006156921	0.4016232082746	1.35111856133538	6.28395738313195	0.773431058526039	0.835048818588257	0.900294291973114	0.992722594738007	1.20033207535744	1.54215157032013	1.9918232858181	2.50011270046234	2.85102630853653	3.2177964925766	3.66495184183121
25	2	0.1	0	7.5	1	2.34797557566166	1.54978699462278	1.6238780205047	9.27761881720001	0.788907912373543	0.856559635698795	0.939011940360069	1.05118367671967	1.39546552300453	2.07917368412018	3.00523120164871	3.93493597507477	4.64303889274597	5.34977515935898	6.33061523914337
25	2	0.1	0	10	1	3.26309957842231	4.7564708429563	1.58009081860495	7.04757525842789	0.779816074967384	0.854262392222881	0.942282348871231	1.08356038331985	1.57030445337296	2.74205601215363	4.33742034435272	6.09713845252991	7.44263324737548	8.78038871288299	10.4660770511627
25	2	0.1	1	0	1	1.07464882888496	0.0516239373672597	0.939312717242185	4.78058798625508	0.670472081899643	0.720695148408413	0.765531051158905	0.81510129570961	0.91509935259819	1.04416197538376	1.20182830095291	1.36737542152405	1.48782159090042	1.6003025829792	1.75300547003746
25	2	0.1	1	1	1	1.10828978845477	0.0575360382598233	1.01639459227235	5.17286944425754	0.692540512681008	0.743001529574394	0.78126922249794	0.83741649389267	0.939846575260162	1.07573813199997	1.24178910255432	1.42119094133377	1.54482060670853	1.65984795987606	1.81643133401871
25	2	0.1	1	2	1	1.17612452145815	0.0757795132607431	1.14895533944567	6.08889350836376	0.701931508183479	0.761641317605972	0.809597215056419	0.869200223684311	0.983045592904091	1.13549649715424	1.32347023487091	1.53303774595261	1.67210524082184	1.80544974207878	2.02721438884735
25	2	0.1	1	3	1	1.28895734512806	0.118401064093498	1.32703564152466	6.80177645123212	0.734741063117981	0.793354980647564	0.84483956694603	0.921582573652267	1.04944112896919	1.22969937324524	1.46192842721939	1.73195052146912	1.9257032930851	2.12578026652336	2.3864718747139
25	2	0.1	1	5	1	1.65974977889061	0.38649280211425	1.25267737265006	5.57869258128567	0.762437081336975	0.832570818066597	0.893429869413376	0.987040710449219	1.19871839880943	1.53798514604568	1.99557504057884	2.48319549560547	2.81678941249847	3.16059174537659	3.61827801465988
25	2	0.1	1	7.5	1	2.41622868717015	1.56552270059769	1.33341017675335	5.94734166167887	0.791497299671173	0.85969750136137	0.949006149172783	1.0769339799881	1.45218965411186	2.16735136508942	3.07696479558945	4.05186142921448	4.76691296100616	5.53120810985565	6.43974328517914
25	2	0.1	1	10	1	3.4233069753468	4.76424224480874	1.41435560226851	6.43300136516643	0.804881028532982	0.87248876541853	0.967985942959785	1.10496379137039	1.69465392827988	2.99344336986542	4.5747002363205	6.23824682235718	7.5148738861084	8.77130658626556	10.4889260292053
25	2	0.15	0	0	1	1.07993627920151	0.0529772001921293	0.97448426885012	5.07851367729298	0.667274459600449	0.721266938745976	0.765012899041176	0.817845761775971	0.920849770307541	1.04902356863022	1.20741564035416	1.37775012254715	1.51136185526848	1.61705896854401	1.75651108026505
25	2	0.15	0	1	1	1.10809755546451	0.0576860706353765	0.958450748914823	4.86553931164504	0.680056933760643	0.734838002920151	0.783129432797432	0.839811533689499	0.939842641353607	1.0743094086647	1.23773503303528	1.42662694454193	1.55085037946701	1.6714394569397	1.82435972571373
25	2	0.15	0	2	1	1.1949340839833	0.0756181939825058	0.960424006132428	4.74884028912711	0.71224527835846	0.769454263150692	0.821237620711327	0.885376596450806	1.00080281496048	1.15461355447769	1.34644982218742	1.55393121242523	1.69689562916756	1.84268192052841	2.02238738298416
25	2	0.15	0	3	1	1.35587232378721	0.137391353501358	1.21376714731671	5.76823669793333	0.763471527099609	0.820631189644337	0.87395795583725	0.951241964101791	1.09906822443008	1.29406875371933	1.54541689157486	1.83380830287933	2.04004437923431	2.24347272515297	2.52882306098938
25	2	0.15	0	5	1	1.83241972684264	0.461150265771704	1.34423636470272	7.96494929470547	0.814108560085297	0.897006988525391	0.978109091520309	1.08846559524536	1.34045740962029	1.71373283863068	2.19425809383392	2.71529276371002	3.10468097925186	3.49650548100471	3.97550930738449
25	2	0.15	0	7.5	1	2.72935190472603	1.86076426104242	1.33041793344231	6.04404740388274	0.841065338253975	0.932503624260426	1.04952175617218	1.21858212947845	1.72691583633423	2.4854531288147	3.4257994890213	4.4729259967804	5.29577407836914	6.09798728227615	7.17681124210358
25	2	0.15	0	10	1	3.92781953287721	5.63647227144426	1.57625834316446	8.32025457345753	0.859250308871269	0.989980663359165	1.13093567490578	1.39891120195389	2.19396275281906	3.44722485542297	5.09836971759796	7.00215735435486	8.4209225654602	9.84202165603638	11.58997215271
25	2	0.15	1	0	1	1.07745279116035	0.0542416669823955	1.08779215631553	5.99086182603864	0.674431846141815	0.7210682913661	0.764597782492638	0.813610744476318	0.915384605526924	1.04617446660995	1.20252969861031	1.37774302959442	1.50665280222893	1.6229211717844	1.7764927482605
25	2	0.15	1	1	1	1.10546304899454	0.0575335815756368	1.00215547468409	5.13378813742345	0.673211743831635	0.734622986614704	0.781366875767708	0.8370580971241	0.938246533274651	1.07244825363159	1.23637452721596	1.41578744649887	1.54261521100998	1.6631911277771	1.83833696722984
25	2	0.15	1	2	1	1.19994885689616	0.0791961081319152	1.09071904202406	5.47081037587715	0.720374437570572	0.775542728602886	0.827232161164284	0.888185566663742	1.00295552611351	1.15656912326813	1.35059824585915	1.56178212165833	1.71273373961449	1.87301117479801	2.07531824111938
25	2	0.15	1	3	1	1.35198366761804	0.131776339502469	1.36414034506448	7.12292784232801	0.784548068642616	0.831805418431759	0.882681635022163	0.953549802303314	1.09699925780296	1.29599630832672	1.53271156549454	1.7999587059021	2.00965105295181	2.22638857960701	2.4999492764473
25	2	0.15	1	5	1	1.8457691136539	0.47458277858719	1.4251947610892	7.60334935915918	0.819064034819603	0.894170108437538	0.972192764282227	1.09983773231506	1.3518853187561	1.73419392108917	2.18847608566284	2.72949945926666	3.12459182739258	3.50748893022537	4.02002543926239
25	2	0.15	1	7.5	1	2.78854752326608	1.87753705451633	1.40675365666531	6.90847847292875	0.876713307499886	0.959853240847588	1.07701685428619	1.26567703485489	1.80059707164764	2.54664075374603	3.47486639022827	4.51099128723145	5.3347599029541	6.18158886432647	7.12959889411926
25	2	0.15	1	10	1	4.06466542683244	5.48656028547149	1.38202584633721	6.34025465062176	0.879372192621231	0.987569159269333	1.15642696619034	1.46430341005325	2.39159643650055	3.6686178445816	5.21711301803589	7.0090292930603	8.46511831283569	9.9064160823822	11.8575120639801
25	2	0.2	0	0	1	1.07443841835856	0.0522472555850055	0.953801035081771	4.82437412358617	0.669085338115692	0.721379333734512	0.765114477276802	0.817778009176254	0.914267584681511	1.04399907588959	1.20185995101929	1.36922322511673	1.48958532810211	1.61756838858128	1.76093646883965
25	2	0.2	0	1	1	1.11405518361926	0.0595451481785896	1.13765003298138	6.11660097412988	0.690412709116936	0.738825851678848	0.784153363108635	0.840948480367661	0.945176810026169	1.08249807357788	1.24471265077591	1.4209459900856	1.55305029153824	1.68604066669941	1.88023206114769
25	2	0.2	0	2	1	1.22095728496313	0.0825709064260472	1.12494350595915	5.42658057992853	0.739185215830803	0.791313929855824	0.837869444489479	0.903459125757217	1.02135154604912	1.17675358057022	1.37109196186066	1.59180417060852	1.74716478586197	1.91673003733158	2.09949992418289
25	2	0.2	0	3	1	1.3905278234601	0.144761251725953	1.47779265928107	8.72479498277764	0.784588742256165	0.842694975435734	0.903281491994858	0.978593343496323	1.1283940076828	1.32936066389084	1.57933923602104	1.87306263446808	2.0792689204216	2.28589205145836	2.58183087825775
25	2	0.2	0	5	1	1.95732971773744	0.526826402269957	1.59853173841018	8.791594271072	0.858149361014366	0.942966216802597	1.04585211873055	1.17896957397461	1.45616519451141	1.83593142032623	2.30767863988876	2.85152246952057	3.27431259155273	3.67030895352363	4.2760936498642
25	2	0.2	0	7.5	1	2.98550341029167	2.06220373829737	1.51362296108156	7.92838838653649	0.903913733363152	1.017741766572	1.19213775396347	1.44454745054245	1.98104083538055	2.72792685031891	3.67675268650055	4.82084140777588	5.72757437229156	6.54895422458649	7.56779184341431
25	2	0.2	0	10	1	4.32490574036241	6.37683136036002	1.4968696736148	6.76789503038488	0.935710761547089	1.08633940815926	1.29006586074829	1.64127539396286	2.52874201536179	3.80163538455963	5.54564642906189	7.55369582176209	9.15416941642761	10.6633976697922	12.732779788971
25	2	0.2	1	0	1	1.07999085663855	0.0524032838698712	0.985452141414891	5.13660874680911	0.672659648656845	0.723854936659336	0.764980271458626	0.821941232681274	0.91952058672905	1.05062180757523	1.20484575629234	1.37356655597687	1.49944627285004	1.61902967095375	1.74968889713287
25	2	0.2	1	1	1	1.11198780186474	0.0593507268186482	1.1309165793759	6.26965891259711	0.685863986611366	0.737649431824684	0.786064350605011	0.844824016094208	0.942579194903374	1.07576555013657	1.2398521900177	1.42748569250107	1.55941722393036	1.68133993148804	1.85247910857201
25	2	0.2	1	2	1	1.21861815558672	0.0834795899310526	1.09546321124726	5.62153805528357	0.725953694581985	0.779133357107639	0.8331427693367	0.892984801530838	1.01631727814674	1.17851138114929	1.37414118647575	1.58908323049545	1.73618089556694	1.89340007901192	2.12427790164948
25	2	0.2	1	3	1	1.39373753743768	0.144854993220758	1.35027944598308	7.35824231397966	0.775186975598335	0.840817092359066	0.900017008185387	0.979593575000763	1.13032883405685	1.33152210712433	1.58365046977997	1.87933218479157	2.09370075464249	2.30233325362206	2.60410900115967
25	2	0.2	1	5	1	1.93117688550949	0.472456042614466	1.30945935049621	6.65059940802531	0.867153998613358	0.94936565309763	1.04496734142303	1.17195062637329	1.44399443268776	1.81880182027817	2.28113150596619	2.80580728054047	3.19152942895889	3.59355977773666	4.11333473682404
25	2	0.2	1	7.5	1	3.00670033616424	2.04158953018056	1.59973645174242	8.52486016761215	0.914034475684166	1.03491250574589	1.18720691800117	1.4433725476265	2.03688883781433	2.76687335968018	3.68835854530334	4.71777997016907	5.58598017692566	6.51628513336181	7.78028107166291
25	2	0.2	1	10	1	4.48963962950706	6.47090498188782	1.58226290134637	7.7190654723053	0.913371060490608	1.05510864257812	1.26574758887291	1.77873799800873	2.77144050598145	4.01108288764954	5.61800217628479	7.70559582710266	9.21975498199463	10.8389555931091	13.2347526931763
25	2	0.25	0	0	1	1.07819613360465	0.0517041277392693	0.963572216179438	5.12803520204744	0.672270594835281	0.723493860661984	0.764719694852829	0.820095467567444	0.921129420399666	1.04736423492432	1.20359867811203	1.37345641851425	1.49466751813889	1.6011377632618	1.75407426834106
25	2	0.25	0	1	1	1.11511084530652	0.0586196844434215	1.05477410291304	5.21595145271842	0.697691484093666	0.741172640025616	0.787550348043442	0.843354499340057	0.94956137239933	1.08174222707748	1.23990136384964	1.4239180803299	1.55053212046623	1.69943571090698	1.88573548316956
25	2	0.25	0	2	1	1.22336341584325	0.0806206663120883	1.03151724689419	5.07647906152077	0.743841972351074	0.796644860506058	0.843651041388512	0.904154670238495	1.02395504713058	1.1804164648056	1.37944224476814	1.58785840272903	1.75690187215805	1.90034753382206	2.08557581424713
25	2	0.25	0	3	1	1.40081101683378	0.135133860849473	1.21389598251644	6.1474921743874	0.795840063095093	0.862605817615986	0.920434638857841	0.993832302093506	1.14469918608665	1.34096068143845	1.59212207794189	1.8768597483635	2.06913452148437	2.2881781578064	2.55153213739395
25	2	0.25	0	5	1	1.98317644146681	0.506465597413502	1.61006672629552	9.47263396321936	0.89155839920044	0.984113143384457	1.08567900061607	1.22881451845169	1.49465879797935	1.86248201131821	2.32232987880707	2.8843189239502	3.26725804805755	3.7008481323719	4.23827437877655
25	2	0.25	0	7.5	1	3.07652377286553	2.22837494126975	1.91520071552212	11.0129064750007	0.939534180164337	1.10093894004822	1.27733070850372	1.55598051548004	2.086166203022	2.79028689861298	3.72535693645477	4.92069430351257	5.82097835540772	6.64281214475632	8.17033604621888
25	2	0.25	0	10	1	4.48997118627429	6.66520473575637	1.71466168858573	8.35408235247739	0.985655697584152	1.17162871956825	1.46814767718315	1.87681511640549	2.70240515470505	3.94003999233246	5.65058660507202	7.68834171295166	9.33667697906494	11.1166321754456	13.4363177013397
25	2	0.25	1	0	1	1.07720471984148	0.0520728781881243	1.0729311044093	5.90300752211379	0.681497461199761	0.726782174408436	0.765800696611405	0.820095235109329	0.918118730187416	1.04672348499298	1.20204812288284	1.36776777505875	1.48480981588364	1.59861572384834	1.75903160333633
25	2	0.25	1	1	1	1.11078856324554	0.0573763630532193	1.03227467382608	5.55310379398667	0.68639339029789	0.739697697758675	0.783259546756744	0.839618998765945	0.94315767288208	1.08025312423706	1.24228483438492	1.41916675567627	1.53746542930603	1.65772224962711	1.83198389649391
25	2	0.25	1	2	1	1.2259074675858	0.084074653974795	1.11935816505968	5.66697668619344	0.732292212843895	0.788203464448452	0.83805622458458	0.902462786436081	1.02542918920517	1.18231910467148	1.37802287936211	1.59811462163925	1.75033393502235	1.91506614387035	2.13781313419342
25	2	0.25	1	3	1	1.41304456574321	0.147120594563318	1.39420505728845	7.74569003790001	0.790826195478439	0.854498594999313	0.916911721229553	0.997594767808914	1.14617750048637	1.35208123922348	1.6092811524868	1.89621739387512	2.10709587335587	2.32158207893372	2.61980558633805
25	2	0.25	1	5	1	1.99645762428045	0.498992037671392	1.45218226239814	7.43131366884581	0.906823560595512	1.00676397979259	1.09620152115822	1.23196820020676	1.50852218270302	1.8761094212532	2.33825671672821	2.88491621017456	3.27342237234116	3.67446601986885	4.33115552902222
25	2	0.25	1	7.5	1	3.12686387195587	2.1831240339012	1.83173258110256	10.5415760392226	0.946960335969925	1.09484864473343	1.30340107679367	1.59942045211792	2.15755021572113	2.85198414325714	3.78065234422684	4.9261754989624	5.86860015392303	6.82366658449173	8.10665285110474
25	2	0.25	1	10	1	4.6368256003499	6.25269551041743	1.62351102840367	8.15948306775493	0.978994461894035	1.16518536508083	1.4850524187088	2.02787654399872	2.97000116109848	4.16209506988525	5.78188514709473	7.6972273349762	9.22709970474242	11.0330271959305	13.2817872619629
25	2	0.3	0	0	1	1.07591180599034	0.0503465121766548	0.886425484274736	4.63575547256854	0.677130454778671	0.72336011081934	0.765346196293831	0.819254463911057	0.916914507746696	1.04840010404587	1.19940745830536	1.37045822143555	1.49078427553177	1.59865570068359	1.74934435009956
25	2	0.3	0	1	1	1.11113465744257	0.0586146194056011	1.01755175347512	5.16180715954171	0.684566972255707	0.738107614219189	0.783933013677597	0.838197201490402	0.944528549909592	1.07705360651016	1.241046667099	1.42352992296219	1.55349693894386	1.67798915207386	1.84358898758888
25	2	0.3	0	2	1	1.22059644930959	0.0827403105891126	1.15752424853042	5.77988885341226	0.739790843129158	0.795914395153523	0.842995572090149	0.90172256231308	1.01933717727661	1.17604768276215	1.37002032995224	1.59301602840424	1.74529299139976	1.89880873560905	2.13474553346634
25	2	0.3	0	3	1	1.40544193871617	0.145786838891261	1.44542670675872	7.63095286856804	0.796639125347137	0.861281694471836	0.920262914896011	0.996256363391876	1.14396432042122	1.3416633605957	1.58871811628342	1.88989195823669	2.11280752420425	2.33240804076195	2.65280672073364
25	2	0.3	0	5	1	2.01165976809263	0.524942019088053	1.81098827811542	10.8935414181622	0.916278858780861	1.01666650176048	1.12150690555573	1.25343290567398	1.52404597401619	1.88482147455215	2.34152400493622	2.88289182186127	3.3045956492424	3.78443150520325	4.41509177684784
25	2	0.3	0	7.5	1	3.11246755127311	2.22394700633273	1.89331482304819	9.97706940275966	0.944044609665871	1.12659121453762	1.34227106571198	1.61691898107529	2.13238650560379	2.82236933708191	3.72147220373154	4.93214321136475	5.81447982788086	6.85244714021683	8.31883275032044
25	2	0.3	0	10	1	4.60611927686334	7.31850215100254	1.95004481401521	10.0760725394569	0.977641740441322	1.1767286926508	1.47581005096436	1.94669526815414	2.81520956754684	4.01136541366577	5.692422747612	7.92240500450135	9.61533942222595	11.3827624082565	14.2605729961395
25	2	0.3	1	0	1	1.07803079477251	0.0524694680509286	0.971431918507779	5.23216924957138	0.668968608975411	0.718982590734959	0.766638234257698	0.816460472345352	0.917996302247047	1.04761493206024	1.20402738451958	1.37574262619019	1.48583452701569	1.61482767164707	1.78401285648346
25	2	0.3	1	1	1	1.11206734778345	0.0588641398317142	1.1386397937076	5.71271109387689	0.69560565829277	0.744429597258568	0.78767072558403	0.843812656402588	0.9445940554142	1.07610750198364	1.23960846662521	1.42112698554993	1.54660352468491	1.68158294558525	1.89849862098694
25	2	0.3	1	2	1	1.22468025153875	0.0851452359421228	1.18878943914492	5.98236533653487	0.741378946304321	0.791798149049282	0.84199909567833	0.903602755069733	1.0195035636425	1.1811637878418	1.37486374378204	1.60119681358337	1.75304530858994	1.90920263230801	2.15778791427612
25	2	0.3	1	3	1	1.40913422284126	0.15245050730628	1.49783524238987	8.07813367397589	0.797068663835526	0.853555953502655	0.915446093678474	0.990537476539612	1.14399707317352	1.34271246194839	1.59890741109848	1.89682756662369	2.11416081190109	2.34706404805183	2.72315603733063
25	2	0.3	1	5	1	1.99310778323412	0.510176243783576	1.83390260844058	11.247795305083	0.915364145636559	1.01719666421413	1.11874046325684	1.25271298885345	1.5136504471302	1.8655132651329	2.31717759370804	2.86090281009674	3.29255530834198	3.72678096294403	4.46706214427948
25	2	0.3	1	7.5	1	3.14008790267706	2.27310689257584	1.92885154987108	10.0007081820319	0.956367706656456	1.12676503062248	1.34331182837486	1.62318367958069	2.15519058704376	2.85248100757599	3.76107585430145	4.91864104270935	5.85528621673584	6.92941776514053	8.48201917648317
25	2	0.3	1	10	1	4.67729673298001	7.45530333076212	2.03290233680313	10.5373162987852	0.971996837854385	1.15971120297909	1.51613234877586	2.04640560150146	2.92265671491623	4.08362746238709	5.7293553352356	7.94175524711609	9.75882329940795	11.7434170722961	14.7299165534973
25	3	0.05	0	0	1	1.04446512289643	0.0206959617649607	0.528611659615769	3.58655393981644	0.757303366065025	0.797917360067368	0.831508514285088	0.874893206357956	0.94473634660244	1.03094148635864	1.13291266560555	1.23516904115677	1.3001061975956	1.36107865273952	1.43630801558495
25	3	0.05	0	1	1	1.05713657634854	0.0208928281452569	0.550445278955994	3.59463122556549	0.773993188142777	0.811030614376068	0.847207874059677	0.885813295841217	0.954975560307503	1.04368352890015	1.14470240473747	1.246468937397	1.31606820821762	1.37429538965225	1.45347991347313
25	3	0.05	0	2	1	1.09781344373822	0.0289216212251171	0.74918492545897	4.17782336593237	0.77327118396759	0.819217701256275	0.858186522126198	0.901003563404083	0.978059515357018	1.07740646600723	1.19505870342255	1.32217030525208	1.40521149635315	1.48331387341023	1.58381341338158
25	3	0.05	0	3	1	1.16318180629611	0.049198801502441	1.12390495240894	5.40251571346265	0.795017088651657	0.835265094041824	0.874307879805565	0.919939678907394	1.0088078379631	1.1276673078537	1.28099232912064	1.45489069223404	1.57141104340553	1.6953742057085	1.85424750328064
25	3	0.05	0	5	1	1.36803166987896	0.20195365781258	1.61507269573141	7.33713559730464	0.799475889205933	0.846061258018017	0.885384124517441	0.936427700519562	1.04604580998421	1.22930413484573	1.58744189143181	1.98488520383835	2.24703323841095	2.48094710111618	2.83074312448502
25	3	0.05	0	7.5	1	1.73485005940795	0.807954478274704	1.75339136090506	8.05135173431754	0.804616155028343	0.851574541628361	0.89201751947403	0.9471171438694	1.07017797231674	1.39386528730392	2.18316608667374	2.97664875984192	3.48067647218704	4.01228934526443	4.7257626914978
25	3	0.05	0	10	1	2.23917669382095	2.37922702532056	1.64289749185014	6.13870254703505	0.813091274499893	0.856476311385632	0.90180900990963	0.959809875488281	1.09151345491409	1.60267531871796	2.98349672555923	4.43347625732422	5.36373295783997	6.20265859365463	7.42398366451263
25	3	0.05	1	0	1	1.04422072421908	0.0203522360705071	0.569270637700303	3.74492576383398	0.764933315515518	0.801394945383072	0.836580544710159	0.874316781759262	0.944336175918579	1.03126102685928	1.12975069880486	1.23035210371017	1.30055685639381	1.36405247449875	1.43301625132561
25	3	0.05	1	1	1	1.05697753016353	0.0224305255937553	0.629443563230269	3.89002777671646	0.758640097975731	0.802501279115677	0.842080160975456	0.880958771705627	0.952498212456703	1.04120451211929	1.14568668603897	1.25182703733444	1.32333472371101	1.39121840596199	1.48112781643868
25	3	0.05	1	2	1	1.09581215019226	0.0280189405036666	0.76873147544244	4.369627502794	0.773827576041222	0.820641182363033	0.859610080718994	0.90232812166214	0.979996383190155	1.07617086172104	1.19130009412766	1.31060433387756	1.39330896735191	1.47928993701935	1.59174700021744
25	3	0.05	1	3	1	1.15869853459597	0.049697471627376	1.14080210863018	5.45422036971557	0.790828035473824	0.828259721398354	0.866635039448738	0.913714921474457	1.00326243042946	1.12137621641159	1.27269676327705	1.45240623950958	1.57628192901611	1.69210860431194	1.83215749740601
25	3	0.05	1	5	1	1.37434872860909	0.19759417672972	1.41104600350862	5.5626016207787	0.799383257031441	0.845167236030102	0.888503125309944	0.941127848625183	1.04915767908096	1.24585443735123	1.60344222187996	1.98387448787689	2.25759389400482	2.50263593196869	2.81115552186966
25	3	0.05	1	7.5	1	1.78531987533569	0.862659634972878	1.54419518390998	6.27014374637635	0.815341197252274	0.853492076694965	0.899782404303551	0.952776831388474	1.07842630147934	1.42844372987747	2.29787391424179	3.08197250366211	3.59579561948776	4.05271272659302	4.73571909427643
25	3	0.05	1	10	1	2.31357268528342	2.53444018964084	1.57595574449117	6.22094240033893	0.814962539672852	0.861297033727169	0.903400799632072	0.958168971538544	1.09255596995354	1.66333144903183	3.19458681344986	4.55864396095276	5.46532876491547	6.26479916572571	7.420879611969
25	3	0.1	0	0	1	1.04483039839268	0.0206613343251838	0.632846222473429	4.43198538876913	0.75852730691433	0.801546214520931	0.835568076372147	0.874212765693665	0.946792364120483	1.03087240457535	1.130366563797	1.23269941806793	1.29945859313011	1.36705294549465	1.440020788908
25	3	0.1	0	1	1	1.06761934341788	0.0216553553969024	0.542226796794	3.60189879882177	0.775218608379364	0.814304286241531	0.851745453476906	0.891802883148193	0.96439029276371	1.053879737854	1.15581607818604	1.26078759431839	1.33038814067841	1.39744861423969	1.47099722146988
25	3	0.1	0	2	1	1.13666871712804	0.0326032636234517	0.725330048442562	4.13696903822519	0.794367579817772	0.841412249207497	0.880296987295151	0.926249504089355	1.01069530844688	1.11512130498886	1.24054151773453	1.37558795213699	1.46303259134293	1.53863899409771	1.64224393725395
25	3	0.1	0	3	1	1.25211708759069	0.0674495446930623	0.99955369672471	4.8193047311605	0.816252611279488	0.862478671967983	0.903719559311867	0.961493170261383	1.06467396020889	1.21349453926086	1.3949688076973	1.59488286972046	1.73329135775566	1.86882897913456	2.02697986125946
25	3	0.1	0	5	1	1.60443281282783	0.279482586365535	1.20311346183552	5.46958815441908	0.839771435260773	0.897748127579689	0.951903173327446	1.02254976034164	1.2018384039402	1.51519042253494	1.89451956748962	2.28337059020996	2.57573256492615	2.8783861219883	3.26698976278305
25	3	0.1	0	7.5	1	2.26698270998001	1.20936395049099	1.23588854913171	5.42332143357975	0.861113369464874	0.917518644034863	0.978427547216415	1.0685467839241	1.38548713922501	2.07186603546143	2.88303160667419	3.71658656597137	4.31002910137176	4.8809219956398	5.71729581832886
25	3	0.1	0	10	1	3.09246334437728	3.64593621842757	1.3546843724288	5.74413181557918	0.861602315306664	0.928625518083572	0.991557610034943	1.09309477806091	1.54726403951645	2.68868243694305	4.11959183216095	5.58701710700989	6.73303544521332	7.94513354301452	9.22246295928955
25	3	0.1	1	0	1	1.04392905281782	0.0202929205347824	0.55678483569655	3.74993123562888	0.753671612143517	0.801985266804695	0.835151737928391	0.873692226409912	0.945049211382866	1.03228974342346	1.12858295440674	1.22787244319916	1.2997919857502	1.35864836573601	1.44304007053375
25	3	0.1	1	1	1	1.06841800646782	0.0225284560295827	0.593056728940648	4.02663207960509	0.762146666646004	0.812739498913288	0.850315579771996	0.892033523321152	0.963193237781525	1.05658364295959	1.15778782963753	1.26083775758743	1.32893644571304	1.40217209756374	1.4886550629139
25	3	0.1	1	2	1	1.13510958231688	0.034018794152438	0.832650020024742	4.76805545891353	0.787734814286232	0.839556430280209	0.877799963951111	0.923045724630356	1.00489488244057	1.11479556560516	1.24189913272858	1.37501577138901	1.46837866306305	1.56307429373264	1.67126573204994
25	3	0.1	1	3	1	1.25182781777978	0.0640917427177108	1.00489209984293	5.01904553744676	0.830198872089386	0.869380623102188	0.913860055804253	0.966938745975494	1.07022795081139	1.21290105581284	1.39272606372833	1.58449002504349	1.71219533085823	1.8450419485569	1.995402572155
25	3	0.1	1	5	1	1.61919945435524	0.301087289070302	1.34875835497317	6.67456952912295	0.847157710194588	0.898992602527142	0.952801302075386	1.02451723814011	1.2061981856823	1.51879096031189	1.91080766916275	2.3244421005249	2.63251732587814	2.91871539950371	3.3815974521637
25	3	0.1	1	7.5	1	2.29609999912381	1.21443650794608	1.06668293855547	4.53086398146844	0.856730256080627	0.918595768511295	0.977579495310783	1.06378313302994	1.37995210289955	2.12040877342224	2.93864673376083	3.76299700737	4.36222839355469	4.9350668668747	5.68811821937561
25	3	0.1	1	10	1	3.23307281709909	3.72345346473157	1.25038968440913	5.6978627239709	0.863945606350899	0.923355530202389	0.992752081155777	1.10322560071945	1.64176067709923	2.93508207798004	4.30415570735931	5.72317137718201	6.76421175003051	7.84112066030502	9.29115511894226
25	3	0.15	0	0	1	1.04694208374023	0.0207048620160221	0.542743992918159	3.75516084895019	0.758932093977928	0.79942070543766	0.831602793931961	0.874181932210922	0.94725401699543	1.03602176904678	1.13112163543701	1.23472473621368	1.30558842420578	1.36535668969154	1.4438718020916
25	3	0.15	0	1	1	1.07639400837421	0.0229120137849717	0.644107767873928	3.96119907054332	0.780100885033607	0.821202835440636	0.857694748044014	0.899060982465744	0.971612483263016	1.0602440237999	1.1676404774189	1.27153654098511	1.34489743709564	1.41495733559132	1.50288872480392
25	3	0.15	0	2	1	1.16162197391987	0.0360544454469297	0.760557150893395	4.23543646169438	0.812459275126457	0.851194185018539	0.889155411720276	0.943791592121124	1.02877596020699	1.14148139953613	1.27037674188614	1.40685920715332	1.5008274435997	1.59663153290749	1.7040536403656
25	3	0.15	0	3	1	1.30975850864649	0.0727912724232043	1.0911622455528	6.00086391587325	0.851322934627533	0.8985595703125	0.945682030916214	1.00471222400665	1.12131983041763	1.27489674091339	1.45648613572121	1.65504102706909	1.78957339525223	1.92885114550591	2.12652231931687
25	3	0.15	0	5	1	1.76676116210818	0.322425947484615	1.18104446963177	6.01817497895916	0.892801849842072	0.952599401772022	1.01790344119072	1.11574540138245	1.35544312000275	1.68495148420334	2.07779312133789	2.48863399028778	2.77993063926697	3.11451599001884	3.51621823549271
25	3	0.15	0	7.5	1	2.6163611861825	1.43676127628383	1.2055189360854	5.57565233078638	0.922479247450829	0.992983847856522	1.08482347130775	1.25156447887421	1.73567044734955	2.43454647064209	3.24385869503021	4.14161729812622	4.8785475730896	5.4901605963707	6.44359773635865
25	3	0.15	0	10	1	3.74299554033875	4.61161514357873	1.39061727736377	6.232393657432	0.93318388402462	1.01642387509346	1.12999998927116	1.38596059083939	2.17304641008377	3.35009336471558	4.8257395029068	6.4605058670044	7.77029902935028	9.09398014545441	10.8536800765991
25	3	0.15	1	0	1	1.04390212385654	0.0199329950948694	0.588760006386594	4.05782548401	0.754859064817429	0.798481710255146	0.836487197875977	0.877703100442886	0.949000805616379	1.02990734577179	1.12785080075264	1.22374165058136	1.29440180659294	1.3504694879055	1.43860201358795
25	3	0.15	1	1	1	1.07773357696533	0.0236609893967749	0.641824807068721	3.99039132898657	0.779853134155274	0.821597434580326	0.85520603954792	0.894904464483261	0.970772549510002	1.06338948011398	1.16847893595696	1.27731473445892	1.34678797721863	1.42279443144798	1.51486236929894
25	3	0.15	1	2	1	1.16243517329097	0.0364783013366086	0.844747045743759	4.59985509697926	0.811260356903076	0.858612620830536	0.896234166622162	0.944692462682724	1.02791547775269	1.14048403501511	1.27049151062965	1.41048488616943	1.50409119129181	1.60666563808918	1.72278506159782
25	3	0.15	1	3	1	1.31229001278877	0.0683700879636911	0.876744944734243	4.44355782154738	0.857095104455948	0.911102825403214	0.953417453169823	1.00881760120392	1.12255600094795	1.27773350477219	1.46281149983406	1.651706802845	1.78886318206787	1.92019574940205	2.07353548526764
25	3	0.15	1	5	1	1.77771991565824	0.326603196367267	1.2808298497739	6.83165434246074	0.893981032371521	0.960247683525085	1.02697615623474	1.12056381702423	1.36924263834953	1.70307409763336	2.07813006639481	2.50402739048004	2.78295916318893	3.12158344388008	3.5292587018013
25	3	0.15	1	7.5	1	2.69084197684526	1.51347722659422	1.48108146202621	8.56698270680076	0.937874864339829	1.00960803925991	1.09842002391815	1.28839135169983	1.8084856569767	2.52194249629974	3.31900578737259	4.24605221748352	4.89720044136047	5.51020157337189	6.52633230686188
25	3	0.15	1	10	1	3.89395718218088	4.65493609162254	1.38916161668291	7.35450899787703	0.939208594560623	1.02097953855991	1.12633236646652	1.42189897298813	2.33919227123261	3.57702076435089	5.01137328147888	6.62637095451355	7.82693874835968	9.07765176296234	10.929434595108
25	3	0.2	0	0	1	1.04473049931526	0.0205963995952224	0.585961493536826	3.79713741019164	0.760378803610802	0.801991339027882	0.835747310519218	0.874104231595993	0.945117697119713	1.03110033273697	1.13004460930824	1.22984889745712	1.30035625100136	1.36401863098145	1.44247925043106
25	3	0.2	0	1	1	1.08046634249091	0.0232262224399566	0.644154467574788	3.90452168878512	0.778512334227562	0.826408563554287	0.863242587447166	0.903712159395218	0.974144920706749	1.06390696763992	1.16969436407089	1.27833837270737	1.35352964401245	1.4233931183815	1.50844297766686
25	3	0.2	0	2	1	1.17706926882267	0.0369402398515618	0.858820479249811	4.89851590561684	0.824453063607216	0.86540447473526	0.906753250956535	0.955535632371902	1.04263886809349	1.15579229593277	1.28409335017204	1.42887666225433	1.52386621236801	1.60965613722801	1.74258740901947
25	3	0.2	0	3	1	1.34154345476031	0.0758043385407337	1.12193095463062	5.9576312201865	0.868825546503067	0.922379161417484	0.973352947831154	1.03369324207306	1.14837467670441	1.30210900306702	1.48927888274193	1.69364337921143	1.84127404093742	1.97656778097153	2.16958765983582
25	3	0.2	0	5	1	1.8579206032753	0.331826487129265	1.32114436421113	7.04815704729764	0.929830936789513	1.00281113684177	1.08814872503281	1.21791636943817	1.46057245135307	1.77401512861252	2.14915120601654	2.58135857582092	2.89553822278976	3.22456629872322	3.66771233081818
25	3	0.2	0	7.5	1	2.82150112423897	1.5070328278572	1.25595032648592	6.10407868860011	0.966525363922119	1.05310923755169	1.18039087057114	1.42828929424286	1.95917290449142	2.64212739467621	3.43912237882614	4.40448231697083	5.10603749752045	5.76873981952667	6.69178493976593
25	3	0.2	0	10	1	4.1312076674819	5.24674371044204	1.41571062189785	6.40266376255596	0.977990556359291	1.09092757105827	1.26395269632339	1.65737136602402	2.50211650133133	3.69652438163757	5.22414720058441	7.05707716941834	8.45676622390747	9.85606956481933	11.8383323860169
25	3	0.2	1	0	1	1.0446011882484	0.0203190018126299	0.527944807817226	3.73685623019545	0.757034475803375	0.797444686293602	0.833132308721542	0.875242042541504	0.945829078555107	1.03328359127045	1.12983226776123	1.2294252872467	1.29766064882278	1.35780810415745	1.43217668652535
25	3	0.2	1	1	1	1.07710810774565	0.0232508230607142	0.597237669820367	3.69137283732061	0.775318357944489	0.817149965465069	0.85484179854393	0.897008681297302	0.971060872077942	1.06077033281326	1.16887497901917	1.2765452504158	1.350023239851	1.41819860935211	1.51260763406754
25	3	0.2	1	2	1	1.18017816053033	0.0396224433085593	0.929752431489765	5.09327755637858	0.819806205630303	0.862922850251198	0.901962977647781	0.950824654102325	1.04005020856857	1.15703642368317	1.29067844152451	1.43660793304443	1.53250423073769	1.63660900592804	1.77519820809364
25	3	0.2	1	3	1	1.34735903946161	0.0747147402095501	1.0386624516209	5.44887521349534	0.868433730006218	0.926231648027897	0.978320521116257	1.04133813381195	1.15523856878281	1.30853551626205	1.49843659996986	1.69431397914886	1.84816629886627	1.99581271111965	2.17384418725967
25	3	0.2	1	5	1	1.86918751205802	0.326644513769159	1.40560661713204	8.95016569063005	0.934891037344933	1.01821036636829	1.10865396261215	1.22696769237518	1.47346243262291	1.78799623250961	2.16727614402771	2.58696298599243	2.88881525993347	3.190621727705	3.64779606819153
25	3	0.2	1	7.5	1	2.88473488900662	1.50383677011871	1.24922669634081	6.06962695160317	0.973349110484123	1.06969682276249	1.21899602413178	1.50180931091309	2.04801416397095	2.69128370285034	3.49482858181	4.44112687110901	5.14800910949707	5.9076722741127	6.83585936546326
25	3	0.2	1	10	1	4.27980962789655	5.01485021611302	1.38156852621084	6.8237835216601	0.981169563531876	1.0920519143343	1.30494723916054	1.77486103773117	2.74905723333359	3.92050814628601	5.35870540142059	7.12432441711426	8.44740791320801	9.72493784427643	11.6209180355072
25	3	0.25	0	0	1	1.0434173507154	0.0202581285725565	0.54338616917542	3.62749317460967	0.755497952103615	0.799859522283077	0.833582007884979	0.873814344406128	0.944460988044739	1.03113448619843	1.12899231910706	1.23021253347397	1.29743056893349	1.36029678583145	1.44081359744072
25	3	0.25	0	1	1	1.07991855742931	0.0247752715893288	0.740327798077003	4.46812348438271	0.775319288372994	0.816813442111015	0.853425669670105	0.896897250413895	0.970443606376648	1.06314504146576	1.16869303584099	1.28638023138046	1.36013203263283	1.43307347893715	1.52943513870239
25	3	0.25	0	2	1	1.18475841128826	0.0381811075603834	0.948163086581676	5.3722458691093	0.830627107024193	0.872427161037922	0.912667468190193	0.959427934885025	1.04804277420044	1.16409021615982	1.29453003406525	1.43146274089813	1.53218895792961	1.63239381611347	1.75854107737541
25	3	0.25	0	3	1	1.35798867714405	0.0759418561943822	1.21496973664662	6.4834069246159	0.89376357793808	0.947296871244907	0.98893963098526	1.04762214422226	1.16755932569504	1.3192332983017	1.50320848822594	1.70114022493362	1.85275149941444	1.99820256233215	2.22308607578278
25	3	0.25	0	5	1	1.91261178978682	0.354436560818478	1.68953395777752	10.4443077669383	0.952826440930366	1.03133055865765	1.13058453202248	1.26616779565811	1.51755210757256	1.82942056655884	2.19875943660736	2.61728990077972	2.95759499073028	3.30623733997345	3.85774356365204
25	3	0.25	0	7.5	1	2.95793190872669	1.68459231611667	1.53265272907165	7.41036812741393	0.992609597444534	1.1076061964035	1.29711840748787	1.58263677358627	2.08944648504257	2.72447967529297	3.55902093648911	4.53012533187866	5.32867960929871	6.22563581466675	7.43377200126649
25	3	0.25	0	10	1	4.34103878763914	5.70380826394373	1.60479422302383	7.46976970558929	0.989961373209953	1.14593303501606	1.38851956129074	1.86506657600403	2.71455198526382	3.86628305912018	5.38985073566437	7.35031428337097	8.83762955665588	10.2393306016922	12.7903964424133
25	3	0.25	1	0	1	1.04399051960111	0.0199209983869577	0.534311740948885	3.5682965675253	0.757086378335953	0.803668700158596	0.837341302633286	0.87758629322052	0.945150315761566	1.03075993061066	1.1285914182663	1.2304888010025	1.29733082652092	1.36247199177742	1.42751722216606
25	3	0.25	1	1	1	1.07902448464036	0.0239033659986991	0.681054039515477	4.36652861714256	0.78053907096386	0.821718791127205	0.855155837535858	0.896577113866806	0.970422193408012	1.06435132026672	1.17262500524521	1.27822018861771	1.35109588503838	1.42515075206757	1.51408276081085
25	3	0.25	1	2	1	1.1842281250298	0.0375498834143743	0.956986201706602	5.24849129062164	0.834252990484238	0.874128460884094	0.914259469509125	0.963501679897308	1.05039998888969	1.15963977575302	1.2914234995842	1.43193442821503	1.52782241106033	1.6198550671339	1.75630016207695
25	3	0.25	1	3	1	1.36033019620776	0.0756833969867443	1.20600134071265	6.62140604427757	0.886525328159332	0.948311325907707	0.994107750058174	1.05347710847855	1.1680428981781	1.32228463888168	1.50591790676117	1.70847848653793	1.84807432293892	1.99995944201946	2.2069677901268
25	3	0.25	1	5	1	1.91642018720508	0.343755158371124	1.68265177655835	10.9092924949638	0.961595629453659	1.04225479662418	1.13613101243973	1.28605426549912	1.52785459160805	1.83382815122604	2.20872634649277	2.62206478118897	2.9219523191452	3.27978527545929	3.77616340875626
25	3	0.25	1	7.5	1	2.99859360328317	1.59032852874643	1.41691634948953	7.29387643099687	0.990382953882217	1.12959123253822	1.33565160036087	1.61575158834457	2.14915210008621	2.79404151439667	3.61114323139191	4.52751479148865	5.29428482055664	6.11194709539413	7.21731033802033
25	3	0.25	1	10	1	4.47750532016158	5.18870290407891	1.4518858624062	7.22086842858253	1.00579561591148	1.1622779071331	1.48053005337715	2.03571541309357	2.9482861161232	4.06951022148132	5.53560042381287	7.33256826400757	8.78339796066284	10.0948797464371	12.1006844329834
25	3	0.3	0	0	1	1.04338076066375	0.0201479951051326	0.602105543899133	3.97928062416981	0.75866453230381	0.80056031793356	0.836122542619705	0.875313919782639	0.944228038191795	1.03211295604706	1.12861865758896	1.22215902805328	1.29479303359985	1.36431819200516	1.43934492111206
25	3	0.3	0	1	1	1.07989334677458	0.0238352958379136	0.73411941963789	4.41617677542117	0.781849429607392	0.82531690299511	0.859016239643097	0.901256287097931	0.972636833786964	1.0647948384285	1.16791594028473	1.27670859098434	1.3567222237587	1.43552530407906	1.52368313550949
25	3	0.3	0	2	1	1.18380204039216	0.039667061098132	1.11123455844524	6.24002436342468	0.826579745411873	0.873619058728218	0.912097293138504	0.959029561281204	1.04710617661476	1.15959686040878	1.29188656806946	1.43396923542023	1.5325502038002	1.63822059333324	1.78700462222099
25	3	0.3	0	3	1	1.36333364709616	0.0792703669837843	1.41434977580608	7.8738923944772	0.894713546037674	0.945110431313515	0.996605706214905	1.05616289377213	1.17252671718597	1.32139158248901	1.50254192948341	1.7096267580986	1.86330720186234	2.02890580296516	2.25365282535553
25	3	0.3	0	5	1	1.90918293142915	0.357457418852791	1.81705921292109	10.267667193744	0.967096967697144	1.05917541384697	1.15480548739433	1.2848088145256	1.52461585402489	1.80823057889938	2.17529779672623	2.60006310939789	2.93611460924148	3.39225924611091	4.02137568950653
25	3	0.3	0	7.5	1	2.9483527033329	1.74484560561684	2.01436141329257	11.1780792993802	1.00098371386528	1.11993028521538	1.32929263114929	1.6295036315918	2.10267782211304	2.7028032541275	3.47772133350372	4.46280288696289	5.31929862499237	6.26242687702179	7.72498069286347
25	3	0.3	0	10	1	4.36339466093183	5.86375777081611	1.88074998051529	9.2967458213399	1.01185928463936	1.14767872095108	1.47711089253426	1.95652457475662	2.76760292053223	3.85474538803101	5.34807634353638	7.22418503761292	8.77800989151	10.7338035345077	13.1066930866242
25	3	0.3	1	0	1	1.04731048900485	0.0210466605231908	0.67838724421427	4.21868118565907	0.76044862806797	0.80470507144928	0.837005668878555	0.877561098337174	0.946347013115883	1.03239494562149	1.13293191790581	1.23495471477509	1.30560823082924	1.3739010810852	1.44346739411354
25	3	0.3	1	1	1	1.07731960850358	0.0244853531265919	0.678012437326543	4.17153377489172	0.766869685053825	0.813174536824226	0.847801151871681	0.893971502780914	0.971488371491432	1.06190586090088	1.16650888323784	1.27908564805985	1.35958643555641	1.43537324070931	1.52395147919655
25	3	0.3	1	2	1	1.18485688052177	0.0366834323929516	0.947154836289811	5.45912863842063	0.837618813514709	0.87965163141489	0.917576929926872	0.965600550174713	1.05159884691238	1.16297167539597	1.29168492555618	1.43168139457703	1.52511602044106	1.61891444027424	1.74880772352219
25	3	0.3	1	3	1	1.36079675948024	0.0776669540509584	1.58928086495171	11.0460381497228	0.895037160515785	0.948990678787231	0.99472927749157	1.05756493806839	1.17063251137733	1.32303208112717	1.50032621622086	1.70286283493042	1.85085109472275	2.00749816298485	2.23111763000488
25	3	0.3	1	5	1	1.90628507981896	0.353516023223979	1.8833727148089	11.319892941187	0.960647870898247	1.05250269174576	1.15072133541107	1.28432466983795	1.52204361557961	1.81617796421051	2.16944169998169	2.59635410308838	2.94556486606598	3.32668522596359	3.99266995191574
25	3	0.3	1	7.5	1	2.99162575119138	1.74668802137695	1.99783879764548	11.390385813617	0.998492987751961	1.13639499247074	1.33527050018311	1.64522050619125	2.16241157054901	2.77297854423523	3.5236382484436	4.48123035430908	5.29347412586212	6.39711810350418	7.69270839691162
25	3	0.3	1	10	1	4.44414908533692	5.70316171341064	2.02863830976587	11.5351673271396	0.990952762961388	1.13491996526718	1.47526167035103	2.03351497650146	2.93020802736282	4.0090548992157	5.40523517131805	7.18285202980042	8.73128294944763	10.5283966064453	12.9428871154785
25	4	0.05	0	0	1	1.03495153031349	0.0126061990031005	0.460267063812719	3.69766556275038	0.797470028996468	0.834407113492489	0.866288039088249	0.901154869794846	0.959020465612411	1.02634662389755	1.10404866933823	1.17953227758408	1.23196896910667	1.27931246161461	1.34660367488861
25	4	0.05	0	1	1	1.04755798209906	0.0137348857549175	0.532526581594486	3.96208653442869	0.80326854467392	0.840255177021027	0.874656167626381	0.909713649749756	0.968638092279434	1.03806889057159	1.11666852235794	1.19694316387177	1.25272773504257	1.30511923730373	1.36780930995941
25	4	0.05	0	2	1	1.0858247353375	0.0194397060751522	0.74594537256083	4.28867519876757	0.817667587995529	0.854608047008514	0.888772428035736	0.923822367191315	0.989018827676773	1.07097727060318	1.16537395119667	1.26620997190475	1.33426002860069	1.40713106989861	1.49418662428856
25	4	0.05	0	3	1	1.15078803662658	0.0374217884776151	1.06048866483842	4.91614019409679	0.827399616837502	0.86765131354332	0.900310409069061	0.94096412062645	1.01284539699554	1.11562079191208	1.2552777826786	1.41280153989792	1.50956596136093	1.60837998390198	1.74499898195267
25	4	0.05	0	5	1	1.34797600171566	0.170150999972744	1.44849200000255	5.75506537742888	0.842707461118698	0.882799543440342	0.914318186044693	0.95648250579834	1.0431781411171	1.21465706825256	1.56707561016083	1.92476963996887	2.16485732793808	2.37417826652527	2.65159225463867
25	4	0.05	0	7.5	1	1.71525124091506	0.736669696669377	1.54925107500874	6.1969734289149	0.836653557419777	0.881642784178257	0.921004667878151	0.966177660226822	1.06926918029785	1.36368364095688	2.19494467973709	2.91385867595673	3.40174357891082	3.84784804582595	4.54934185981751
25	4	0.05	0	10	1	2.19344508820176	2.25953000602473	1.72164746254555	6.59628854900707	0.843976399898529	0.887024293839932	0.923263016343117	0.968437147140503	1.08127439022064	1.57279860973358	2.90783613920212	4.29891405105591	5.16599946022034	6.10195099115371	7.36115960121155
25	4	0.05	1	0	1	1.03200542032123	0.0125376709496436	0.413733368247058	3.56828603949772	0.792380987405777	0.83252469599247	0.863583421707153	0.898525774478912	0.955630332231522	1.02268028259277	1.10112383961678	1.17766900062561	1.22768632769585	1.27376710474491	1.33116812109947
25	4	0.05	1	1	1	1.04622982830405	0.0133938410048912	0.50772913421066	3.79434799982905	0.804829623699188	0.840618619322777	0.874445724487305	0.909797644615173	0.968370139598846	1.03664642572403	1.11422055959702	1.19628014564514	1.25137680768967	1.30366463065147	1.36150509119034
25	4	0.05	1	2	1	1.08415803719163	0.0187292739381867	0.592770022536159	3.78307395274266	0.812019904851914	0.850503025949001	0.884657508134842	0.923501497507095	0.989236131310463	1.07054901123047	1.1662982404232	1.2639127612114	1.32879579663277	1.38969554901123	1.46744508862495
25	4	0.05	1	3	1	1.14898723253608	0.0368022785715082	1.07971531269471	5.0545993250111	0.830212128162384	0.870710664987564	0.900129374861717	0.938318592309952	1.01245424151421	1.11504626274109	1.25078973174095	1.40569108724594	1.51516888141632	1.60909689366817	1.72396857976914
25	4	0.05	1	5	1	1.35855518956184	0.172900101055676	1.4305180571293	6.22538782753786	0.839774931669235	0.881716905534267	0.917364004254341	0.959487575292587	1.04896453022957	1.22364765405655	1.58492282032967	1.94946618080139	2.16044261455536	2.37735553383827	2.63520313501358
25	4	0.05	1	7.5	1	1.74056429524422	0.754577194229317	1.38311130194662	5.18665548142014	0.835941813588142	0.883355230093002	0.918779823184013	0.962212193012238	1.06176790595055	1.39339226484299	2.2582288980484	2.9627970457077	3.41825097799301	3.89389878511429	4.41542443752289
25	4	0.05	1	10	1	2.28279652448297	2.34099945759536	1.45582797704012	5.3578529864889	0.842369562983513	0.887746669352055	0.922323334217072	0.97120640873909	1.08357837796211	1.66424512863159	3.15125262737274	4.42996006011963	5.28749053478241	6.13857010602951	7.10443961620331
25	4	0.1	0	0	1	1.03221008950472	0.0128616348087129	0.541998161372773	4.24640753951655	0.796425551176071	0.833161151409149	0.8615228921175	0.897685366868973	0.954930484294891	1.02410197257996	1.09984439611435	1.17822929620743	1.23162886500359	1.28187547326088	1.34008479237556
25	4	0.1	0	1	1	1.05707772330642	0.0140418047216241	0.479401980343817	3.68857959755538	0.811307058334351	0.850963455438614	0.880937856435776	0.915581476688385	0.975686594843864	1.04822903871536	1.12726810574532	1.21079406738281	1.26766576170921	1.31879382133484	1.38752119898796
25	4	0.1	0	2	1	1.12138803771734	0.0221576069609573	0.674455299931809	4.0041046795919	0.830363563299179	0.8702212870121	0.906586369872093	0.947409415245056	1.01910999417305	1.10609716176987	1.20910432934761	1.31439303159714	1.38658629655838	1.46022233366966	1.54705815196037
25	4	0.1	0	3	1	1.23490056943297	0.0490584588144488	0.973338136692804	4.84096872471608	0.861156794428825	0.901906983554363	0.939065957069397	0.983236020803452	1.0743114054203	1.20433646440506	1.36054623126984	1.52595806121826	1.63767366409302	1.75114335715771	1.89462442040443
25	4	0.1	0	5	1	1.58235321266055	0.241728587246668	1.12233406295152	5.30924243898299	0.884078335165978	0.927654805779457	0.969822382926941	1.03428169488907	1.19736349582672	1.50499522686005	1.86263382434845	2.22721385955811	2.49127072095871	2.71935295462608	3.04052181243897
25	4	0.1	0	7.5	1	2.20568191307187	1.13544366270058	1.46536688923704	8.64047035984219	0.884801685214043	0.938268733024597	0.987987822294235	1.06155214309692	1.34675419330597	2.00583255290985	2.78273779153824	3.60628371238709	4.14805438518524	4.74997925758362	5.47796160697937
25	4	0.1	0	10	1	3.03311901837587	3.39618491623786	1.26484485372647	5.1775308051981	0.891134415268898	0.946581107378006	0.996263059973717	1.07885550260544	1.53728833794594	2.63122594356537	4.06378889083862	5.47260093688965	6.54125070571899	7.57760193347931	8.8282507133484
25	4	0.1	1	0	1	1.03146942645907	0.0119954423889627	0.375046349883561	3.46410345458449	0.794940606951714	0.834455662965775	0.865262100100517	0.899981325864792	0.957281619310379	1.02375912666321	1.09934496879578	1.17514160871506	1.22016585469246	1.26555927395821	1.32667619228363
25	4	0.1	1	1	1	1.05561112601161	0.0142125712023612	0.545611626839157	4.03932591991298	0.807954915165901	0.846848510205746	0.877999675273895	0.912831491231918	0.975381940603256	1.04633963108063	1.1265963613987	1.20910054445267	1.26365835666657	1.31488156318665	1.3822466301918
25	4	0.1	1	2	1	1.12195333388448	0.0222579673921304	0.795103251882849	4.60749576906484	0.837969417572021	0.876125504076481	0.9108338534832	0.95124249458313	1.01803034543991	1.10455256700516	1.20721530914307	1.30936423540115	1.38791758418083	1.45944008529186	1.55879188776016
25	4	0.1	1	3	1	1.23449720185995	0.0490168617744299	1.00272978837908	5.13388859889719	0.86025171995163	0.904482094943523	0.93947426378727	0.984309053421021	1.07346168160439	1.20212513208389	1.36172065138817	1.523648416996	1.63938292860985	1.74200538992882	1.90635909795761
25	4	0.1	1	5	1	1.58913474166989	0.248027556839464	1.1678661540316	5.66190235157569	0.885757271647453	0.930533264577389	0.974995556473732	1.03672701120377	1.19741088151932	1.51265388727188	1.86399671435356	2.25259132385254	2.49907305240631	2.76965660452843	3.1059107375145
25	4	0.1	1	7.5	1	2.26544167925119	1.10090151707016	1.14822961027771	5.42097476853639	0.896288216114044	0.943421931564808	0.993159633874893	1.07318724393845	1.41272699832916	2.11318874359131	2.86120986938477	3.65461828708649	4.21763253211975	4.7053918838501	5.33005496025086
25	4	0.1	1	10	1	3.18336150909662	3.37260555899234	1.10589037967046	4.91589058552421	0.902553749680519	0.955374130606651	1.01076046228409	1.09462753534317	1.65954872965813	2.925661444664	4.21668350696564	5.61387624740601	6.60906069278717	7.50674774646759	8.67952494621277
25	4	0.15	0	0	1	1.03586426231861	0.0124142405776619	0.38282690983402	3.42029514173743	0.798720768690109	0.834996730089188	0.866150397062302	0.901951992511749	0.959678396582603	1.02760922908783	1.10395926237106	1.180164706707	1.23247774243355	1.27789466381073	1.32943086147308
25	4	0.15	0	1	1	1.06393376442194	0.0142680348848909	0.507152783952838	3.96188732510391	0.813457826972008	0.852681522071362	0.886679700016975	0.922010320425034	0.981362193822861	1.05576157569885	1.13733825087547	1.21666604280472	1.2730297267437	1.32583178281784	1.3877681517601
25	4	0.15	0	2	1	1.14731821129322	0.023827570134889	0.81207174573635	4.60227311215174	0.85685006737709	0.896413187682629	0.928974139690399	0.969113904237747	1.03887116909027	1.12929564714432	1.23428496718407	1.34717050790787	1.42343093156815	1.50043564140797	1.5927042388916
25	4	0.15	0	3	1	1.29119826572537	0.0550478392882492	0.946772730862433	4.95393907611964	0.882787019610405	0.930073764920235	0.971720689535141	1.02112617492676	1.12333849072456	1.26176017522812	1.42366614937782	1.59009447097778	1.71241656541824	1.83493412733078	1.97959159851074
25	4	0.15	0	5	1	1.73517857003212	0.257585938514982	0.975725555904647	5.13337057557569	0.92242576777935	0.978167776763439	1.03568492531776	1.13255846500397	1.36346879601479	1.67615288496017	2.03216922283173	2.38251368999481	2.65069036483765	2.88669565320015	3.2253738117218
25	4	0.15	0	7.5	1	2.58100766768456	1.3071533578727	1.22708880304797	6.01940044698408	0.957929607629776	1.0107185959816	1.09083133339882	1.25701513290405	1.74302884936333	2.42089474201202	3.18344044685364	4.04641489982605	4.70029690265656	5.26088930368423	6.16251921653748
25	4	0.15	0	10	1	3.61794142050743	4.00322510814347	1.28395203132593	5.89659661026693	0.955757412910461	1.01250243484974	1.1102136194706	1.3613404750824	2.13630020618439	3.27197659015656	4.63571560382843	6.24912233352661	7.41968729496002	8.41111891269684	9.77962819099427
25	4	0.15	1	0	1	1.03281226650476	0.0123252552665229	0.483902172637978	3.716621694469	0.801150810718536	0.834843815863133	0.867814925312996	0.900254076719284	0.956898137927055	1.02407020330429	1.10086846351624	1.17530093193054	1.22625675797462	1.27512162923813	1.33580276608467
25	4	0.15	1	1	1	1.06261651315093	0.0145182324903764	0.519919904000164	3.89211986358232	0.811432681679726	0.854174293577671	0.882992616295815	0.91832857131958	0.980761975049973	1.05313956737518	1.13466966152191	1.21681612730026	1.27464915513992	1.32559349238873	1.39524530768394
25	4	0.15	1	2	1	1.14958783476353	0.023902413491748	0.766546182880217	4.54273045275481	0.855703675150871	0.892092727124691	0.931016975641251	0.967103898525238	1.04002565145493	1.13586568832397	1.23860812187195	1.34664098024368	1.42273489236832	1.49259740710258	1.58726306438446
25	4	0.15	1	3	1	1.28928507544398	0.054396432959631	0.955443901883093	5.18264025302667	0.885906039476395	0.93000635355711	0.969633653759956	1.01973917484283	1.1222510933876	1.26001048088074	1.41962224245071	1.59789165258408	1.70682864189148	1.82229415476322	1.95116319894791
25	4	0.15	1	5	1	1.75583986928463	0.276931938233535	1.05462971312276	5.32010477536831	0.924011139273644	0.979285322129726	1.03966479897499	1.13443560600281	1.3760966360569	1.68993890285492	2.04555857181549	2.42942214012146	2.6996782541275	2.977947306633	3.41621409893036
25	4	0.15	1	7.5	1	2.60811898790598	1.2314487600628	1.0669767554301	5.28368256250146	0.948164013028145	1.00923082232475	1.0998336315155	1.27399029731751	1.79893079400063	2.48562300205231	3.19157338142395	4.0345157623291	4.5957411289215	5.25256288051605	6.04417317867279
25	4	0.15	1	10	1	3.80558045516014	4.03293425719441	1.13515104066451	5.19577618874267	0.958627325296402	1.02072940468788	1.12183069586754	1.42849496603012	2.3725893497467	3.51640903949738	4.821444272995	6.43425307273865	7.58786346912383	8.61500518321991	10.0904887008667
25	4	0.2	0	0	1	1.03240688337684	0.0122919997885002	0.416692487840139	3.69246944095304	0.79408303976059	0.835493269562721	0.866493874788284	0.901363611221313	0.957550421357155	1.0238841176033	1.09996086359024	1.17726048231125	1.22802718281746	1.27277292609215	1.3258338034153
25	4	0.2	0	1	1	1.06582314971685	0.0145853984204417	0.582663431916161	3.95634635759591	0.821184163093567	0.858964832127094	0.888168498873711	0.924188435077667	0.982945695519447	1.05593115091324	1.13732597231865	1.2222843170166	1.27964589595795	1.33691894114017	1.4067961704731
25	4	0.2	0	2	1	1.16336062244177	0.0254088219187749	0.953474190732277	5.55271691021668	0.868807147145271	0.904817794263363	0.940084686875343	0.981311827898026	1.05401086807251	1.14469218254089	1.25359958410263	1.36392947435379	1.44256796240807	1.5305566161871	1.63693744540215
25	4	0.2	0	3	1	1.32551779988408	0.0551488307173969	1.05709148313217	5.92561032299054	0.908093951940537	0.960753318667412	1.00362692475319	1.05863256454468	1.16098949313164	1.29602360725403	1.4546625316143	1.62678927183151	1.74314621090889	1.86057729125023	2.01814701795578
25	4	0.2	0	5	1	1.83253336328268	0.281202884561534	1.29756672411979	7.52502106875768	0.960964271426201	1.03066879212856	1.10885241031647	1.22489861249924	1.46445450186729	1.76466149091721	2.10687667131424	2.49660704135895	2.76349132061005	3.04665976166725	3.43503514289856
25	4	0.2	0	7.5	1	2.79573105193377	1.41705842705824	1.35622559241287	6.70814926439796	0.97987204015255	1.07170901894569	1.21404404044151	1.48065104484558	1.97435891628265	2.61896693706512	3.3898401260376	4.30739502906799	4.92490909099579	5.62406224012375	6.7534182214737
25	4	0.2	0	10	1	4.0405628818512	4.77524015926495	1.48213215608774	7.50487371570841	0.987602593302727	1.09521527290344	1.25618569850922	1.65361684560776	2.49433261156082	3.65600895881653	5.1215500831604	6.79258499145508	8.05309233665466	9.37361574172974	11.2283262062073
25	4	0.2	1	0	1	1.03226019075513	0.0120839305002326	0.436202590780892	3.64644993035421	0.801759911775589	0.836119019985199	0.865020203590393	0.900389689207077	0.957063972949982	1.02481079101563	1.09878659248352	1.17216625213623	1.22278618812561	1.26997551321983	1.33014611721039
25	4	0.2	1	1	1	1.06626074056029	0.0146733038105386	0.577697546578918	3.8416767708874	0.824539541006088	0.859773367643356	0.88921309709549	0.923245310783386	0.982407137751579	1.05622148513794	1.13800278306007	1.22282381057739	1.28139320611954	1.3370623677969	1.40136780977249
25	4	0.2	1	2	1	1.16695342436433	0.0250207281915005	0.909373612717465	5.81195036936606	0.869302807450295	0.90910782366991	0.941686201095581	0.983976316452026	1.05605798959732	1.15044689178467	1.25741410255432	1.36698092222214	1.44166920185089	1.52262005507946	1.61675525903702
25	4	0.2	1	3	1	1.32821686924696	0.0574196584358422	1.08887271276728	5.77090050975254	0.914490014910698	0.958796729147434	0.999457159638405	1.05679500102997	1.16304159164429	1.29511475563049	1.45557898283005	1.63243069648743	1.76026903390884	1.88661037385464	2.06071435213089
25	4	0.2	1	5	1	1.84716362231374	0.286613517972741	1.30720357912267	7.96513886441705	0.959139948487282	1.02784660160542	1.1096374630928	1.22856348752975	1.47707608342171	1.78978556394577	2.13258928060532	2.50702366828918	2.77573837041855	3.06612793207169	3.53161271095276
25	4	0.2	1	7.5	1	2.82740397080183	1.34008238719155	1.1981814684544	6.20905872444669	0.979997202754021	1.06741227805614	1.20902816653252	1.48220798969269	2.03594386577606	2.69205331802368	3.40594851970673	4.27869219779968	4.90910952091217	5.59048029184341	6.53618957042695
25	4	0.2	1	10	1	4.21009689671993	4.56678951060729	1.35184564490679	6.71901674967907	0.988209886550903	1.10224519371986	1.30241392254829	1.79977607727051	2.76936441659927	3.87527847290039	5.23243427276611	6.96802773475647	8.10580048561095	9.38217401504516	11.0840682315826
25	4	0.25	0	0	1	1.03349363021851	0.0125286757121739	0.479744130285984	3.72953830360881	0.803107624053955	0.834646891057491	0.864772093296051	0.900289672613144	0.956749066710472	1.02438682317734	1.10179513692856	1.17754182815552	1.2314011991024	1.27692202031612	1.33374138593674
25	4	0.25	0	1	1	1.06788913873434	0.0143844066012851	0.4781293989396	3.61838381713097	0.821621969342232	0.858565782010555	0.890404382348061	0.92361307144165	0.984261378645897	1.05748236179352	1.14207220077515	1.22542437314987	1.28136323690414	1.32398173213005	1.38047318100929
25	4	0.25	0	2	1	1.17208574559689	0.0263103151305426	1.0444866230628	6.41125328950549	0.872587854862213	0.912522873282433	0.946896561980247	0.987039029598236	1.06115531921387	1.15467262268066	1.2600978910923	1.37729756832123	1.45224317312241	1.53846291005611	1.64660371899605
25	4	0.25	0	3	1	1.34096397468448	0.058345541229171	1.63261156975597	11.3696263010763	0.930654646158218	0.976142783463001	1.02048533558846	1.07690032720566	1.18187075853348	1.30995243787766	1.46200516819954	1.62810730934143	1.75395651459694	1.89292438924313	2.08765556097031
25	4	0.25	0	5	1	1.88294850696325	0.295915451004523	1.4659892854785	7.97434513758524	0.986002743840218	1.06288933455944	1.15516360998154	1.27815417051315	1.52720087766647	1.80523860454559	2.14471793174744	2.54321510791779	2.84309834241867	3.15930914878845	3.7358743262291
25	4	0.25	0	7.5	1	2.90428506183028	1.45429118511461	1.4893399082866	7.80859958112929	1.00422618865967	1.11469222009182	1.31148222088814	1.5861127614975	2.10242700576782	2.71399176120758	3.4685845375061	4.38330707550049	5.03780331611633	5.82381793260574	6.86288596630097
25	4	0.25	0	10	1	4.24439540319443	4.99513874369321	1.45853848927241	6.96900278630578	1.01387896180153	1.13419448137283	1.39795518517494	1.86272140741348	2.71051490306854	3.83120477199554	5.32098770141602	7.10607380867005	8.40672664642334	9.81750383377075	11.991712474823
25	4	0.25	1	0	1	1.03321361920238	0.0125456194624372	0.451693886854559	3.64725349364098	0.795952404737473	0.836312860250473	0.865911841392517	0.898789089918137	0.95567412674427	1.02563244104385	1.09931090474129	1.17955957651138	1.22838339209557	1.27730529904366	1.33856714606285
25	4	0.25	1	1	1	1.0654201190114	0.0145178730487489	0.554615823056565	4.0050258471836	0.815743282437325	0.855310301482678	0.888354879617691	0.924187046289444	0.982387065887451	1.05471658706665	1.1375432908535	1.21996439695358	1.27577505111694	1.32766319513321	1.39530579090118
25	4	0.25	1	2	1	1.17241896702051	0.0271630736006928	1.15080826205861	7.03391605324978	0.873510240912438	0.908539400994778	0.944919353723526	0.986368519067764	1.06184408068657	1.1526460647583	1.26145759224892	1.37343059778213	1.45551656484604	1.54526852965355	1.66459399700165
25	4	0.25	1	3	1	1.34431883749366	0.0580977600742329	1.34150401646042	7.759011204468	0.937237207889557	0.97795440107584	1.02149426341057	1.0719097495079	1.18138909339905	1.31508338451386	1.46950262784958	1.6376633644104	1.7639261841774	1.9007381528616	2.08371205329895
25	4	0.25	1	5	1	1.88361222867966	0.292004111051996	1.63434978574201	9.95877791824288	0.989505620002747	1.06887026131153	1.16845744252205	1.29443576335907	1.53234454989433	1.80999553203583	2.14048588275909	2.52255470752716	2.8071652173996	3.1661655664444	3.72253311634064
25	4	0.25	1	7.5	1	2.95689072819352	1.46121140879338	1.69018842160941	10.2842515045223	1.00761059641838	1.13454573452473	1.35066754817963	1.65375542640686	2.16109216213226	2.7943217754364	3.52410167455673	4.38798928260803	5.09826481342316	5.79155359268188	6.95993396759034
25	4	0.25	1	10	1	4.31085785877109	4.58603497226658	1.46148654243797	7.45738733829474	1.0141860294342	1.13216269016266	1.4338955104351	1.97121827602386	2.89411854743958	3.98661804199219	5.33482766151428	6.88977785110474	8.19636688232421	9.61457812786102	11.4642090702057
25	4	0.3	0	0	1	1.0320019772172	0.0122750978738038	0.451815705021612	3.77246071324181	0.797739912867546	0.831914941966534	0.863335633277893	0.898265945911408	0.956921070814133	1.025519490242	1.09931102395058	1.17591150999069	1.22445462942123	1.26577379703522	1.32207203745842
25	4	0.3	0	1	1	1.06660299825072	0.0151112754575559	0.614561606316552	4.25784327767795	0.820353528857231	0.856226047873497	0.887697112560272	0.922343367338181	0.982437610626221	1.05542325973511	1.14097556471825	1.22458202838898	1.28024744391441	1.33805311918259	1.40297838926315
25	4	0.3	0	2	1	1.17007464551926	0.0251813860649016	1.06981990630662	6.68511463402769	0.8691629165411	0.911906899511814	0.947873824834824	0.989422768354416	1.06414094567299	1.15325599908829	1.25612238049507	1.3656986951828	1.43875593543053	1.52870172560215	1.63063577532768
25	4	0.3	0	3	1	1.34169213480949	0.0561496837837285	1.41929591744635	8.32333581962154	0.939302961826325	0.983739280700684	1.02845379114151	1.08282551765442	1.17854276299477	1.3129335641861	1.46312177181244	1.63385356664658	1.75276792645454	1.88073779344559	2.08553411483765
25	4	0.3	0	5	1	1.87707606847286	0.293516697082416	1.76483154950715	9.48780590343803	0.998767932653427	1.07451828122139	1.17790577411652	1.31568278074265	1.53653493523598	1.79451936483383	2.10246163606644	2.49771997928619	2.8102565407753	3.20496450066566	3.90911040067673
25	4	0.3	0	7.5	1	2.89902947059274	1.53680897829206	1.88859408839793	10.7202363196518	1.00710667610168	1.12281154990196	1.3426090657711	1.62955604791641	2.10093557834625	2.68888461589813	3.43238073587418	4.34178719520569	5.14591445922852	5.86897641420364	7.21590768814087
25	4	0.3	0	10	1	4.28272022743821	5.18467870330432	1.77240888870789	9.14047522663398	1.0215695977211	1.16791681647301	1.53162264227867	1.98361115455627	2.75253432989121	3.83184123039246	5.26705348491669	7.01494164466858	8.54808320999145	9.93078052997589	12.0458221149445
25	4	0.3	1	0	1	1.03279675073028	0.0121555878159492	0.369874187103556	3.70136378389392	0.798438436985016	0.83330864906311	0.863715854287148	0.900167214870453	0.957835510373116	1.02627331018448	1.10152235627174	1.1755911231041	1.22231978178024	1.2666385114193	1.32153512239456
25	4	0.3	1	1	1	1.06634123805761	0.0148476253863996	0.609550659231561	4.23389395705272	0.816947417259216	0.851799134910107	0.886039167642593	0.92395892739296	0.98463074862957	1.05527544021606	1.13936427235603	1.22365252971649	1.27787583470345	1.33327771425247	1.41110226988792
25	4	0.3	1	2	1	1.17048604282737	0.0260761899121121	1.1503696834158	6.94754114070915	0.876657432317734	0.913562692701817	0.948940917849541	0.988606595993042	1.06164500117302	1.15053987503052	1.25748512148857	1.37158235311508	1.45169484019279	1.53863300681114	1.65749662399292
25	4	0.3	1	3	1	1.34230107548833	0.059496542555523	1.63617244113468	9.70080876583132	0.944294900894165	0.985276228189468	1.02592886090279	1.07581934928894	1.17930021882057	1.31027203798294	1.4617326259613	1.62489652633667	1.75742077827454	1.90592604279518	2.15286059379578
25	4	0.3	1	5	1	1.88454632491469	0.289045593688057	1.74042154591027	9.7527950762878	0.994124708771706	1.07928284704685	1.18739692568779	1.32422276735306	1.5438959300518	1.80398190021515	2.11458253860474	2.51768651008606	2.81708965301514	3.20539944767952	3.82424935817719
25	4	0.3	1	7.5	1	2.94197503865361	1.51189894772103	1.86034829623661	10.3779027653491	1.00811853051186	1.1298181116581	1.36383870840073	1.69254637956619	2.1713228225708	2.72651851177216	3.45152062177658	4.37836074829102	5.15370409488678	5.94845558404922	7.28593192100526
25	4	0.3	1	10	1	4.40728742984533	5.15162718884138	1.84242804458674	10.1276679913091	1.01915188074112	1.16781723499298	1.51392379403114	2.08957731723785	2.96618413925171	3.99126148223877	5.34057354927063	7.15453114509583	8.57404313087463	10.1572789430618	12.4559853744507
30	2	0.05	0	0	1	1.06390557126105	0.0428997663883742	0.966524895143263	5.30828999448586	0.693220498561859	0.736807326972485	0.778111761808395	0.828231698274612	0.919357731938362	1.03861731290817	1.17661365866661	1.33500355482101	1.43380365967751	1.53386155962944	1.69488652348518
30	2	0.05	0	1	1	1.08218925884366	0.0433734936484813	0.914301212677914	4.90863260056141	0.710130259990692	0.753121450543404	0.794619870185852	0.845361793041229	0.93440380692482	1.05607604980469	1.19824120402336	1.34818589687347	1.46034889221191	1.55833033621311	1.69024726390839
30	2	0.05	0	2	1	1.11961966479421	0.0532201501599078	1.02459744574395	5.65923391877299	0.705477172732353	0.760170276463032	0.801610228419304	0.857245773077011	0.959910303354263	1.08750224113464	1.2462660074234	1.4169310092926	1.53747339248657	1.64171451926231	1.80208867907524
30	2	0.05	0	3	1	1.18847974348068	0.0774190707349465	1.41833452059179	9.47531248939973	0.724944395422936	0.779317221045494	0.827237778902054	0.886144304275513	0.995439201593399	1.14427542686462	1.33556753396988	1.54131926298142	1.68453863859177	1.83725109696388	2.05053241729736
30	2	0.05	0	5	1	1.40759316793084	0.237049452295993	1.73102200899874	9.92199989778103	0.752075738906861	0.805725187063217	0.858520504832268	0.921804738044739	1.06632009148598	1.2874122262001	1.62866616249084	2.05981676578522	2.34600819349289	2.61738827824593	3.01392432451248
30	2	0.05	0	7.5	1	1.80935815713406	0.837407679513112	1.50167923247966	5.97321246065998	0.755564585924149	0.815750804543495	0.873558652400971	0.947101205587387	1.116369754076	1.5245618224144	2.27352368831635	3.0639407157898	3.64647343158722	4.13582931756973	4.73677181720734
30	2	0.05	0	10	1	2.2743774623096	2.33569812874887	1.79896627803891	7.54302009892624	0.756962571740151	0.815967945754528	0.877924871444702	0.951009720563889	1.14331939816475	1.7260405421257	2.97589886188507	4.33337965011597	5.29460966587067	6.22965828180313	7.58142178058625
30	2	0.05	1	0	1	1.06406513993144	0.0410688032338723	0.761552612258314	4.06705774624004	0.692258666157723	0.733822730183601	0.775033321976662	0.829524743556976	0.921426862478256	1.04051584005356	1.17995294928551	1.32685922384262	1.43587482571602	1.54048492908478	1.6432065308094
30	2	0.05	1	1	1	1.07918966442347	0.0427893678673143	0.88461639627791	4.54243199681506	0.708147755265236	0.752647431194782	0.793295913934708	0.842386758327484	0.934283763170242	1.05179023742676	1.19470757246017	1.34990504980087	1.4629648566246	1.55790449678898	1.69195126652718
30	2	0.05	1	2	1	1.12063427990675	0.0531395562901593	0.91097245025222	4.70503101254033	0.7084114164114	0.760948984324932	0.804630038142204	0.859276449680328	0.958722561597824	1.09202241897583	1.24786561727524	1.42160624265671	1.54261087179184	1.65958685576916	1.81117784619331
30	2	0.05	1	3	1	1.19058841637075	0.0771435383179357	1.2229360289973	6.68554287636015	0.733954124450684	0.780577053129673	0.82768292427063	0.882715958356857	0.99552221596241	1.1438957452774	1.3359816968441	1.55401631593704	1.70137451887131	1.84664468169212	2.03767589330673
30	2	0.05	1	5	1	1.41993021201491	0.239592875335188	1.44186914259054	6.10607190417437	0.754554636478424	0.802874799072743	0.855178713798523	0.924601209163666	1.06798499822617	1.29719030857086	1.65919822454453	2.08119535446167	2.36937562227249	2.6307515501976	3.05204637765884
30	2	0.05	1	7.5	1	1.83468814585805	0.875807561021748	1.5489543430874	6.59920200569796	0.755983079075813	0.811923629045487	0.869100844860077	0.945154899358749	1.12914609909058	1.54761081933975	2.32132369279861	3.11197640895844	3.63847995996475	4.16028006076812	4.89061653137207
30	2	0.05	1	10	1	2.41153789708912	2.50867872521614	1.60269513060342	6.82682721479599	0.766627349853516	0.819513221085072	0.883714148402214	0.96289364695549	1.17179402709007	1.91716718673706	3.23495620489121	4.53943920135498	5.50155458450317	6.38626685142517	7.52174761295319
30	2	0.1	0	0	1	1.06790287868381	0.0438144247779777	0.954654478568776	5.22732996082722	0.700307660102844	0.740312629938126	0.778078958392143	0.828484636545181	0.919229060411453	1.04086774587631	1.18621632456779	1.33738694190979	1.44884025454521	1.5469410777092	1.67675135970116
30	2	0.1	0	1	1	1.09146300922632	0.0460434608752868	0.994363601867522	5.30903365011902	0.70602566421032	0.756490062177181	0.798315167427063	0.850476777553558	0.942845150828362	1.06374365091324	1.20718786120415	1.36623468399048	1.48486480712891	1.58616786301136	1.73222869992256
30	2	0.1	0	2	1	1.15850571659207	0.0604130663641542	1.06367983656615	5.59820107304562	0.729851322174072	0.777971544861794	0.825739994645119	0.882399952411652	0.988063871860504	1.12525808811188	1.28992226719856	1.47606763839722	1.60095436573029	1.72351530790329	1.90513933062554
30	2	0.1	0	3	1	1.28431922355294	0.100022368315979	1.14594722733935	5.52488884875768	0.762590483427048	0.812210166454315	0.867327997088432	0.934317004680634	1.06417897343636	1.23553848266602	1.45079901814461	1.69163954257965	1.8639761865139	2.0394395172596	2.30043409109116
30	2	0.1	0	5	1	1.65707724298239	0.323240738459445	1.15742188945114	5.35038982372354	0.809342628717423	0.871165165305138	0.92895567715168	1.02416845560074	1.23815873265266	1.55601835250855	1.97449424862862	2.39699606895447	2.71026320457458	3.0318991959095	3.4197570514679
30	2	0.1	0	7.5	1	2.37007798739672	1.3706803438265	1.37734004099108	6.24095899229961	0.822980365753174	0.897129659354687	0.983295387029648	1.11389690637589	1.49303025007248	2.13534760475159	2.96684670448303	3.90804607868195	4.6032368183136	5.23429266214371	6.05979496955872
30	2	0.1	0	10	1	3.24012110865712	3.82702576382323	1.40928287136175	6.07614008857872	0.836195790171623	0.916989658772945	1.01741002202034	1.18186309337616	1.74047315120697	2.8304535150528	4.23261773586273	5.79221405982971	7.00086591243743	8.12150347232819	9.53151883125305
30	2	0.1	1	0	1	1.06144351421595	0.040573955581138	0.839181856275182	4.48474734516244	0.695061504244804	0.742324930429459	0.784764912724495	0.82909597158432	0.917159527540207	1.03688937425613	1.17709550261498	1.32481164932251	1.42233829498291	1.51714365780354	1.65297663331032
30	2	0.1	1	1	1	1.08858384273648	0.044318077326179	0.828634790809993	4.36461156682053	0.703802092671394	0.752642343938351	0.793912187218666	0.846592611074448	0.940605446696281	1.05987811088562	1.20953512191772	1.36090975999832	1.47180278897285	1.57186029851437	1.71819086551666
30	2	0.1	1	2	1	1.16344492252469	0.0604514274413529	0.948574163764548	4.62832497819458	0.738360329270363	0.787668800354004	0.831322890520096	0.884600752592087	0.990410298109055	1.12579011917114	1.30223968625069	1.48408242464066	1.61709214448929	1.76075364947319	1.89411255836487
30	2	0.1	1	3	1	1.28195999673009	0.0970187543741116	1.07371993960498	5.24864585234752	0.766155581474304	0.812500344216824	0.869273629784584	0.931570762395859	1.05883139371872	1.23538517951965	1.44583690166473	1.68550492525101	1.85697885155678	2.01889327168465	2.25000392913818
30	2	0.1	1	5	1	1.66921300090551	0.354994469376874	1.41125276368054	6.76861005699139	0.799190090298653	0.868495415151119	0.934475773572922	1.03245347738266	1.24252206087112	1.56050765514374	1.97810769081116	2.42814354896545	2.78774701356888	3.11529999375343	3.62148844480515
30	2	0.1	1	7.5	1	2.41005004479289	1.32965357057926	1.28431331778767	5.75107869999504	0.83229895055294	0.914760911464691	0.998365303874016	1.14183529615402	1.5393126308918	2.20909106731415	3.01030886173248	3.91115322113037	4.57519731521606	5.26853693723679	6.09610313415527
30	2	0.1	1	10	1	3.37577395855784	3.76525928714346	1.24583118221709	5.62517714502331	0.83983407497406	0.919886121153831	1.01669005155563	1.19160461425781	1.87414893507957	3.07577216625214	4.39052724838257	5.93816514015198	7.00483288764954	8.13571782112122	9.49951286315918
30	2	0.15	0	0	1	1.06497017276287	0.0416876764736851	0.831856478635828	4.27318966279048	0.694151592850685	0.73798266351223	0.779787042737007	0.830195540189743	0.921094283461571	1.04081499576569	1.17758795619011	1.32986125946045	1.44196144342422	1.54722574651241	1.67452153921127
30	2	0.15	0	1	1	1.09587731667757	0.0464407764349681	0.854050876893672	4.45633080209953	0.703083053231239	0.749443398416042	0.79570834338665	0.848603785037994	0.946002945303917	1.0676708817482	1.21667021512985	1.37725750207901	1.49338907003403	1.59222258925438	1.7427391397953
30	2	0.15	0	2	1	1.18864216541648	0.0653386970575803	0.963347842188665	4.94055081111215	0.748337396383286	0.796639154851437	0.842891696095467	0.895641726255417	1.00882291793823	1.15460211038589	1.32649859786034	1.52354353666306	1.65505660772324	1.78772100806236	1.97072890520096
30	2	0.15	0	3	1	1.35124548418522	0.115083464687496	1.20221000529269	6.16133065202925	0.792418444156647	0.851761302351952	0.907810950279236	0.977245151996613	1.11384236812592	1.30006283521652	1.52817520499229	1.78757619857788	1.97595407962799	2.17020812630653	2.39604723930359
30	2	0.15	0	5	1	1.82368672800064	0.381005770216598	1.21057917117642	6.0217630619852	0.865198337435722	0.937879361212254	1.01042672991753	1.13058421611786	1.38925966620445	1.72165143489838	2.15396797657013	2.62075901031494	2.96207286119461	3.28204665184021	3.72151226758958
30	2	0.15	0	7.5	1	2.72123774563074	1.58732159913688	1.30969982560248	6.0475603799944	0.897794528603554	0.99631844907999	1.13185785412788	1.34169952869415	1.81424182653427	2.49391889572144	3.34168583154678	4.37324385643005	5.09545040130615	5.85604522228241	6.76486832141876
30	2	0.15	0	10	1	3.88417628772259	4.83632819436155	1.5180003633337	7.48596208322073	0.918104128241539	1.03531134724617	1.20241348147392	1.51572390794754	2.30327862501144	3.48095047473907	4.96125602722168	6.68722486495972	7.97830069065094	9.30489163398743	11.0651086521149
30	2	0.15	1	0	1	1.06589619467855	0.0416107736844705	0.792773143018357	4.20130550016519	0.696742967963219	0.736691702902317	0.781188920140266	0.827298504114151	0.923211336135864	1.04035800695419	1.18286326527596	1.33098566532135	1.43861705064774	1.53676160275936	1.66491532087326
30	2	0.15	1	1	1	1.09396687356234	0.0460526343919132	0.848944230422032	4.47604841326031	0.70303750038147	0.75200302451849	0.794813501834869	0.848740190267563	0.941929444670677	1.06835943460464	1.21417254209518	1.37412712574005	1.48035735487938	1.59394645094872	1.71625734806061
30	2	0.15	1	2	1	1.19479402868748	0.0649251743941743	1.01193959775923	5.48244125039006	0.750876625776291	0.801802144944668	0.846157374978066	0.903952252864838	1.01317694783211	1.16077864170074	1.33550417423248	1.52626352310181	1.65274577736855	1.78632609546185	1.96230760335922
30	2	0.15	1	3	1	1.34692098881602	0.115081569501714	1.29650288532319	6.92189714339261	0.794179418683052	0.849715940654278	0.902294620871544	0.979008841514587	1.10764706134796	1.2966131567955	1.52470624446869	1.77382885217667	1.96109097599983	2.14838055372238	2.38290209293365
30	2	0.15	1	5	1	1.83668310527205	0.381739162563838	1.16012825034714	5.67339640336865	0.87043404340744	0.948919478058815	1.02769189476967	1.14117484092712	1.39402002096176	1.73896569013596	2.1663880944252	2.64611692428589	2.97168687582016	3.30691676139831	3.74007136583328
30	2	0.15	1	7.5	1	2.76858075036407	1.55891992019653	1.32520447549217	6.81383293176278	0.909987456798554	1.0066897124052	1.14110748171806	1.36197744607925	1.89721849560738	2.57092249393463	3.39883369207382	4.35137333869934	5.0523580789566	5.79387003183365	6.67659892559052
30	2	0.15	1	10	1	4.06593068757355	4.71044382178246	1.32100488680606	6.59737273031252	0.93007464826107	1.07080937027931	1.24236174225807	1.62200865745544	2.52121078968048	3.73311185836792	5.14880180358887	6.85243949890137	8.10466828346252	9.37244937419891	10.7825963115692
30	2	0.2	0	0	1	1.06659474039078	0.0412667087126658	0.91957606490929	5.18706003775028	0.696287440061569	0.737926034629345	0.783953279256821	0.831848412752152	0.92617703974247	1.04069459438324	1.18033227324486	1.3324355840683	1.42542365789413	1.53012915849686	1.66296698212624
30	2	0.2	0	1	1	1.10352145724893	0.0473893063395398	0.895265425575183	4.75575556620017	0.716477639675141	0.763440677523613	0.802541387081146	0.853035855293274	0.949797764420509	1.07405316829681	1.22672128677368	1.38652745485306	1.50734851956368	1.60824913680553	1.74776396036148
30	2	0.2	0	2	1	1.20627702586651	0.0671188063497934	1.00782124522283	5.50895645921933	0.752797073721886	0.804182347655296	0.849917900562286	0.91201063990593	1.02311131358147	1.17124325037003	1.34789219498634	1.54576226472855	1.67885717749596	1.79595260024071	1.97221933960915
30	2	0.2	0	3	1	1.3828323699832	0.121521036339834	1.30962289543308	7.30714782292333	0.817875174283982	0.879355384409428	0.926536065340042	1.00178316831589	1.14075717329979	1.32674080133438	1.56450346112251	1.8277904510498	2.01973532438278	2.21893352866173	2.46083027362824
30	2	0.2	0	5	1	1.93707151353359	0.41939109234335	1.39350108643167	7.57073934415336	0.909992192983627	1.00589054226875	1.09388132095337	1.22324975728989	1.49177393317223	1.83120161294937	2.26638579368591	2.75929923057556	3.09822999238968	3.47419556379318	4.0069965839386
30	2	0.2	0	7.5	1	2.92838746947646	1.68833908293961	1.4700519980689	7.6289699678003	0.940827359557152	1.08053022325039	1.26109123826027	1.5221995472908	2.03844302892685	2.7061607837677	3.57275712490082	4.54994759559631	5.28462841510773	6.11830620765686	7.18482213974
30	2	0.2	0	10	1	4.29664881815314	5.5536890803254	1.42970072256206	6.53917186881782	0.965809671282768	1.12109881639481	1.35977551937103	1.76898068189621	2.64963227510452	3.8129403591156	5.4716602563858	7.29295010566711	8.73146276473999	10.1854339361191	12.0002182197571
30	2	0.2	1	0	1	1.0638879617691	0.0403680339459916	0.833402723158062	4.39716148856444	0.699309875965118	0.745472452044487	0.782713213562965	0.831089913845062	0.923801079392433	1.03897440433502	1.17849883437157	1.32630889415741	1.43065656423569	1.52945879995823	1.64346245765686
30	2	0.2	1	1	1	1.10160404343009	0.0479384856158428	0.97356568737252	5.06655710008462	0.715955604910851	0.758446991443634	0.799514290690422	0.853778624534607	0.952979877591133	1.07135266065598	1.22112542390823	1.38507096767426	1.50067792534828	1.61643387973309	1.75256545543671
30	2	0.2	1	2	1	1.20362133724093	0.0647367751355405	0.977339559133908	5.02382743590307	0.751165586709976	0.809677636623383	0.856426203250885	0.916618412733078	1.02565923333168	1.16877669095993	1.34435391426086	1.53430075645447	1.6622198343277	1.79150300323963	1.97216788649559
30	2	0.2	1	3	1	1.37958782704473	0.117317049614998	1.26742736453407	6.99420774972482	0.813212774395943	0.873760585486889	0.934056255221367	1.00486491918564	1.13824588060379	1.32320290803909	1.56369778513908	1.82082068920136	2.01015093326569	2.16842931509018	2.42271069288254
30	2	0.2	1	5	1	1.94915496653914	0.431765421186522	1.30972934030703	6.57182972109161	0.884719305634499	0.991313455998898	1.0940543115139	1.22813704013824	1.49746054410934	1.845319211483	2.2826110124588	2.78877391815186	3.15732791423797	3.50647331476212	4.0701545381546
30	2	0.2	1	7.5	1	3.02219925127625	1.81204902324212	1.58402555558188	8.70514144829011	0.949675650000572	1.08987011909485	1.27884925603867	1.54825878143311	2.10921317338943	2.81721317768097	3.65310281515121	4.66350522041321	5.40574123859406	6.17334622144699	7.60592932224274
30	2	0.2	1	10	1	4.4826810216248	5.49821111673631	1.54804296306196	8.13891264440254	0.967127909660339	1.14845140278339	1.44742958545685	1.96958848237991	2.89491802453995	4.07930970191956	5.60113573074341	7.36184663772583	8.72466259002685	10.4048098564148	12.5349785518646
30	2	0.25	0	0	1	1.06611296926141	0.0425434571462412	0.905432609943163	4.94422556206251	0.695293157100678	0.737905332446098	0.780178537964821	0.827754747867584	0.921348705887794	1.04203993082047	1.17976629734039	1.33404502868652	1.44014011621475	1.53350403010845	1.66821025490761
30	2	0.25	0	1	1	1.10006195583344	0.045896722704571	0.815827801430439	4.2712098220616	0.710878164768219	0.758600197732449	0.804065650701523	0.852201867103577	0.946507886052132	1.07385897636414	1.22509178519249	1.3812326669693	1.48888431787491	1.58794852495193	1.75068225860596
30	2	0.25	0	2	1	1.20830577628016	0.0675000372584423	1.14706047118678	6.10383409218866	0.755912665128708	0.814455251395702	0.8629508882761	0.920381879806519	1.02891758084297	1.17266684770584	1.34332954883575	1.54468022584915	1.6833028793335	1.80134873092175	1.99258672475815
30	2	0.25	0	3	1	1.40073541705608	0.120568879057747	1.2629300323166	6.66625783543001	0.816804572939873	0.886177825927734	0.944171971082687	1.01556934118271	1.16208177804947	1.34698140621185	1.58062008023262	1.83568238019943	2.02446823120117	2.22033028006554	2.51169832706451
30	2	0.25	0	5	1	1.98896697701216	0.461591323221027	1.60149042905006	8.38003863861217	0.930082601904869	1.03672227561474	1.13797081112862	1.27501732110977	1.52734926342964	1.87641960382462	2.30428910255432	2.81923079490662	3.19285522699356	3.65791407227516	4.3435639667511
30	2	0.25	0	7.5	1	3.05640506189466	1.83292498070618	1.56156805127387	8.00302233849045	0.982963852286339	1.1381988465786	1.33679931759834	1.63150148391724	2.14724510908127	2.79998815059662	3.68461680412293	4.75603799819946	5.57800929546356	6.4505583524704	7.4765668964386
30	2	0.25	0	10	1	4.53030650541186	6.42226766589034	1.79699555119975	9.25227530878695	1.00343959212303	1.23644515275955	1.51538762450218	1.99810993671417	2.82829600572586	4.00620245933533	5.57272124290466	7.72682933807373	9.21836190223694	11.0302510976791	13.3368096065521
30	2	0.25	1	0	1	1.06635287908316	0.0420519745269282	0.898151064980596	4.95626391081908	0.694551448822022	0.744080662727356	0.781305909156799	0.830058008432388	0.922273993492126	1.04115402698517	1.18127909302711	1.33842029571533	1.44128630757332	1.53855420351028	1.65720690488815
30	2	0.25	1	1	1	1.10192499527037	0.0465730802832113	0.856691481304776	4.47864718482804	0.719470248222351	0.760634538531304	0.801720803976059	0.852579170465469	0.947239220142365	1.07630950212479	1.22395926713943	1.38374209403992	1.49481730461121	1.60553592145443	1.73936412811279
30	2	0.25	1	2	1	1.21299271457791	0.0686308862358662	0.99585729154526	5.02573281067439	0.755238750576973	0.809529882669449	0.857044771313667	0.917463314533234	1.02900299429893	1.1763801574707	1.35724681615829	1.54994605779648	1.68481176495552	1.83373503386974	2.02365029335022
30	2	0.25	1	3	1	1.39559725730419	0.118342706438955	1.19738995473215	5.84549382504957	0.822806661725044	0.888974049687386	0.940735739469528	1.01575489044189	1.15662127733231	1.34173810482025	1.56820532679558	1.83255062103272	2.02686967849731	2.21508423686027	2.50683442354202
30	2	0.25	1	5	1	1.96863823413253	0.42965362920037	1.59079968183997	9.52616147963063	0.919745824337006	1.0325434923172	1.13103420734406	1.26974428892136	1.52486971020699	1.85913789272308	2.29223936796188	2.76735091209412	3.14720894098282	3.52057203650474	4.10331851482392
30	2	0.25	1	7.5	1	3.13856108817458	1.93186172018788	1.71649294687073	9.67094498697539	0.95034994661808	1.11842766106129	1.36902942061424	1.68783959150314	2.22859799861908	2.89854228496552	3.75614804029465	4.81057825088501	5.67869448661804	6.52626925706863	7.90911419391632
30	2	0.25	1	10	1	4.6666643660903	6.19489380684874	1.76217887605106	8.90524517902116	0.989725161194801	1.19423336684704	1.54098399281502	2.13753299713135	3.04485958814621	4.20632290840149	5.68979024887085	7.63146386146546	9.27139530181884	11.0609350681305	13.3379988002777
30	2	0.3	0	0	1	1.06773958632946	0.042842410743478	0.93945065774398	4.93327647623241	0.696440373063088	0.743906378746033	0.783521038293839	0.831743502616882	0.923051193356514	1.04169398546219	1.18020281195641	1.33700976371765	1.44307727217674	1.54759970903397	1.69060543060303
30	2	0.3	0	1	1	1.1034862041533	0.0476802893140444	0.88432863602123	4.44778225285136	0.718921782970428	0.761266103386879	0.799921822547913	0.852797985076904	0.9513820707798	1.07374107837677	1.22398671507835	1.39182444810867	1.50034221410751	1.61455838084221	1.76112800002098
30	2	0.3	0	2	1	1.20878569615483	0.0672250596601813	1.04210306659132	5.23403360689044	0.757014753222466	0.815848606824875	0.863552695512772	0.916111040115356	1.02483329176903	1.17152243852615	1.34999108314514	1.54006757736206	1.68048840165138	1.82525114715099	2.01896521091461
30	2	0.3	0	3	1	1.38926657548547	0.115848944322127	1.3329345382431	7.23327875447054	0.828029320836067	0.890652172267437	0.947926551103592	1.02016205787659	1.15360456705093	1.33222949504852	1.5674666762352	1.82191041707993	2.00351483821869	2.17773380279541	2.46558466672897
30	2	0.3	0	5	1	1.97106297100186	0.461019369883807	1.8713045161187	10.4495224668477	0.939947726130485	1.031728759408	1.13469533920288	1.26902775764465	1.52658972144127	1.85769379138947	2.25997352600098	2.76363823413849	3.18313097953796	3.59786031246185	4.30965096950531
30	2	0.3	0	7.5	1	3.05285436508656	1.87488485055808	1.8219025565828	10.0664866249416	0.978234956264496	1.14884867072105	1.37272139787674	1.65006830692291	2.15249180793762	2.8054518699646	3.6533494591713	4.70557765960693	5.5446337223053	6.41586058139801	7.6459346485138
30	2	0.3	0	10	1	4.56169326090813	6.69715937361445	1.84288989980521	9.24755183450613	0.998763840198517	1.19255310893059	1.53105241060257	2.00557296276093	2.81592506170273	4.00460600852966	5.64224684238434	7.69001278877258	9.4751305580139	11.186572599411	13.5760933589935
30	2	0.3	1	0	1	1.06460180835128	0.0417121701948956	0.937504076032634	5.16360068563221	0.697952442765236	0.74206161648035	0.784666115045548	0.831916016340256	0.920948907732964	1.03852760791779	1.17762860655785	1.33074744939804	1.42875164747238	1.52404153645039	1.6676144862175
30	2	0.3	1	1	1	1.0992702676475	0.0487971161877791	0.993083490726781	5.18335287566987	0.715399160981178	0.758250483870506	0.796555882692337	0.848855030536652	0.944899052381516	1.0693045258522	1.21997356414795	1.3860343337059	1.49512155056	1.6187207877636	1.75920633912087
30	2	0.3	1	2	1	1.2092645188272	0.0691592852971109	1.06401930198999	5.18618761194719	0.763652867674828	0.812223869562149	0.858812725543976	0.91613752245903	1.02416920661926	1.17073583602905	1.35055565834045	1.547037088871	1.68988161087036	1.84619266986847	2.03535778284073
30	2	0.3	1	3	1	1.39574024143219	0.117121699961368	1.24550407828515	6.31218836718171	0.832721226215363	0.889053481817246	0.94368112385273	1.02099574804306	1.15913239121437	1.34208995103836	1.57422086596489	1.82979289293289	2.01634378433228	2.20177260041237	2.43805355787277
30	2	0.3	1	5	1	1.97556203950048	0.429599846370509	1.6340208068669	8.82023024541368	0.93028051674366	1.04633114337921	1.15250114202499	1.2835001707077	1.53363937139511	1.87011730670929	2.27487534284592	2.76323485374451	3.13491619825363	3.54802362918854	4.26325875759125
30	2	0.3	1	7.5	1	3.09267732618451	1.86431347828219	1.83340528674449	10.1342512067568	0.997208155989647	1.16989797651768	1.39534056186676	1.71404336690903	2.19941771030426	2.85126006603241	3.68263578414917	4.71718211174011	5.58950343132019	6.3714936375618	7.88129036426545
30	2	0.3	1	10	1	4.63737358965874	6.20145503108965	1.69413323519644	7.98700927225992	0.970055010914803	1.15004730224609	1.51809332966805	2.12491853237152	3.02227258682251	4.14096069335938	5.67628860473633	7.66530723571778	9.28062672615051	10.9916630029678	13.6051539516449
30	3	0.05	0	0	1	1.03783621715307	0.0167659664559051	0.540167001189698	3.60731247849645	0.774682033061981	0.816266998648644	0.847091087698937	0.883612960577011	0.948966309428215	1.02557951211929	1.11622869968414	1.21028451919556	1.26789597868919	1.32720350027084	1.39171730518341
30	3	0.05	0	1	1	1.05074656528831	0.0183902218062269	0.544058412875386	3.7121405482785	0.777142024040222	0.818421550095081	0.849078154563904	0.888055408000946	0.954777881503105	1.0392319560051	1.13306152820587	1.22657730579376	1.28909935355186	1.34986386299133	1.43021461009979
30	3	0.05	0	2	1	1.09031189616919	0.0239041823245622	0.784793864755207	4.38686209594415	0.800293627977371	0.837408512830734	0.870368757843971	0.910786503553391	0.984151989221573	1.07342904806137	1.17631703615189	1.29062128067017	1.37073665261269	1.44676344692707	1.54279366970062
30	3	0.05	0	3	1	1.15821516532898	0.0416030363302795	1.01582456501979	4.7687557868279	0.814792392849922	0.850951711833477	0.887365555763245	0.932017654180527	1.01586946845055	1.12449324131012	1.26688292622566	1.42655136585236	1.54428797960281	1.64616515040398	1.7962612247467
30	3	0.05	0	5	1	1.36804426353574	0.165051947403083	1.34077429385084	5.37416694783876	0.836454511284828	0.876244953274727	0.909130531549454	0.958314180374146	1.06482425332069	1.26337313652039	1.57813766598701	1.92565950155258	2.1554647564888	2.38332748413086	2.67816287040711
30	3	0.05	0	7.5	1	1.73819565580487	0.680020496891306	1.46098181234085	5.76744146265177	0.830632907152176	0.877183417975903	0.913660344481468	0.969034445285797	1.09397846460342	1.47267216444016	2.19492769241333	2.8642386674881	3.32622092962265	3.79222791194916	4.39209554672241
30	3	0.05	0	10	1	2.22473272901177	1.99044701127114	1.519806996859	5.6849068503809	0.831278960704804	0.878691063821316	0.922952717542648	0.979455578327179	1.12419092655182	1.72014683485031	2.95940083265305	4.1888653755188	4.97938189506531	5.90850641727448	6.88593430995941
30	3	0.05	1	0	1	1.03743455159664	0.0171035365182264	0.528610712202394	3.85709493043677	0.76601670563221	0.808069290220738	0.842607197165489	0.881840562820435	0.948307499289513	1.02720683813095	1.11594027280808	1.20485615730286	1.26810101270676	1.32065826058388	1.39999825835228
30	3	0.05	1	1	1	1.05176350662708	0.0178354644179901	0.562979841523372	3.83983540967323	0.789362671375275	0.822510294616222	0.85484621822834	0.892702674865723	0.957780331373215	1.04032719135284	1.13258147239685	1.22744443416595	1.28342764377594	1.34715922772884	1.41614085793495
30	3	0.05	1	2	1	1.09454868405461	0.0247460405429215	0.7511588689769	4.53263414373216	0.794324879050255	0.83456446826458	0.869760870933533	0.91187499165535	0.984392449259758	1.07956689596176	1.18400490283966	1.29910271167755	1.38342750072479	1.44620861411095	1.53837235808373
30	3	0.05	1	3	1	1.16183933795094	0.0417033884859322	0.992416512254128	4.5816278429211	0.815261049866676	0.85747753828764	0.895118457078934	0.936039483547211	1.01675230264664	1.12831497192383	1.27209749817848	1.43781394958496	1.54693452715874	1.64695632755756	1.77854079127312
30	3	0.05	1	5	1	1.36427993851304	0.166176778993149	1.34811678503996	5.56906682932159	0.821029798388481	0.867166301608086	0.905404499173164	0.950970387458801	1.05950492620468	1.25933295488358	1.57958751916885	1.91347308158875	2.14210225343704	2.37978796362877	2.65611668586731
30	3	0.05	1	7.5	1	1.77189401615858	0.698589345453161	1.29668348331101	4.81263482806872	0.834677847623825	0.875877957046032	0.918159103393555	0.974380141496658	1.10086107254028	1.51313042640686	2.25145536661148	2.94291980266571	3.3916720867157	3.82788313031196	4.40294932842255
30	3	0.05	1	10	1	2.34187665481567	2.17451034065726	1.43844455325575	5.79270685658034	0.834905078411102	0.882976664602757	0.926192727684975	0.982636767625809	1.13165146112442	1.89494341611862	3.17905569076538	4.34706335067749	5.22607200145721	5.98608226776123	7.01285672187805
30	3	0.1	0	0	1	1.03805195668936	0.0164069489761582	0.507013808143277	3.50010313984405	0.7802633446455	0.813746803998947	0.848129299283028	0.886238026618958	0.94856308400631	1.02761602401733	1.11563673615456	1.2081711769104	1.26522317528725	1.3226770311594	1.38126700043678
30	3	0.1	0	1	1	1.05920488342643	0.0190632532292088	0.628673712429393	4.04338056205421	0.785925263166428	0.827333548665047	0.85862233042717	0.895532578229904	0.963631331920624	1.04707038402557	1.14059126377106	1.23833059072495	1.304118257761	1.36276631653309	1.43745992541313
30	3	0.1	0	2	1	1.13154358900785	0.0265147708165796	0.69864590776259	4.12188891550037	0.821960676312447	0.861137491464615	0.897525081038475	0.941936659812927	1.01744815707207	1.1152880191803	1.22761186957359	1.34294378757477	1.4223797917366	1.49949118196964	1.59476439833641
30	3	0.1	0	3	1	1.24384447701573	0.0544000982134584	1.0029063679946	5.09668180585924	0.846625589728355	0.888610735535622	0.930940708518028	0.979711294174194	1.07777944207191	1.20904153585434	1.37245911359787	1.55407222509384	1.66207292675972	1.78267147243023	1.94483288764954
30	3	0.1	0	5	1	1.60888519377112	0.243342669356022	1.27486483355768	6.75497741748159	0.873730357885361	0.927017922699451	0.981769433617592	1.05758767127991	1.2430232167244	1.5323423743248	1.8723691701889	2.25474717617035	2.51600279808044	2.76205217242241	3.07710344314575
30	3	0.1	0	7.5	1	2.26762648493648	1.03681231601379	1.14745860498506	5.18670567277823	0.890417747497559	0.950729617476463	1.00995176434517	1.11250264644623	1.47265413403511	2.09876310825348	2.83585542440414	3.61682705879211	4.1731437921524	4.66601295471191	5.36802373409272
30	3	0.1	0	10	1	3.0907449401319	3.11373625061125	1.3414953612295	6.16965276491403	0.890205992460251	0.955297799408436	1.02805772423744	1.16284320354462	1.71534487605095	2.76463878154755	4.02367222309113	5.4282425403595	6.33471305370331	7.26498750448227	8.67980026245118
30	3	0.1	1	0	1	1.03628737549782	0.0168724889406093	0.491990343381015	3.61505219697524	0.771664789915085	0.806447561085224	0.842192205786705	0.880838370323181	0.946562245488167	1.02625614404678	1.1142680644989	1.20527939796448	1.26623085141182	1.32444742023945	1.38425725698471
30	3	0.1	1	1	1	1.06297978221178	0.0190209891731094	0.617238041560714	3.86165657102503	0.79048347055912	0.829413910210133	0.862008562684059	0.90180179476738	0.967657878994942	1.04777240753174	1.14556443691254	1.24498114585876	1.31049361824989	1.36906514763832	1.4416737139225
30	3	0.1	1	2	1	1.13199001255631	0.0275556588766756	0.705657394093104	4.11303623428886	0.812866554260254	0.857878650724888	0.896787291765213	0.938513135910034	1.01582956314087	1.11364394426346	1.23000371456146	1.35029803514481	1.42696288228035	1.50652181506157	1.61108306646347
30	3	0.1	1	3	1	1.24730822853446	0.0544240916978604	0.896378185430713	4.34484297682418	0.850941638946533	0.89096977263689	0.928047892451286	0.981129419803619	1.08040776848793	1.21232372522354	1.37675446271896	1.55809915065765	1.6841185092926	1.78146633505821	1.93085331916809
30	3	0.1	1	5	1	1.62488466389775	0.232672552382525	0.924897125905795	4.41952530494701	0.88557604432106	0.933468526601791	0.987789717316628	1.06265133619308	1.25363969802856	1.55941075086594	1.91547787189484	2.26573755741119	2.50138773918152	2.72115787863731	3.0135254573822
30	3	0.1	1	7.5	1	2.31956081326604	1.0280708490857	1.01976391858839	4.8993340461344	0.887019424438477	0.947286750376225	1.01483263969421	1.12639755010605	1.52100193500519	2.19286954402924	2.90364617109299	3.65160686969757	4.14801068305969	4.73376413583755	5.31693110942841
30	3	0.1	1	10	1	3.25283567634821	3.19299391782014	1.21369296861151	6.008268338022	0.897523530721664	0.962985204160213	1.04039143323898	1.17650897502899	1.86974975466728	3.01108932495117	4.20863211154938	5.59339709281921	6.5870564699173	7.51257659196854	8.72469309806824
30	3	0.15	0	0	1	1.03917405327559	0.017172624838139	0.5336937393961	3.64374126931852	0.772402194738388	0.810503450036049	0.846406680345535	0.883127135038376	0.947760254144669	1.0274156332016	1.11764308810234	1.21030094623566	1.27765332460403	1.32988349497318	1.39307526469231
30	3	0.15	0	1	1	1.06751662895679	0.0188906090872733	0.574353400235123	3.8258824906528	0.79265891969204	0.831406208872795	0.86420681476593	0.901602780818939	0.973770305514336	1.0555100440979	1.15064865350723	1.24324059486389	1.30965896844864	1.36826601326466	1.45557620763779
30	3	0.15	0	2	1	1.16071854985356	0.0301767420987375	0.832573641983667	4.70959138123066	0.841612101793289	0.880579219758511	0.915941044688225	0.95661346912384	1.0386518239975	1.14252370595932	1.25943860411644	1.38220009803772	1.46578810214996	1.55544735491276	1.66700974941254
30	3	0.15	0	3	1	1.30800141869783	0.0603543985167724	0.896649329970506	4.49257096712436	0.872644580602646	0.920765429735184	0.968429121375084	1.0270092010498	1.13462042808533	1.27701282501221	1.44730645418167	1.63306740522385	1.75697539448738	1.88625367879868	2.04226422548294
30	3	0.15	0	5	1	1.77096915733218	0.267922374331088	1.14923650190481	6.40730568737837	0.934756071567535	0.999240386486053	1.06923323869705	1.17385513782501	1.4003771841526	1.7032762169838	2.0545619726181	2.44392652511597	2.70135139226913	2.94881395697594	3.24274469852448
30	3	0.15	0	7.5	1	2.63957944936752	1.25735489186004	1.18099070138819	5.78915668733152	0.938497579693794	1.02409511506557	1.14358845949173	1.35304224491119	1.83682137727737	2.46795070171356	3.2268089056015	4.11629405021668	4.69672992229462	5.24732730388641	6.13782435417175
30	3	0.15	0	10	1	3.72811349013448	3.8717266495663	1.11261873141857	4.84875631513851	0.963008877635002	1.05976027548313	1.18979227542877	1.47254177331924	2.27357584238052	3.38124012947083	4.7810195684433	6.39163446426392	7.37808494567871	8.53486948013305	9.69586318969727
30	3	0.15	1	0	1	1.03605303732157	0.0168805846569993	0.511915635525982	3.51996918309275	0.774341901540756	0.814442832767963	0.8445257127285	0.880888319015503	0.944515496492386	1.0244989991188	1.11429765820503	1.20687540769577	1.26826977133751	1.32306294441223	1.38800176739693
30	3	0.15	1	1	1	1.06764239571095	0.0191977468052759	0.618882407729633	4.01905732769547	0.792793417572975	0.833621591329575	0.866241231560707	0.905110418796539	0.971814826130867	1.05390340089798	1.1504262983799	1.24725302457809	1.31671206355095	1.37790736556053	1.45474358081818
30	3	0.15	1	2	1	1.1601870701313	0.0297521451747594	0.753853105009741	4.35667270765981	0.836913610696793	0.876926991343498	0.914034554362297	0.958615213632584	1.04105496406555	1.13947576284409	1.25997644662857	1.38419059514999	1.46554057598114	1.55148035883904	1.65391460895538
30	3	0.15	1	3	1	1.30720742594004	0.0602294607083777	0.913577445705027	4.92703892538636	0.875789030194283	0.925018784403801	0.972133409976959	1.02449377775192	1.13243737816811	1.27538168430328	1.44930398464203	1.62580780982971	1.74906473755836	1.85683997869492	2.0217089176178
30	3	0.15	1	5	1	1.77846180819869	0.271468786944951	1.05473536940738	5.29342036925816	0.925377963781357	0.99337552934885	1.06756691336632	1.17579660415649	1.40502795577049	1.71247708797455	2.0611692070961	2.45259957313538	2.71613526344299	2.99063316583633	3.33284251213074
30	3	0.15	1	7.5	1	2.6592619538486	1.18765805292985	1.07387118459602	5.34182901366244	0.954490475654602	1.04432088434696	1.15810778737068	1.37960191965103	1.88365080952644	2.51617407798767	3.24661141633987	4.06381649971008	4.6288378238678	5.21695135831833	6.10392501831055
30	3	0.15	1	10	1	3.9061465847075	3.90878870771958	1.20061103574387	5.77175331597397	0.955392545461655	1.05955719053745	1.23489941954613	1.61910978555679	2.51610505580902	3.63472163677216	4.93481063842773	6.38944606781006	7.5039499759674	8.77004091739654	10.2536631298065
30	3	0.2	0	0	1	1.03695911852121	0.0168647123525234	0.540802319201113	3.87966809835367	0.767099351882935	0.810376533865929	0.842759972810745	0.883146035671234	0.947132885456085	1.02602958679199	1.11430901288986	1.20594213008881	1.26401605606079	1.32325890660286	1.39113542914391
30	3	0.2	0	1	1	1.07037241119742	0.0193932347996975	0.62616092975002	4.19144004841164	0.790993447899819	0.832717499136925	0.866983959078789	0.906245589256287	0.973021060228348	1.05756711959839	1.15419745445251	1.24981572628021	1.31505486965179	1.37475378215313	1.44096502304077
30	3	0.2	0	2	1	1.17327404050827	0.0302509937736849	0.744202171965142	4.05092353584108	0.848516520857811	0.889909082651138	0.926589033007622	0.970455539226532	1.05306711792946	1.15088725090027	1.27474036812782	1.40052970647812	1.48408086895943	1.56392379999161	1.68772040367127
30	3	0.2	0	3	1	1.33835374501348	0.062946066485231	1.10239645625158	6.16760137870289	0.902183010578155	0.953631979227066	0.998455631732941	1.05277372598648	1.16404923796654	1.3031188249588	1.47477862238884	1.65474772453308	1.78941413164139	1.91318032741547	2.09783285856247
30	3	0.2	0	5	1	1.87008963721991	0.295479204083758	1.35606575254346	7.46328087521776	0.964120994210243	1.0416017383337	1.13667390942574	1.26891306638718	1.50377327203751	1.79587066173553	2.14763164520264	2.53693010807037	2.82953326702118	3.12982892990112	3.66338608026505
30	3	0.2	0	7.5	1	2.84698938794732	1.41284717994095	1.55094736572086	9.58131112273277	0.990549911260605	1.09459954798222	1.26846485137939	1.52766153812408	2.05254334211349	2.6693035364151	3.43202668428421	4.3024820804596	4.98224453926086	5.680382335186	6.531821475029
30	3	0.2	0	10	1	4.13625012496114	4.52860605037181	1.25372256350083	5.6268852625991	0.99754271864891	1.12575540840626	1.36608881950378	1.77793298959732	2.62618398666382	3.77013146877289	5.22358059883118	6.86313872337341	8.15939564704894	9.33355655670166	11.027504234314
30	3	0.2	1	0	1	1.03904861092567	0.0170506457900845	0.52857522984179	3.73718557394362	0.770317977070808	0.81253325343132	0.846078187227249	0.884343630075455	0.949346020817757	1.02840673923492	1.11731994152069	1.2078130364418	1.27281756401062	1.32874327003956	1.39763331174851
30	3	0.2	1	1	1	1.07372049555779	0.0197565775917675	0.585119669021646	3.93022639552596	0.788447422981262	0.834266401827335	0.868050074577332	0.907168734073639	0.977357864379883	1.06229692697525	1.15718868374825	1.25362212657928	1.32005903720856	1.38419354557991	1.46964915752411
30	3	0.2	1	2	1	1.17436267060041	0.0314438990323412	0.829499645827901	4.73253630111118	0.844909621477127	0.888457088172436	0.925823891162872	0.969812971353531	1.0497353374958	1.15554946660995	1.27456197142601	1.40598838329315	1.4933621764183	1.5745980322361	1.68052843332291
30	3	0.2	1	3	1	1.3420285852015	0.064407274280899	1.10079878393899	6.02640547328973	0.904272840619087	0.948945538699627	0.992930975556374	1.05357604026794	1.16736871004105	1.3098492026329	1.47887676954269	1.66176223754883	1.7934375166893	1.92910948991776	2.11206825733185
30	3	0.2	1	5	1	1.87059318369627	0.289123599627576	1.18981933666927	6.37460153327018	0.968390455245972	1.03629774153233	1.13240317106247	1.26442167758942	1.50610157847404	1.79748713970184	2.1553800702095	2.54446914196014	2.83265525102615	3.13049612641335	3.54660713911057
30	3	0.2	1	7.5	1	2.87628816583753	1.30255087177176	1.17520626703374	6.30531012337303	1.00514202475548	1.1110614657402	1.27958934307098	1.58663312196732	2.09607148170471	2.73632121086121	3.45599347352982	4.32011861801148	4.96485545635223	5.59095793962478	6.44169306755066
30	3	0.2	1	10	1	4.30223069132567	4.31695385553261	1.38885532170571	8.38984222564296	1.01469193577766	1.17582702338696	1.44685361385345	1.95659072399139	2.89572095870972	4.00487971305847	5.35270500183106	6.89160008430481	8.00857243537903	9.32886703014374	10.9368515777588
30	3	0.25	0	0	1	1.03970002202392	0.0168627626443195	0.557329179063864	3.82103491875206	0.777487012147904	0.814656637609005	0.847070389986038	0.886194616556168	0.949969917535782	1.02842485904694	1.11592772603035	1.21309354305267	1.26974719166756	1.32735055983067	1.38960110187531
30	3	0.25	0	1	1	1.071727801615	0.01945718548057	0.571159181176281	3.80710111465096	0.796200637817383	0.831884650886059	0.866220697760582	0.904034024477005	0.975798174738884	1.05963486433029	1.15525794029236	1.2532035946846	1.31860354542732	1.37845255434513	1.46035635828972
30	3	0.25	0	2	1	1.17927564900517	0.0317629370277716	0.954602474405775	5.39896592700053	0.851260825991631	0.89158276617527	0.93235510289669	0.974682402610779	1.0568263232708	1.15788376331329	1.27772289514542	1.406389772892	1.48850466012955	1.58445872664452	1.70635223507881
30	3	0.25	0	3	1	1.35376434772015	0.0646419039344457	1.38620878885475	8.23005738494731	0.914627230763436	0.967892007529736	1.01224917769432	1.07073802947998	1.18269211053848	1.31813097000122	1.4842871427536	1.66770281791687	1.79501174092293	1.93283063471317	2.15877129077912
30	3	0.25	0	5	1	1.90688917072415	0.308151765354919	1.82738276497413	12.7069945113088	0.990799753665924	1.07464927136898	1.1750838637352	1.30686303377151	1.54554742574692	1.83486533164978	2.17150771617889	2.56615509986878	2.83393912315369	3.17652369141579	3.73229940652847
30	3	0.25	0	7.5	1	2.94211960576773	1.44568992202857	1.47579830686024	7.6737340745649	1.01138590455055	1.13924051821232	1.36370770335197	1.65439164638519	2.14787060022354	2.75180411338806	3.4978483915329	4.42407336235046	5.14559602737426	5.96826714277268	6.96294275283814
30	3	0.25	0	10	1	4.30409089112878	4.93741536752343	1.50317612943795	7.55009398508864	1.00268706321716	1.18484137654305	1.49596939086914	1.95770922899246	2.75425070524216	3.88994061946869	5.36766314506531	7.09619369506836	8.33202013969421	9.81326878070831	11.6445494937897
30	3	0.25	1	0	1	1.03932924638391	0.0170420870773985	0.545523524032006	3.73808761139408	0.779032881855965	0.814340540766716	0.847252902388573	0.883791571855545	0.949179872870445	1.02897948026657	1.11682510375977	1.21191124916077	1.27241653800011	1.32500279843807	1.39236108064652
30	3	0.25	1	1	1	1.07173464788198	0.0195372887962899	0.600105751231035	3.92228101760751	0.79923948764801	0.836080160737038	0.867267155647278	0.904843217134476	0.975329637527466	1.05884951353073	1.15573284029961	1.25156443119049	1.31647972464561	1.38060874044895	1.45915440440178
30	3	0.25	1	2	1	1.18293878518939	0.0318565571692052	0.901747805692969	5.10827917869056	0.852106072306633	0.896843187510967	0.9324651658535	0.978483289480209	1.0597762465477	1.16109263896942	1.28174802660942	1.413292491436	1.4998851954937	1.59167611598969	1.70977760314941
30	3	0.25	1	3	1	1.35698924006224	0.0657072758676641	1.29851850594983	7.67524131760726	0.915750816464424	0.967619383335114	1.01139783263206	1.06972764730454	1.18105086684227	1.32572531700134	1.49262621998787	1.6674569606781	1.81182088851929	1.9470001667738	2.13796013355255
30	3	0.25	1	5	1	1.92127427075505	0.30380582159095	1.48731522326232	8.60887015102224	0.992570754289627	1.08652629256248	1.18674405813217	1.31840711832047	1.56013262271881	1.84174567461014	2.18747407197952	2.60135776996613	2.8968640089035	3.23919542431831	3.67038799524307
30	3	0.25	1	7.5	1	3.00151294989586	1.43724337348647	1.64025961287191	9.36383870959972	1.00248023152351	1.14237689971924	1.40015752911568	1.74397027492523	2.24053782224655	2.82416105270386	3.54499769210815	4.4168824672699	5.14562880992889	5.99706695079803	7.01744809627533
30	3	0.25	1	10	1	4.44542689207792	4.61742589952885	1.3466291220722	6.41335198156409	1.01591672182083	1.17906218767166	1.53763629198074	2.12266569137573	3.03045380115509	4.09822654724121	5.44658398628235	7.1353590965271	8.42307457923889	9.76852979660034	11.6568518257141
30	3	0.3	0	0	1	1.03663169085979	0.0165273044953622	0.548257626717365	3.78878647081094	0.777535541057587	0.812391132116318	0.845467734336853	0.88369272351265	0.947276651859283	1.02657210826874	1.1142805814743	1.20248117446899	1.26548534035683	1.3227886646986	1.3821110522747
30	3	0.3	0	1	1	1.07369146155715	0.0198790156516754	0.695542365842476	4.4427284300568	0.801158875823021	0.835107250511646	0.869689562916756	0.908278101682663	0.976517617702484	1.06037777662277	1.15527147054672	1.2568568110466	1.32576702833176	1.3873736679554	1.46599695324898
30	3	0.3	0	2	1	1.1784228574276	0.0325752980221462	1.15633554735453	7.52560783658095	0.853818345665932	0.892615301907063	0.928695714473724	0.973755615949631	1.05504500865936	1.15589255094528	1.27869653701782	1.40466780662537	1.49314895272255	1.59162101447582	1.70930149555206
30	3	0.3	0	3	1	1.35567532339692	0.0687613825714574	1.49140641984599	8.03439094664628	0.923541975617409	0.971832227706909	1.01522237658501	1.07229158878326	1.17973294854164	1.31810921430588	1.48463606834412	1.67250643968582	1.81240967512131	1.9893610149622	2.21162683725357
30	3	0.3	0	5	1	1.90739971368909	0.309730488010595	1.81064970224289	10.1625582942131	0.985614995360374	1.0987573236227	1.20560939311981	1.3366178393364	1.55276361107826	1.82381516695023	2.14644330739975	2.54063708782196	2.86722255945206	3.29471070170403	3.92521394014359
30	3	0.3	0	7.5	1	2.96085372641087	1.60699440777082	1.93899300316736	10.5193773856246	1.01848042368889	1.16750950217247	1.41476321816444	1.7060048699379	2.14629024267197	2.73903024196625	3.49367904663086	4.41175413131714	5.18839778900146	6.20072206258774	7.67039401054383
30	3	0.3	0	10	1	4.34334066977501	5.2054649204843	1.64237351312272	7.72170803421738	1.03786237597466	1.1742553293705	1.5473661005497	2.01995134353638	2.82083404064178	3.88812756538391	5.32716131210327	7.142409324646	8.65928115844726	10.3226207971573	12.336698474884
30	3	0.3	1	0	1	1.03671939980984	0.0169320390346574	0.545968147235982	3.67528267180544	0.777390860915184	0.813138376176357	0.84413124024868	0.881070226430893	0.946579441428185	1.02542781829834	1.11511754989624	1.20516932010651	1.26591472625732	1.32539157867432	1.39928938269615
30	3	0.3	1	1	1	1.07242301521301	0.0200680319282096	0.732440681693763	4.32414088843625	0.795763159394264	0.837202370166779	0.867918887734413	0.907307887077332	0.97412246465683	1.05700868368149	1.15590304136276	1.25321445465088	1.325387352705	1.39546032547951	1.48432351589203
30	3	0.3	1	2	1	1.18011585946083	0.03237013487122	1.05465999289485	6.03575956431011	0.852038889527321	0.892081989347935	0.931076928973198	0.977702534198761	1.0566163957119	1.15846061706543	1.27817076444626	1.40646457672119	1.49721859693527	1.58552804887295	1.72499321818352
30	3	0.3	1	3	1	1.35212540258765	0.0684631053508773	1.48846671783801	8.55646803949147	0.914642597436905	0.963100166618824	1.00687393546104	1.06565692424774	1.17570182681084	1.31587147712708	1.48162761330605	1.66480703353882	1.80842900276184	1.96223698556423	2.2154060459137
30	3	0.3	1	5	1	1.91375970276594	0.31652510807235	1.83027512120154	10.069775634459	1.00815512537956	1.0948131531477	1.20252149701118	1.33635628223419	1.5557447373867	1.82025557756424	2.1572265625	2.56519129276276	2.90177159309387	3.25843648314476	3.93029648303986
30	3	0.3	1	7.5	1	2.96638368916512	1.47184393231296	1.8377760948724	11.4275964072449	1.01126099228859	1.1448140591383	1.38920146226883	1.71436116695404	2.20973008871079	2.76784026622772	3.48078173398972	4.39852237701416	5.14695246219635	5.98641873598099	7.20662271499634
30	3	0.3	1	10	1	4.49252971969843	5.41523635304654	1.88170563994111	10.0366061718864	1.01994327068329	1.1776443451643	1.54277124404907	2.15822007656097	3.03252762556076	4.0587956905365	5.4327894449234	7.22857375144959	8.74880528450012	10.5821112632751	12.768954000473
30	4	0.05	0	0	1	1.02872254738808	0.0104035247750816	0.433205295044377	3.59108463639839	0.814948778152466	0.843862694501877	0.872913333773613	0.905134779214859	0.959962651133537	1.02196425199509	1.08997192978859	1.1610720872879	1.20760571360588	1.24985485076904	1.30152383565903
30	4	0.05	0	1	1	1.04462861004472	0.0109930759135614	0.476684842114821	3.59829523640874	0.829359531998634	0.860560382902622	0.886643269658089	0.919483160972595	0.972772836685181	1.03671878576279	1.10785663127899	1.1805589556694	1.23046185970306	1.27402015030384	1.33019835710526
30	4	0.05	0	2	1	1.08096314559579	0.0156265759684075	0.70618834486862	4.30270116777042	0.839908257126808	0.87413437962532	0.899880373477936	0.933669358491898	0.994351506233215	1.06819027662277	1.15443494915962	1.24314658641815	1.30356294512749	1.35651345252991	1.43154020786285
30	4	0.05	0	3	1	1.14733088592887	0.0314489359456966	1.10575572105212	5.21183850909981	0.854089101552963	0.888625337183476	0.919552892446518	0.95426287651062	1.02022412419319	1.11729890108109	1.24106287956238	1.37934515476227	1.47478042244911	1.56740687787533	1.71042783975601
30	4	0.05	0	5	1	1.3511977966547	0.142528874604339	1.20875883921483	4.7993154098767	0.85601331949234	0.893118359148502	0.927499863505363	0.969548791646957	1.05793216824532	1.2482915520668	1.56756308674812	1.8795002579689	2.08445047140121	2.26625532507896	2.48226477622986
30	4	0.05	0	7.5	1	1.72779046294689	0.639082735669654	1.31773188431952	4.7919583513822	0.862314950227738	0.89867350012064	0.934529623389244	0.98128302693367	1.09072947502136	1.47032517194748	2.18553346395493	2.85480556488037	3.31533761024475	3.72701175808907	4.21273154735565
30	4	0.05	0	10	1	2.18624252528548	1.90298570079193	1.61696013325674	6.49412424059651	0.863345206379891	0.902251043915749	0.938747820258141	0.985608142614365	1.1023463010788	1.70713484287262	2.89753705263138	4.06501159667969	4.88125960826874	5.69633156061171	6.85972335338593
30	4	0.05	1	0	1	1.02945322128534	0.0103155050165968	0.444194339879623	3.77684536547756	0.813571010231972	0.849310411512852	0.877065095305443	0.908004820346832	0.959235206246376	1.02293622493744	1.09290543198586	1.15973992347717	1.20443038344383	1.24657212197781	1.3021505689621
30	4	0.05	1	1	1	1.0444953689754	0.0112093594391535	0.519141778211457	3.84212819148589	0.826401587724686	0.855861277878285	0.88712677359581	0.919305276870728	0.973060294985771	1.03579413890839	1.10691612958908	1.18014039993286	1.23527738451958	1.28096890449524	1.33133911967278
30	4	0.05	1	2	1	1.0818796610713	0.0158945746707277	0.727256899202066	4.32164038356655	0.840415273904801	0.872895780205727	0.9036785364151	0.935565078258514	0.994432911276817	1.06756407022476	1.15536677837372	1.24604759216309	1.30466305017471	1.36835722923279	1.44026163220406
30	4	0.05	1	3	1	1.14703188098073	0.0308148285726007	1.00302555995222	4.79237281029961	0.846032454967499	0.885932804644108	0.915366888046265	0.954053723812103	1.02242076396942	1.11493575572968	1.2457974255085	1.38172191381454	1.47255650758743	1.55269216299057	1.66651527762413
30	4	0.05	1	5	1	1.34659546009302	0.142098825354002	1.25808771385657	5.07374252223181	0.855345985293388	0.891153475642204	0.924720168113708	0.967822086811066	1.05578991770744	1.24509847164154	1.56158861517906	1.85755181312561	2.07676037549973	2.26338647007942	2.50674476385117
30	4	0.05	1	7.5	1	1.74806040999889	0.658236005203479	1.3272670655602	5.18043882901886	0.859231381416321	0.903462125360966	0.936625891923904	0.98173623085022	1.08820447325706	1.5031396150589	2.23293828964233	2.86830639839172	3.33109984397888	3.74357786774635	4.2315509557724
30	4	0.05	1	10	1	2.28823416469693	2.00772635263284	1.40384362857523	5.67221882945468	0.870242838859558	0.908659856021404	0.942591527104378	0.989511293172836	1.11685517430305	1.82085204124451	3.13534909486771	4.23091502189636	4.97219314575195	5.74108153581619	6.72327902793885
30	4	0.1	0	0	1	1.02810492216349	0.0103342313873311	0.458320402769637	3.64260025638402	0.822179997563362	0.849728557467461	0.873033770918846	0.90582817196846	0.959038823843002	1.02068603038788	1.08979678153992	1.15697573423386	1.20777528882027	1.24962621629238	1.30929217815399
30	4	0.1	0	1	1	1.05298679905534	0.0115962550308185	0.51239513037652	3.83548674053928	0.830710613131523	0.866364651918411	0.892707026004791	0.924747395515442	0.97809025645256	1.04514068365097	1.11864653229713	1.19073872566223	1.23893550038338	1.28688060045242	1.351907351017
30	4	0.1	0	2	1	1.11910390092134	0.0184748564823426	0.735926772146944	4.36179657992277	0.861979866623878	0.896090999245644	0.923436871170998	0.958994942903519	1.02230128645897	1.10460436344147	1.19966155290604	1.29796651601791	1.36009240150452	1.41550675630569	1.49771182894707
30	4	0.1	0	3	1	1.23514217735529	0.0423549496277962	0.982217124425142	5.29405878074716	0.880176414251327	0.916611133515835	0.954301047325134	1.00086164474487	1.08693259954453	1.21077704429626	1.34958630800247	1.49953178167343	1.60423828959465	1.70359170734882	1.84179040193558
30	4	0.1	0	5	1	1.58720225070715	0.207088709100398	1.05510066489245	5.16748698268085	0.901500902175903	0.948655518889427	0.994157263636589	1.06147077083588	1.24103963375092	1.52327883243561	1.85324543714523	2.1784303188324	2.41622503995895	2.63569750189781	2.97478486776352
30	4	0.1	0	7.5	1	2.22231634034514	0.955414043533693	1.10335024071437	4.92614993227867	0.918391404747963	0.963669548928738	1.01507812738419	1.10956604480743	1.44173395633698	2.06992614269257	2.77185755968094	3.50444874763489	4.03552310466766	4.51807069778442	5.33636102676392
30	4	0.1	0	10	1	3.06122611200213	2.99488458830853	1.20015774175638	5.04587419405789	0.929829348921776	0.973526625335217	1.03184015154839	1.14681569337845	1.68806114792824	2.72190749645233	4.01540637016296	5.41725153923035	6.28246161937713	7.1876336812973	8.37305215835572
30	4	0.1	1	0	1	1.02830740164518	0.0100308630042488	0.385216361024984	3.63980088890575	0.811362137198448	0.84838885217905	0.875380980968475	0.906861042976379	0.960203677415848	1.02209573984146	1.08831995725632	1.15843846797943	1.20420532822609	1.24261884689331	1.29575803637505
30	4	0.1	1	1	1	1.05250390952826	0.0116052639259482	0.495769323565274	3.88296269052589	0.823995814323425	0.859716236591339	0.889111712574959	0.925263279676437	0.979326963424683	1.04404890537262	1.11786034703255	1.18936833143234	1.2418291926384	1.28811378479004	1.34548470377922
30	4	0.1	1	2	1	1.12047208990455	0.0187403505532615	0.733938793842014	4.4779531961557	0.85473690867424	0.890244224667549	0.923990795016289	0.960172498226166	1.02527803182602	1.10643762350082	1.19853329658508	1.296309030056	1.36321325302124	1.42739139199257	1.50533230543137
30	4	0.1	1	3	1	1.23534344909191	0.0419872741916885	0.950911650977561	4.79251344168431	0.885664942264557	0.921586848795414	0.957760414481163	1.00142933130264	1.0865071117878	1.20952934026718	1.34992948174477	1.50125247240067	1.60427242517471	1.710372620821	1.8624868106842
30	4	0.1	1	5	1	1.59480911099911	0.208930305997401	0.949650603469964	4.57521618613782	0.899575167298317	0.943707983195782	0.991210901737213	1.06091005802155	1.24117541313171	1.5329082608223	1.86631113290787	2.19384872913361	2.40495870113373	2.65943496227264	2.95599061727524
30	4	0.1	1	7.5	1	2.28226146965027	0.942061216735069	0.973486210245315	4.48348693534141	0.920929909348488	0.968230606615543	1.02008919119835	1.12323031425476	1.51856964826584	2.16465532779694	2.84371256828308	3.55783553123474	4.04919917583466	4.5732280254364	5.20566339492798
30	4	0.1	1	10	1	3.21397884344459	2.97466614572823	1.02618642104509	4.62466900569472	0.922512363195419	0.974661523103714	1.03865814208984	1.16684855222702	1.83750185370445	2.98848044872284	4.18665242195129	5.4472918510437	6.38429124355316	7.35005894899368	8.39803596496583
30	4	0.15	0	0	1	1.0293688847959	0.0103579428947578	0.478702206942476	3.88676817148438	0.814928577542305	0.848353813588619	0.874234753847122	0.907140254974365	0.959295883774757	1.02303194999695	1.09154999256134	1.15901800394058	1.20331866145134	1.25136648714542	1.30770319581032
30	4	0.15	0	1	1	1.05660120194554	0.0119777455385048	0.539672145257709	3.85475578119954	0.836696236729622	0.866720034182072	0.89469002187252	0.924795979261398	0.98055873811245	1.0483775138855	1.12197837233543	1.19916031360626	1.24793375730515	1.29683564901352	1.35701783418655
30	4	0.15	0	2	1	1.14729699426293	0.0203942882974589	0.811606407405375	4.80049339192682	0.881255332827568	0.91602336615324	0.94434013068676	0.980345463752747	1.04838615655899	1.13164925575256	1.22867900133133	1.33181046247482	1.39947456121445	1.46542120277882	1.56247712850571
30	4	0.15	0	3	1	1.28782568796873	0.0453548357176443	0.873987445708814	4.65890954241674	0.914545870423317	0.951609292626381	0.98761388361454	1.03916729688644	1.13540557026863	1.26366323232651	1.41035705804825	1.56340631246567	1.66837255954742	1.77674527466297	1.92398233056068
30	4	0.15	0	5	1	1.74127779166102	0.232810371864049	0.936476215574779	4.77971097518219	0.945834307074547	1.00778497755528	1.07212968468666	1.17141462564468	1.39198550581932	1.68906772136688	2.01311701536179	2.36721851825714	2.60195094347	2.85287644863129	3.14775015830994
30	4	0.15	0	7.5	1	2.57912217882872	1.12963541257466	1.16544499449644	6.41732422488727	0.957297444939613	1.02862833738327	1.13482874035835	1.33683124780655	1.82137805223465	2.43653643131256	3.13922572135925	3.9798713684082	4.50487787723541	5.09838633537292	5.76492413043976
30	4	0.15	0	10	1	3.66412859662771	3.67715702061037	1.25149031174034	5.84410769651734	0.984724316000938	1.05730396807194	1.20618975758553	1.4934129357338	2.27077722549439	3.34609115123749	4.66171228885651	6.15566906929016	7.24461102485657	8.26127438545227	9.64326476097108
30	4	0.15	1	0	1	1.02956604868174	0.0106687679435227	0.464998944303023	3.84977878803741	0.807851956486702	0.843591992557049	0.872739979624748	0.906044298410416	0.959397628903389	1.0228323340416	1.09178045392036	1.16293728351593	1.20998522639275	1.24817018508911	1.31029966831207
30	4	0.15	1	1	1	1.05642723097801	0.0119375178894315	0.604291098891448	4.59981467831179	0.832631805539131	0.864276610314846	0.894467031955719	0.927915942668915	0.981870651245117	1.04812353849411	1.12245059013367	1.19766666889191	1.24606139659882	1.29021492898464	1.35210171341896
30	4	0.15	1	2	1	1.14659033650756	0.0204727517466661	0.820081801658629	5.04893005086532	0.874564180970192	0.910642090439796	0.941031366586685	0.979897552728653	1.04749503731728	1.13189780712128	1.23015347123146	1.32577431201935	1.39645000100136	1.4737829297781	1.55784636735916
30	4	0.15	1	3	1	1.29190323264003	0.0468502590432489	0.88175150378379	4.56783312667609	0.914884750247002	0.951188001036644	0.990107598900795	1.04069218635559	1.13762101531029	1.26537072658539	1.41597756743431	1.56904722452164	1.67771571278572	1.78803808093071	1.93896951436996
30	4	0.15	1	5	1	1.74847205163836	0.230074011013455	1.09983670405015	6.45927451785324	0.957852360010147	1.00809698998928	1.07472411394119	1.17479234933853	1.41239765286446	1.69772034883499	2.01430869102478	2.34819302558899	2.59813758134842	2.85032551288605	3.14820995569229
30	4	0.15	1	7.5	1	2.64548613760471	1.12202928172074	1.02821296929845	5.43754995803188	0.974700043201446	1.04291958212852	1.14862800240517	1.36508822441101	1.89208969473839	2.52079343795776	3.22850215435028	4.00806856155396	4.52040379047394	5.07513415813446	5.87861419200898
30	4	0.15	1	10	1	3.84024125726223	3.64268953136349	1.11826192275483	5.36023230909554	0.979834274053574	1.06368128657341	1.20562151670456	1.59395588636398	2.48686099052429	3.58411335945129	4.84250724315643	6.26207809448242	7.3986209154129	8.38794600963592	9.81735713005066
30	4	0.2	0	0	1	1.02789590740204	0.01040250033596	0.425594586558656	3.75982681580876	0.811577159166336	0.843791580200195	0.874188736081123	0.904953503608704	0.958313792943954	1.02147150039673	1.0906710922718	1.1579216003418	1.20579998493195	1.24654248952866	1.30101047992706
30	4	0.2	0	1	1	1.06064237171412	0.0123381573222515	0.548672147262497	4.06540120330765	0.833159507513046	0.866476881504059	0.894577956199646	0.928140115737915	0.983184039592743	1.05354982614517	1.12799361348152	1.20192379951477	1.25330793261528	1.30311783254147	1.36616072177887
30	4	0.2	0	2	1	1.16233162196279	0.022062416263334	0.973834815677099	6.03225509285833	0.884356002211571	0.921837063133717	0.953820186853409	0.990616530179977	1.06048935651779	1.14708024263382	1.24580550193787	1.34934139251709	1.42037464976311	1.48872214853764	1.58934064984322
30	4	0.2	0	3	1	1.32721058928967	0.0476248778764363	1.04029828854495	6.0271483623464	0.936023819446564	0.977923206984997	1.01970717310905	1.07475070953369	1.17844977974892	1.30295413732529	1.44930911064148	1.59926067590714	1.71055176258087	1.81851579546928	1.98574235677719
30	4	0.2	0	5	1	1.84086035177112	0.247624548026016	1.14955968563845	6.34121913006559	0.987987586855888	1.04830630719662	1.14464851021767	1.27307167053223	1.50243002176285	1.78138393163681	2.10641288757324	2.45711615085602	2.7124905705452	2.99831247329712	3.38749711036682
30	4	0.2	0	7.5	1	2.81719357365966	1.29401714131753	1.30489692089936	6.53094433349409	1.00983704090118	1.09570544064045	1.26553055644035	1.55226541757584	2.03897058963776	2.65108728408814	3.39542239904404	4.22575554847717	4.82545342445373	5.56198283433914	6.62447429656983
30	4	0.2	0	10	1	4.04561242781878	4.12116665481393	1.29752009197037	6.09863760393764	1.02276524662972	1.13412139117718	1.3918564260006	1.81106632947922	2.61255317926407	3.7028865814209	5.06247806549072	6.67612833976746	7.79017238616943	8.98294126987457	10.6926816749573
30	4	0.2	1	0	1	1.03139445734024	0.0105078671786575	0.454590489986729	3.61964886520083	0.81689467728138	0.849573795497417	0.878098094463348	0.90845450758934	0.960450485348701	1.02329701185226	1.09468561410904	1.16550924777985	1.20904114842415	1.25351274311543	1.31154507040977
30	4	0.2	1	1	1	1.06143697599769	0.0124386697618703	0.57865766099793	4.09844890084219	0.83251039981842	0.866962695121765	0.896771678328514	0.930512416362762	0.984986692667007	1.05211609601974	1.12645438313484	1.20585107803345	1.25716401338577	1.30418382287025	1.36774700284004
30	4	0.2	1	2	1	1.16216420226097	0.0210863932188411	0.786716211627394	4.80068681626929	0.886509640812874	0.922201190888882	0.953290539979935	0.991287410259247	1.06229740381241	1.14738273620605	1.24595376849175	1.35028650760651	1.42057774662971	1.48569416701794	1.56486406326294
30	4	0.2	1	3	1	1.32764228487015	0.0486352359411846	1.01284491818726	5.6693622492675	0.932984094023704	0.973322582244873	1.01631337404251	1.07403928041458	1.17707481980324	1.30293130874634	1.44779932498932	1.60549501180649	1.71638464927673	1.83518868684769	1.99921331763268
30	4	0.2	1	5	1	1.84445423334241	0.246242721484472	1.14361081547505	6.17074467762532	0.990511081814766	1.0636748701334	1.15349698066711	1.2749739408493	1.5095531642437	1.78437131643295	2.10387176275253	2.46945405006409	2.72208397388458	3.0003635764122	3.35223468065262
30	4	0.2	1	7.5	1	2.8568811152339	1.22266141969633	1.25506641878236	7.09012973524211	1.00667673707008	1.10469288825989	1.29326730966568	1.6075788974762	2.11203265190125	2.71019291877747	3.42028921842575	4.22369499206543	4.80555236339569	5.45022678375244	6.38963778972626
30	4	0.2	1	10	1	4.23283611260653	4.03270629604193	1.28559520910718	6.4348937196677	1.02001869678497	1.12775485515594	1.42030355334282	1.99504863023758	2.91959619522095	3.94277560710907	5.20877814292908	6.68531022071838	7.88518564701079	9.13683779239654	10.7490979957581
30	4	0.25	0	0	1	1.02976906614304	0.0101717504809412	0.489619327051697	3.90591676514579	0.822168355584145	0.850614710152149	0.877220019698143	0.907885372638702	0.960638418793678	1.02292931079865	1.09195327758789	1.15902894735336	1.20519196391106	1.24659469127655	1.30369650244713
30	4	0.25	0	1	1	1.06486026754379	0.0128200912682162	0.61885506031362	4.22543299588979	0.83759761929512	0.868269369006157	0.896869856119156	0.930762523412704	0.987389713525772	1.05444043874741	1.13229948282242	1.21209172010422	1.26216200590134	1.31441961824894	1.38347384095192
30	4	0.25	0	2	1	1.16494416106939	0.020911205719375	0.865308479160536	5.04697585910182	0.891131618618965	0.928076066076756	0.95913074016571	0.998401004076004	1.06528395414352	1.14966779947281	1.24713808298111	1.34825203418732	1.4212661087513	1.48807144761085	1.59141547679901
30	4	0.25	0	3	1	1.33867268054485	0.0500845305608481	1.41295030037205	8.87655941448463	0.949517437815666	0.992627660930157	1.03543235063553	1.08831490278244	1.18618586659431	1.3144793510437	1.45522540807724	1.60386084318161	1.72974874973297	1.84320008158684	2.02019278287888
30	4	0.25	0	5	1	1.88922682256699	0.256892591103925	1.53379705831893	8.76696854993305	1.00314742922783	1.09102928042412	1.21690385937691	1.34522354602814	1.56166273355484	1.82268130779266	2.12792897224426	2.48568632602692	2.78032193183899	3.11853033900261	3.5742466378212
30	4	0.25	0	7.5	1	2.89976657267213	1.29585387016997	1.40364944339496	7.10765464346937	1.03610230565071	1.15054188668728	1.36412616372108	1.66941238641739	2.16398501396179	2.72046709060669	3.45408767461777	4.27807769775391	4.94635789394378	5.71557803153992	6.71297430992127
30	4	0.25	0	10	1	4.24416038806438	4.65344210364398	1.50062973521444	7.20740045858975	1.03048489093781	1.20145945847034	1.52813618183136	1.9821695804596	2.76936817169189	3.83015012741089	5.25958967208862	6.9964921951294	8.25241732597351	9.57991390228271	11.3607113552094
30	4	0.25	1	0	1	1.02919079121947	0.0106312630451094	0.461356196766731	3.74539842917557	0.810249916911125	0.845359352231026	0.872998067736626	0.905928456783295	0.960128352046013	1.02185297012329	1.09247025847435	1.1622877240181	1.20774180293083	1.25196956396103	1.30489652752876
30	4	0.25	1	1	1	1.06396130824089	0.0125919314979785	0.577280843039072	4.27969238164062	0.828073707222939	0.867387889325619	0.897397330403328	0.931576746702194	0.988202914595604	1.05552566051483	1.12907093763351	1.20681707859039	1.26070200204849	1.31060371100903	1.37270903468132
30	4	0.25	1	2	1	1.17005000311732	0.0222912631321669	1.0748385582442	6.79010828082678	0.896930912137032	0.931736192107201	0.960458445549011	0.998269212245941	1.06826013326645	1.1540932059288	1.25362077355385	1.35483261346817	1.43002089858055	1.50289595425129	1.61242361903191
30	4	0.25	1	3	1	1.33885654071569	0.0483112506341547	1.34936074159497	8.04057946055417	0.961649255752563	0.99851910918951	1.04022724628448	1.09462250471115	1.18874171376228	1.31236612796783	1.45341295003891	1.60442070960999	1.71764180660248	1.85199884474277	2.02356756210327
30	4	0.25	1	5	1	1.88970003344417	0.260599329945783	1.87730451537135	13.1320956996505	1.01767232060432	1.10602054297924	1.2119093477726	1.33959290981293	1.56323957443237	1.82808148860931	2.12578052282333	2.47131514549255	2.7392896771431	3.06191810965538	3.55986815452576
30	4	0.25	1	7.5	1	2.95039398114085	1.30148742257695	1.54227347076035	8.83982684171294	1.01907340526581	1.14273512661457	1.39611043334007	1.71657377481461	2.22488796710968	2.79161071777344	3.47077459096909	4.32709636688232	4.95337162017822	5.75226854085922	6.71067698955536
30	4	0.25	1	10	1	4.37208826140165	4.46282685977572	1.42848378858034	6.97616138542522	1.02241928935051	1.18181098401547	1.54244145750999	2.10784478187561	2.98768359422684	4.02431440353394	5.34989500045776	6.95500464439392	8.30621924400329	9.68348770141601	11.540105638504
30	4	0.3	0	0	1	1.02942256597281	0.0103625501592304	0.470432762212885	3.73929990422185	0.814682912826538	0.846734689176083	0.8747707426548	0.907996046543121	0.961308538913727	1.02142488956451	1.09009289741516	1.16078718900681	1.20610045194626	1.25362214744091	1.30825439691544
30	4	0.3	0	1	1	1.06360003203154	0.0126541695194856	0.660557983651821	4.3196794974402	0.837727292180061	0.87335667014122	0.899439531564713	0.931009036302567	0.987297743558884	1.05328142642975	1.13011825084686	1.20531387329102	1.26098662018776	1.31398108899593	1.38573720693588
30	4	0.3	0	2	1	1.16656333586574	0.0216145377092019	1.16620570802506	6.97619320610509	0.89666782438755	0.931767554581165	0.961526626348495	1.00138086080551	1.06746885180473	1.15141195058823	1.24485310912132	1.34428558349609	1.41771578788757	1.49225384294987	1.61511955857277
30	4	0.3	0	3	1	1.33832070378065	0.0512973759474507	1.63757906667583	10.3228399345704	0.953986518979073	0.995010507106781	1.03982749581337	1.09484330415726	1.18676742911339	1.30891591310501	1.4514642059803	1.60450899600983	1.71994271874428	1.84195897877216	2.07975164413452
30	4	0.3	0	5	1	1.89941624266505	0.302345241174315	2.33535132437375	15.2885029616613	1.02670940995216	1.12014435529709	1.22541570067406	1.35096137523651	1.56256937980652	1.8169030547142	2.11321073770523	2.49213404655457	2.8011140704155	3.19573184251785	3.98018691539765
30	4	0.3	0	7.5	1	2.92937291307449	1.46361061515333	1.81228555247	9.25414891157781	1.00944101691246	1.15208861529827	1.43114230036736	1.72897144556046	2.1694700717926	2.70466947555542	3.43016147613525	4.34613575935364	5.11251990795135	5.98035739660263	7.46790148258209
30	4	0.3	0	10	1	4.36305689456463	5.29945636476547	1.67385939398039	7.85801324787007	1.02479743123055	1.17761169672012	1.55406563282013	2.03891155719757	2.83071959018707	3.91624367237091	5.36374855041504	7.13433585166931	8.79975981712341	10.4113881826401	12.5278014469147
30	4	0.3	1	0	1	1.03106278111935	0.0104160732710249	0.42634323454616	3.68373772376528	0.813082742094993	0.847616071999073	0.874918070435524	0.907054072618484	0.961951449513435	1.02394688129425	1.0937157869339	1.16295053958893	1.20751062035561	1.2514661937952	1.30260850429535
30	4	0.3	1	1	1	1.06381509122252	0.0124593355639117	0.568595878611841	4.07699570549152	0.831658224463463	0.867008888721466	0.900169524550438	0.9319584608078	0.987910687923431	1.05536460876465	1.12991133332253	1.2077407002449	1.25774666666985	1.3103744328022	1.38321257591248
30	4	0.3	1	2	1	1.16614700813293	0.0212978266058047	1.10254487971452	6.55472930948881	0.8917986536026	0.929881094396114	0.962653633952141	1.00020807981491	1.06982925534248	1.14971399307251	1.2438642680645	1.34430873394012	1.41772118806839	1.49798901379108	1.61126665949821
30	4	0.3	1	3	1	1.336294289428	0.0498879267339355	1.5349976132183	9.00597639543345	0.959042943716049	0.998179632425308	1.04155898690224	1.09227952957153	1.18787252902985	1.3070901632309	1.44971361756325	1.59733462333679	1.71684892773628	1.84973734021187	2.09333308935165
30	4	0.3	1	5	1	1.8898287756443	0.281666472486245	2.12047449304629	13.8731983989683	1.00435945391655	1.08453325331211	1.20138475894928	1.34405061006546	1.56540817022324	1.8162921667099	2.10999667644501	2.45694048404694	2.76990578174591	3.15525760650635	3.71762442588806
30	4	0.3	1	7.5	1	2.94194102454782	1.37579067867527	1.67117108737498	8.88124124595336	1.02054551243782	1.13974476456642	1.37836531400681	1.72248688936234	2.20249885320663	2.76432085037231	3.4488433599472	4.30552930831909	4.99731726646423	5.829115152359	7.24623172283173
30	4	0.3	1	10	1	4.41583926867247	4.82761924635845	1.72445850106598	9.02455250048661	1.01742263913155	1.13994046449661	1.54440216422081	2.16144778728485	3.0383648276329	4.01956415176392	5.33293271064758	7.04179973602295	8.46652317047119	9.94127249717712	12.1551055526733
35	2	0.05	0	0	1	1.05805870862007	0.0351206111339473	0.799919756578172	4.24785233464668	0.715235742926598	0.757337287068367	0.797030353546143	0.843251824378967	0.925159201025963	1.03647142648697	1.16582614183426	1.30262767076492	1.39688900709152	1.48493392467499	1.61095986843109
35	2	0.05	0	1	1	1.0700423237741	0.0366338901998918	0.806550918347698	4.41214966214819	0.719201331138611	0.759803201258182	0.799044054746628	0.848081815242767	0.935494124889374	1.04862260818481	1.17873632907867	1.31954933404922	1.41938172578812	1.50581887364388	1.62811080813408
35	2	0.05	0	2	1	1.11235840269923	0.0447267890375536	0.880729600240155	4.83532544483821	0.730904135107994	0.777007421851158	0.818530923128128	0.868825042247772	0.962770760059357	1.08585661649704	1.23509934544563	1.3901264667511	1.4932336628437	1.59452507197857	1.72854395627976
35	2	0.05	0	3	1	1.1818265942812	0.0659141194595364	1.01237542769208	4.77775735757353	0.747626598477364	0.79225936383009	0.837774062156677	0.895942789316177	0.999971061944962	1.14134418964386	1.31868848204613	1.52210469245911	1.66013903021812	1.79650437235832	1.97821777462959
35	2	0.05	0	5	1	1.40130834435821	0.198683477080658	1.41816216835118	6.43101330781146	0.77141005396843	0.823705224692822	0.877523359656334	0.939307183027267	1.07961484789848	1.30339282751083	1.6258350610733	1.99068038463593	2.24662961959839	2.50050622224808	2.84744083404541
35	2	0.05	0	7.5	1	1.79692640891671	0.736403111767611	1.58008436181312	7.07670376645563	0.763701124787331	0.835136452317238	0.889624357223511	0.964328551292419	1.14767715334892	1.56220316886902	2.23347252607346	2.9400116443634	3.41810138225555	3.9526139497757	4.63496410369873
35	2	0.05	0	10	1	2.31091869215369	2.07568130494091	1.61920332636801	6.62605709111922	0.782806249856949	0.833626973628998	0.895527967810631	0.973971247673035	1.19390219449997	1.87242901325226	3.02064156532288	4.23637657165527	5.08464930057526	6.04950532913208	7.15204838752747
35	2	0.05	1	0	1	1.05938972136378	0.0351129754129886	0.831744735705039	4.73100744430238	0.710311861038208	0.759050281345844	0.796194505691528	0.842341309785843	0.928215980529785	1.03532594442368	1.16731888055801	1.3014427781105	1.39104778766632	1.48552761375904	1.60641347527504
35	2	0.05	1	1	1	1.06996520425677	0.0371672515509141	0.838294637312732	4.46987682800569	0.715075280070305	0.763569371402264	0.800694477558136	0.84776594042778	0.934025749564171	1.04726523160934	1.17899715900421	1.31611893177032	1.42102456688881	1.51790545880795	1.63800684809685
35	2	0.05	1	2	1	1.11476935674548	0.0448563449353993	0.847630986585229	4.35356112172461	0.733777275681496	0.776947443187237	0.818272864818573	0.868796235322952	0.966237992048264	1.08887958526611	1.23243054747581	1.39135934114456	1.49631823897362	1.60635130107403	1.74182620048523
35	2	0.05	1	3	1	1.18048581905365	0.0647742645182777	1.06627712425094	5.28630296275925	0.748728722929955	0.79225819259882	0.838283830881119	0.896689665317535	1.00301319360733	1.14366167783737	1.31589204072952	1.50374089479446	1.65269264578819	1.79101512134075	1.95033595085144
35	2	0.05	1	5	1	1.39699615417719	0.194569139685391	1.32416770600082	5.74543531770787	0.769287936687469	0.823558540642262	0.869865050911903	0.940309131145477	1.07459563016891	1.30051237344742	1.62401926517487	1.97801971435547	2.23758307695389	2.47727965116501	2.83282587766648
35	2	0.05	1	7.5	1	1.84977528954148	0.778552864859758	1.50008739809755	6.62859203603547	0.786061638593674	0.845053765177727	0.901621899008751	0.976477724313736	1.16740185022354	1.62475895881653	2.30708181858063	3.02678155899048	3.52550901174545	4.0653319478035	4.77395027160645
35	2	0.05	1	10	1	2.41153878919482	2.11358481999539	1.44739470008208	6.20715588521172	0.78778605222702	0.845694582164288	0.909030005335808	0.991173338890076	1.22852203249931	2.05835568904877	3.18518352508545	4.35734720230103	5.23443171977997	6.02450498342514	7.26686946868897
35	2	0.1	0	0	1	1.05676060962677	0.0341283470309392	0.724795967964454	3.96009715316964	0.709276543259621	0.755360734462738	0.792751717567444	0.84215139746666	0.92901973426342	1.03423577547073	1.1644778251648	1.30553715229034	1.38896335959434	1.47856343090534	1.59777963519096
35	2	0.1	0	1	1	1.08114368887544	0.0376693819779828	0.915833511994136	5.6084102599412	0.730515283346176	0.772490960359573	0.808012861013413	0.857094490528107	0.945446401834488	1.05927413702011	1.19048801064491	1.33427537679672	1.43061027526855	1.52652032375336	1.63555879235268
35	2	0.1	0	2	1	1.15518157814741	0.0508551306218615	0.874700507705235	4.56988918992688	0.750526304244995	0.796452921628952	0.84008004963398	0.896326053142548	0.996094971895218	1.1276313662529	1.2816546857357	1.45115444660187	1.5692073225975	1.6773015588522	1.81940378308296
35	2	0.1	0	3	1	1.27624271445274	0.0821852034126059	1.05056849431744	5.14471237228612	0.786700980067253	0.842774997651577	0.893034183979034	0.954829037189484	1.07517904043198	1.2342494726181	1.43015864491463	1.65017950534821	1.80829092860222	1.94362002313137	2.14765159606934
35	2	0.1	0	5	1	1.64481509703398	0.27930937868209	1.21828117168625	5.83504471791696	0.823881304264069	0.893090054392815	0.965242037177086	1.0591234087944	1.26942539215088	1.55285614728928	1.92976430058479	2.32327647209168	2.60325342416763	2.90332897901535	3.2848424077034
35	2	0.1	0	7.5	1	2.34753064036369	1.15125784015071	1.44389608811256	8.12160236893167	0.851986060142517	0.929199105501175	1.01507413387299	1.16215491294861	1.5536162853241	2.16002142429352	2.90212792158127	3.7531197309494	4.32239162921905	4.8547801375389	5.61262954711914
35	2	0.1	0	10	1	3.25214009682536	3.38665073619273	1.28282184601341	5.55106777021184	0.867728728055954	0.957563270628452	1.0649052977562	1.24272122383118	1.84594887495041	2.89912807941437	4.21773481369019	5.69339952468872	6.73861637115478	7.762875020504	9.05541527748108
35	2	0.1	1	0	1	1.05562374002337	0.0339091263341915	0.766802014024781	4.24567672843347	0.712007008194924	0.755112214386463	0.79411763548851	0.84141252040863	0.925690144300461	1.0354517698288	1.15941813588142	1.29873807430267	1.38689450025558	1.47463772594929	1.59063348650932
35	2	0.1	1	1	1	1.084862208426	0.0392179652300128	0.850548120649418	4.53634640558212	0.719185521006584	0.769172751903534	0.807463619112968	0.856227874755859	0.947937503457069	1.06037735939026	1.19347429275513	1.34263477325439	1.44666355848312	1.54306994378567	1.67669405460358
35	2	0.1	1	2	1	1.15150435525775	0.049319666939067	0.833741631461815	4.26618268519953	0.750827565789223	0.800264056026936	0.844183075428009	0.897506874799728	0.994999468326569	1.12168717384338	1.27678143978119	1.445600938797	1.56992474198341	1.66748270392418	1.79877894997597
35	2	0.1	1	3	1	1.27576316367984	0.0851004543222035	1.04742843249364	5.18984798751497	0.779838580489159	0.833353134989739	0.883274027705193	0.95056067109108	1.06961762905121	1.23349720239639	1.43223604559898	1.66173862218857	1.8151147544384	1.94305744469166	2.16544887304306
35	2	0.1	1	5	1	1.6487011485517	0.280266827491305	1.15053616369065	5.57348858579838	0.828761292695999	0.896012328565121	0.96105392575264	1.05343240499496	1.26511013507843	1.56019908189774	1.94468146562576	2.32057342529297	2.62597615718842	2.90596042275429	3.29327849388123
35	2	0.1	1	7.5	1	2.40315815961361	1.14348156963438	1.1485657312932	5.29489523385776	0.859245269298554	0.937331080436707	1.02862315773964	1.17567521333694	1.60354456305504	2.25362157821655	2.97264313697815	3.78014767169952	4.37708225250244	4.99633775949478	5.77081566333771
35	2	0.1	1	10	1	3.41115715309381	3.40616604627409	1.2800809871772	6.17767979263485	0.868745455145836	0.974157916009426	1.07825626134872	1.29518601894379	2.04742830991745	3.13144659996033	4.39372873306274	5.78833985328674	6.75092139244079	7.80059556961059	9.17828928947449
35	2	0.15	0	0	1	1.05846665038466	0.0343866776191062	0.707774162532667	3.91169602056273	0.715357416272163	0.75757689923048	0.794676414132118	0.840432423353195	0.925905093550682	1.0395136475563	1.1662423312664	1.2999628663063	1.39452306032181	1.4829840451479	1.59271397709847
35	2	0.15	0	1	1	1.08503844342232	0.0393667425810938	0.799709346490262	4.36665109922621	0.723346215486527	0.76441979855299	0.805100670456886	0.85471288561821	0.94417579472065	1.06131291389465	1.1983967423439	1.34135143756866	1.4416005730629	1.53947087526321	1.65866966605187
35	2	0.15	0	2	1	1.18564292203188	0.0552915470836079	0.868627090695119	4.4140667872649	0.774228854179382	0.82108551710844	0.861057338118553	0.913203513622284	1.0202879011631	1.15585446357727	1.31515526771545	1.49834702014923	1.61784238219261	1.7336168140173	1.8732602262497
35	2	0.15	0	3	1	1.33185874454975	0.0920703242901065	1.11161674334642	5.81667669610702	0.81834526181221	0.87379937171936	0.923518252372742	0.992382270097733	1.11740818619728	1.28746372461319	1.49592480063438	1.72019792795181	1.88775781989098	2.04273079037666	2.25472714900971
35	2	0.15	0	5	1	1.82184134104252	0.340613483792228	1.23199620753042	6.48751736296733	0.891977620720863	0.962792260944843	1.04590122103691	1.16307806968689	1.41053932905197	1.74111670255661	2.12439751625061	2.56517763137817	2.87504776716232	3.21444746255875	3.65470267295838
35	2	0.15	0	7.5	1	2.71663270383477	1.3693803001972	1.2324382413612	5.96064110114909	0.936692653894425	1.05206654667854	1.18014131188393	1.40629798173904	1.87553590536118	2.53766238689423	3.32100659608841	4.22348337173462	4.87140703201294	5.52362895011902	6.34441689491272
35	2	0.15	0	10	1	3.88028569052815	4.25246567016871	1.26224467948525	5.60975836058434	0.956611298322678	1.08639602661133	1.29339705109596	1.62215362787247	2.37416613101959	3.49618697166443	4.92272055149078	6.59647059440613	7.75727670192718	8.96328451633453	10.4532493495941
35	2	0.15	1	0	1	1.0596522762537	0.0362245324669616	0.885347624056099	4.88501351449429	0.705505415797234	0.752444112300873	0.792881101369858	0.840194910764694	0.929344445466995	1.03656429052353	1.16754475235939	1.30607651472092	1.39754150509834	1.49268856346607	1.62045946598053
35	2	0.15	1	1	1	1.08734131215215	0.0386701047615291	0.746431885865204	3.87268408548672	0.727442071437836	0.775662443041802	0.809707188606262	0.860079228878021	0.946637645363808	1.06378453969955	1.20230412483215	1.3524493098259	1.44880986809731	1.53550778925419	1.66011018872261
35	2	0.15	1	2	1	1.183925729388	0.0533581512344387	0.883742470773554	4.51183751613206	0.767560286521912	0.821095106005669	0.863657537102699	0.918710196018219	1.02105015516281	1.15477901697159	1.31121924519539	1.48745255470276	1.60433520078659	1.72398579716682	1.87090144991875
35	2	0.15	1	3	1	1.33925172760487	0.0955475878552667	1.19233072138736	7.11168614462635	0.808590996861458	0.873694853484631	0.926302781701088	0.99144943356514	1.12177222967148	1.29592514038086	1.50646445155144	1.73847110271454	1.88487038612366	2.04709697365761	2.24800205230713
35	2	0.15	1	5	1	1.82712733746767	0.336641585417272	1.20795501345611	6.2435020563451	0.884160581231117	0.971445792913437	1.0635727763176	1.18078602552414	1.4116322696209	1.74348169565201	2.1353132724762	2.56675250530243	2.88056173324585	3.20546154379845	3.61119420051575
35	2	0.15	1	7.5	1	2.77050809381008	1.35852063719561	1.35858457418692	8.49276614924116	0.930269354581833	1.0570369541645	1.20266492962837	1.45609958171844	1.95744094252586	2.59567046165466	3.38196676969528	4.25368704795837	4.87781612873077	5.49676647186279	6.41209942817688
35	2	0.15	1	10	1	4.05856318851709	4.17527580042176	1.20233068748951	5.93792132126458	0.937136001586914	1.07553179562092	1.25841493010521	1.72765008211136	2.63582807779312	3.74438893795013	5.12090480327606	6.65672154426575	7.78410108089447	8.86140308380127	10.5219283008575
35	2	0.2	0	0	1	1.05844884822965	0.0343213723036245	0.779774054042393	4.27193230391902	0.710365909934044	0.755776707828045	0.795596966147423	0.841940462589264	0.929530635476112	1.03714299201965	1.1649107336998	1.29998297691345	1.38779316544533	1.4751306861639	1.61564779281616
35	2	0.2	0	1	1	1.09184883302152	0.0401821664547756	0.865876935295137	4.72391646109318	0.731131084561348	0.770623351633549	0.811336007714272	0.861179876327515	0.950686022639275	1.06682872772217	1.20411816239357	1.35006289482117	1.45750962495804	1.55595678687096	1.68164525508881
35	2	0.2	0	2	1	1.19951509062052	0.0559463150315053	0.966486341391686	5.19873997910738	0.787523077130318	0.826234140992165	0.874584153294563	0.930190807580948	1.03329312801361	1.16789019107819	1.33082342147827	1.51014138460159	1.62760197520256	1.74533489942551	1.88800930023193
35	2	0.2	0	3	1	1.3672312928617	0.0959724039779674	1.0193977343938	5.03550666411842	0.831216621398926	0.89121200889349	0.948577934503555	1.01721796989441	1.1509972512722	1.32424330711365	1.5346372127533	1.76690189838409	1.93486160635948	2.10101215839386	2.31629207611084
35	2	0.2	0	5	1	1.90949936272657	0.364720913747878	1.38732819137586	7.52500981195169	0.923230063915253	1.0283439218998	1.12761780023575	1.25383021831512	1.4932753443718	1.81855547428131	2.21748578548431	2.6594518661499	3.00714201927185	3.34978247880935	3.9142510843277
35	2	0.2	0	7.5	1	2.93832518661618	1.51588494601855	1.24833917603031	6.28887942138623	0.973842957615852	1.12242974042892	1.30555637478828	1.5750293135643	2.08276355266571	2.74232745170593	3.55889701843262	4.53740906715393	5.24266908168793	5.84932066202164	6.68094044685365
35	2	0.2	0	10	1	4.28826589895487	5.03028544558303	1.53066934481117	8.05170612263899	1.00263509750366	1.18768690526485	1.46995696425438	1.88134654760361	2.71518832445145	3.90617406368256	5.35958814620972	7.08353872299194	8.48687419891357	9.77114920616149	11.5655560684204
35	2	0.2	1	0	1	1.05737514163256	0.0354895798401275	0.867047144041821	4.86852144770669	0.71261967420578	0.757984592020512	0.794068422913551	0.840178745985031	0.924897819757462	1.03448843955994	1.16405609250069	1.30105646848679	1.40112773776054	1.48671865463257	1.60275990128517
35	2	0.2	1	1	1	1.09033152769208	0.0396762357111357	0.926375511774931	5.17156364147249	0.728905069828033	0.775165233016014	0.813824310898781	0.860887348651886	0.950000375509262	1.06650578975677	1.20306253433228	1.34344395399094	1.44407206773758	1.54996497631073	1.6820480120182
35	2	0.2	1	2	1	1.19984530934095	0.0579405519716857	0.881327159879469	4.45002510165402	0.768290572166443	0.826936839520931	0.869917902350426	0.926057118177414	1.02682700753212	1.16858184337616	1.33389493823051	1.51342777013779	1.64220297932625	1.76466877162457	1.9219805419445
35	2	0.2	1	3	1	1.36983461777568	0.0979129887362437	1.09879606092137	5.73745674627872	0.832144720554352	0.890463328361511	0.945709171891212	1.01886429786682	1.15257319808006	1.32603561878204	1.53888383507729	1.76421797275543	1.93593451976776	2.1040727853775	2.32460330486298
35	2	0.2	1	5	1	1.92441940433383	0.349550602834456	1.22649122806186	6.76380779443046	0.920494955182076	1.02782488465309	1.12731459736824	1.25975339412689	1.51832583546639	1.84283000230789	2.22935062646866	2.6601603269577	2.98848952054977	3.32866521477699	3.76719488859177
35	2	0.2	1	7.5	1	2.96336909873486	1.44532312601738	1.35585849078256	7.60452548679069	0.98584853053093	1.12663221359253	1.32628554701805	1.63676174879074	2.15097278356552	2.79452395439148	3.56247687339783	4.47759318351746	5.16734373569488	5.77757692337036	6.71902080535889
35	2	0.2	1	10	1	4.44766613819599	4.74392621430302	1.43096637570777	7.61693725441488	0.994712694883347	1.17711468935013	1.52235221266747	2.05698158740997	2.99046665430069	4.10901641845703	5.50394380092621	7.19185256958008	8.46425142288208	9.52156138420105	11.4005617332459
35	2	0.25	0	0	1	1.0542666182518	0.0342579113912047	0.759708930716724	4.0251072394047	0.716446673870087	0.756739839911461	0.791381111741066	0.839570659399033	0.92265722155571	1.03246313333511	1.16186362504959	1.30067057609558	1.38854207992554	1.47347872257233	1.58845928668976
35	2	0.25	0	1	1	1.09557226741314	0.0403399600989461	0.88999978165561	4.67525560097275	0.735248432159424	0.775141914188862	0.813980948925018	0.863771575689316	0.955518007278442	1.06996655464172	1.20950409770012	1.35176204442978	1.45598361492157	1.56037527620792	1.69139792561531
35	2	0.25	0	2	1	1.20367748789787	0.05926137446883	1.02584529184857	5.18464092573455	0.784444931149483	0.834292604029179	0.876125925779343	0.928542637825012	1.03392520546913	1.16934007406235	1.33493506908417	1.52044981718063	1.65093495845795	1.77540626823902	1.94210370779038
35	2	0.25	0	3	1	1.38558733645678	0.100432661293247	1.13266372714616	5.95698595440418	0.842509251236916	0.898883982002735	0.958817571401596	1.03310223817825	1.16559192538261	1.34029346704483	1.55352210998535	1.79606318473816	1.95039814114571	2.13000286817551	2.34864785194397
35	2	0.25	0	5	1	1.9695566431284	0.393479067981195	1.63072766189356	9.32668301798284	0.948285180926323	1.05068425536156	1.16351173520088	1.30276263952255	1.55368980765343	1.86733138561249	2.27288657426834	2.7325306892395	3.07587667703629	3.44292238354683	3.98893002271652
35	2	0.25	0	7.5	1	3.03743828891516	1.64900864029894	1.51398586552991	7.82228930379262	0.981450693011284	1.14239362478256	1.37398727536201	1.68558058738709	2.16618424654007	2.83261239528656	3.64509356021881	4.60180621147156	5.38350315093994	6.107250893116	7.36773252010346
35	2	0.25	0	10	1	4.52242987763882	5.79371772710473	1.57790990916801	7.86814190372769	0.985808609127998	1.17686646878719	1.48832465410233	2.00719690322876	2.87877833843231	4.06617546081543	5.6011815071106	7.49980120658875	8.99571719169617	10.6112335920334	12.6723854732513
35	2	0.25	1	0	1	1.05683213434219	0.0340495717252876	0.747342368157738	4.0912167937381	0.718171698451042	0.758714705705643	0.796006381511688	0.844181150197983	0.924243986606598	1.03603482246399	1.16283112764359	1.30401986837387	1.39166837334633	1.47404622733593	1.57715822458267
35	2	0.25	1	1	1	1.09498484146595	0.0397875910502872	0.87039974118584	4.64555471747866	0.737628943920136	0.777608090639114	0.818304467201233	0.865503150224686	0.952973455190659	1.07176429033279	1.20602023601532	1.35397583246231	1.45682886242866	1.55067790746689	1.68206961631775
35	2	0.25	1	2	1	1.20130885740519	0.0579652598755952	1.00862705328442	5.26017261133902	0.776292687058449	0.826382894814014	0.87220556139946	0.92791440486908	1.03468310832977	1.16928458213806	1.33226996660233	1.50857619047165	1.63136846423149	1.76123466193676	1.92828301906586
35	2	0.25	1	3	1	1.38954554253817	0.102645683390429	1.27879922216899	7.26732255486696	0.851093257069588	0.909932754933834	0.966719451546669	1.03423782587051	1.16579443216324	1.34274888038635	1.56081965565681	1.79149272441864	1.95992779135704	2.12059056162834	2.40463101863861
35	2	0.25	1	5	1	1.96734239541292	0.384751592088891	1.60182385513466	10.2637897246746	0.9471911495924	1.05191503465176	1.16456053853035	1.29893749952316	1.55314701795578	1.87077260017395	2.26406580209732	2.72246103286743	3.09157236814499	3.43412911295891	4.00427961349487
35	2	0.25	1	7.5	1	3.08626541289687	1.65060429455608	1.49759742053874	7.71225266752228	0.968867615461349	1.16359780728817	1.4156596660614	1.73445686101913	2.23674654960632	2.87356162071228	3.67176389694214	4.67567262649536	5.43263237476349	6.23416078090668	7.43300751209259
35	2	0.25	1	10	1	4.64611160800457	5.53969377061996	1.5195101862046	7.32511885591353	0.998373585939407	1.18892320692539	1.55685518980026	2.16583940982819	3.10837405920029	4.23874402046204	5.69700145721436	7.5184027671814	8.91954941749573	10.6226001739502	12.7265803623199
35	2	0.3	0	0	1	1.05685819853544	0.0349800657477404	0.896914214898352	5.77013347967269	0.706085840463638	0.754818035662174	0.79259153008461	0.840666055679321	0.926077947020531	1.03649973869324	1.16377851366997	1.29779090881348	1.39442318677902	1.47746983468533	1.58288331389427
35	2	0.3	0	1	1	1.09643406212926	0.0398836786915683	0.85258257029402	4.63159090241247	0.737762209773064	0.779701019823551	0.81599503159523	0.866321194171906	0.954983666539192	1.0727863907814	1.21378365159035	1.35147604942322	1.45800814032555	1.55586293041706	1.67668279528618
35	2	0.3	0	2	1	1.20354658738971	0.0588140950554783	1.01855637850302	5.04591164088935	0.790390223264694	0.835531406104565	0.874186584353447	0.93064101934433	1.03390228748322	1.16871875524521	1.33579087257385	1.51700682640076	1.65090568065643	1.77983804047108	1.94089944243431
35	2	0.3	0	3	1	1.383854888165	0.101961674833301	1.32447586110973	6.97422754432648	0.848787453174591	0.908907778561115	0.963959699869156	1.03498874902725	1.16671222448349	1.33825480937958	1.54182010889053	1.78250319957733	1.96765014529228	2.14062182307243	2.41681311845779
35	2	0.3	0	5	1	1.9591845361352	0.396754508044746	1.81008302025897	10.9388824701753	0.945882223844528	1.06155871152878	1.17450864911079	1.30379750728607	1.54789987206459	1.85399830341339	2.23243540525436	2.7144909620285	3.07992686033249	3.48248176574707	4.09547345161438
35	2	0.3	0	7.5	1	3.07376822875142	1.79436048445883	1.76896550645449	9.45139120680024	0.998950814604759	1.18397939801216	1.41296400427818	1.69748555421829	2.2016316652298	2.82733035087585	3.65226835012436	4.70029554367066	5.55180907249451	6.41722944974899	7.74781916618348
35	2	0.3	0	10	1	4.55860483599305	6.17171787932809	1.77800905968369	8.88300754690707	0.998674255013466	1.20120121836662	1.54226991534233	2.08664150238037	2.91156154870987	4.02714657783508	5.63285112380981	7.64261155128479	9.17655940055847	10.7620748281479	13.2313443374634
35	2	0.3	1	0	1	1.05898601042032	0.0356999681052823	0.855015915634516	4.59572518565557	0.713796598315239	0.757338969409466	0.797135493159294	0.842099761962891	0.925416514277458	1.03767257928848	1.16406628489494	1.308653819561	1.40454486012459	1.48573207855225	1.60060267686844
35	2	0.3	1	1	1	1.09323656974435	0.0399695302090796	0.829703094127488	4.34536560233041	0.734083041548729	0.775268813967705	0.813123270869255	0.861733293533325	0.955051079392433	1.06754583120346	1.20621210336685	1.35612947940826	1.45851619839668	1.54944649040699	1.68183226823807
35	2	0.3	1	2	1	1.20520157190561	0.0607661140396155	1.22279021680737	6.84241497933175	0.787249590754509	0.832459034025669	0.870595824718475	0.931015133857727	1.03699341416359	1.16901367902756	1.33456632494926	1.51157883405685	1.65024374127388	1.78940369188786	1.97837388515472
35	2	0.3	1	3	1	1.38901817008257	0.104107043183072	1.28055262395627	6.44639568496713	0.85136084318161	0.908910296857357	0.969709372520447	1.03513395786285	1.16779968142509	1.34158825874329	1.55238097906113	1.78498309850693	1.97236671447754	2.16507644057274	2.44672174692154
35	2	0.3	1	5	1	1.9624387201786	0.394037152024619	1.91616252564145	11.7764459231483	0.954726449251175	1.07001481950283	1.18160194754601	1.31716150045395	1.55392110347748	1.85882383584976	2.24034547805786	2.70630991458893	3.06210588216782	3.42489033341408	4.08819537162781
35	2	0.3	1	7.5	1	3.09564178276062	1.71209735822724	1.65221124806449	8.67973207604855	0.975370071530342	1.14328053593636	1.40778782963753	1.75282119512558	2.23687881231308	2.87906408309937	3.6805192232132	4.62561736106873	5.47401456832886	6.29743419885635	7.5823990392685
35	2	0.3	1	10	1	4.64904159126282	6.02092603402152	1.92043497492902	10.7559059674128	1.00443557262421	1.21326843202114	1.59125175476074	2.19394433498383	3.07714080810547	4.17547082901001	5.6928254365921	7.5433183670044	9.13960571289062	10.7509018182754	13.407655544281
35	3	0.05	0	0	1	1.03668080732226	0.0141558816994439	0.476318376563962	3.62638835388991	0.791202616691589	0.827943913638592	0.858126440644264	0.892679989337921	0.954655066132545	1.02870678901672	1.10833179950714	1.19316600561142	1.24572547674179	1.2959244042635	1.35734046339989
35	3	0.05	0	1	1	1.04704266068935	0.0151300939617656	0.547416195041636	3.85398969432681	0.799464272856712	0.83845508992672	0.868118181824684	0.900492477416992	0.960561364889145	1.03521156311035	1.12319055199623	1.20832837820053	1.26489434242249	1.3140065997839	1.37630135416985
35	3	0.05	0	2	1	1.09119760846496	0.0205362411274694	0.638520298586658	3.90904275174297	0.809197021722794	0.851706559956074	0.884503757953644	0.922181850671768	0.990521773695946	1.07790523767471	1.17450374364853	1.27871429920197	1.34812562465668	1.41669300198555	1.48877171397209
35	3	0.05	0	3	1	1.15426057505608	0.0361262870120178	0.976566579479766	4.70033819444612	0.829508817195892	0.866330850124359	0.899725463986397	0.939598321914673	1.02010521292686	1.12640368938446	1.25759255886078	1.40428049564362	1.51035155057907	1.60228681266308	1.72287292838097
35	3	0.05	0	5	1	1.36992672532797	0.146060746366897	1.2986520460211	5.7205497003652	0.842572572827339	0.887056748569012	0.925523033738136	0.9729995906353	1.07967174053192	1.28260719776154	1.58286437392235	1.88441790342331	2.09637353420258	2.31012036800385	2.54261302232743
35	3	0.05	0	7.5	1	1.75053372917175	0.59060663799107	1.33897498154283	5.65449909755113	0.853624750971794	0.895669475197792	0.934050312638283	0.98996154665947	1.12853229045868	1.54916661977768	2.18895047903061	2.79956150054932	3.21252101659775	3.59733659625053	4.10888336658478
35	3	0.05	0	10	1	2.2467186211288	1.77064869247504	1.42627342374336	5.63752742215851	0.846301452517509	0.897481882572174	0.93695230782032	0.992669558525085	1.16122990846634	1.85215830802917	2.9577134847641	4.09147386550903	4.83659319877625	5.54401206970215	6.49957298278809
35	3	0.05	1	0	1	1.03567805417776	0.0145777541850335	0.524855137102852	3.66173773552574	0.793994073867798	0.828429436683655	0.856070303916931	0.892654317617416	0.951228559017181	1.0261018872261	1.10945290327072	1.1942302107811	1.24759840369225	1.30278433561325	1.36461416482925
35	3	0.05	1	1	1	1.04752932812572	0.0150379926020377	0.521598773367168	3.66546619810944	0.799930717945099	0.837416495382786	0.862926834821701	0.900032526254654	0.961698979139328	1.03662014007568	1.12246999144554	1.2076175570488	1.26323741078377	1.3126548409462	1.38492889881134
35	3	0.05	1	2	1	1.08860220364332	0.0200836771514756	0.689598410008801	4.0288221154112	0.815927842855454	0.852789552509785	0.886139982938767	0.923362964391708	0.988679990172386	1.07267487049103	1.17296597361565	1.27605559825897	1.34478812813759	1.40453294813633	1.4797706758976
35	3	0.05	1	3	1	1.15962685443759	0.0366517305921046	1.01199817724744	5.36363109893673	0.8253185069561	0.864303304255009	0.901576086878777	0.944513207674026	1.02325084805489	1.13117092847824	1.26908805966377	1.40976483821869	1.50284032225609	1.59756618142128	1.73685929536819
35	3	0.05	1	5	1	1.36995657391548	0.146182230938434	1.28455337860401	5.87463350460932	0.844083567857742	0.88820371478796	0.921498754620552	0.971868145465851	1.07884919643402	1.2839869260788	1.58435499668121	1.88699722290039	2.09061732292175	2.28236702084541	2.54798161745071
35	3	0.05	1	7.5	1	1.78219966061115	0.609191955372659	1.21185820410687	5.09526673703512	0.849083690047264	0.892078891396523	0.929801571369171	0.987764859199524	1.12944456934929	1.60324531793594	2.24711245298386	2.851327252388	3.26783630847931	3.65313680171967	4.13242776870728
35	3	0.05	1	10	1	2.36448544882536	1.85717471565709	1.15146009909872	4.30073797599209	0.850122913122177	0.895714619755745	0.939695975184441	1.00267680883408	1.18267560005188	2.03559505939484	3.18692719936371	4.23246908187866	4.99942078590393	5.64719058275223	6.58909671783447
35	3	0.1	0	0	1	1.03481192517877	0.0144627563759198	0.499079158436886	3.83119988404114	0.779972658753395	0.820844507217407	0.852865841984749	0.891502475738525	0.953708097338676	1.02464807033539	1.10670131444931	1.19073842763901	1.2483798801899	1.29463016986847	1.35962856411934
35	3	0.1	0	1	1	1.05715728365183	0.0159958821416067	0.528725873542155	3.64475494342688	0.802113004922867	0.838915623724461	0.870902353525162	0.904773408174515	0.970354035496712	1.04611617326736	1.13312682509422	1.22242230176926	1.28552551269531	1.33693508207798	1.39940093278885
35	3	0.1	0	2	1	1.13034180706739	0.0248800398492913	0.830559191348498	5.07902289980215	0.843574120998383	0.872608827054501	0.904413515329361	0.947501558065414	1.01977279782295	1.11477935314178	1.22223496437073	1.33437669277191	1.40901766419411	1.47657310366631	1.57771180868149
35	3	0.1	0	3	1	1.24422000315785	0.0467602287713659	0.888298657872416	4.76002569547386	0.867344607114792	0.910079018771648	0.946499285101891	0.995949077606201	1.08617514371872	1.21672379970551	1.36772698163986	1.52843198776245	1.63950356841087	1.73335101306438	1.87913566470146
35	3	0.1	0	5	1	1.60341405695081	0.209384458118354	1.1670207703769	6.72879793540384	0.908687584400177	0.955532839894295	1.0038969039917	1.0794419169426	1.2637625336647	1.53660774230957	1.85885933041573	2.19394009113312	2.44752690792084	2.68779658079147	2.97461871147156
35	3	0.1	0	7.5	1	2.27674980213046	0.925210662950856	1.0438235518488	4.64137391408455	0.909424170851707	0.971821171045303	1.04209487438202	1.16157485246658	1.53390377759933	2.12384188175201	2.81770259141922	3.55876054763794	4.05708627700806	4.5423625588417	5.19746517658234
35	3	0.1	0	10	1	3.12410518332124	2.78816094514459	1.13945103038928	4.89401849146325	0.922391528487205	0.989603663980961	1.06559482812881	1.23349978923798	1.83161813020706	2.83789765834808	4.03900372982025	5.343084192276	6.25632715225219	7.18256931304932	8.38014392852784
35	3	0.1	1	0	1	1.03597026510835	0.0145441747412923	0.541531315517043	3.65972232509523	0.796583521366119	0.828846202790737	0.856767770648003	0.891971212625504	0.952419221401215	1.02484381198883	1.1089860200882	1.19403548240662	1.2492383480072	1.29794872999191	1.36403165102005
35	3	0.1	1	1	1	1.05710195208192	0.0157833218365093	0.557829220382102	3.81351628573168	0.806029740571976	0.840743546187878	0.871278709173203	0.905637001991272	0.969153001904488	1.04536575078964	1.1345242857933	1.21860493421555	1.27572658658028	1.32716620266438	1.40205606818199
35	3	0.1	1	2	1	1.12832145684958	0.0237736368761411	0.694151675047509	4.00752443894315	0.833753662109375	0.87415394037962	0.906854468584061	0.948751735687256	1.02027750015259	1.11055445671082	1.21981656551361	1.33267934322357	1.40460737347603	1.47090239822865	1.56224265098572
35	3	0.1	1	3	1	1.24726133599877	0.0468726834393099	0.832923834950076	4.28431713069252	0.865115755200386	0.906702609360218	0.947744935750961	0.997631019353867	1.09320107102394	1.21848344802856	1.37101250886917	1.53258188962936	1.64148504137993	1.74600009322166	1.87538045883179
35	3	0.1	1	5	1	1.61773144755363	0.19831236061837	0.939589100372361	4.77569047400291	0.902012792229652	0.955055825412273	1.00735454559326	1.0900555729866	1.29023882746696	1.56721961498261	1.87444615364075	2.19982175827026	2.40459070205688	2.63469326496124	2.94854733943939
35	3	0.1	1	7.5	1	2.33122631950974	0.921517048068591	0.998946240979214	4.77605864277085	0.910972033143043	0.972010150551796	1.04676053524017	1.18406437635422	1.61165755987167	2.20885705947876	2.86148130893707	3.57451572418213	4.11861379146576	4.60028752088547	5.13747427940369
35	3	0.1	1	10	1	3.28470412402749	2.74024608416577	1.05019482513008	5.06874381619001	0.925572098493576	0.994184938073158	1.08660675287247	1.29510532617569	2.03638142347336	3.07767844200134	4.20180726051331	5.40515580177307	6.25856823921204	7.16658418178558	8.30227636337281
35	3	0.15	0	0	1	1.03433631176949	0.0141686612879624	0.479571594051032	3.56337984275808	0.786710343956947	0.826284828782082	0.857143381237984	0.891466730833054	0.952001854777336	1.02478033304214	1.1077181994915	1.18851631879807	1.24566319584846	1.29389486312866	1.35193804860115
35	3	0.15	0	1	1	1.06564203911424	0.0167278756307156	0.596629576521811	3.906731920105	0.807378476262093	0.845844776928425	0.876268848776817	0.913089698553085	0.975322529673576	1.05398738384247	1.14291641116142	1.23521318435669	1.29361342787743	1.34968357384205	1.42763345956802
35	3	0.15	0	2	1	1.15411614896655	0.0261360704462529	0.708090235095916	4.11930034119706	0.841658746004105	0.884544551372528	0.923154839873314	0.965553647279739	1.04156431555748	1.1386935710907	1.24437221884727	1.36517258882523	1.44249991774559	1.5242052167654	1.61838580608368
35	3	0.15	0	3	1	1.30132082698345	0.0524240461624532	0.933989912193105	4.85627120716873	0.898430595993996	0.94110231846571	0.986008635163307	1.03897248506546	1.14055243134499	1.27044433355331	1.42914155125618	1.59525419473648	1.71203629374504	1.83878143429756	1.99001982450485
35	3	0.15	0	5	1	1.76985141837597	0.233901191783869	1.03679638064931	5.46796309303514	0.948066195249558	1.02426681816578	1.09634038805962	1.20799510478973	1.43127235770226	1.70647889375687	2.03641706705093	2.39460394382477	2.63820110559464	2.8820206284523	3.2710030412674
35	3	0.15	0	7.5	1	2.62667328286171	1.08253257946917	1.07396758735735	5.20195624894825	0.973156010508537	1.07686472833157	1.19714021086693	1.42395104169846	1.88355866074562	2.49114179611206	3.19463801383972	3.95562117099762	4.51855957508087	5.08348119258881	5.84083688735962
35	3	0.15	0	10	1	3.75948047815561	3.59146866805672	1.12789973444115	5.04661156618089	0.970509879589081	1.07143164277077	1.24497616887093	1.59486684799194	2.38322687149048	3.4599415063858	4.76652717590332	6.25297560691834	7.31485571861267	8.44823410511017	9.79932542800903
35	3	0.15	1	0	1	1.03404225645065	0.0144333259529225	0.5025183067542	3.49947715495072	0.793727291822433	0.826524211466312	0.856410875916481	0.891347312927246	0.949468657374382	1.0231665968895	1.1057480275631	1.19239410161972	1.24728743433952	1.29863696694374	1.36056174039841
35	3	0.15	1	1	1	1.06340491811633	0.0157438689919428	0.50887643034642	3.79145111973843	0.808521529436112	0.841340494155884	0.876201245188713	0.913451844453812	0.976197525858879	1.05456572771072	1.13934472203255	1.22829736471176	1.28185877203941	1.33485580682755	1.40067691445351
35	3	0.15	1	2	1	1.15267505345345	0.0253514220688918	0.739993692066589	4.28292460713528	0.850311500430107	0.89447322934866	0.925954902172089	0.967840272188187	1.0402537882328	1.13496834039688	1.24490615725517	1.36318255662918	1.43895576000214	1.51531157791615	1.60742417812347
35	3	0.15	1	3	1	1.31012987973094	0.0549425734465802	1.03122597832805	5.64846917589136	0.898870467543602	0.942197787761688	0.987686657905579	1.04081017971039	1.14700782299042	1.28326213359833	1.44014108181	1.61378183364868	1.71838194727898	1.84280948340893	2.01567410469055
35	3	0.15	1	5	1	1.78054862546921	0.239065960811014	1.01958330490348	5.26977467618024	0.946870352625847	1.02516541779041	1.09730404615402	1.20906584262848	1.4409804046154	1.72439557313919	2.04685604572296	2.397083568573	2.66499906778336	2.92684890627861	3.26647810459137
35	3	0.15	1	7.5	1	2.67525682355166	1.05286097000622	1.04695505351862	5.57472109616235	0.985931766033173	1.07787321805954	1.21551591157913	1.46725807189941	1.96442604064941	2.55077421665192	3.23516577482224	3.98073518276215	4.51497054100037	4.99389247894287	5.75882073402405
35	3	0.15	1	10	1	3.94124618294239	3.43136610191275	1.16386439903521	6.00454057687608	1.00267749071121	1.12593116462231	1.34502324461937	1.78197741508484	2.66374784708023	3.72315883636475	4.90028655529022	6.27376098632813	7.26301348209381	8.30838384628295	9.72770623207093
35	3	0.2	0	0	1	1.03433137091994	0.0143082521894722	0.536061030834587	3.62893203114965	0.796671458482742	0.827997708320618	0.856737163662911	0.890602314472199	0.950700208544731	1.02435159683228	1.10712003707886	1.19124308824539	1.24261825680733	1.30040813088417	1.36689715385437
35	3	0.2	0	1	1	1.06938797138333	0.0164929968239544	0.55266092390519	3.65442683348917	0.815524324178696	0.851156385242939	0.881459793448448	0.915281170606613	0.979023322463036	1.05813413858414	1.14791533350945	1.23714162111282	1.29471690058708	1.35499114394188	1.42200876355171
35	3	0.2	0	2	1	1.167849234128	0.0263370585162583	0.794433213344878	4.44965081071581	0.86199322283268	0.898986566066742	0.937545764446259	0.98017755150795	1.05502426624298	1.14917480945587	1.26189398765564	1.37713341712952	1.455162525177	1.53705028891563	1.65094449043274
35	3	0.2	0	3	1	1.3337703778863	0.0535909529904266	0.994183847244173	5.69574227837108	0.915241058468819	0.96336470246315	1.00931501984596	1.06835106611252	1.17316991090775	1.30748146772385	1.46225985884666	1.62746844291687	1.74931582212448	1.85178921818733	2.03182371377945
35	3	0.2	0	5	1	1.87313460563421	0.262607644480266	1.20412400795962	6.68904271597775	0.983835562467575	1.0596920311451	1.1600634098053	1.28810563087463	1.5313912332058	1.81323719024658	2.13516718149185	2.5051114320755	2.77885501384735	3.07397725582123	3.47426607131958
35	3	0.2	0	7.5	1	2.85657673686743	1.26301823996456	1.4362568778381	8.54860623259004	1.00485310554504	1.14646098017693	1.32447274327278	1.61512982845306	2.10477191209793	2.69257211685181	3.43745255470276	4.23562092781067	4.79532914161682	5.5062866806984	6.44329829692841
35	3	0.2	0	10	1	4.14585614806414	4.1724682562744	1.27087634825746	6.42130073880065	0.99171422958374	1.14683490991592	1.45259351730347	1.88600081205368	2.7114372253418	3.80086147785187	5.17317771911621	6.80508127212524	7.92239639759064	9.14452104568481	10.5232221031189
35	3	0.2	1	0	1	1.03425072175264	0.0145438795248183	0.528480952590412	3.9422837286191	0.781144870519638	0.823510199785233	0.855104133486748	0.890411520004273	0.951620668172836	1.0251025557518	1.10530751943588	1.19419277906418	1.24610648155212	1.29571501910687	1.36138322472572
35	3	0.2	1	1	1	1.06947862633467	0.0165636282895557	0.635460232226131	4.2719309038905	0.810902402997017	0.850565794110298	0.882672730088234	0.917294728755951	0.979914113879204	1.05703794956207	1.14752924442291	1.23685901165009	1.29262359142303	1.3516352802515	1.41703624606133
35	3	0.2	1	2	1	1.16950064328909	0.0270237052285604	0.82361011848327	4.51955556600651	0.866004562973976	0.904456496238708	0.936582198739052	0.978673231601715	1.05492508411407	1.15077525377274	1.26281160116196	1.37910751104355	1.46083723306656	1.54543410539627	1.65230499505997
35	3	0.2	1	3	1	1.33867416719198	0.0549880512317203	1.12854425157333	6.8508206094443	0.928382562994957	0.970593167841434	1.01260502338409	1.07105560302734	1.17656683921814	1.31017029285431	1.46813556551933	1.64058556556702	1.75690855979919	1.87045309841633	2.02965950250626
35	3	0.2	1	5	1	1.87559747136235	0.258127864048267	1.23992287589274	7.11289230638282	0.989099879264831	1.06524569392204	1.17181158065796	1.30172604322433	1.53691250085831	1.8097095489502	2.13358360528946	2.49655396938324	2.76342297792435	3.06425220966339	3.47487144947052
35	3	0.2	1	7.5	1	2.91437122676969	1.29349334565852	1.53849466733478	10.4452418547463	1.00394556283951	1.13045225441456	1.3420506477356	1.64141412973404	2.16135025024414	2.78813195228577	3.47243732213974	4.26580262184143	4.89785251617431	5.51331050395965	6.52364865779877
35	3	0.2	1	10	1	4.2887662261188	3.85532683679818	1.11565185513106	5.51393355940079	0.996649165153503	1.17410907447338	1.48410013914108	2.0575560092926	2.97381967306137	4.00541973114014	5.28416931629181	6.80318846702576	7.85777556896209	8.97985486984253	10.6074969482422
35	3	0.25	0	0	1	1.03510917805433	0.0146650451988168	0.482299807174289	3.51515875318404	0.787795924544334	0.825392447412014	0.85443677008152	0.890343141555786	0.950524717569351	1.02352863550186	1.1101185977459	1.19416524171829	1.25084239244461	1.30052182078362	1.36059982657433
35	3	0.25	0	1	1	1.0702265999496	0.0169352977726938	0.566521989159306	3.86131393778372	0.811784101128578	0.850318382680416	0.877820950746536	0.914266914129257	0.980277180671692	1.0592839717865	1.14828515052795	1.239402115345	1.30230537056923	1.35613734126091	1.42957806110382
35	3	0.25	0	2	1	1.17521134288907	0.0277749109365927	0.910047891369284	5.2497378709833	0.859271032810211	0.900592868030071	0.941807433962822	0.985163259506226	1.06086781620979	1.15620219707489	1.26871165633202	1.38749686479569	1.46480773687363	1.5508835285902	1.66507237315178
35	3	0.25	0	3	1	1.35266089199185	0.0581975122302537	1.37466606616958	8.34660180724633	0.932072452306747	0.983496907353401	1.02910752892494	1.08723950386047	1.18938419222832	1.32096213102341	1.4771586060524	1.64352641105652	1.76909236311913	1.90937433242798	2.10739936113358
35	3	0.25	0	5	1	1.90795852584839	0.267611984853836	1.75211368864338	11.8707843663125	1.01480401396751	1.12752608656883	1.23644137382507	1.35286717414856	1.57172226905823	1.83631253242493	2.14952999353409	2.52206921577454	2.80821447372436	3.11544471383095	3.56149052143097
35	3	0.25	0	7.5	1	2.95239561713934	1.37422393330687	1.57875766232614	8.8098500254723	1.01156381845474	1.16114910542965	1.40111004710197	1.71288973093033	2.18902814388275	2.77109599113464	3.49482643604279	4.37078886032104	5.04909687042236	5.84568370580673	6.80414083480835
35	3	0.25	0	10	1	4.31938477494717	4.5439951898548	1.27241713660386	5.96789646894849	1.01460754394531	1.17524144351482	1.53409822583199	1.99760538339615	2.8375039100647	3.95591342449188	5.38747525215149	7.0056670665741	8.27642030715942	9.67552809715271	11.2554507541657
35	3	0.25	1	0	1	1.03571190807223	0.014482672146341	0.535288744101983	3.75554236126315	0.789272557497025	0.827311778068543	0.858282589912415	0.893040758371353	0.952273428440094	1.02600806951523	1.10768631100655	1.1930207490921	1.24707895517349	1.29704530537128	1.3715288734436
35	3	0.25	1	1	1	1.06747101798058	0.0164684955673209	0.591863396322166	3.9679852867794	0.812477731108666	0.848473992943764	0.877390640974045	0.914606148004532	0.977411836385727	1.05591374635696	1.14455327391624	1.23373231887817	1.29060614705086	1.34931937754154	1.4211299431324
35	3	0.25	1	2	1	1.17655743538737	0.0271766178044892	0.791464965426728	4.46043216251053	0.866166104078293	0.906926217675209	0.942728665471077	0.983770382404327	1.06224417686462	1.15895509719849	1.2711985707283	1.38793407678604	1.46626428961754	1.54627465605736	1.66621968269348
35	3	0.25	1	3	1	1.3494114131093	0.0566893578901167	1.27689910920556	7.67860741913739	0.929779230952263	0.97891493588686	1.02209407687187	1.08144800662994	1.18988218903542	1.31985127925873	1.4753332734108	1.63935369253159	1.7589835703373	1.88656839728355	2.10172851085663
35	3	0.25	1	5	1	1.9072571495831	0.267400729868101	1.4501492114882	8.3865295294166	0.997514442801475	1.09986689984798	1.21117060184479	1.34555996656418	1.56911364197731	1.83786642551422	2.16219919919968	2.51620826721191	2.80698131322861	3.13061693310738	3.61087209701538
35	3	0.25	1	7.5	1	3.00651916561723	1.34330977461922	1.5512662217273	9.27429155383066	1.02983097910881	1.17736309766769	1.44145815968514	1.7689487695694	2.26237279176712	2.84097516536713	3.5412472486496	4.40836868286133	5.1109283208847	5.78846420049667	6.76897409439087
35	3	0.25	1	10	1	4.47552472301126	4.62641109950926	1.59229929778321	8.39543297017886	1.03642685413361	1.22238519489765	1.62998905777931	2.23673813343048	3.07738780975342	4.10240983963013	5.40369725227356	7.10792908668518	8.45044159889221	9.83234534263611	11.6414242744446
35	3	0.3	0	0	1	1.03378775097728	0.0143813559917587	0.489556396893474	3.49451833998264	0.791227505207062	0.828512299060822	0.855358627438545	0.889401400089264	0.950843662023544	1.02400100231171	1.10779890418053	1.19108247756958	1.24683362841606	1.29834344685078	1.35775046229363
35	3	0.3	0	1	1	1.07059666556716	0.0174346855370752	0.685218937406475	4.47130326818108	0.809362122416496	0.84751395881176	0.878818926215172	0.913469815254211	0.978387221693993	1.05956763029099	1.14971333742142	1.23820599317551	1.29878481030464	1.35975226461887	1.44204207897186
35	3	0.3	0	2	1	1.17633629587889	0.0283648179551775	0.969139846235299	5.63265738277549	0.867421044707298	0.903804977238178	0.939508798718452	0.984447705745697	1.05974739789963	1.15647488832474	1.26926749944687	1.38862285614014	1.46914929747582	1.55191679894924	1.67244996905327
35	3	0.3	0	3	1	1.34875530144572	0.0588054503808166	1.65429010127165	11.4179958715176	0.937634271383286	0.98537682890892	1.02874305844307	1.08501009941101	1.18800717592239	1.31593662500381	1.46565076708794	1.63847194910049	1.76663796305656	1.8954332023859	2.14944284677506
35	3	0.3	0	5	1	1.90832108549476	0.288425114881557	1.89399965013827	12.3423332728905	1.00156868696213	1.10257421135902	1.21651657223701	1.35340700149536	1.56471234560013	1.8334139585495	2.14158433675766	2.52087299823761	2.83920015096664	3.21166716814041	3.8026357626915
35	3	0.3	0	7.5	1	2.9561815205574	1.45565987329781	1.91805377404	12.1212384051473	1.02255668997765	1.16100454628468	1.41574633121491	1.73805152177811	2.18397861719131	2.74750816822052	3.48259127140045	4.35785756111145	5.10356318950653	5.92662278413773	7.12899121284485
35	3	0.3	0	10	1	4.37665151154399	5.023916426804	1.56035788879445	7.31141563240881	1.01732493877411	1.18607402741909	1.55704854130745	2.07832243442535	2.87709009647369	3.92419362068176	5.41398596763611	7.10790872573853	8.53179135322571	10.1600165367126	12.0585983753204
35	3	0.3	1	0	1	1.03537647363544	0.0151220906699112	0.541615301836623	3.77913628194384	0.790146606564522	0.822656618058682	0.852286970615387	0.888609969615936	0.951316773891449	1.02541953325272	1.10904279351234	1.19384692907333	1.252084171772	1.30429382920265	1.37551467061043
35	3	0.3	1	1	1	1.06763143731356	0.016966536011592	0.60480274427666	4.05019730372038	0.812264930009842	0.84511284828186	0.875385373830795	0.911947536468506	0.977505743503571	1.05749475955963	1.14660769701004	1.23753930330277	1.29348370432854	1.35350951254368	1.43048570632935
35	3	0.3	1	2	1	1.17715058578849	0.0283849670114575	1.03995742234273	6.06601796823733	0.868152272105217	0.90695414096117	0.941399338841438	0.984303992986679	1.06400150060654	1.15766245126724	1.26778435707092	1.38743935823441	1.4692446410656	1.56417281031609	1.69192698478699
35	3	0.3	1	3	1	1.34929680997133	0.0582723583608396	1.52466770158626	10.7935642244168	0.932931679487228	0.981407268345356	1.02607379555702	1.08429899215698	1.18543401360512	1.32049787044525	1.47258099913597	1.63701003789902	1.76318373084068	1.9016429156065	2.1359551858902
35	3	0.3	1	5	1	1.90191020386815	0.283526307248469	1.83656877335106	11.0003727047884	0.998951507210731	1.09026094377041	1.21075524687767	1.34711405038834	1.57442384958267	1.82598608732224	2.12983191013336	2.50482473373413	2.80618786811829	3.17341517806053	3.86091856718064
35	3	0.3	1	7.5	1	2.99862012794614	1.44585857681273	1.7049663159096	9.07402459756683	1.01027803421021	1.15099338591099	1.41497818827629	1.7733279466629	2.2483201622963	2.80098819732666	3.4969853758812	4.40036864280701	5.18446252346039	6.03646080493927	7.29355072021485
35	3	0.3	1	10	1	4.51086270905733	5.23660691616068	1.81408079047403	9.49258016605957	1.02097262024879	1.18606199026108	1.58183643817902	2.22320737838745	3.08537501096725	4.089350938797	5.42004346847534	7.20630412101746	8.74806094169616	10.4358740329742	12.602619228363
35	4	0.05	0	0	1	1.02635274994373	0.00900809282485414	0.485271649295603	3.81778289620704	0.825060971975327	0.859838177263737	0.884487411379814	0.913614326715469	0.962038695812225	1.01918601989746	1.08264765143394	1.14910055398941	1.19291606545448	1.23332387506962	1.28349160075188
35	4	0.05	0	1	1	1.03965990568995	0.00939484111433733	0.354286052241993	3.53703789888265	0.831319170594215	0.865389874577522	0.891230577230454	0.920536381006241	0.973038583993912	1.0358139872551	1.09990277886391	1.16326903104782	1.20529709458351	1.24428132772446	1.2981714951992
35	4	0.05	0	2	1	1.08053636526465	0.0138611543112052	0.665706855755898	3.96607861687507	0.853860895633698	0.884815882146359	0.913636001944542	0.944158220291138	0.998745188117027	1.06681823730469	1.14899942278862	1.23593988418579	1.29130083322525	1.35197830200195	1.41356513142586
35	4	0.05	0	3	1	1.14728744162917	0.02732169450084	0.914051531031455	4.32751963413833	0.860277631282806	0.898296174407005	0.928551089763641	0.963366448879242	1.02647835016251	1.12183749675751	1.24156761169434	1.36897048950195	1.45241756439209	1.52831770777702	1.64516004443169
35	4	0.05	0	5	1	1.34756782283783	0.126054149398261	1.1801373330717	4.76170100471964	0.861529589295387	0.910388498008251	0.942173844575882	0.980300432443619	1.07001873850822	1.26534390449524	1.55174791812897	1.83456537723541	2.0243101477623	2.21119329929352	2.43552624464035
35	4	0.05	0	7.5	1	1.73106644381285	0.553056998267568	1.2638156394715	4.88420853597559	0.882638103961945	0.915856479108334	0.946999138593674	0.996433538198471	1.11609536409378	1.53525054454803	2.16076421737671	2.72616112232208	3.18864473104477	3.54068651795387	4.08140479564667
35	4	0.05	0	10	1	2.21877254303098	1.66838274306308	1.4069195001047	5.56931064214593	0.882327672839165	0.919788621366024	0.957225430011749	1.00293751955032	1.14102321863174	1.84546399116516	2.93791055679321	3.97847294807434	4.72340710163116	5.44576841592788	6.3388021850586
35	4	0.05	1	0	1	1.02718303980827	0.00892178614431499	0.381620704157855	3.4249339735361	0.826297647953034	0.857692985236645	0.883806863427162	0.912665104866028	0.962571680545807	1.02082288265228	1.08616483211517	1.15041747093201	1.19190740585327	1.22873089313507	1.28202101707459
35	4	0.05	1	1	1	1.03884069510698	0.00941596916234301	0.437456137305848	3.6977925891501	0.838142961263657	0.86499834805727	0.89240312576294	0.922440260648727	0.972388327121735	1.0319972038269	1.09775108098984	1.16513679027557	1.20830102562904	1.24376484155655	1.29896931767464
35	4	0.05	1	2	1	1.08022349202037	0.0137286933711373	0.633417798087535	3.9902958415784	0.848701764345169	0.880377075076103	0.910441419482231	0.943160134553909	0.998761221766472	1.06947493553162	1.14906322956085	1.23287923336029	1.28530226945877	1.34283782541752	1.41299561858177
35	4	0.05	1	3	1	1.14573844928145	0.0275271904183252	1.0061093242732	5.22626793396206	0.855538101196289	0.895701691508293	0.925360199809074	0.959069532155991	1.02915948629379	1.11925560235977	1.23885414004326	1.36579660177231	1.45096843242645	1.52858810424805	1.64328384280205
35	4	0.05	1	5	1	1.35730366042852	0.127545259857008	1.15224624638501	4.68431870382198	0.878393505215645	0.912603354454041	0.943105056881905	0.983657443523407	1.07578939199448	1.27729088068008	1.56256759166718	1.84337153434753	2.02677361965179	2.21634403467178	2.48245369195938
35	4	0.05	1	7.5	1	1.76878518636823	0.581359413695076	1.24289756534581	5.15961521342707	0.881378267407417	0.920116333663464	0.95236094892025	0.997272741794586	1.1217802464962	1.59674221277237	2.21461635828018	2.78779015541077	3.19341335296631	3.57888972759247	4.1457530784607
35	4	0.05	1	10	1	2.33494272478223	1.82144771484127	1.28181576573514	5.41251730955384	0.881779611706734	0.921284712851048	0.958466595411301	1.00562658309937	1.16290014982224	1.99978202581406	3.1239510178566	4.18499803543091	4.89377870559692	5.63323320150375	6.48640243530274
35	4	0.1	0	0	1	1.02662544001341	0.00880136835717354	0.413702681806256	3.53152992703441	0.829256183505058	0.86070442199707	0.883938616514206	0.912821185588837	0.963391289114952	1.01949268579483	1.08518695831299	1.14822198152542	1.18993803262711	1.22984588742256	1.27488441586494
35	4	0.1	0	1	1	1.04846616613865	0.00984099364873579	0.467015309024314	3.81595831085184	0.842144809961319	0.87508524954319	0.900586795806885	0.929063141345978	0.979947075247765	1.04149174690247	1.10873529314995	1.17677466869354	1.22143991589546	1.25756236612797	1.30816654920578
35	4	0.1	0	2	1	1.11933135420084	0.0168155048152744	0.879407510909925	5.52760278916155	0.874299309253693	0.906160113215446	0.93347045481205	0.96860865354538	1.03081402182579	1.10600429773331	1.19188460707665	1.28401297330856	1.34760103225708	1.40876691043377	1.49749498009682
35	4	0.1	0	3	1	1.23376518388987	0.0360092422610212	0.737268867552174	4.03311241117133	0.891058474183083	0.93554889112711	0.967706364393234	1.01036728620529	1.09515237808228	1.21095579862595	1.34862568974495	1.48307973146439	1.57435852885246	1.66078529953957	1.76903736114502
35	4	0.1	0	5	1	1.58509448399544	0.174082453570295	0.911895394052484	4.59751695865173	0.926810074448585	0.969564144313335	1.01938421726227	1.08696672916412	1.27219238877296	1.53896248340607	1.83296328783035	2.13058798313141	2.32848221063614	2.53293803334236	2.78369075059891
35	4	0.1	0	7.5	1	2.24375072305799	0.84065362148555	1.01231164934395	4.68145599647738	0.940668118596077	0.990954686701298	1.04877055287361	1.16345772743225	1.53514379262924	2.1162337064743	2.77302891016006	3.44808301925659	3.92632582187653	4.38049278259277	5.00078108787537
35	4	0.1	0	10	1	3.10030030693412	2.6492653465296	1.16095709331849	5.39686809434464	0.945747129321098	0.994969849288464	1.06142229437828	1.22475337982178	1.83710676431656	2.84060871601105	4.01873469352722	5.29727077484131	6.07693145275116	6.86138173341751	8.00687324523926
35	4	0.1	1	0	1	1.02561786831021	0.00890070240311247	0.484225951061684	3.72812629331692	0.828123392462731	0.855898414552212	0.883811396360397	0.913167303800583	0.962516456842422	1.01823657751083	1.0821812748909	1.14502654075623	1.19307715892792	1.23245592415333	1.28838166356087
35	4	0.1	1	1	1	1.0487888019681	0.0099161846537376	0.484543394350025	3.75912463571592	0.841616091132164	0.872287572920322	0.900135424733162	0.928850626945496	0.980896234512329	1.04259741306305	1.10847127437592	1.17710300683975	1.22162256836891	1.26570982933044	1.31793850064278
35	4	0.1	1	2	1	1.12050655083656	0.0167606751632328	0.74101011087299	4.43620029375737	0.877637184262276	0.90754624158144	0.935405158996582	0.969102668762207	1.03094634413719	1.10586732625961	1.19556856155396	1.28892822265625	1.35079766511917	1.41363107860088	1.48820581674576
35	4	0.1	1	3	1	1.2313870238781	0.0362279905723051	0.895818253967463	5.14097594351322	0.898332976102829	0.932999034225941	0.967524340748787	1.00878061056137	1.09350118041039	1.21077919006348	1.34150773286819	1.47927309274673	1.56958363056183	1.65490366816521	1.78888757348061
35	4	0.1	1	5	1	1.59225217673779	0.181935286569669	1.07029662963297	5.7180729768687	0.927178540825844	0.971886023879051	1.0195821583271	1.09128949642181	1.27873247861862	1.53779995441437	1.83296677470207	2.14712200164795	2.35741945505142	2.54734701514244	2.82630599021912
35	4	0.1	1	7.5	1	2.29694762684107	0.846382759965221	0.991665599249846	4.95232677323347	0.939774638414383	0.990833577513695	1.057672560215	1.18538917303085	1.60721272230148	2.18333852291107	2.81749910116196	3.49812972545624	3.95402498245239	4.38833031654358	5.0524924659729
35	4	0.1	1	10	1	3.25912916807532	2.69975254969752	1.04912624287094	4.99171568916398	0.948831443786621	1.00265163183212	1.07869047522545	1.25113580226898	2.02803933620453	3.05044066905975	4.17404532432556	5.3965175151825	6.21206631660461	7.13035169839859	8.36428029060365
35	4	0.15	0	0	1	1.02543491847515	0.00868602283134765	0.421271979689166	3.56677385196252	0.827467445731163	0.855487921833992	0.883701601624489	0.913377290964127	0.962246686220169	1.01909482479095	1.08209753036499	1.14703840017319	1.18865622282028	1.22739042937756	1.26989231467247
35	4	0.15	0	1	1	1.05477804786563	0.0100722630516314	0.528138858164129	3.93731194297619	0.848489803671837	0.87965229600668	0.905526185035706	0.93454846739769	0.986718133091927	1.04782128334045	1.11388459801674	1.18443629741669	1.23088879585266	1.27418418526649	1.32997206091881
35	4	0.15	0	2	1	1.14103665325046	0.0172365900864597	0.710810782646406	4.28356462201911	0.886159647703171	0.921037738025188	0.951278048753738	0.985426950454712	1.04923674464226	1.12760883569717	1.21771067380905	1.30948597192764	1.37190276384354	1.4363153398037	1.51653237104416
35	4	0.15	0	3	1	1.29055471990705	0.0409358062034067	0.983248827505933	5.63111252781088	0.928810654878616	0.96453490704298	1.00436671972275	1.05693963766098	1.1486901640892	1.26783663034439	1.40330842137337	1.54696649312973	1.64660313725471	1.73764646351337	1.8754179251194
35	4	0.15	0	5	1	1.74247224898934	0.205621444971167	1.0761215214827	6.2302826202743	0.973860015869141	1.0260999828577	1.09853892922401	1.20853408575058	1.43253397941589	1.68852299451828	1.98641955852509	2.31877040863037	2.54257208108902	2.76246376633644	3.10938887834549
35	4	0.15	0	7.5	1	2.59414218227863	1.01868939471138	1.06561673186308	5.68236118269342	0.991171575784683	1.06551486551762	1.18263485431671	1.39766350984573	1.879424482584	2.46774959564209	3.15644979476929	3.87756547927856	4.3773943901062	4.94014842510223	5.68290906906128
35	4	0.15	0	10	1	3.69128897769451	3.35506599345795	1.15517358210181	5.37055260826413	1.00577781200409	1.09060329794884	1.2562851369381	1.62793031930923	2.35676795244217	3.38214635848999	4.65958642959595	6.11550302505493	7.1264164686203	8.00811369419098	9.45705183982849
35	4	0.15	1	0	1	1.02505797924399	0.00869074571590933	0.38329381493606	3.41093516856297	0.828228669166565	0.857897838950157	0.882349538803101	0.912161862850189	0.962419986724854	1.01902937889099	1.08209130167961	1.14609906673431	1.19134028553963	1.22778070867062	1.27124274373055
35	4	0.15	1	1	1	1.0564452132225	0.0104093499409402	0.654172347739139	5.18368332818878	0.849092679619789	0.878076431155205	0.905458644032478	0.934792566299438	0.986025542020798	1.04864174127579	1.11812546849251	1.18617123365402	1.23432995080948	1.27828423678875	1.33628475546837
35	4	0.15	1	2	1	1.1439819756031	0.0175793141857599	0.840288792100713	5.58341073144635	0.893762355446816	0.925949257612228	0.952306243777275	0.989385432004929	1.05162850022316	1.13032132387161	1.22056800127029	1.31572912931442	1.38041344881058	1.43239330053329	1.51620551228523
35	4	0.15	1	3	1	1.29247474287748	0.0390137268754575	0.796058612837532	4.38157462562888	0.933139207363129	0.9715042501688	1.00981030464172	1.0597683429718	1.15391021966934	1.27171266078949	1.40548175573349	1.5487078666687	1.64574599266052	1.74191391468048	1.87933676958084
35	4	0.15	1	5	1	1.75134152620435	0.208457797150723	1.02770540157254	6.042716317095	0.971327393054962	1.02886846959591	1.09739680290222	1.21225380897522	1.43094947934151	1.70224440097809	2.00767701864243	2.32889263629913	2.55556383132935	2.79901596307754	3.10184608697891
35	4	0.15	1	7.5	1	2.65191342793703	0.967926836089679	0.892614411553252	4.83285821640085	0.997463781833649	1.08324708044529	1.21334780454636	1.45472294092178	1.96471297740936	2.54742622375488	3.20003247261047	3.91171171665192	4.41210823059082	4.91724506616592	5.59371079444885
35	4	0.15	1	10	1	3.87159137726426	3.39788530490862	1.27115667999834	7.0355008802133	0.99804430782795	1.09191036224365	1.29463003277779	1.74181722402573	2.59427720308304	3.63504481315613	4.82662093639374	6.19662308692932	7.16612515449524	8.21739375591278	9.48321416854859
35	4	0.2	0	0	1	1.0252134303987	0.00875770983223259	0.377401813778617	3.55106659728206	0.821910203695297	0.853699423372746	0.881812009215355	0.912033468484879	0.961954489350319	1.01974111795425	1.08303448557854	1.14598017930985	1.18936016559601	1.22568597793579	1.26766067862511
35	4	0.2	0	1	1	1.05923923270702	0.0106269626087896	0.573366954724145	4.12265685292833	0.845904311537743	0.879253256320953	0.906050837039948	0.938608402013779	0.987200886011124	1.0512188076973	1.12171250581741	1.19290242195129	1.23799760937691	1.28237808346748	1.33975421309471
35	4	0.2	0	2	1	1.1611124704361	0.018814904795285	0.861688759878861	4.91195842201775	0.903892724514008	0.938794738054276	0.967700961232185	1.00232057571411	1.06663933396339	1.14678329229355	1.23811689019203	1.33532643318176	1.40617786645889	1.46796637475491	1.56573469877243
35	4	0.2	0	3	1	1.32614836621881	0.0430885576209941	1.04229700054647	5.91023101027582	0.953212379813194	0.998590616881847	1.03388687372208	1.08818563222885	1.18344137072563	1.30412524938583	1.43912521004677	1.58203196525574	1.6899550318718	1.79536964297295	1.94201277375221
35	4	0.2	0	5	1	1.83795965922475	0.229245727877264	1.27316138796862	7.34221366077802	0.997829648256302	1.07004053294659	1.16013640165329	1.29258712530136	1.5240550339222	1.7884436249733	2.0759009718895	2.4154755115509	2.67164914608002	2.95598087906838	3.32085426092148
35	4	0.2	0	7.5	1	2.81953389745355	1.12017631885565	1.17342257448906	6.33088896056944	1.026114372015	1.15036014616489	1.35363776087761	1.59869850873947	2.09988057613373	2.68329250812531	3.3656592965126	4.14313416481018	4.69143071174622	5.27868925333023	6.09188709735872
35	4	0.2	0	10	1	4.11770936504006	4.05212205022192	1.22464504115134	5.65967484378295	1.03394683599472	1.15070531666279	1.46369717717171	1.90583257675171	2.70659595727921	3.78119421005249	5.15715324878693	6.69873199462891	7.83897750377655	9.13730194568634	10.5334660148621
35	4	0.2	1	0	1	1.02686481263638	0.00900152181095159	0.383751211672401	3.41310963439811	0.822975524067879	0.855464123189449	0.882476511597633	0.912018775939941	0.961817756295204	1.0207524895668	1.0857862830162	1.1499804854393	1.19344302415848	1.23159010708332	1.28122742414474
35	4	0.2	1	1	1	1.0586240355432	0.010317098150009	0.55671376448564	4.35795595744608	0.849536240100861	0.881900137662888	0.905549907684326	0.936779367923737	0.988720640540123	1.0522832274437	1.12049141526222	1.18909046649933	1.23591147065163	1.27592814564705	1.32338901638985
35	4	0.2	1	2	1	1.1603707953155	0.0190180619111603	0.8540522393437	5.35816361683003	0.896830667257309	0.930214487016201	0.964739334583282	0.999783658981323	1.06419542431831	1.14704513549805	1.2412993311882	1.33344880342484	1.3968824326992	1.46552771925926	1.55569099068642
35	4	0.2	1	3	1	1.32675164769888	0.0428275983448365	1.15281948375987	6.82490089441749	0.961063207387924	0.999512481689453	1.03964223861694	1.0909432888031	1.18508693575859	1.30428332090378	1.43968716263771	1.58426287174225	1.6827107667923	1.79703531861305	1.95163766026497
35	4	0.2	1	5	1	1.85058474985361	0.220774588624124	1.21032233033826	7.58675948600838	0.994367184638977	1.06721256673336	1.16943797469139	1.32062759399414	1.54365548491478	1.80239617824554	2.09120064973831	2.41501040458679	2.678113758564	2.94783224463463	3.30075232505798
35	4	0.2	1	7.5	1	2.84296186486483	1.06909122696083	1.15469620123428	6.3611665016207	1.00347267150879	1.12006153464317	1.33441359996796	1.67172241210938	2.17763698101044	2.71282613277435	3.36894679069519	4.10275092124939	4.65836193561554	5.31678124666214	6.17195968151093
35	4	0.2	1	10	1	4.27049288102388	3.79993225540985	1.24478116036314	6.60912636220964	1.0250637614727	1.16812469065189	1.51891712546349	2.10202696323395	2.97038054466248	3.99998891353607	5.27437210083008	6.6657853603363	7.76435141563415	9.04583737850189	10.5321468067169
35	4	0.25	0	0	1	1.02541819999814	0.00874612182937075	0.406657621499612	3.60286627178818	0.825698413848877	0.857451750338078	0.882841849327087	0.912538766860962	0.962590500712395	1.01884412765503	1.08168888092041	1.14696371555328	1.18855800032616	1.2293073028326	1.27769002556801
35	4	0.25	0	1	1	1.06010185423493	0.0103691908123185	0.579940893324247	4.14496278002922	0.848178354501724	0.883332496881485	0.908584061264992	0.939376372098923	0.989756986498833	1.05317395925522	1.11957886815071	1.19070200920105	1.23688558936119	1.28287717998028	1.34224916934967
35	4	0.25	0	2	1	1.16262823585868	0.0193117331476159	1.05183796920318	6.32187528216331	0.902196624875069	0.93652058839798	0.969787505269051	1.00391969680786	1.06896197795868	1.14796316623688	1.23839715123177	1.33043541908264	1.39773718714714	1.47515904605389	1.60433890223503
35	4	0.25	0	3	1	1.339822728616	0.0460932463214083	1.60754806235302	10.0062773749068	0.964510767459869	1.00780521333218	1.05135545730591	1.10586584806442	1.20017802715302	1.31381148099899	1.44634467363358	1.59090554714203	1.69942810535431	1.81583216786385	2.02161201477051
35	4	0.25	0	5	1	1.8771868109107	0.223737957856222	1.54250235593491	9.5701896430011	1.013223092556	1.1156351685524	1.24384950995445	1.37044484615326	1.57167327404022	1.81771492958069	2.10157209634781	2.43530623912811	2.68956290483475	2.95955157279968	3.42378310918808
35	4	0.25	0	7.5	1	2.92208271852732	1.30136836790305	1.61501229357356	9.02998181891593	1.02492476463318	1.15820443928242	1.42360234856606	1.72982048988342	2.18062591552734	2.73916482925415	3.44567716121674	4.29612832069397	4.95464510917664	5.60725232362747	6.75097128868104
35	4	0.25	0	10	1	4.24100347540379	4.27932506539423	1.35019315481224	6.42231055093465	1.01198611497879	1.15653566122055	1.51300718784332	2.03093647956848	2.84062111377716	3.89075314998627	5.24929809570313	6.81299176216126	8.03941164016724	9.4522989988327	11.1279041194916
35	4	0.25	1	0	1	1.02676056799889	0.00873174854739466	0.43336989075383	3.53883006840523	0.831984144449234	0.859115444123745	0.884756600856781	0.914923810958862	0.96334807574749	1.01978445053101	1.08396863937378	1.14873883724213	1.18971008062363	1.23148576915264	1.27025017619133
35	4	0.25	1	1	1	1.06095062083602	0.0108787260996214	0.594130533321472	4.46277719335071	0.84297022163868	0.87440547645092	0.90510291159153	0.938042038679123	0.99067310988903	1.0530219078064	1.1236275434494	1.19198226928711	1.23978224992752	1.28109320402145	1.35698554515839
35	4	0.25	1	2	1	1.16456514532566	0.0193029085147591	1.01059900588864	6.1128476745221	0.904972211718559	0.937772971391678	0.968170821666718	1.00798152685165	1.06953966617584	1.14831042289734	1.24265632033348	1.33620675802231	1.40539758205414	1.47660806775093	1.58597888112068
35	4	0.25	1	3	1	1.33865237615109	0.0442575000166701	1.53710516500172	10.3449252973463	0.967141684293747	1.01037993133068	1.05667805075645	1.1082457780838	1.19770106673241	1.31355369091034	1.44452327489853	1.59154278039932	1.69392205476761	1.80981912910938	2.01416060686111
35	4	0.25	1	5	1	1.88963853901029	0.23113512695709	1.58730150149324	9.43281566546856	1.01667547464371	1.12098989188671	1.23579385876656	1.37300074100494	1.58491244912148	1.83197140693665	2.10775315761566	2.43754651546478	2.70734024047851	3.0301867544651	3.56448682546616
35	4	0.25	1	7.5	1	2.95896242969632	1.23114459574583	1.44476891490212	7.69787690221998	1.01840653657913	1.17809821367264	1.44984991550446	1.77751270532608	2.25000405311584	2.79658651351929	3.4571333527565	4.30014581680298	4.98569393157959	5.67758135795593	6.67596910953522
35	4	0.25	1	10	1	4.40515073329806	4.23901427049537	1.34795389481399	6.59532035062014	1.04038465380669	1.19343520998955	1.58460783958435	2.227592253685	3.06243014335632	4.05867695808411	5.34011602401733	6.96946849822998	8.32908034324646	9.6632631778717	11.1717035484314
35	4	0.3	0	0	1	1.02724846259356	0.00876180755161522	0.476323267772012	3.93235287488924	0.830119585394859	0.862447312474251	0.885758757591248	0.914924949407578	0.96343144774437	1.02174133062363	1.08396995067596	1.14726688861847	1.1881648182869	1.22885351777077	1.2791198015213
35	4	0.3	0	1	1	1.0619170769155	0.0107134809737838	0.648432845530954	4.66884703329723	0.853097497224808	0.88502584695816	0.908332595229149	0.939406245946884	0.991715088486671	1.0526402592659	1.1249708533287	1.19300915002823	1.23984663486481	1.28350673615932	1.3474231171608
35	4	0.3	0	2	1	1.1642158238709	0.0199160023287972	1.30536834940134	7.91425126124425	0.913166271448135	0.944250413775444	0.972182521224022	1.00732010602951	1.06871059536934	1.14656692743301	1.23861348628998	1.33598244190216	1.40257096886635	1.48202101886272	1.60012035131455
35	4	0.3	0	3	1	1.34258729973435	0.0473114433238008	1.80416103854579	11.9303695434517	0.970659760832786	1.01280244886875	1.05614442825317	1.11053730249405	1.20229455828667	1.31589537858963	1.44757878780365	1.59001054763794	1.69515112042427	1.82595914900303	2.06987291812897
35	4	0.3	0	5	1	1.88282457862496	0.265044470798876	2.2838296286582	15.9597000824633	1.01321992635727	1.10929764807224	1.227533608675	1.36808822154999	1.57570534944534	1.81310963630676	2.08824813365936	2.43045041561127	2.73551605939865	3.10009043812752	3.78419845342636
35	4	0.3	0	7.5	1	2.92685491591692	1.32109342291756	1.6116129956525	8.36975846612798	1.02108921766281	1.14217417240143	1.41839529871941	1.75795757770538	2.19102275371552	2.73500442504883	3.42516350746155	4.27683672904968	5.04943528175354	5.80616331100464	6.85556951522827
35	4	0.3	0	10	1	4.34267714875937	4.85610007869166	1.5587987906109	7.44923305144809	1.01051880121231	1.16445145308971	1.53309825062752	2.09303002357483	2.87008458375931	3.92825126647949	5.33674919605255	7.02452611923218	8.46403307914734	10.0398046731949	12.0320895290375
35	4	0.3	1	0	1	1.02444313858747	0.00878677560788638	0.394401992828444	3.65743091265682	0.822591047286987	0.854982371628285	0.880077949166298	0.911817967891693	0.96074503660202	1.01929050683975	1.08127003908157	1.14337115287781	1.18583411574364	1.22666552662849	1.27891039967537
35	4	0.3	1	1	1	1.0595390392065	0.0107938909490593	0.605783494129617	4.20993047821072	0.848639904856682	0.88030851483345	0.906175011396408	0.937071871757507	0.989188298583031	1.05093061923981	1.12108436226845	1.19127756357193	1.24121310114861	1.28639451563358	1.34996210932732
35	4	0.3	1	2	1	1.1657112136066	0.0198617132463674	1.13441036088392	6.89055230042239	0.905741904377937	0.938399562239647	0.966492480039597	1.0040064573288	1.07137668132782	1.15140473842621	1.2410269677639	1.33761905431747	1.4066478073597	1.47560144364834	1.58878433346748
35	4	0.3	1	3	1	1.33968450784683	0.0490779254870905	2.04810440469705	14.3041178503701	0.970895509123802	1.01761055886745	1.05706831812859	1.10635621547699	1.19847977161407	1.31022834777832	1.44065836071968	1.58334463834763	1.71004322767258	1.84439161419868	2.08505182027817
35	4	0.3	1	5	1	1.88946992323995	0.255356455555959	1.93425912548808	11.3165946544631	1.00785554647446	1.09305964112282	1.24017765522003	1.38389850854874	1.58268785476685	1.82190084457397	2.09763336181641	2.43207437992096	2.75899744033813	3.13232514262199	3.75885328769685
35	4	0.3	1	7.5	1	2.94885506569147	1.31410581363206	1.78932440862903	9.67354241783076	1.025050958395	1.16472005546093	1.4536326944828	1.80161932706833	2.25694513320923	2.76226651668549	3.4077273607254	4.24131078720093	4.99646787643433	5.81122570037842	7.31636180400849
35	4	0.3	1	10	1	4.41629878841639	4.52959710842282	1.56914243174838	7.43076637891497	1.03192724227905	1.17851714193821	1.59049370288849	2.2619086265564	3.06854039430618	4.01376962661743	5.29564535617828	7.00136570930481	8.4405740737915	9.85810000896454	12.0825543498993
40	2	0.05	0	0	1	1.0530064252913	0.0307825610840426	0.769864479612545	4.37154585887924	0.729804036021233	0.767186583578587	0.80150260925293	0.848245316743851	0.928580090403557	1.03380823135376	1.15466293692589	1.27868939638138	1.36710723638534	1.45643131136894	1.548791025877
40	2	0.05	0	1	1	1.06595555641055	0.0325638094479601	0.844562860939533	5.07035421054425	0.72892749786377	0.772248689830303	0.814393129944801	0.857950699329376	0.939652040600777	1.04398602247238	1.1700696349144	1.30524084568024	1.38819234371185	1.47301020920277	1.57680973410606
40	2	0.05	0	2	1	1.10693079900742	0.039611157916848	0.876169652153299	4.506086545671	0.746110733747482	0.79039323925972	0.831439083814621	0.880832469463348	0.968487843871117	1.08270275592804	1.21717658638954	1.36648614406586	1.47658116221428	1.56947739720345	1.69900071024895
40	2	0.05	0	3	1	1.18030821807385	0.0567185335321941	0.913163640289933	4.42194476034927	0.762793048024178	0.809922237694264	0.854467904567719	0.912895137071609	1.01163870096207	1.1469092965126	1.30782097578049	1.49623707532883	1.62482429742813	1.74882338047028	1.89880657553673
40	2	0.05	0	5	1	1.39347532007098	0.169272072500247	1.2167994282518	5.14359309843978	0.788579675555229	0.842861759662628	0.890121358633041	0.957359308004379	1.09414628148079	1.30313992500305	1.60409158468246	1.94921510219574	2.18302841186523	2.39405615329742	2.67612587213516
40	2	0.05	0	7.5	1	1.79546890474558	0.643556887566013	1.46726817695506	6.41283137124444	0.807993760108948	0.860216563940048	0.911402860283852	0.987208026647568	1.17973592877388	1.6020028591156	2.21427476406097	2.86601138114929	3.32160354852676	3.77023674845696	4.39237779140472
40	2	0.05	0	10	1	2.29484953184128	1.82170838210513	1.65658609616444	7.68329938713787	0.80015687584877	0.85900881588459	0.920797488093376	1.0064239025116	1.24321538209915	1.93514198064804	2.98309421539307	4.08285536766052	4.90276930332184	5.59805724620819	6.66957161903381
40	2	0.05	1	0	1	1.05044390915036	0.0303468496100063	0.775259464620729	4.28044084831703	0.727573323249817	0.767378677427769	0.804109317064285	0.847152823209763	0.928874745965004	1.0314502120018	1.15017053484917	1.27564687728882	1.36695290207863	1.44251310825348	1.55205462574959
40	2	0.05	1	1	1	1.06615277782083	0.0312361478197823	0.726712593731102	4.12008203341093	0.73343970656395	0.777236057817936	0.812955740094185	0.859161561727524	0.941369518637657	1.0481271147728	1.16862910985947	1.29941800832748	1.38304755091667	1.46666869223118	1.56971612930298
40	2	0.05	1	2	1	1.10579736804962	0.0381112155244286	0.820747349696693	4.29749394372131	0.754743499755859	0.797552134096622	0.835796183347702	0.880102390050888	0.967522621154785	1.08035135269165	1.21860355138779	1.36581655740738	1.45547517538071	1.54803430736065	1.67635099887848
40	2	0.05	1	3	1	1.17955158961415	0.0563720143568781	0.94576204418014	4.7451546281009	0.764964240789414	0.812074318528175	0.855154380202293	0.910743880271912	1.01169195771217	1.14564335346222	1.3122501373291	1.48812144994736	1.61506326198578	1.73506837189198	1.88960586071014
40	2	0.05	1	5	1	1.40257486920953	0.17318490786259	1.22792566204567	5.2750003328946	0.7897328966856	0.840040157735348	0.889625316858292	0.957076382637024	1.09977313876152	1.31792259216309	1.61988893151283	1.95878428220749	2.20478484630585	2.41754289865494	2.7132746720314
40	2	0.05	1	7.5	1	1.83651669165492	0.67951130205548	1.44644811708324	6.37574328041764	0.806439198851586	0.868203990161419	0.917687559127808	0.996060061454773	1.19204398989677	1.65663582086563	2.26935720443726	2.91509835720062	3.37839564085007	3.8710311293602	4.53785977363587
40	2	0.05	1	10	1	2.4309094402194	1.91535874476498	1.34676153129749	6.01421102187696	0.804519944190979	0.864486883580685	0.923023837804794	1.0162685751915	1.28474891185761	2.13114655017853	3.20099806785584	4.27730541229248	5.01759598255157	5.79144265651703	6.87182822704315
40	2	0.1	0	0	1	1.05241360532641	0.0303259154959529	0.741815022160479	4.08531222299345	0.731719077825546	0.766045793890953	0.804815578460693	0.850369876623154	0.929907828569412	1.03174209594727	1.15539056062698	1.284454870224	1.36349436640739	1.44647997021675	1.55640139460564
40	2	0.1	0	1	1	1.07406050567031	0.0322958896564901	0.716590622924433	4.01534356700815	0.744343468546867	0.78008393496275	0.815635985136032	0.861677449941635	0.946098148822784	1.05400407314301	1.18088427186012	1.30884966850281	1.39275085330009	1.47848063707352	1.58989024877548
40	2	0.1	0	2	1	1.14393461940289	0.0418517335597507	0.802612212200166	4.43177005019403	0.777406476736069	0.819147305190563	0.858817002177239	0.904567265510559	0.998552650213242	1.1173495054245	1.26407918334007	1.41166602373123	1.52025083303452	1.60858986973763	1.72493357658386
40	2	0.1	0	3	1	1.26691198223233	0.0712532169081629	0.958312328929667	4.86227257322098	0.811759154200554	0.854283346235752	0.90220967233181	0.963917303085327	1.07786366343498	1.23030322790146	1.41498100757599	1.60795013904572	1.76222749948502	1.8942947268486	2.06423294067383
40	2	0.1	0	5	1	1.64394229387641	0.255947974094955	1.18215886447313	5.64992514432563	0.841620627045631	0.91807647049427	0.983897584676743	1.0876850605011	1.28070995211601	1.56108897924423	1.91878163814545	2.29377865791321	2.56668493747711	2.84345235824585	3.23011006355286
40	2	0.1	0	7.5	1	2.32963658339381	0.981756184357769	1.13766660873869	5.29074456405463	0.883173532485962	0.963371357321739	1.05421513915062	1.20398216247559	1.59335601329803	2.16943657398224	2.87336510419846	3.66166679859161	4.164200258255	4.65440447330475	5.33367461204529
40	2	0.1	0	10	1	3.23126303299665	3.00087272045743	1.27459524007609	5.61530043795651	0.901081429123878	0.998270949721336	1.12066978216171	1.34290755987167	1.93297031521797	2.89126408100128	4.16796481609345	5.5311188697815	6.49798257350922	7.33922193050383	8.79815353393555
40	2	0.1	1	0	1	1.0525906260252	0.0304718843527354	0.767033037164583	4.22269417011511	0.730733703374863	0.767506584525108	0.804050123691559	0.848308509588242	0.929934710264206	1.03361517190933	1.15218728780746	1.28043576478958	1.36439136266708	1.45484332442284	1.57085428357124
40	2	0.1	1	1	1	1.07493972873688	0.0329397012037365	0.78824731957866	4.36090166919736	0.741062035560608	0.777388697862625	0.819908255338669	0.864952278137207	0.945563867688179	1.05275672674179	1.18167254328728	1.31183874607086	1.40436735153198	1.48232253193855	1.59096028447151
40	2	0.1	1	2	1	1.14916725999713	0.0440466285781094	0.858792618729236	4.34951776660957	0.775133056044579	0.82073505371809	0.857160702347755	0.907451170682907	1.00073370337486	1.12333256006241	1.26958051323891	1.42595980167389	1.52524209022522	1.63320098221302	1.79642266631126
40	2	0.1	1	3	1	1.26768848317266	0.0716188778199458	0.938878635070407	4.97976171830943	0.78936342716217	0.85049165636301	0.900907599925995	0.961658561229706	1.07807686924934	1.23370933532715	1.41655448079109	1.61850852966309	1.76368261575699	1.87205519676208	2.03643471956253
40	2	0.1	1	5	1	1.64700245280266	0.24414049656825	1.13362336007939	5.87997418571999	0.857888789176941	0.92111829072237	0.994405484199524	1.0839097738266	1.28680521249771	1.57678186893463	1.91497096419334	2.28922080993652	2.54711705446243	2.79286006689072	3.13659489870072
40	2	0.1	1	7.5	1	2.38550275583267	0.986867248365945	1.02895144436152	4.872720538101	0.887234125137329	0.96516589820385	1.07136287689209	1.22553442716599	1.64862808585167	2.23376476764679	2.94170928001404	3.70232982635498	4.22985904216766	4.71357287168503	5.30928746700287
40	2	0.1	1	10	1	3.40882355823517	3.02280857874069	1.35649452398914	7.64730243570531	0.903565208315849	1.00517214536667	1.14335185289383	1.3975560426712	2.15842759609222	3.15672039985657	4.32270336151123	5.59416017532349	6.53107829093933	7.55037252902984	8.77015537261963
40	2	0.15	0	0	1	1.05113823664784	0.0306796720554936	0.770806480347418	4.19328643404409	0.730971983671188	0.767490860819817	0.801675480604172	0.84914538860321	0.927209779620171	1.03039228916168	1.15373247861862	1.27904870510101	1.37241606712341	1.45533130168915	1.55192314267159
40	2	0.15	0	1	1	1.08194778522849	0.0338425124026259	0.761307395815949	4.08255758525878	0.742997125387192	0.785649971663952	0.821082729101181	0.865841513872147	0.953253775835037	1.05956357717514	1.18763896822929	1.32332330942154	1.4173291683197	1.50282879173756	1.62489523768425
40	2	0.15	0	2	1	1.18016514699459	0.0491587653975632	0.898514587236121	4.77280210144878	0.784781893491745	0.826819401979446	0.873247441649437	0.924262988567352	1.02572226524353	1.15238600969315	1.30602324008942	1.46713746786118	1.58559381365776	1.69981785416603	1.82429273366928
40	2	0.15	0	3	1	1.32723318405151	0.0804951246556855	1.05220626147808	5.45723480872919	0.83167501270771	0.894021867215633	0.94522208571434	1.00537841320038	1.129468947649	1.28660547733307	1.4806841313839	1.69378678798676	1.84445093870163	1.98291370272636	2.19668210268021
40	2	0.15	0	5	1	1.81201398559213	0.297288182688192	1.29952127454955	7.22114591571458	0.911395464539528	0.995366674661636	1.07881996035576	1.20168050527573	1.43491956591606	1.73124873638153	2.10085546970367	2.4930104970932	2.77942181825638	3.06707325577736	3.49782456874847
40	2	0.15	0	7.5	1	2.69527929612398	1.19581934543677	1.18987976588093	5.79091396842223	0.958071364760399	1.08365369141102	1.23091370463371	1.46943575143814	1.91814374923706	2.53385770320892	3.2678210735321	4.07295536994934	4.67777888774872	5.28145852088928	6.23788947582245
40	2	0.15	0	10	1	3.86431090731025	3.74783786093384	1.23273355206407	5.822314976977	0.9781023478508	1.13930608332157	1.34378835558891	1.70379936695099	2.47396093606949	3.54983246326447	4.89046967029572	6.34651765823364	7.45350277423859	8.42786777019501	10.1553625679016
40	2	0.15	1	0	1	1.04969472677708	0.0308788166736413	0.785369317120523	4.1836831571751	0.731280715465546	0.768071703612804	0.802780774235725	0.845837342739105	0.92464990913868	1.02915543317795	1.15179580450058	1.28169269561768	1.37086637616158	1.44890297353268	1.55677587151527
40	2	0.15	1	1	1	1.08126517903805	0.0343472976608152	0.779684219658755	4.24572501491958	0.739875611662865	0.782213117182255	0.815384477376938	0.866428136825562	0.951591804623604	1.05908763408661	1.18870905041695	1.31638425588608	1.41241884827614	1.50429917871952	1.6228028857708
40	2	0.15	1	2	1	1.17717763499618	0.0465790163997628	0.8467162924019	4.47941296620319	0.788164598941803	0.8305265173316	0.876838716864586	0.927320110797882	1.02386119961739	1.15035760402679	1.29928413033485	1.45995404720306	1.56412287354469	1.67615621089935	1.80536562561989
40	2	0.15	1	3	1	1.32910514764786	0.078026717481459	0.999008061597337	5.31578795657625	0.840605613589287	0.889882774651051	0.945243790745735	1.01167981624603	1.13302356004715	1.29127061367035	1.48316368460655	1.69077824354172	1.83253603577614	1.96808160543442	2.15778817653656
40	2	0.15	1	5	1	1.83247397384048	0.294291493711574	1.02506553273905	5.18460968080408	0.911600192189217	1.00044084787369	1.08468149900436	1.21491192579269	1.4476253092289	1.75952899456024	2.13193964958191	2.53232533931732	2.79661817550659	3.09458294510841	3.49603219509125
40	2	0.15	1	7.5	1	2.76564446753264	1.19493350375683	1.05303890782452	5.05360093545487	0.954268571138382	1.07362265884876	1.25107225775719	1.5173349738121	2.01098400354385	2.61652195453644	3.33843016624451	4.16446943283081	4.79470620155334	5.39809970855713	6.13510437011719
40	2	0.15	1	10	1	4.03978067409992	3.70925010488957	1.2808790706811	6.88544802236748	0.9823879134655	1.14262398183346	1.39552727937698	1.85587599277496	2.71699166297913	3.76580858230591	5.04051113128662	6.46496562957764	7.51440846920013	8.51307559013367	9.98317031860352
40	2	0.2	0	0	1	1.05125918015838	0.0298734676178732	0.717357820442252	4.17494847401907	0.723216607570648	0.763566970825195	0.802770358324051	0.849941009283066	0.930943921208382	1.0329065322876	1.15049630403519	1.27846029996872	1.36542505025864	1.44362421035767	1.54178497076035
40	2	0.2	0	1	1	1.08569409774542	0.032914585110909	0.790703997402385	4.4861672672124	0.748800928592682	0.791237816214562	0.831890648603439	0.87370582818985	0.957493633031845	1.06535857915878	1.1909883916378	1.32152379751205	1.41589324474335	1.49633365273476	1.60153648853302
40	2	0.2	0	2	1	1.19743103995919	0.0479736333650936	0.763432701328676	4.02898738541587	0.798700476884842	0.844713166356087	0.885873427987099	0.942609226703644	1.04109838604927	1.17075145244598	1.32498568296433	1.48693574666977	1.59258676171303	1.69776395261288	1.83247913837433
40	2	0.2	0	3	1	1.36073055409789	0.0876529599425521	1.06193882666448	5.16830714409282	0.860648355484009	0.910648941993713	0.959156292676926	1.02596838474274	1.15535306930542	1.31611806154251	1.52042892575264	1.73951592445374	1.90449755191803	2.05823231935501	2.27621825218201
40	2	0.2	0	5	1	1.90820129814148	0.312068882803191	1.28867076493427	7.28272509403045	0.956884103417396	1.06206393241882	1.15430945158005	1.28243919610977	1.52591776847839	1.83510518074036	2.19159811735153	2.59381911754608	2.91102578639984	3.23580648899078	3.69657912254334
40	2	0.2	0	7.5	1	2.93042378470898	1.43142053090414	1.39408585589263	7.14747151887989	0.987703133225441	1.1297756254673	1.34730137586594	1.63497878313065	2.12778633832932	2.74145209789276	3.51277768611908	4.41990957260132	5.08733694553375	5.81525913476944	6.7927534198761
40	2	0.2	0	10	1	4.26981328701377	4.61724868837449	1.3590667546715	6.74548854020694	1.00418429255486	1.19485687613487	1.49123965501785	1.94965187311173	2.75864493846893	3.87718367576599	5.35373866558075	7.03866891860962	8.30384149551391	9.37080435752868	11.1383342552185
40	2	0.2	1	0	1	1.05178646457791	0.0308900187726016	0.717444845284587	4.21659513677337	0.721003513932228	0.765347169339657	0.800470945239067	0.843591421842575	0.927585765719414	1.03261429071426	1.15566167235374	1.28090436458588	1.36547257900238	1.45150806605816	1.5416123008728
40	2	0.2	1	1	1	1.08606807359457	0.0334491004687767	0.699471192228083	3.79314325971848	0.750941153168678	0.790194708108902	0.82524177134037	0.870212489366531	0.956818178296089	1.06438952684402	1.19304364919662	1.32901935577393	1.42268785834312	1.502236109972	1.60965556144714
40	2	0.2	1	2	1	1.1922037263155	0.0496338599691976	0.859102729895008	4.58353724713454	0.790050852298737	0.839743255078793	0.879937922954559	0.935594135522842	1.03675249218941	1.16261333227158	1.31666561961174	1.48662309646606	1.59664624333382	1.70176374018192	1.83845611453056
40	2	0.2	1	3	1	1.36498079247475	0.0836290191777104	1.02402708271284	5.59380718716922	0.857405319809914	0.915827238559723	0.968337449431419	1.0365344285965	1.16252467036247	1.32802253961563	1.52438399195671	1.73022319078445	1.88943145275116	2.04069610834122	2.22573632001877
40	2	0.2	1	5	1	1.92623810492754	0.332115227119288	1.33561408980377	7.53991256911928	0.946358800530434	1.04763266444206	1.16012468338013	1.28618779182434	1.53620401024818	1.84731417894363	2.21634531021118	2.6446028470993	2.94938340187073	3.31689949035644	3.76904842138291
40	2	0.2	1	7.5	1	2.98612240711824	1.31195400345264	1.18210877031451	5.96594739440517	0.991771488189697	1.19121804237366	1.44067952632904	1.73014273643494	2.21021604537964	2.82189583778381	3.56136465072632	4.43250732421875	5.09809226989746	5.75937373638153	6.65883108139039
40	2	0.2	1	10	1	4.40680839020014	4.39602411710487	1.45890729772076	8.10068626474621	1.01506209611893	1.21796870529652	1.60324036478996	2.1342604637146	3.01758062839508	4.0860447883606	5.40695333480835	7.0341245174408	8.27683529853821	9.41727693080902	11.0721453380585
40	2	0.25	0	0	1	1.05246569103599	0.0302514990699115	0.709679874888127	3.98524223168614	0.727468546628952	0.765578110516071	0.802823385596275	0.848396563529968	0.931377276778221	1.0339657664299	1.15278521180153	1.28212276697159	1.37108120322227	1.4448974609375	1.53974645614624
40	2	0.25	0	1	1	1.09142132481933	0.0346061343818543	0.763728839056969	4.23320244976408	0.747888986468315	0.791676364839077	0.82805403470993	0.873342144489288	0.960858479142189	1.07047593593597	1.19710731506348	1.33344486951828	1.43270258903503	1.5135585963726	1.6284197807312
40	2	0.25	0	2	1	1.1955443305552	0.0508488214253774	1.00346271291147	5.34584417223238	0.79703086078167	0.84564565718174	0.888711878657341	0.937265413999557	1.03754404187202	1.16873395442963	1.31945717334747	1.48625167608261	1.6012031018734	1.71908554136753	1.86140167355537
40	2	0.25	0	3	1	1.38095288307667	0.0898624328813641	1.13366578162178	6.05563099926424	0.870151724815369	0.925964877009392	0.976282423734665	1.04320116043091	1.16916701197624	1.3406395316124	1.53946182131767	1.75904531478882	1.92925500273705	2.07738994956016	2.29692644834518
40	2	0.25	0	5	1	1.96638004001379	0.365707497985114	1.63609598445655	9.33895092328183	0.975611528158188	1.08272759318352	1.19250821471214	1.33624132871628	1.56036677956581	1.87279295921326	2.24194043874741	2.69187681674957	3.04800518751144	3.42709138393402	4.00010165691376
40	2	0.25	0	7.5	1	3.03469427193403	1.5267793772169	1.41590831883885	7.29347127805894	0.995051946640015	1.17307593226433	1.40859872698784	1.71528378725052	2.21126413345337	2.84549820423126	3.62325197458267	4.5419397354126	5.28904798030853	6.0606776714325	7.04966199874878
40	2	0.25	0	10	1	4.50249201370478	5.35969050748366	1.43117071443237	6.6884397617085	1.00331857800484	1.1776849091053	1.53944091200829	2.05658748149872	2.9195950627327	4.0761411190033	5.59653222560883	7.46109056472778	8.79781732559204	10.3881693601608	12.1081406974793
40	2	0.25	1	0	1	1.0495323196888	0.0301408481784506	0.786555035619358	4.20853338376547	0.726985806822777	0.770745998620987	0.804413995146751	0.848573040962219	0.928039252758026	1.02894556522369	1.1460308432579	1.2787810921669	1.3686241209507	1.44718273580074	1.55568865060806
40	2	0.25	1	1	1	1.08618556885123	0.0335298188234711	0.74924943037476	4.06735615770109	0.752319988012314	0.790314282476902	0.826880392432213	0.871155589818955	0.956226944923401	1.06695556640625	1.19180792570114	1.32603211402893	1.42231265306473	1.50691745579243	1.61029413580894
40	2	0.25	1	2	1	1.19580957623124	0.0494216174450376	0.959412977793825	5.12611514234359	0.802528651356697	0.846797886490822	0.889079615473747	0.944000488519669	1.03749042749405	1.16906785964966	1.31949943304062	1.48170123100281	1.59928458929062	1.70270674824715	1.84890752673149
40	2	0.25	1	3	1	1.38068245745301	0.088753818491496	1.15924695251868	6.16940023773834	0.878107476234436	0.931315129995346	0.981069901585579	1.04700301885605	1.17234820127487	1.33853501081467	1.53792211413383	1.76274591684341	1.92001140713692	2.07902743220329	2.31199207305908
40	2	0.25	1	5	1	1.9582268335402	0.33742932082051	1.37493931488763	7.4071917910024	0.972938339114189	1.07768288552761	1.18609276413918	1.32233029603958	1.568922996521	1.87291753292084	2.24379372596741	2.67771470546722	2.98884304761887	3.31929540634155	3.85504277467728
40	2	0.25	1	7.5	1	3.08268513229489	1.50276756883973	1.43035592366132	7.48979355773086	0.987231937646866	1.16044401228428	1.4396492421627	1.78099455833435	2.28588199615479	2.89365637302399	3.65107816457748	4.56036930084229	5.30818600654602	6.06921553611755	7.14523977756501
40	2	0.25	1	10	1	4.60827417111397	4.8908621778097	1.51171656463829	8.05290479511839	1.01806432247162	1.22607391476631	1.64279357194901	2.27880504131317	3.16564983129501	4.2239875793457	5.60808157920837	7.38072648048401	8.66400332450867	9.96391389369964	11.951045923233
40	2	0.3	0	0	1	1.05200475055575	0.0302165123861154	0.717649725583147	4.03696123272196	0.729912821054459	0.771276535093784	0.805467614531517	0.847068476676941	0.928550899028778	1.03293055295944	1.15441265702248	1.27601692676544	1.36254267692566	1.44614445865154	1.55875311851501
40	2	0.3	0	1	1	1.08771918126345	0.0346674276101863	0.779923843081699	4.17341603869674	0.742288365364075	0.787496276199818	0.823894435167313	0.872381168603897	0.955697685480118	1.0659875869751	1.19492873549461	1.33166110515594	1.41770743727684	1.51691363751888	1.63355427861214
40	2	0.3	0	2	1	1.19643965291381	0.0512611496467372	1.02322588189194	5.13900147993612	0.803221415281296	0.85022893846035	0.889857941865921	0.940808820724487	1.03798076510429	1.16347348690033	1.32293409109116	1.49089831113815	1.60554350614548	1.72932705581188	1.87359401345253
40	2	0.3	0	3	1	1.37837823211551	0.094308388517777	1.49242972339423	8.82740550991568	0.875107293725014	0.931484517455101	0.980609485507011	1.04458378553391	1.16888630390167	1.33268868923187	1.53125223517418	1.75193359851837	1.91742732524872	2.08946474194527	2.37618937253952
40	2	0.3	0	5	1	1.95623567698002	0.363542962906089	1.7209766501189	10.7578296146337	0.952314388155937	1.05340324938297	1.17881150841713	1.32530133724213	1.56424421072006	1.86381983757019	2.23421090841293	2.67928464412689	3.0201667547226	3.35462386608124	3.94971442461014
40	2	0.3	0	7.5	1	3.04293956127167	1.7036418815569	2.09438142733005	13.6365658193004	0.997914279103279	1.19594147801399	1.46500661373138	1.74692972898483	2.20586258172989	2.81595039367676	3.58859008550644	4.54823908805847	5.34073383808136	6.29655267000198	7.62585479736328
40	2	0.3	0	10	1	4.52594746696353	5.5120894280865	1.46650709252918	6.76002309633279	0.99238276720047	1.18882369101048	1.58106915354729	2.12621278762817	2.92501705884933	4.04797458648682	5.61873710155487	7.55418047904968	8.94034066200256	10.4911228179932	12.5265054035187
40	2	0.3	1	0	1	1.05114126548171	0.0308314841645834	0.759112631201496	4.25231782539806	0.725471206307411	0.765441736578941	0.80406466126442	0.846032607555389	0.927386194467545	1.03179174661636	1.15304893255234	1.28288706541061	1.37033566832542	1.45319658219814	1.54411480903626
40	2	0.3	1	1	1	1.08748429766297	0.0341936899665343	0.771077184990837	4.1592302380081	0.744433479309082	0.787928692996502	0.827080723643303	0.872663432359695	0.958276689052582	1.06517100334167	1.19371426105499	1.3301589846611	1.42674165964127	1.5157622396946	1.61359003305435
40	2	0.3	1	2	1	1.19867825113535	0.0522188687556361	1.00635855963458	5.13445048059743	0.797278290987015	0.843793052434921	0.88855587542057	0.940023529529572	1.03927379846573	1.16851478815079	1.31951206922531	1.49478756189346	1.61587730646133	1.73996027708054	1.88571044325829
40	2	0.3	1	3	1	1.38006441456079	0.0939998972679277	1.37684189512991	7.47741275058037	0.862330121397972	0.923758569359779	0.979960623383522	1.04506397247314	1.17158958315849	1.3374587893486	1.53069993853569	1.75932016372681	1.93980828523636	2.10714931488037	2.3474395942688
40	2	0.3	1	5	1	1.96763616965413	0.355421941338747	1.65025669107836	8.98208408395569	0.984237712025642	1.10034356713295	1.2053349673748	1.3485525727272	1.57935121655464	1.87353777885437	2.23098134994507	2.67544996738434	3.03745554685593	3.39560189247131	4.00377377986908
40	2	0.3	1	7.5	1	3.06437311573029	1.59414987478013	1.78405036583138	9.94579044156727	0.990798785686493	1.1875038176775	1.47995563149452	1.79437605142593	2.2609651684761	2.84723579883575	3.59053492546082	4.55521574020386	5.32599122524261	6.22685606479645	7.51705031871796
40	2	0.3	1	10	1	4.59897964438796	5.45995137988492	1.69944916352099	8.99565735860523	0.983761817216873	1.175373929739	1.58462569713593	2.19452950954437	3.08581644296646	4.18664860725403	5.6112060546875	7.45763902664185	8.88355345726012	10.3827000379562	12.5877022647858
40	3	0.05	0	0	1	1.03191068441272	0.0128992220518088	0.525024062804686	3.79645834912225	0.80185216486454	0.83410747051239	0.863655984401703	0.896079784631729	0.95323047041893	1.02204704284668	1.10224685072899	1.17940480709076	1.23089188337326	1.27960570752621	1.34192671298981
40	3	0.05	0	1	1	1.04724775782824	0.0137441385713619	0.560541970634444	3.89963805348147	0.81071627676487	0.842520840466023	0.872751420736313	0.906648910045624	0.966524913907051	1.03830325603485	1.11598062515259	1.20090024471283	1.25194183588028	1.30696809887886	1.36910564899445
40	3	0.05	0	2	1	1.08616233593822	0.0183635686318591	0.641934836389228	3.82292640913143	0.82379441678524	0.858473467826843	0.890754944086075	0.926697313785553	0.990693107247353	1.07106953859329	1.16523951292038	1.26707351207733	1.33041580319405	1.39004065394402	1.4606201672554
40	3	0.05	0	3	1	1.15343729946613	0.0305957078422072	0.83943177334117	4.25579170604855	0.842224905490875	0.879698044061661	0.911779028177261	0.953886449337006	1.02898624539375	1.12796574831009	1.25460466742516	1.38721022605896	1.47062760591507	1.55353114902973	1.66505112051964
40	3	0.05	0	5	1	1.359338113904	0.118415698146608	1.08092378835108	4.5991765908672	0.856807969808578	0.903255307674408	0.939413633942604	0.985601860284805	1.09072443842888	1.29289692640305	1.55801266431808	1.82318156957626	2.00662919282913	2.18758276104927	2.39430672168732
40	3	0.05	0	7.5	1	1.74414136195183	0.520037864066822	1.29759488564744	5.66541221361345	0.859559732079506	0.899042247235775	0.94374018907547	1.00251066684723	1.16066446900368	1.57659554481506	2.1495965719223	2.70853178501129	3.11545866727829	3.5082977950573	4.00419668674469
40	3	0.05	0	10	1	2.26155815401077	1.62594903723683	1.41079674381152	5.80346028033793	0.869056760072708	0.913250803947449	0.956810536980629	1.01528071165085	1.2103533744812	1.93536388874054	2.96156364679337	3.9843300819397	4.73367352485657	5.43059252500534	6.33942599773407
40	3	0.05	1	0	1	1.0318036072135	0.0130241175039415	0.525178308100105	3.86205995938168	0.800352148413658	0.832267653942108	0.859780994057655	0.895032620429993	0.952832266688347	1.02235972881317	1.10180419683456	1.17803980112076	1.22883480787277	1.28090313673019	1.34552951812744
40	3	0.05	1	1	1	1.04322538455129	0.0133850363367151	0.518184724686123	3.67286165661397	0.811899701356888	0.842189668118954	0.872348362207413	0.905543327331543	0.962542936205864	1.03314912319183	1.11334747076035	1.19259504079819	1.24570653438568	1.29711739718914	1.36062140822411
40	3	0.05	1	2	1	1.08464104248285	0.0180270695479002	0.673105168740902	4.08926137619244	0.824707326292992	0.858492892980576	0.89099312722683	0.926904273033142	0.991563826799393	1.07198226451874	1.16330561041832	1.2553101181984	1.32340088486671	1.38891372084618	1.46506688714027
40	3	0.05	1	3	1	1.15534145994186	0.0316805999369135	0.934213429865128	4.95772646005518	0.840869700908661	0.877358901500702	0.91280170083046	0.953070837259293	1.02939659357071	1.1313664317131	1.25379022955894	1.38678644895554	1.48574954271316	1.56548079550266	1.67438417673111
40	3	0.05	1	5	1	1.37119039822817	0.131299842483945	1.211942325248	5.57851339938041	0.855272665023804	0.894817872345448	0.931982424855232	0.983101403713226	1.09280237555504	1.30053353309631	1.57134068012238	1.8527244925499	2.04656004905701	2.23239121437073	2.46595707416534
40	3	0.05	1	7.5	1	1.79067487223744	0.54930881288212	1.17348403619789	5.18464931654356	0.862684788107872	0.905877573788166	0.951008519530296	1.00834354162216	1.16421410441399	1.65046316385269	2.22011959552765	2.80819575786591	3.18289257287979	3.54272286295891	3.93303133249283
40	3	0.05	1	10	1	2.36010286672115	1.67451162290716	1.23079889830591	5.36092673700611	0.867632285952568	0.914988857507706	0.957048705220222	1.02374764680862	1.25504884123802	2.08347916603088	3.11268174648285	4.12338037490845	4.77449395656586	5.42044841051101	6.31343744277954
40	3	0.1	0	0	1	1.0302225141108	0.0123371331739063	0.437432112664724	3.47669782723881	0.802899274230003	0.834212832152844	0.863598546385765	0.894754725694656	0.952608108520508	1.02228635549545	1.0991704761982	1.1767674446106	1.22615442276001	1.27302224338055	1.32058613181114
40	3	0.1	0	1	1	1.05282647711039	0.0136526917544197	0.512814313785677	3.67654573475151	0.814218301177025	0.846955877542496	0.878011760115624	0.914492952823639	0.971708297729492	1.04307198524475	1.1224507689476	1.20603520870209	1.2592245221138	1.31365880072117	1.37337416648865
40	3	0.1	0	2	1	1.12500316513181	0.0207345003890681	0.692733075426822	4.11896854305421	0.850216599106789	0.884174880385399	0.916119936108589	0.955716931819916	1.02342450618744	1.10884648561478	1.20948711037636	1.31316019296646	1.37861405611038	1.44785366952419	1.53297013044357
40	3	0.1	0	3	1	1.24314131351113	0.0402905232445893	0.804893004965868	4.11971761594946	0.880603603720665	0.927299267053604	0.964715015888214	1.01021283864975	1.10021948814392	1.21815156936646	1.35771158337593	1.50449833869934	1.61615852713585	1.70583981275558	1.8330170416832
40	3	0.1	0	5	1	1.60090436062217	0.18050400253894	1.00041801314123	5.41264067645562	0.917352040410042	0.967612901329994	1.02075111269951	1.0965496301651	1.29150921106339	1.55126708745956	1.84376779198647	2.15197536945343	2.35747134685516	2.56511608362198	2.85487314224243
40	3	0.1	0	7.5	1	2.2719767449677	0.826024647422295	1.07877285442287	5.32100798824451	0.935284298062325	0.992843860387802	1.06381081342697	1.20353702306747	1.59643119573593	2.15403985977173	2.78666055202484	3.46662840843201	3.92753614187241	4.3760754108429	4.93230534076691
40	3	0.1	0	10	1	3.15767260815501	2.65676393098367	1.1393155773251	4.97931787725951	0.936697664260864	1.02023270428181	1.1150070309639	1.30175504684448	1.90655598044395	2.88329172134399	4.04225635528564	5.32647671699524	6.19740369319916	7.08671163320541	8.30570980072022
40	3	0.1	1	0	1	1.02947368785739	0.0122976938836774	0.469628688907909	3.47405665594578	0.801021928787231	0.839493836462498	0.865099322795868	0.894394707679749	0.952129736542702	1.02088510990143	1.09706094861031	1.1734793305397	1.22338935136795	1.27176998853683	1.32902908444405
40	3	0.1	1	1	1	1.0552397377789	0.0137597639797997	0.545079889105086	3.96798461707585	0.819163334369659	0.849991348385811	0.877161777019501	0.912436866760254	0.974819391965866	1.04675328731537	1.12484264373779	1.20510188341141	1.2587021946907	1.31343268454075	1.37609413862228
40	3	0.1	1	2	1	1.12584985110164	0.0207646645307358	0.663179386314414	4.05476133484251	0.853943647146225	0.887733772397041	0.918017327785492	0.954355949163437	1.02290803194046	1.11292052268982	1.21318292617798	1.31383979320526	1.37686912417412	1.44124173820019	1.51813835740089
40	3	0.1	1	3	1	1.24281944386363	0.0395554950177757	0.705192941212212	3.7802658448291	0.879066438674927	0.922821602225304	0.959580159187317	1.00877977609634	1.10064736008644	1.21882879734039	1.36052441596985	1.50658897161484	1.60120216608047	1.69790021777153	1.82053661346436
40	3	0.1	1	5	1	1.61014897162318	0.186435981314428	1.05996967240274	5.55791143744424	0.922228899002075	0.970517817139626	1.02925598025322	1.11222026348114	1.29179781675339	1.55594950914383	1.85395085811615	2.16956117153168	2.38563501834869	2.60223937034607	2.86252558708191
40	3	0.1	1	7.5	1	2.32530531677604	0.808589964064376	0.962423883960654	4.68723243252472	0.941018929481506	1.00080643594265	1.08796801567078	1.24768189191818	1.66288724541664	2.21374619007111	2.83659327030182	3.49206750392914	3.94168144464493	4.43316575288773	5.0349294090271
40	3	0.1	1	10	1	3.30136382071972	2.5244463481768	0.946905821372569	4.49513651727748	0.954835531711579	1.02929072678089	1.13357290625572	1.38655962944031	2.10529953241348	3.11996221542358	4.20012605190277	5.4190290927887	6.24181904792786	6.88522802591324	8.05310930252075
40	3	0.15	0	0	1	1.02991099183559	0.0123637651809704	0.423446444999906	3.54649916640564	0.79849681198597	0.834346640110016	0.862276160717011	0.895662099123001	0.952690303325653	1.02250379323959	1.0991270840168	1.17379254102707	1.22046570181847	1.26927655339241	1.32984882354736
40	3	0.15	0	1	1	1.06074798690081	0.0141337096410567	0.559560332941933	3.77498012626378	0.825812394022942	0.859256266057491	0.884519910812378	0.916382485628128	0.978051200509071	1.05065274238586	1.13116690516472	1.21426131725311	1.27039260268211	1.32233341038227	1.39066215157509
40	3	0.15	0	2	1	1.15313016281128	0.0229524348949588	0.725611317963916	4.21669601951156	0.870435685515404	0.900909844040871	0.936733701825142	0.975093829631805	1.04742500185966	1.13743495941162	1.24163416028023	1.35005609989166	1.42327736616135	1.49356904029846	1.58782368421555
40	3	0.15	0	3	1	1.30036873606443	0.0477054178241177	1.00357094027167	5.87613955336278	0.903405379056931	0.947497253119946	0.994064167141914	1.04830936193466	1.14936423301697	1.27491015195847	1.42558073997498	1.57296359539032	1.68579483032227	1.78429465889931	1.92920982599258
40	3	0.15	0	5	1	1.7610772646606	0.218541050819947	1.19944426595651	6.81712646573362	0.976627081036568	1.04111156463623	1.11629672050476	1.22630689144135	1.43372729420662	1.70205545425415	2.01468503475189	2.34676413536072	2.57398886680603	2.83029987812042	3.17890219449997
40	3	0.15	0	7.5	1	2.63421394492388	1.0005063278621	1.02567216482491	5.01039004020276	0.991645526885986	1.08850426077843	1.23716878294945	1.48047065734863	1.93005982041359	2.50909829139709	3.17286986112595	3.90978813171387	4.44863319396973	5.00237120389938	5.69611517906189
40	3	0.15	0	10	1	3.75802892614603	3.33690585004414	1.09861388941607	5.11973000340832	1.00685379981995	1.11305757164955	1.3179666697979	1.66953661441803	2.43165969848633	3.47380173206329	4.76254546642304	6.16323156356812	7.11586892604828	8.10936214923859	9.26175714492798
40	3	0.15	1	0	1	1.02956656401157	0.0123094926641288	0.537217001337863	4.00621823913392	0.804762387871742	0.834597708284855	0.864515975117683	0.897420060634613	0.95355150103569	1.0217233300209	1.09674260020256	1.17106746435165	1.22277498245239	1.27171111404896	1.33542084932327
40	3	0.15	1	1	1	1.061202867347	0.0144664056493935	0.526402162477938	3.79646735291572	0.820400815010071	0.851214326918125	0.881038826704025	0.915683776140213	0.978010013699532	1.05285537242889	1.13425543904305	1.21696490049362	1.27165840864182	1.32469117939472	1.39298544168472
40	3	0.15	1	2	1	1.15077304971218	0.0228607710482561	0.711749139690197	4.23645723367361	0.860349004864693	0.897398301959038	0.932248890399933	0.971827155351639	1.04469957947731	1.13736891746521	1.23857364058495	1.34468847513199	1.4213364303112	1.48688553273678	1.57821691036224
40	3	0.15	1	3	1	1.30264357054234	0.0466875657972301	0.935738373184251	5.29906582314993	0.916682827472687	0.960035549104214	0.999749326705933	1.05420868396759	1.15203216671944	1.27588999271393	1.42339783906937	1.58402993679047	1.68753239512444	1.7943491756916	1.95197015881538
40	3	0.15	1	5	1	1.77979679109454	0.208579404170751	0.945019364669005	5.4795886959682	0.969585521817207	1.04115423858166	1.12062125205994	1.23946889638901	1.46359574794769	1.73357892036438	2.03264647722244	2.36260576248169	2.58721824884415	2.81497548818588	3.13190298080444
40	3	0.15	1	7.5	1	2.68964168335795	0.989597065313123	1.07695513657126	6.08410516614073	0.994111217260361	1.09034677147865	1.25597302317619	1.51351919174194	2.00834381580353	2.58579123020172	3.22347611188889	3.92163653373718	4.45297982692718	4.98843938112259	5.72147873878479
40	3	0.15	1	10	1	3.92262909479141	3.0473708242064	1.10234537608702	6.03191763090519	1.02364306926727	1.15753874778748	1.40892369747162	1.8708403468132	2.74051427841187	3.71155881881714	4.83311653137207	6.15349340438843	7.06943080425262	8.01520185470581	9.13033132553101
40	3	0.2	0	0	1	1.03106505743861	0.0125306314902562	0.482756347399204	3.60478358621089	0.798078953027725	0.834915851056576	0.864719194173813	0.896632170677185	0.954107105731964	1.02253699302673	1.09962105751038	1.17818875312805	1.22989794611931	1.27626110315323	1.33462841629982
40	3	0.2	0	1	1	1.0622033474803	0.0145579773521459	0.579688035967228	4.03256010802689	0.821058603525162	0.854519411921501	0.882718905806541	0.917269772291183	0.979026407003403	1.0516716837883	1.13451394438744	1.22004870176315	1.27491221427917	1.32307423055172	1.38438672423363
40	3	0.2	0	2	1	1.16712114052773	0.0234814656978557	0.892634233294013	5.32463572877078	0.881702722907066	0.91850478798151	0.951148614287376	0.987849801778793	1.0603876709938	1.15209597349167	1.25410151481628	1.36204305887222	1.43703929781914	1.50892081260681	1.61299695491791
40	3	0.2	0	3	1	1.33230859565139	0.048216221845552	1.0639142636188	6.37258578929132	0.942541835308075	0.986593842506409	1.02501861453056	1.0801037311554	1.17839267849922	1.30835670232773	1.45439755916595	1.61025782823563	1.71121075749397	1.83417369425297	1.9901494383812
40	3	0.2	0	5	1	1.86987933313251	0.230162306410678	1.19036808334486	6.66107914413511	1.00554787158966	1.10377660393715	1.21090402007103	1.33360748291016	1.54988920688629	1.81115996837616	2.11825841665268	2.45316808223724	2.70653754472733	2.98138130903244	3.39005109786987
40	3	0.2	0	7.5	1	2.84150339537263	1.16887275300541	1.49800209820839	9.92667716931571	1.00972317576408	1.15533686578274	1.35125210881233	1.64453114271164	2.11487793922424	2.70536231994629	3.38895058631897	4.14294905662537	4.75016067028046	5.33280754089355	6.26339698314667
40	3	0.2	0	10	1	4.13871907654405	3.89824739811349	1.23778065072392	6.08482807540527	1.01336192250252	1.16897396147251	1.51470590233803	1.98100365400314	2.75756126642227	3.82543313503265	5.16332101821899	6.66494669914246	7.7279777765274	8.86430497169495	10.4943770599365
40	3	0.2	1	0	1	1.03117365602851	0.0129933146358032	0.521818161743802	3.57154577008405	0.802893785238266	0.835494376718998	0.860180723667145	0.893524891138077	0.952656134963036	1.02102833986282	1.10067322850227	1.18110518455505	1.2306428194046	1.28342269062996	1.34800387859344
40	3	0.2	1	1	1	1.0637148068428	0.0145276732977441	0.581205013258284	3.93533666838299	0.821211498975754	0.856172382831574	0.885451900959015	0.919448059797287	0.979995116591454	1.05393779277802	1.136888474226	1.21940330266953	1.27293038368225	1.32698818743229	1.40132934808731
40	3	0.2	1	2	1	1.1679409053266	0.0243447595283871	0.88413692418499	5.09068759588666	0.881821984648705	0.914055390655994	0.946321266889572	0.986816275119781	1.05947744846344	1.15256297588348	1.25369220972061	1.36669450998306	1.44771209359169	1.5233731418848	1.62325701951981
40	3	0.2	1	3	1	1.33700357606411	0.049845323123388	1.16249659851946	6.86577713421944	0.932669832706451	0.983570173382759	1.02789306640625	1.08532750606537	1.18318971991539	1.31199282407761	1.45622184872627	1.61611063480377	1.72575447559357	1.84281871020794	2.01794517278671
40	3	0.2	1	5	1	1.86526997233033	0.230976126936348	1.16571291080067	7.20463238994929	0.998617813587189	1.07322378158569	1.1843405008316	1.31205246448517	1.54466363787651	1.81291264295578	2.11702507734299	2.45971381664276	2.69976023435593	2.95622832775116	3.35985527992249
40	3	0.2	1	7.5	1	2.89658757611513	1.10700260767637	1.17895692248029	6.32592926634707	1.01327137589455	1.17123071849346	1.41260999441147	1.73759843111038	2.2121958732605	2.75788676738739	3.42561221122742	4.20801587104797	4.79432153701782	5.40418881177902	6.24744144439697
40	3	0.2	1	10	1	4.26773220875859	3.46054238614114	1.12961728672025	6.32736430805606	1.03267634987831	1.18211147487164	1.54345304965973	2.17094514369965	3.04659187793732	4.02379870414734	5.23440587520599	6.57915005683899	7.61134796142578	8.68491494655609	10.0840787792206
40	3	0.25	0	0	1	1.03115323379636	0.0123758506922414	0.461473841841028	3.64836673187824	0.804817719459534	0.83613738566637	0.86395697593689	0.896283715963364	0.954520985484123	1.02395510673523	1.0979959666729	1.17455936670303	1.22639893293381	1.27250119447708	1.33123032093048
40	3	0.25	0	1	1	1.06537376843095	0.0148247057776367	0.611166545259598	4.18594174227772	0.816600048542023	0.854800228774548	0.886353045701981	0.92147051692009	0.981738477945328	1.05403333902359	1.13768541812897	1.22347649335861	1.27792679667473	1.33299116492271	1.40224634885788
40	3	0.25	0	2	1	1.17558532488942	0.0255593019920692	0.921054845201953	5.35710864532145	0.874986636042595	0.915259248018265	0.950527507066727	0.991969764232635	1.06424582004547	1.16042429208756	1.26495495438576	1.37540036439896	1.45457820296288	1.53820393383503	1.64785342693329
40	3	0.25	0	3	1	1.34768040777445	0.0502888646858268	1.28563551007151	7.5477272237136	0.948999094367027	0.997586810588837	1.04134860038757	1.09673669338226	1.19778573513031	1.31997191905975	1.46411794424057	1.62492061853409	1.74173865318298	1.85646505057812	2.04202838420868
40	3	0.25	0	5	1	1.9065618680954	0.247921476899093	1.29474578416571	7.23926158366653	0.99988968193531	1.10636994838715	1.21395728588104	1.35498980283737	1.58207911252975	1.842942237854	2.15682226419449	2.50305650234222	2.77056518793106	3.0545496404171	3.57007160425186
40	3	0.25	0	7.5	1	2.9587361179769	1.28508833366582	1.34301813819032	6.9307536976799	1.01266572713852	1.14782640635967	1.41526470184326	1.7474828004837	2.21549624204636	2.7863382101059	3.50512433052063	4.34100790023804	5.00314726829528	5.70723836421967	6.75020324230195
40	3	0.25	0	10	1	4.35931015500426	4.41179072786329	1.36613490268603	6.69967802154487	1.03050003290176	1.1927573621273	1.60587237477303	2.12233250141144	2.92785036563873	4.00623226165772	5.37880635261536	6.972016954422	8.17504501342773	9.6127495765686	11.3084004306793
40	3	0.25	1	0	1	1.03151474324465	0.0126378309898707	0.465747495322933	3.48466982480789	0.802754973173142	0.835540637373924	0.862451753020287	0.898413866758347	0.952546879649162	1.02199041843414	1.10112023353577	1.17800235748291	1.22997070550919	1.2764268040657	1.334751496315
40	3	0.25	1	1	1	1.06692907469273	0.0145329104253973	0.580156939662288	3.88186282090995	0.826466982960701	0.857508414983749	0.888403427600861	0.923614072799683	0.983194947242737	1.05668193101883	1.13837960362434	1.22256547212601	1.28202546834946	1.32698183059692	1.4094621348381
40	3	0.25	1	2	1	1.17462105041742	0.0241057288277854	0.798869021846116	4.49684505591658	0.883818310499191	0.918386952579021	0.955502215027809	0.994695270061493	1.06587594747543	1.15853667259216	1.26541948318481	1.37111947536469	1.44763634204864	1.52895254790783	1.63157937049866
40	3	0.25	1	3	1	1.35050015380979	0.0535453014946816	1.41605119942994	8.84487948691429	0.944108436703682	0.995312340557575	1.0386457324028	1.09503087997437	1.19647958874702	1.32250773906708	1.46597078442574	1.62784049510956	1.75303544402122	1.88780343234539	2.1091920208931
40	3	0.25	1	5	1	1.92327529671192	0.262912201771537	1.60265721563684	9.78021976600954	1.01009063720703	1.1032908141613	1.23650404810905	1.37795841693878	1.59510639309883	1.85791808366776	2.16098469495773	2.52275731563568	2.81051664352417	3.14160093665123	3.60405790805817
40	3	0.25	1	7.5	1	3.00206405521035	1.25514633288283	1.43795651301382	7.82598760698411	1.02162839889526	1.16553600728512	1.47325343489647	1.81925272941589	2.28647321462631	2.845259308815	3.50855767726898	4.35217714309692	5.01671600341797	5.77539886236191	6.76194918155671
40	3	0.25	1	10	1	4.45830611721277	4.30152657698454	1.55750544419453	9.66565347800258	1.03834641933441	1.19086049199104	1.6042829811573	2.26777787208557	3.12750834226608	4.12961506843567	5.38758850097656	7.03968939781189	8.20908088684081	9.55511348247528	11.3306007003784
40	3	0.3	0	0	1	1.032849419415	0.0123393478842894	0.495441414066243	3.59494980449853	0.804881224036217	0.840777583420277	0.869037118554115	0.89967879652977	0.954702064394951	1.0235641002655	1.10154658555985	1.17729113101959	1.22975500822067	1.28043165802956	1.32805055618286
40	3	0.3	0	1	1	1.06685762624145	0.0155837493711021	0.680348773930904	4.22365364177703	0.822415546178818	0.855547915399075	0.887092560529709	0.920575457811356	0.98196841776371	1.05502080917358	1.13813745975494	1.22659962177277	1.29057865738869	1.34207544326782	1.427261916399
40	3	0.3	0	2	1	1.17016725044847	0.0239931988739625	0.989924307893336	5.78318707172126	0.881828023195267	0.920904231071472	0.952913388609886	0.990171772241592	1.06507614254951	1.15443724393845	1.25527825951576	1.36250392198563	1.43825627565384	1.51056155562401	1.6351027238369
40	3	0.3	0	3	1	1.35264622291327	0.0568963331947046	1.73913068666563	10.7117882634045	0.946699470877648	0.996909329295158	1.04390231966972	1.09876049757004	1.19713488221169	1.3201749920845	1.46644315123558	1.6274973154068	1.7482499063015	1.8884887188673	2.20451885938644
40	3	0.3	0	5	1	1.90453173090816	0.272607332398331	1.90094705606958	10.9699919937753	1.02611231327057	1.12977600991726	1.24386038780212	1.36982263326645	1.58434429764748	1.82883197069168	2.12157636880875	2.49033982753754	2.78078510761261	3.19899401068687	3.80744969367981
40	3	0.3	0	7.5	1	2.96228795170188	1.3718478388071	1.65439721861436	8.78761222334444	1.00847880482674	1.12860658168793	1.43258264660835	1.76244029998779	2.22175276279449	2.77510058879852	3.46079027652741	4.3380937576294	5.0732990026474	5.93077417612076	7.09703636646271
40	3	0.3	0	10	1	4.40565487276912	5.12307010710251	1.75282853122469	9.16186261465298	1.00729386806488	1.13938893973827	1.55905166864395	2.13273026943207	2.93300873041153	3.97409808635712	5.39774525165558	7.11763668060303	8.6015061855316	10.0834858179092	12.1944979095459
40	3	0.3	1	0	1	1.031793170017	0.0128224052489192	0.501026083880454	3.63886953959298	0.803270836472511	0.831864938139916	0.862156343460083	0.89707236289978	0.953081414103508	1.02199453115463	1.10177275538445	1.17823376655579	1.23136442303658	1.27744756639004	1.33709328174591
40	3	0.3	1	1	1	1.06697288253903	0.0143228151096035	0.519183952649721	3.57997842884393	0.828916517496109	0.861536695063114	0.891187483072281	0.924179232120514	0.982138112187386	1.05847996473312	1.14002373814583	1.22151465415955	1.27938541173935	1.33178500831127	1.39103850483894
40	3	0.3	1	2	1	1.17085751435757	0.0253940503811407	1.11172690995074	6.63416366853967	0.883953503966332	0.917014971375465	0.948983287811279	0.989858442544937	1.0621500313282	1.15195804834366	1.25814199447632	1.36985833644867	1.44884561300278	1.52833590209484	1.64706185817719
40	3	0.3	1	3	1	1.34858531241417	0.0523565217102416	1.52176247489399	9.39876402497119	0.95211027264595	0.99712036550045	1.04250596165657	1.097047996521	1.19592249393463	1.32007104158402	1.46389138698578	1.61919023990631	1.73035441637039	1.86115643084049	2.12067957878113
40	3	0.3	1	5	1	1.91240614014268	0.280185245799809	1.92582690341689	11.7016101797655	0.994556849002838	1.09388492107391	1.23755739927292	1.37400757074356	1.58968392014503	1.83804279565811	2.13653558492661	2.49456150531769	2.80608862638473	3.20911863446236	3.77548536539078
40	3	0.3	1	7.5	1	3.0057305734992	1.27484935915089	1.54482327311322	8.17276829071888	1.02890111923218	1.19354619979858	1.49396432638168	1.83924909830093	2.29638743400574	2.83842360973358	3.5073733329773	4.31350197792053	5.00348103046417	5.85945261716842	6.93822050094605
40	3	0.3	1	10	1	4.49896154103875	4.69943215819774	1.56976757378137	7.72468675030872	1.02112619638443	1.17995504438877	1.62976723313332	2.31308352947235	3.12763047218323	4.10136222839355	5.41263401508331	7.15712480545044	8.60723037719727	10.0061079502106	11.9891889572144
40	4	0.05	0	0	1	1.02363125861883	0.00764207659534823	0.395566864013004	3.58184347835329	0.834408811330795	0.868642519414425	0.891888952255249	0.918541276454926	0.963965058326721	1.01827186346054	1.07762137055397	1.13556402921677	1.17501937747002	1.21203578710556	1.25271547079086
40	4	0.05	0	1	1	1.03910876283646	0.00852750419184037	0.441385674356931	3.8155124925208	0.842181841135025	0.872818933427334	0.900157555937767	0.929834985733032	0.976199090480804	1.03276854753494	1.09594878554344	1.157936668396	1.19838082790375	1.23834420442581	1.2830533516407
40	4	0.05	0	2	1	1.07808007285595	0.0120005057678205	0.626940444386299	4.06636052244753	0.860792778134346	0.892160388827324	0.917524838447571	0.949766224622726	1.00180679559708	1.06804329156876	1.14364683628082	1.22112268209457	1.26948125362396	1.31836783289909	1.383630412817
40	4	0.05	0	3	1	1.14499883551598	0.0231909962420839	0.798438199453129	4.0861668261165	0.875561351776123	0.908318597078323	0.934353908896446	0.970226365327835	1.03398898243904	1.12496656179428	1.23412844538689	1.34785810709	1.42623544931412	1.49155475199223	1.57547028541565
40	4	0.05	0	5	1	1.35696945770383	0.114235845849963	1.18749848013762	5.38339999954636	0.887932574152947	0.922821022570133	0.955331090092659	0.996120965480804	1.09371328353882	1.28528183698654	1.55371642112732	1.81235195398331	2.00048534870148	2.17505143880844	2.35713804006577
40	4	0.05	0	7.5	1	1.72027985978723	0.494945988832597	1.28501666201362	5.31787374303739	0.893524347543717	0.929834933578968	0.963625964522362	1.00986967086792	1.13659855723381	1.55325227975845	2.12853062152863	2.67125363349915	3.05784945487976	3.42306698560715	3.88005285739899
40	4	0.05	0	10	1	2.2139139809072	1.49955497703146	1.37174141960135	5.51366956002229	0.892683145999909	0.928008775413036	0.966236683726311	1.01624380350113	1.18746012449265	1.89594280719757	2.88768094778061	3.87329766750336	4.54075489044189	5.22946794033051	6.1687273311615
40	4	0.05	1	0	1	1.02495267747045	0.00774410117195685	0.401832712848557	3.63055201910846	0.838411552906037	0.866364571452141	0.889708980917931	0.918314075469971	0.965776532888412	1.02046835422516	1.07820963859558	1.13763399124146	1.17616268396378	1.21220236420631	1.26514315605164
40	4	0.05	1	1	1	1.0380182295382	0.00836793905809754	0.402014422734023	3.55346428121032	0.84543506026268	0.87489315867424	0.898524016141892	0.928144943714142	0.975316047668457	1.03285938501358	1.09421497583389	1.1552326798439	1.19812260866165	1.23519380092621	1.28305756807327
40	4	0.05	1	2	1	1.07540039899945	0.0114956731730042	0.571362332098783	3.70271900171191	0.863962647914887	0.894710104167461	0.918580833077431	0.948232871294022	1.00075703859329	1.06586641073227	1.13832253217697	1.21920027732849	1.26697018742561	1.31057040393352	1.37192335724831
40	4	0.05	1	3	1	1.14657404401898	0.0240533850726664	0.848786572189634	4.21161345350624	0.872437005639076	0.906346982717514	0.935966855287552	0.969411593675613	1.03605023026466	1.12492907047272	1.2354833483696	1.35298979282379	1.42914278507233	1.50448982417583	1.59848530769348
40	4	0.05	1	5	1	1.36294431257248	0.114175321671009	1.05732852325454	4.39898635106729	0.891198863387108	0.924271792173386	0.954278621077538	0.994720524549484	1.09433004260063	1.30452609062195	1.55719712376595	1.82252796888351	1.99846885800362	2.16932971477509	2.4025768995285
40	4	0.05	1	7.5	1	1.75299486840367	0.499488191342049	1.10443850478206	4.52142339977822	0.894652848243713	0.930811430513859	0.962963604927063	1.01036480665207	1.14517626166344	1.61653167009354	2.17439234256744	2.71340627670288	3.08394085168838	3.42343423366547	3.84702889680862
40	4	0.05	1	10	1	2.31098904938698	1.5041938209203	1.16451103413743	5.01559750533388	0.899870715737343	0.938126589357853	0.971016889810562	1.01891968250275	1.24183455109596	2.06566941738129	3.0434792637825	3.94547975063324	4.63267376422882	5.22004461288452	6.02682350635529
40	4	0.1	0	0	1	1.02239076941013	0.00766321756257273	0.386481946237106	3.46678012348635	0.836921976208687	0.866359676420689	0.891743195056915	0.917795658111572	0.96224220097065	1.01522397994995	1.07752954959869	1.13657832145691	1.17465112805367	1.21096844375134	1.25490597248077
40	4	0.1	0	1	1	1.0469573664546	0.00859023269252175	0.52176889350336	3.92197721180661	0.854259549975395	0.883982034027576	0.909363439679146	0.935299223661423	0.983308330178261	1.04029566049576	1.10295230150223	1.16845548152924	1.20762547850609	1.24522795081139	1.30360912561417
40	4	0.1	0	2	1	1.11638151679039	0.013820549996585	0.715683194015769	4.47300127474947	0.888749482035637	0.917978975176811	0.945793297886848	0.978272444009781	1.03561192750931	1.10497754812241	1.18425840139389	1.27028048038483	1.32603693008423	1.37694098949432	1.45470766067505
40	4	0.1	0	3	1	1.23277856663466	0.0315668696880113	0.787391564956713	4.29812533774954	0.91888783454895	0.951078256964684	0.982114979624748	1.02246427536011	1.10464388132095	1.21199715137482	1.33489155769348	1.4673345208168	1.55015367865562	1.63684985637665	1.738453592062
40	4	0.1	0	5	1	1.59109729127884	0.169015302901767	0.969225492316187	4.87579198635734	0.9416639149189	0.985407936573029	1.03031188249588	1.10448795557022	1.28972372412682	1.53738379478455	1.82783335447311	2.12493469715118	2.33470094203949	2.56244332194328	2.81577814102173
40	4	0.1	0	7.5	1	2.24264890683889	0.746497094084512	1.0143279020533	5.0268564775337	0.959132952094078	1.00668514370918	1.07372353672981	1.20882658958435	1.59854766726494	2.13581085205078	2.73674768209457	3.3510274887085	3.78869690895081	4.23718646764755	4.81227703094483
40	4	0.1	0	10	1	3.09749579265118	2.49846574402935	1.28655200290257	6.27723148828699	0.964145743250847	1.01815806627274	1.10607600212097	1.30828462839127	1.92609342932701	2.83649742603302	3.93785488605499	5.14784970283508	6.02657239437103	6.86360561847687	8.09998586654663
40	4	0.1	1	0	1	1.02324243229032	0.00776371405656021	0.446645085126958	3.55496062704605	0.839613592624664	0.867112126946449	0.890319555997849	0.917092794179916	0.962450727820396	1.01735812425613	1.0767195224762	1.13698543310165	1.17836809754372	1.21690599024296	1.26131828665733
40	4	0.1	1	1	1	1.04752154995799	0.00872203027056544	0.462539209066835	3.71239307842295	0.847917628288269	0.881765142083168	0.906754937767982	0.936662411689758	0.984399348497391	1.04013752937317	1.10402914881706	1.16867661476135	1.20975580811501	1.25193991959095	1.29713232398033
40	4	0.1	1	2	1	1.11712196691036	0.0141176317109268	0.650140635937044	4.05559610160195	0.890181704163551	0.918942651152611	0.945030292868614	0.976358479261398	1.03433772921562	1.10559445619583	1.18745943903923	1.27262949943543	1.32807042598724	1.38391983807087	1.44996007561684
40	4	0.1	1	3	1	1.23266255716681	0.0312937898695839	0.722676095068994	3.93244748477331	0.916147274374962	0.946065308153629	0.979334181547165	1.02087695598602	1.10572838783264	1.21342712640762	1.33836218714714	1.46663165092468	1.5508404314518	1.62545989453793	1.73668914198875
40	4	0.1	1	5	1	1.59140845041871	0.160603103905324	0.88695443919494	4.58408305878769	0.945915919542313	0.985799394547939	1.03266185522079	1.1097758769989	1.29624482989311	1.5494824051857	1.82104206085205	2.12180233001709	2.3103546500206	2.48433896303177	2.74742379903793
40	4	0.1	1	7.5	1	2.29639010205865	0.757115380762233	0.954013887761066	4.88334378759719	0.961488415002823	1.01915971636772	1.08899919986725	1.23009316921234	1.66334518790245	2.20229911804199	2.79501885175705	3.42006371021271	3.8554790019989	4.26153769493103	4.85660048484803
40	4	0.1	1	10	1	3.28604522762895	2.3330959090105	0.9339552338983	4.72052901001374	0.979317882657051	1.04411631524563	1.14319788217545	1.40276423692703	2.1543562412262	3.1318598985672	4.16763734817505	5.259636926651	6.01361241340637	6.83035163879394	7.79750002861023
40	4	0.15	0	0	1	1.02505663202405	0.00801688181981595	0.448238359570792	3.70772130812832	0.832716134190559	0.864050056040287	0.889667943120003	0.918515604734421	0.964663878083229	1.01887029409409	1.07882052659988	1.13960196971893	1.17921644449234	1.22266162335873	1.27037470340729
40	4	0.15	0	1	1	1.05427133283615	0.00904484670122992	0.521010161628851	4.16272461621407	0.858841590285301	0.886547219753265	0.912587875127792	0.940599715709686	0.989532947540283	1.04777318239212	1.11176139116287	1.17643022537231	1.21898640394211	1.2597755253315	1.31219757676125
40	4	0.15	0	2	1	1.14098147996664	0.0152834494860687	0.758782610668494	4.65501283516977	0.905612663030625	0.934866778552532	0.963176438212395	0.994238901138306	1.05494758486748	1.12973546981812	1.21249490976334	1.2974215388298	1.3568216919899	1.41741561591625	1.48731522917748
40	4	0.15	0	3	1	1.29037962101102	0.0365202409683106	1.05981745367851	6.29212393562852	0.952861725687981	0.984669055044651	1.02156715393066	1.06807850599289	1.15799543261528	1.27123552560806	1.39743265509605	1.52846094369888	1.62600504159927	1.71389010846615	1.84644944548607
40	4	0.15	0	5	1	1.75135308525562	0.18127880966917	0.945511875199868	5.54723424982566	0.990864967107773	1.05003439486027	1.13285654783249	1.24711836576462	1.45727863907814	1.70775991678238	1.98750531673431	2.28584976196289	2.5081958770752	2.70418781042099	3.01180432081223
40	4	0.15	0	7.5	1	2.59886778811812	0.91786930903255	1.00979878465371	5.28092151840715	1.00597103357315	1.09670515358448	1.24600105285645	1.47877029180527	1.91564631462097	2.48448061943054	3.13988965749741	3.82390205860138	4.31371603012085	4.78565403223038	5.43837113380433
40	4	0.15	0	10	1	3.72130205411911	3.07467894044484	1.05331253328524	5.08770859832482	1.01931086778641	1.12676190435886	1.34919527769089	1.69603401422501	2.45616734027863	3.43820548057556	4.68661677837372	6.00716562271118	6.97161464691162	7.8694265127182	9.08487853050232
40	4	0.15	1	0	1	1.02275971598625	0.00776771452876493	0.40513504129983	3.63304074994848	0.83379542529583	0.864782033860683	0.889418736100197	0.917178386449814	0.96275606751442	1.01699137687683	1.0769190788269	1.13903772830963	1.1749418258667	1.21017441749573	1.25545678377152
40	4	0.15	1	1	1	1.05305512828231	0.00884206146986968	0.41855611444402	3.57391385332382	0.850367002487183	0.88602722287178	0.91056347489357	0.941519522666931	0.988525971770287	1.04527395963669	1.11144450306892	1.17400451898575	1.21723834872246	1.25804632306099	1.30618432044983
40	4	0.15	1	2	1	1.14316415116787	0.0153830242429074	0.665834126990325	4.32441942325656	0.901687659025192	0.935570292174816	0.961907878518105	0.995208621025085	1.05748951435089	1.13257545232773	1.21579957008362	1.30351132154465	1.36005974411964	1.41320400238037	1.48350220322609
40	4	0.15	1	3	1	1.29335713056922	0.0375985493751711	0.996711629848609	5.64515932680213	0.942822461724281	0.983577424287796	1.02119611501694	1.07116984128952	1.15892058610916	1.27184945344925	1.4004310965538	1.53792786598206	1.63235114216804	1.73067445456982	1.88866868853569
40	4	0.15	1	5	1	1.75720161591768	0.183698980276186	0.967086101074337	5.94239920364585	0.983981316685677	1.04454695284367	1.12631689310074	1.24664345979691	1.46558681130409	1.7161745429039	1.99661761522293	2.28912694454193	2.49942157268524	2.69590665698051	3.00224927902222
40	4	0.15	1	7.5	1	2.65226967122555	0.870479548051987	0.953005006814581	5.21939150015556	1.01355238676071	1.11028414368629	1.28342205882072	1.54631336927414	2.03032958507538	2.55592167377472	3.14676934480667	3.81377809047699	4.31777863502502	4.80852420330048	5.48600791931153
40	4	0.15	1	10	1	3.86783714556694	2.87274906797891	1.01964669120363	5.68914825898315	1.01486806511879	1.14914773702621	1.40765662789345	1.84920449256897	2.70100289583206	3.67837715148926	4.79796588420868	6.01198358535767	6.87679314613342	7.72981060743332	8.92371638298036
40	4	0.2	0	0	1	1.02374932234883	0.00771809338855457	0.452799697355041	3.79403369051681	0.837441104650497	0.865337239205837	0.890660858154297	0.917876255512238	0.963874816894531	1.01885235309601	1.07741546630859	1.13557928800583	1.17727010846138	1.21331214606762	1.26072068214417
40	4	0.2	0	1	1	1.05804134005308	0.00917883054130181	0.599850363887706	4.30643697492732	0.863147803544998	0.891433951258659	0.914998334646225	0.943278741836548	0.992061153054237	1.05114245414734	1.11444362998009	1.18054381608963	1.22374576330185	1.26284140944481	1.3194502055645
40	4	0.2	0	2	1	1.15814996047616	0.0165108181481805	0.828795885918802	4.88237205841846	0.917385389208794	0.946405084431171	0.973575592041016	1.00773661136627	1.06842520833015	1.14636921882629	1.23145315051079	1.32192505598068	1.38572335839272	1.44449233114719	1.52557080149651
40	4	0.2	0	3	1	1.32243064214587	0.0370427082634695	1.04432320462634	6.26674200091155	0.970819135904312	1.01136851608753	1.04602621793747	1.10146695375443	1.19263675808907	1.30336999893188	1.42751207947731	1.56260592937469	1.66252974867821	1.75413453280926	1.8884329354763
40	4	0.2	0	5	1	1.84921955922246	0.207313828667285	1.21427214669585	7.1815573832261	1.00894948959351	1.11172823011875	1.20926024317741	1.33751032352448	1.54839259386063	1.79704052209854	2.08138364553452	2.40320937633514	2.62601881027222	2.88589546084404	3.28520031929016
40	4	0.2	0	7.5	1	2.83489221763015	1.04580777902256	1.09458241077611	5.84007108269175	1.02481981754303	1.16415881216526	1.3847249686718	1.6879536151886	2.15313392877579	2.70134115219116	3.36610186100006	4.1084819316864	4.66346709728241	5.26201545000076	6.09741401672363
40	4	0.2	0	10	1	4.12108465002775	3.83734787690891	1.28265767505262	6.48651313420345	1.02447207093239	1.17553969025612	1.50379258394241	1.97267909049988	2.75889128446579	3.80264115333557	5.13916254043579	6.60287203788757	7.66446707248688	8.79222679138184	10.4567465019226
40	4	0.2	1	0	1	1.02396501488686	0.00777748733213528	0.419892502445518	3.49945184327626	0.834471294879913	0.867584079504013	0.891098681092262	0.918260681629181	0.964067310094833	1.01728957891464	1.07792326807976	1.13876906633377	1.17961960434914	1.2147203296423	1.25921867012978
40	4	0.2	1	1	1	1.06016390227675	0.00922938710682418	0.544545083406305	4.07564838618499	0.860790522098541	0.891698163747788	0.917011681199074	0.944141525030136	0.99345400929451	1.05288583040237	1.11813139915466	1.18345869779587	1.22601516246796	1.27011873722076	1.31879105448723
40	4	0.2	1	2	1	1.15809727460742	0.0168081498719658	1.00395004556686	6.71601221323406	0.916010155677795	0.945339417457581	0.975131741166115	1.00737245082855	1.06880202889442	1.14512664079666	1.23183006048203	1.32124320268631	1.38423715233803	1.44035934209824	1.52300842285156
40	4	0.2	1	3	1	1.3257600841105	0.0391203378503098	1.16627673330708	6.93277989110786	0.973590042591095	1.00858776271343	1.04934920668602	1.10004498958588	1.19163742661476	1.30359721183777	1.4313237965107	1.56892846822739	1.67085294723511	1.76532808542252	1.93790271401405
40	4	0.2	1	5	1	1.85520026787519	0.203064037305287	1.14108896408872	6.52564490105364	1.01707329630852	1.10214517116547	1.21003643274307	1.34690991640091	1.55968365073204	1.80669945478439	2.08438766002655	2.40245213508606	2.64005972146988	2.88966097831726	3.30507780075074
40	4	0.2	1	7.5	1	2.8501765096426	0.986792070648699	1.08010295803131	6.18803597890722	1.03987800836563	1.1540991961956	1.4041973054409	1.71665827035904	2.20284694433212	2.74230074882507	3.36814850568771	4.08356590270996	4.62031509876251	5.1321632027626	5.97381998538971
40	4	0.2	1	10	1	4.26160071960688	3.4346443915869	1.09871372703104	5.7679410337247	1.03475691199303	1.18324608206749	1.61018852591515	2.19891247749329	3.01823204755783	4.03007316589355	5.21458661556244	6.61565914154053	7.63389003276825	8.60260961055755	10.0774344730377
40	4	0.25	0	0	1	1.02473630746007	0.00767131403612416	0.358637789039464	3.38960954303463	0.835850607156754	0.867096543312073	0.891041606664658	0.918856662511826	0.964218407869339	1.01934516429901	1.08032900094986	1.13839968442917	1.17573738098145	1.2125881165266	1.25404306530952
40	4	0.25	0	1	1	1.05851694819331	0.00973959107562231	0.63123564562033	4.63578618180795	0.855503338575363	0.885517281293869	0.912413385510445	0.941295510530472	0.991263166069984	1.05115008354187	1.11874094605446	1.18190344572067	1.22561429142952	1.26967522203922	1.3346625494957
40	4	0.25	0	2	1	1.16394037047029	0.0173887074431338	1.13357617685875	7.01166193816284	0.92173626601696	0.952487197518349	0.980588644742966	1.01424107551575	1.07394358515739	1.14996212720871	1.23628035187721	1.32411049604416	1.38703281879425	1.45505960583687	1.55306305527687
40	4	0.25	0	3	1	1.33926632768512	0.0406993927468534	1.4594409356381	9.21929541932993	0.978106442093849	1.022234120965	1.06396115422249	1.11598482131958	1.20507201552391	1.31797152757645	1.44132912158966	1.5764456987381	1.67360099554062	1.78795010745525	1.98320353865623
40	4	0.25	0	5	1	1.88618429740071	0.227930026954428	1.64840701164756	9.86597904773158	1.01613894581795	1.10870997309685	1.24307403564453	1.38587064743042	1.58685767650604	1.82713097333908	2.10623294115067	2.42537124156952	2.68353410959244	2.97115745544434	3.56293242692947
40	4	0.25	0	7.5	1	2.91844234743118	1.18615893077368	1.54467109110569	8.6908982105255	1.03396757602692	1.17585498690605	1.4610233604908	1.77186492681503	2.22188824415207	2.7591814994812	3.42543870210648	4.22002263069153	4.8367926120758	5.5043256163597	6.55595495223999
40	4	0.25	0	10	1	4.30669525333047	4.21707363940142	1.39343230996615	6.99811346102436	1.04160248041153	1.18493539690971	1.60119745135307	2.12207312583923	2.90240722894669	3.96531271934509	5.31598794460297	6.84893598556519	8.01960368156432	9.30572690963745	11.059440908432
40	4	0.25	1	0	1	1.02318317517638	0.00778357593931628	0.476078796591101	4.00992601529606	0.836398451328278	0.86509513258934	0.889593178033829	0.916557520627975	0.964398324489594	1.01694095134735	1.0762585401535	1.13567349910736	1.17531195282936	1.2149347037077	1.26095247745514
40	4	0.25	1	1	1	1.05967358496189	0.00915187078928972	0.569325810629519	4.08236541023912	0.862911494970322	0.889350201189518	0.916572964191437	0.945939922332764	0.993901446461678	1.05282044410706	1.11609607934952	1.18103827238083	1.22605540752411	1.2740891456604	1.32622552752495
40	4	0.25	1	2	1	1.16450433126092	0.016019289881969	0.824958423296292	5.09094615192223	0.927418828606606	0.955931733548641	0.979693794250488	1.01462831497192	1.07643017172813	1.15337258577347	1.23567855358124	1.32680585384369	1.38508922457695	1.43859203457832	1.51731062531471
40	4	0.25	1	3	1	1.33920410283804	0.0401549477375526	1.50166220269628	9.7525969591258	0.983363709449768	1.02623112201691	1.0697094142437	1.11759942770004	1.20604836940765	1.3186047077179	1.438835054636	1.57481218576431	1.67851282954216	1.79672224521637	1.96275887608528
40	4	0.25	1	5	1	1.89201347823143	0.21921972057543	1.72015449426951	10.5909572053516	1.02306041717529	1.14115560650825	1.27343271374702	1.40536890029907	1.60081669688225	1.83737778663635	2.10002738237381	2.40559692382813	2.67535545825958	3.00540211200714	3.52341794490814
40	4	0.25	1	7.5	1	2.97072523018122	1.15049119854323	1.43846642888589	8.2531537168751	1.02563343405724	1.16464842557907	1.48803265690804	1.84369562864304	2.3039470911026	2.82668888568878	3.45111083984375	4.23113679885864	4.90620920658111	5.5935210943222	6.52943248271943
40	4	0.25	1	10	1	4.39575486709476	3.86515702949926	1.2939677195929	6.72819204390776	1.03972486495972	1.20045704543591	1.61020460724831	2.27705292701721	3.13384038209915	4.11883592605591	5.33210098743439	6.77827320098877	8.02642908096313	9.26025986671448	10.6993271064758
40	4	0.3	0	0	1	1.02263135760427	0.00783528537358401	0.335689090548981	3.58596358705006	0.82494011759758	0.858187283575535	0.885361614823341	0.91612251996994	0.963416665792465	1.01800113916397	1.07736468315125	1.13845201730728	1.17464273571968	1.20805605053902	1.25199315190315
40	4	0.3	0	1	1	1.05813327096105	0.009435768894165	0.611291025488386	4.245514532554	0.862053220272064	0.890494218468666	0.914090532064438	0.941814547777176	0.991773217916489	1.04923337697983	1.11658176779747	1.18164845705032	1.22942816615105	1.27111974954605	1.32982336640358
40	4	0.3	0	2	1	1.16222219221592	0.0167666180976931	1.07379174357124	6.42519908331261	0.926419954895973	0.953911893069744	0.980893406271935	1.01256304979324	1.0745564699173	1.1476668715477	1.23107981681824	1.32262946367264	1.38856691122055	1.45551953613758	1.56605963587761
40	4	0.3	0	3	1	1.33514955008626	0.0401701813703621	1.52689034327524	8.94920608603489	0.982818447351456	1.02603674530983	1.06782056689262	1.11880108118057	1.20476514101028	1.30996370315552	1.43261027336121	1.57219926118851	1.67065238952637	1.79379022121429	2.01162657260895
40	4	0.3	0	5	1	1.88857630302906	0.233089522159549	1.83021626979845	10.7730650808801	1.01926725029945	1.12528624236584	1.2664589881897	1.40603942871094	1.59607103466988	1.81646651029587	2.09280961751938	2.42448754310608	2.7074617266655	3.06717334985733	3.6361533164978
40	4	0.3	0	7.5	1	2.93931625617743	1.27996505698954	1.70646760870562	8.75197370454183	1.03920638918877	1.19581502377987	1.51795539259911	1.81093771457672	2.23168677091599	2.74897754192352	3.4042227268219	4.25764384269714	4.9918657541275	5.83576411008835	7.0661477136612
40	4	0.3	0	10	1	4.3564996325314	4.91745956992021	1.64492104508737	8.10529555536972	1.02014529824257	1.1350849032402	1.54268211722374	2.10838484764099	2.90579289197922	3.94565558433533	5.29932498931885	7.0937846660614	8.49471530914306	10.1244546175003	12.1678570270538
40	4	0.3	1	0	1	1.02397973592877	0.00757407718079955	0.422910822987251	3.5574102932565	0.839494841694832	0.867928944528103	0.89319803416729	0.91995148062706	0.963452309370041	1.01838737726212	1.07666480541229	1.13796787261963	1.17639004588127	1.21022100150585	1.2538008928299
40	4	0.3	1	1	1	1.0591722846508	0.00963652154405001	0.569926670288097	4.00105077974145	0.86272153377533	0.889335989952087	0.91297872364521	0.942339086532593	0.992512390017509	1.05175298452377	1.11749011278152	1.18422312736511	1.23355347514153	1.27696063518524	1.33175860285759
40	4	0.3	1	2	1	1.16604356561303	0.0184308093774876	1.32106469675873	7.90851567940495	0.919348832964897	0.952922333776951	0.982469770312309	1.01510171890259	1.07488292455673	1.151347219944	1.23555374145508	1.32915807962418	1.39456312656403	1.46678419411182	1.59661900997162
40	4	0.3	1	3	1	1.33677172222734	0.0416751230560586	1.78347464231836	11.6671147210767	0.986938134431839	1.02565356194973	1.0652167737484	1.11647468805313	1.20577591657639	1.311703145504	1.43627089262009	1.56504117250443	1.67774057984352	1.79886978268623	2.02935486078262
40	4	0.3	1	5	1	1.8925930064559	0.239761048272844	1.88315963138276	10.8704179098095	1.01991630077362	1.12342359423637	1.2578423500061	1.40114485025406	1.60049510002136	1.82786023616791	2.09075105190277	2.41412723064423	2.72564153671265	3.11113612651825	3.72431765556336
40	4	0.3	1	7.5	1	2.96386570044756	1.26168754361984	1.71287783804815	9.35174983691159	1.03308170080185	1.15951300263405	1.45903823375702	1.83603514432907	2.28072583675385	2.79033553600311	3.41883254051209	4.23985962867737	4.97286887168884	5.84319437742233	6.89749449253084
40	4	0.3	1	10	1	4.44462051460147	4.54541115494376	1.71164325683979	9.13111800710019	1.01868890881538	1.16334274411201	1.64672868251801	2.32505555152893	3.11041134595871	4.056720495224	5.32744288444519	6.96981072425842	8.3620548248291	9.97121849060059	11.8722633075714
