# Supplementary material for: Quantification of Difference in Nonselectivity Between In Vitro Diagnostic Medical Devices
Source: Biom J. 2025 Jan 2;67(1):e70032. doi: 10.1002/bimj.70032 (PMC11695778; doi:10.1002/bimj.70032)
Supplement: Supplementary file 1 — Supporting Information [file BIMJ-67-e70032-s001.zip › Reproducibility resubmission v2/results pkf 22 10 2024 15 cores/simulation results relevant/6. simulation setting/ssr.csv]

n	R	M	replicate_id	mean	variance	skewness	kurtosis	1%	2.5%	5%	10%	25%	50%	75%	90%	95%	97.5%	99%
20	2	0	1	1.08949399390221	0.0686947946437296	1.31046711609943	8.39825895700205	0.645213487744331	0.698755633831024	0.742626333236694	0.799539220333099	0.90876005589962	1.05027008056641	1.2243535220623	1.42062600851059	1.5606812953949	1.70948356986046	1.92189293265343
20	2	0.05	1	1.20835632720561	0.0849134439277865	1.28294687440735	7.39865095818761	0.716092134051025	0.773240241833031	0.825627213701606	0.88811256980896	1.00614589814097	1.16599212929606	1.35825557984412	1.57855068978667	1.74748775656521	1.88409506615996	2.09008841900826
20	2	0.1	1	1.32642900295845	0.0988235974477172	1.05575187254679	5.12887244285739	0.777188870930672	0.849109407737851	0.903187678843737	0.97840079587698	1.10950376912951	1.27737486362457	1.49210130125284	1.73895750236511	1.90184783089161	2.08614793115854	2.32966141345501
20	2	0.15	1	1.44095312641763	0.12062016317133	1.20904122630099	6.4525534476397	0.853913005512953	0.924024132918566	0.98473520001769	1.05764645238221	1.20086384616792	1.39001387119293	1.62364514634013	1.88405176317692	2.07912037444115	2.24689383812994	2.51826324445903
20	2	0.2	1	1.57745283455086	0.145617797525943	1.21774145906221	6.72447753497824	0.92753667268753	1.00321554207802	1.07438442850113	1.1575056438446	1.31483130455017	1.52088632583618	1.77710844039917	2.06072595977783	2.26636267662048	2.47582312059402	2.77624703292847
20	2	0.25	1	1.70925735338125	0.170911222651351	1.15049818877018	5.85189236756536	1.00361976586282	1.08830076642334	1.16081458050758	1.25135428272188	1.42236547544599	1.64764719083905	1.92156680859625	2.23090087994933	2.46201417408883	2.68300962168723	3.00453655794263
20	2	0.3	1	1.84388615376338	0.189814208841079	1.04399708665302	5.18642944324204	1.08461178056598	1.18040466655791	1.26362298724055	1.35922092235088	1.53974323570728	1.77856455028057	2.08233086138964	2.41094127297401	2.62669123667479	2.86421195197105	3.21636985977888
20	2	0.35	1	1.99172641520488	0.227580477450476	1.06286291641991	5.30851112926178	1.16969417006224	1.2708105992116	1.36085492885113	1.46310561744869	1.65545843470842	1.91809208258986	2.25093080833554	2.60604776448012	2.87991547514498	3.12862320580333	3.50927042503953
20	2	0.4	1	2.14595482694697	0.266536935227953	1.1643643063907	6.14463270618041	1.25016991252899	1.35819024467468	1.46280147659779	1.58105561423302	1.78853792726994	2.06627813339233	2.41548390626907	2.80038953828812	3.09417996573448	3.35657815015316	3.75760085549355
20	2	0.45	1	2.29880427754184	0.298640015295075	1.05865919200202	5.25947981960673	1.35238263131231	1.46792419666424	1.57397913396359	1.68645911738276	1.91542806286365	2.21529127523303	2.59406805895269	3.00237706196308	3.29228142386675	3.57534593766928	3.99715017768443
20	2	0.5	1	2.46771524379775	0.347326372477468	1.15935517932718	6.36271037351237	1.46353395402431	1.5770210813731	1.69069766923785	1.82051463425159	2.05501145124435	2.38103717565537	2.78294152021408	3.22780956923962	3.53465338200331	3.85145207941532	4.28130148798227
20	2	0.55	1	2.62348728871244	0.376128981927221	1.05752480693469	5.6539396335736	1.53932096375972	1.68726439468563	1.79496738232672	1.9404433785677	2.20050783421844	2.53533060595393	2.94997812256217	3.41809150928259	3.75705315941572	4.06206712827832	4.48659325487614
20	2	0.6	1	2.81473241159058	0.486389857408938	1.40825086406142	7.45756203278562	1.6628038269043	1.81083516311646	1.93323792266846	2.06995338439941	2.33429447174072	2.70424560546875	3.1569075012207	3.692259765625	4.07754136657715	4.51223387145996	5.08372209777833
20	2	0.65	1	2.97197002564238	0.509349087441457	1.18286988644878	6.06369220235476	1.76541504069865	1.9034249634929	2.02510351569951	2.18748732867837	2.4788236059621	2.86852486073971	3.338625850752	3.87808331081271	4.27878198847175	4.68338250347972	5.20357633901239
20	2	0.7	1	3.15263835293794	0.566802064179394	1.14354079481669	5.81969514016205	1.87352637179494	2.02006865666807	2.14986818662286	2.31507892918587	2.62899680092931	3.0452165132761	3.54554732918739	4.12593209540844	4.51593173879385	4.94615803813934	5.51295601387024
20	2	0.75	1	3.35214904746711	0.636109865102404	1.06209024454356	5.57996471326079	1.94686093978584	2.12759354449809	2.28419390879571	2.45492875985801	2.78906030301005	3.24074079096317	3.78764948248863	4.37766893729568	4.7926909763366	5.22310978826135	5.71295528523624
20	2	0.8	1	3.53127555010021	0.712158185959818	1.09330119418418	5.45586630164533	2.10399318988323	2.26136311143637	2.40742592811585	2.60410937547684	2.93432706534863	3.40143323421478	3.98020793437958	4.63571261787415	5.0798496222496	5.45723676538467	6.0660227142334
20	2	0.85	1	3.74501350050379	0.806691310026102	1.26011852640476	6.75797660820439	2.20465252062678	2.38843555356935	2.55451611320675	2.77128458246589	3.12673652723432	3.61020937651396	4.20275885649025	4.89606440293789	5.37303750309348	5.81191978249699	6.54801113011539
20	2	0.9	1	3.92977836840189	0.896821555362101	1.21928274144146	6.37172519318342	2.32205083935261	2.51877984620631	2.68772612830997	2.89350229042769	3.27846760928631	3.78866870760918	4.42301857560873	5.12353441393375	5.65803817898035	6.16628522884846	6.9201021374464
20	2	0.95	1	4.15152866304246	0.979611037098254	1.17267251995802	5.99906758690065	2.45627011022866	2.67758461236209	2.85332103969902	3.06579318523407	3.4645001334697	4.0002920486033	4.65704449385405	5.44502825734019	5.9643901706636	6.49825497722626	7.23487224842906
20	2	1	1	4.34595837931633	1.05571521055015	1.10755551165846	5.66814163047186	2.59784468173981	2.80035730004311	2.98261657953262	3.19688284397125	3.62817913293839	4.18826389312744	4.89946532249451	5.66060762405396	6.2178721666336	6.69125542640686	7.4972304725647
20	2	1.05	1	4.60358067484687	1.18933139897517	1.18056412848654	6.32154416836065	2.74237757540047	2.97059239413962	3.18296811489761	3.39420398138464	3.83683347739279	4.44057130277157	5.19034380987287	6.00707816049457	6.5696226478368	7.10546695017069	7.86451403267682
20	2	1.1	1	4.81862120893693	1.33616117923784	1.16184066939257	5.96147213305826	2.85210163657665	3.07764108033478	3.29622935798764	3.54717640560865	4.01230063766241	4.64108948886395	5.41926585674286	6.31866742908955	6.92906082129479	7.55276888009906	8.3520957136631
20	2	1.15	1	5.05720995461672	1.47446059458552	1.19783561443369	6.20950707691287	2.98992581834048	3.25220276233182	3.46917697646469	3.72665557678044	4.21417363233864	4.87041291475296	5.69699575543404	6.58295054754615	7.28478491395712	7.98378743286431	8.85370163186193
20	2	1.2	1	5.29917850132835	1.62280708690678	1.19154958106789	6.18336704742427	3.11353906846047	3.39849378228188	3.65937161636353	3.90308375477791	4.40933577001095	5.09962225437164	5.97317042469978	6.9168830652237	7.6055274412632	8.29725435304642	9.26549583353997
20	2	1.25	1	5.51702813804057	1.68600779842145	1.01602875789513	4.87446451463077	3.24343659270555	3.52699364097789	3.78868699371815	4.07938291244209	4.6047757929191	5.31263865530491	6.20569008775055	7.18322271555662	7.93318946845829	8.57246982716024	9.53205539479852
20	2	1.3	1	5.78135473877981	1.91125287879684	1.25025455057885	7.43601563371622	3.44366719172597	3.72646580775082	3.95181803363562	4.26229777985811	4.82195445969701	5.577946408391	6.50421641528606	7.54563585102558	8.31852668374777	9.05846488574147	9.96829554562569
20	2	1.35	1	6.03821405913402	2.12216948901871	1.18509755209607	6.19306140839893	3.57910311888307	3.87097962693498	4.13538370198012	4.42792575702071	5.03105402581394	5.818009031564	6.80960743784905	7.88438770511747	8.73838404971361	9.52572284732014	10.6361923141569
20	2	1.4	1	6.27398565545655	2.21685769205084	1.15914235946443	6.16453818483578	3.74964144515991	4.04142154884338	4.29017218780518	4.60750743484497	5.22858624458313	6.06388526916504	7.06364833831787	8.17380683898926	8.97400566101074	9.82652681922913	10.8628036056519
20	2	1.45	1	6.54922372801784	2.41702044524606	1.2260301732156	6.82133705397838	3.92114392556846	4.23493893974274	4.49209132287651	4.83953050851822	5.47023998633027	6.30103439554572	7.38503269068897	8.53552997279167	9.33481311172247	10.1986607022434	11.3103157298297
20	2	1.5	1	6.84679213894531	2.725074467538	1.14898297283029	6.04624872018998	3.99108073487878	4.31980102322996	4.65079620480537	5.05462590605021	5.7082531042397	6.5839696675539	7.71724041551352	8.95883984863758	9.87777974456549	10.761567056179	11.952584668994
20	2	1.55	1	7.09664212091303	2.83592050600436	1.09033808180461	5.37081298519949	4.1682895550251	4.53696334956586	4.83530722741038	5.22990717539191	5.94596232969314	6.83127529844642	7.97574959300458	9.25255877548456	10.1856829914451	11.1655215860903	12.3894326179683
20	2	1.6	1	7.38442896057511	3.11464779254258	1.01298800309879	4.84884808139043	4.33423745365143	4.71837139374018	5.03631363761425	5.42940890264511	6.15302573442459	7.11410226821899	8.33958338737488	9.73182189321518	10.6003021650314	11.6016676713228	12.7848235276699
20	2	1.65	1	7.65771552221378	3.34237787548388	1.21721501936199	7.12467081530756	4.49596889763475	4.86499892200902	5.2376337191239	5.62538301075995	6.39917691111565	7.40597412720323	8.61353599339724	10.0094568248093	10.9706836381108	11.9608733808324	13.3309606145352
20	2	1.7	1	8.00142390128178	3.68991513365948	1.12455636251301	5.65171776991894	4.71915927545428	5.1391241094321	5.44268570610881	5.88496620637179	6.65534375622869	7.72103519976139	9.02850074529648	10.4452082523108	11.4786848241091	12.5934107391536	14.0197345913529
20	2	1.75	1	8.30476590360683	4.05965802484017	1.25360769797572	7.43782271641021	4.89132525634021	5.31177869215608	5.68421491906047	6.07844769693911	6.88719980232418	8.00649151206017	9.35873830877244	10.8820931084454	11.945993565768	13.002943617478	14.4456680234522
20	2	1.8	1	8.53020555976009	4.0289975443938	1.04762591913744	5.27765738840206	5.06623704776764	5.44602266073227	5.82890911102295	6.28854897689819	7.12572652578354	8.21773341178894	9.61574414730072	11.1055860500336	12.1871447296143	13.24954037714	14.6873685239792
20	2	1.85	1	8.85978779148734	4.48359215892305	1.14434633815477	5.73311444135059	5.25126494734883	5.69922772016376	6.08449294951558	6.54679522879422	7.37177572924644	8.5453307877481	9.97701760143042	11.5463157164454	12.7541802099198	13.9945391748995	15.565489113155
20	2	1.9	1	9.22270744371385	4.71910099775854	1.0722261757901	5.39629083652379	5.5024295768559	5.89609155061841	6.30408200585842	6.8281355085373	7.69611325517297	8.89554856002331	10.3628608721495	12.0136026625633	13.2714884192348	14.4046880945861	15.7685490288019
20	2	1.95	1	9.48551721219001	5.27141137343266	1.13501704593727	5.76436235282053	5.46612978982777	6.00141135972738	6.46541013810784	6.96605444031954	7.90667681381106	9.13116198435426	10.6779176872969	12.4185351231098	13.754299959451	14.9847884653509	16.4641449023396
20	2	2	1	9.85959937678277	5.60637506575031	1.07827167678318	6.0665843863387	5.69906385362148	6.19715879559517	6.68188548982143	7.21840660572052	8.20115178823471	9.5181035399437	11.1497682631016	12.9258671522141	14.1539978206158	15.3702395707369	17.1317286229134
20	3	0	1	1.05200779297054	0.025757308940284	0.57588137970988	3.90008466127847	0.727431567311287	0.779785597324371	0.819908386468887	0.863607984781265	0.939618900418282	1.03572589159012	1.14861083030701	1.26057143211365	1.33226287961006	1.40522990524769	1.4919720852375
20	3	0.05	1	1.16048566396835	0.0319478567452018	0.667853798490493	4.29376633310971	0.809606575633586	0.858018844015896	0.903202588811517	0.949999408274889	1.03612693078816	1.14349384859204	1.26701135873795	1.39392588150501	1.48176767514646	1.55406768491864	1.65748599628508
20	3	0.1	1	1.26910336300778	0.0378153491552614	0.6931350017227	4.51882580757277	0.877464245927334	0.936609739154577	0.985727198541164	1.04169852334261	1.1376085908711	1.25131494224072	1.38298197507858	1.51755611503124	1.60840065205097	1.7005729264617	1.83507911486626
20	3	0.15	1	1.38980106046793	0.0436765786113148	0.596531372396269	3.89531555611362	0.968380329690873	1.03095062954351	1.08524889574945	1.14408824978769	1.24485504765064	1.37081969842315	1.51594716846943	1.65670811930299	1.76146607334912	1.85741952034086	1.98273910968602
20	3	0.2	1	1.51662904855156	0.0534050629772705	0.642134479768007	3.97961220902694	1.06006680192947	1.12875164651871	1.17949672365189	1.24295884895325	1.3560866189003	1.49542988777161	1.65153762817383	1.81727691078186	1.93293790054321	2.03685844087601	2.16077228393555
20	3	0.25	1	1.64138196887448	0.0602782055761839	0.584953461685362	3.84083484208539	1.15092300064862	1.22494661714882	1.28145190421492	1.3490058388561	1.47275954950601	1.62005722522736	1.78850772790611	1.96128956973553	2.07651829347014	2.19655310735106	2.32363520748913
20	3	0.3	1	1.77728759265786	0.0719446952299147	0.560014594757996	3.83910149848761	1.2444145285368	1.32131691238284	1.38343154540658	1.4582572132349	1.58823305502534	1.75334351122379	1.93906393051147	2.12765567088127	2.24988425129652	2.37093938624859	2.49427356519699
20	3	0.35	1	1.91986534896795	0.0863729087142997	0.567952480015855	3.78291678343474	1.325915704	1.41700460045412	1.49072825458646	1.57439602647722	1.71593851402402	1.89107202395797	2.09655095770955	2.31256881800294	2.44986408899725	2.56396019071341	2.72629280230701
20	3	0.4	1	2.0655434194386	0.0993136364913336	0.628642261323908	3.99819483002206	1.44625925102234	1.52949978470802	1.60638935995102	1.69757780218124	1.84525318562984	2.03495849132538	2.25070980787277	2.47694566345215	2.62779529595375	2.76868499839306	2.94999463529587
20	3	0.45	1	2.21383904017198	0.114134225820534	0.65400402288816	3.90180927259123	1.54055424562991	1.64318524115905	1.72941476853192	1.82173181472719	1.97952663771808	2.17696541309357	2.409875414446	2.6516006385386	2.82997144940495	2.98655470936745	3.18829871694744
20	3	0.5	1	2.37230804885924	0.129733912681555	0.642898167563436	4.19431243387451	1.65846169576049	1.75692009553313	1.84055953323841	1.94579132348299	2.12509831041098	2.33939990401268	2.58762580901384	2.83378936350346	3.001180998981	3.16276003271341	3.3779085418582
20	3	0.55	1	2.52724179280421	0.145674354390583	0.602414597467652	4.01441825620768	1.76469457657039	1.87491829369962	1.96480625791103	2.07368698810041	2.26197843570262	2.49174463033676	2.75353993915021	3.02511610522866	3.20533380614221	3.35647477919608	3.57233764460981
20	3	0.6	1	2.69442759906769	0.169234488737247	0.674709254024172	4.04088032423434	1.90018356323242	2.00821405792236	2.10083177947998	2.2175085144043	2.40913997650147	2.65266723632813	2.93276702880859	3.22997286987305	3.43772026062012	3.60878217315674	3.87068697509766
20	3	0.65	1	2.86333840348488	0.187701824008676	0.599492156436695	3.75926538779419	1.99761190334558	2.12381573039666	2.22971654587984	2.35519094234705	2.56427889548242	2.82162388265133	3.1144283388555	3.43955267474055	3.64315472388267	3.84060373773426	4.06402403513789
20	3	0.7	1	3.03817879158127	0.213644083670508	0.662512213303042	4.31832600691898	2.12333013045788	2.25849229238927	2.36913721889258	2.49717531764507	2.71743871450424	2.99638239502907	3.31241774976254	3.62784221076965	3.85488621103764	4.05945561301708	4.34556842701435
20	3	0.75	1	3.22894705261067	0.244855986207242	0.700674027454676	4.14732538352407	2.26342159852386	2.41508254176006	2.51421541906893	2.6493033349514	2.88340392149985	3.1808635443449	3.51219249889255	3.86723019555211	4.10634874887764	4.34082658011466	4.63119343876839
20	3	0.8	1	3.41574240479422	0.270598319088434	0.73379289364808	4.88346563255817	2.3749239689827	2.52982847481966	2.66279212296009	2.81290928578377	3.06035510838032	3.36504844665527	3.72076765179634	4.06965863084793	4.31717381215096	4.57761165118218	4.94985960288048
20	3	0.85	1	3.60416556832841	0.299718293570171	0.619819085419129	4.04850788225883	2.49070114301741	2.66292240500078	2.81037885375321	2.96698090668023	3.22328708548099	3.55050193279982	3.93126132458448	4.31507042917609	4.57753983362019	4.84243766812235	5.14195001429916
20	3	0.9	1	3.80116341842896	0.328766128038897	0.625726465455864	3.93258371241405	2.64622413851619	2.81503132110834	2.96240771132708	3.13606997263432	3.41243288338184	3.74124807238579	4.13843677520752	4.5465260874033	4.8077140032649	5.0677015670836	5.45657171868086
20	3	0.95	1	4.01275889829607	0.370782233468578	0.704684527982057	4.35662030111882	2.79851822818816	2.98596616281196	3.12644260802865	3.31389748370648	3.6001044177264	3.94905698418617	4.35921650156379	4.80000731527806	5.10117347292602	5.3965532053113	5.73625321191252
20	3	1	1	4.22822019901276	0.423615239082912	0.645664688215908	4.04304342314745	2.9569410443306	3.12391031980515	3.28312368392944	3.46376240253449	3.77870345115662	4.15989708900452	4.62385022640228	5.07890315055847	5.38523790836334	5.66677167415619	6.04323952674866
20	3	1.05	1	4.42244340444203	0.455924812629634	0.666618178710344	3.9380222187178	3.10508513223231	3.28491300973296	3.45201601783186	3.63651860977709	3.95208681475371	4.35097105830908	4.81279661677778	5.30775228783488	5.64167422500253	5.96702326773107	6.33141515946686
20	3	1.1	1	4.63274859858549	0.501581743569983	0.645543224363038	3.91384257810626	3.22849359739423	3.43422945865989	3.61143259298801	3.80992325162888	4.14478970244527	4.56358073472977	5.03946360379458	5.55722934150696	5.91731604391337	6.24557947415114	6.6799536560297
20	3	1.15	1	4.85517907080125	0.555431937660507	0.66052308349984	4.22578240609865	3.38231910726577	3.59105989305675	3.77192559936643	3.97596461899579	4.34127944931388	4.78605427131057	5.28302944280207	5.81384290650487	6.18992173849046	6.53980506495387	6.91374307356775
20	3	1.2	1	5.10316740824747	0.61772227808716	0.628191308280767	3.91908205104779	3.54721864857674	3.7590583794117	3.95579151856899	4.18616509509087	4.56182395398617	5.0215748333931	5.57473438978195	6.12595918273926	6.5189519970417	6.86902761518955	7.27970425553322
20	3	1.25	1	5.3214785356611	0.669698467727169	0.687194818681627	4.26131213268915	3.74048450019211	3.92576146898791	4.12944204043597	4.35945115797222	4.76040047686547	5.24897152930498	5.79470182210207	6.39491317123175	6.78196448162198	7.11888730712235	7.62083687178791
20	3	1.3	1	5.57569127435356	0.745763961262677	0.70488820663781	4.14321123257608	3.88384788571596	4.12780770953	4.33292997398972	4.58391955351829	4.98106302708387	5.48740429103374	6.07266334891319	6.69502596449852	7.11503126436472	7.56407515931129	8.0883054802537
20	3	1.35	1	5.8256724634227	0.813158720334539	0.667120820251273	4.43235727271054	4.03697687944025	4.31034617030248	4.52759409429133	4.77576705230773	5.20562352675945	5.73767920210958	6.3525006224215	6.99537882554531	7.39266453969479	7.84214448153228	8.3145344222635
20	3	1.4	1	6.05413347167588	0.875162728507614	0.798027208543853	5.16619997261578	4.21301708335877	4.50140631008148	4.71686634063721	4.98346081924439	5.41575027465821	5.94608436584473	6.59213127136231	7.23579537963868	7.69695055389405	8.15513983154297	8.76509998626709
20	3	1.45	1	6.32566972881769	0.945339029153096	0.64803666526858	4.05512959849167	4.40963542265743	4.70098250285536	4.92097371054441	5.19044411911071	5.64883424442262	6.22516995474696	6.89628389120102	7.58622898441553	8.03332361061871	8.50627049652487	9.09362743777931
20	3	1.5	1	6.56691856835038	0.995522936689993	0.583420557587187	3.77626743301953	4.58262216299772	4.86316944472492	5.10917766019702	5.3891845792532	5.87970120832324	6.45900815725327	7.17997793108225	7.86679983139038	8.33317954093218	8.77246465533972	9.31688343733549
20	3	1.55	1	6.8462781131967	1.10665068145683	0.568984172890437	3.82723794432671	4.69054732540995	5.02870856158063	5.30738613776118	5.59590558046103	6.12223712995648	6.74690085634589	7.47909261882305	8.20711860251427	8.69630680918693	9.17202396427095	9.74054318440855
20	3	1.6	1	7.11150483788228	1.16397492769368	0.627693753795539	4.00995450318833	4.94962205102444	5.28361782300472	5.5514419927597	5.8558553750515	6.37336476922035	7.01030212640762	7.74269600629807	8.50274263238907	9.05331028556824	9.53459515678882	10.0849133052349
20	3	1.65	1	7.39755367595491	1.26250050063739	0.610815326881141	3.97010085008487	5.15278781707734	5.48145864881575	5.78322276891768	6.09648075313866	6.61603236824274	7.28638722598553	8.05760827988386	8.86370614334941	9.38422131492198	9.90391671006381	10.5002595313698
20	3	1.7	1	7.67759609903455	1.39507857533651	0.634721042842488	4.01024666101088	5.32176215343475	5.67379050448537	5.95591552099586	6.30149372380972	6.87182881012559	7.56138421297074	8.37477036237717	9.21674561440945	9.79187319374084	10.317981813848	10.9208203352094
20	3	1.75	1	7.97642946217433	1.46511843952586	0.609099812131917	3.90284522053845	5.51750412620604	5.90949075510725	6.23459704481065	6.55787449926138	7.13727160356939	7.86340537294745	8.69509566947818	9.54680575579405	10.1507644638419	10.6805181158707	11.4090512949228
20	3	1.8	1	8.26975123529911	1.60656035236307	0.729378754103453	4.3758291484164	5.76835305213928	6.1012013361454	6.43152068376541	6.79612096786499	7.41089204788208	8.13144732475281	8.98548953533173	9.89673296165466	10.5368177986145	11.1190577602386	11.8917382768631
20	3	1.85	1	8.54228931352303	1.68169981792607	0.623763385779949	3.91260434750935	5.95633277202845	6.35888744499162	6.65244608784467	7.0171968100816	7.64910128530115	8.41524948969483	9.31557637922466	10.2135591658652	10.8555550045073	11.47717954427	12.3044611415684
20	3	1.9	1	8.85291576049197	1.82812685570965	0.683128934674691	4.37466675921776	6.20259500962496	6.58144624522329	6.90996888807416	7.27675759094954	7.90494782984257	8.72784999549389	9.64917275756598	10.606615596056	11.2411016492248	11.8677605930567	12.5968842601061
20	3	1.95	1	9.15863399871214	1.94265563260435	0.57856345897627	3.80303049107623	6.41264442224056	6.77476206972823	7.12870265222341	7.52358070294559	8.17645706504584	9.03474375844002	9.98250056505203	10.9857863563597	11.6202219760865	12.2337769480646	13.0985868585199
20	3	2	1	9.51130402303934	2.23120453230985	0.709965088156223	4.20215918681739	6.6118833053112	6.98439176827669	7.34375406503677	7.78618057966232	8.48183530569077	9.35827499628067	10.375496327877	11.4385689496994	12.2352527797222	12.9483769208193	13.7223079526424
20	4	0	1	1.04009388602376	0.0158702870536151	0.481155724580273	3.88106007091075	0.77160804271698	0.815123680233955	0.851672953367233	0.889949840307236	0.954369261860847	1.0310680270195	1.11564379930496	1.20311194658279	1.25886744856834	1.31499471962452	1.38528164744377
20	4	0.05	1	1.14661421602777	0.0192988458695963	0.469293033188018	3.66474831882666	0.854433622866869	0.899212353464216	0.937238304287195	0.979138823747635	1.05289043873549	1.13497532710433	1.23106875747442	1.32795770984888	1.38743362864852	1.45580569841713	1.52824840968847
20	4	0.1	1	1.25900903830588	0.0231532853911619	0.501754631626543	3.79716388367632	0.939122817730904	0.988349089890719	1.03338661840558	1.07907888501883	1.15527901887894	1.24525384128094	1.34922977805138	1.45761968779564	1.52635291165113	1.59158926105499	1.66370849689245
20	4	0.15	1	1.3766645516528	0.0276348066427727	0.510205794969353	3.75766533670139	1.03357343836278	1.08569371534511	1.13014572256804	1.17936585555971	1.26349693775177	1.36311907485127	1.47764387741685	1.59421973070502	1.67127870966494	1.73890108641982	1.82929078361392
20	4	0.2	1	1.49617695272827	0.032920960900996	0.503457295525854	3.78701635696547	1.11624540281296	1.17805924201012	1.22481692361832	1.27844030284882	1.37206209182739	1.48354242324829	1.60620293140411	1.72755421257019	1.81273136901855	1.89316054344177	2.00807808494568
20	4	0.25	1	1.62333668687381	0.0371188010936736	0.452044468131215	3.55188926077659	1.22373076621443	1.27961718477309	1.33132486604154	1.38988841325045	1.48905308451504	1.6112444922328	1.74157917499542	1.8742099031806	1.95956396870315	2.04260257072747	2.13949415460229
20	4	0.3	1	1.75265830246919	0.0436684685382427	0.453453396318201	3.67759890365117	1.3057009745121	1.38086178022623	1.43852317401767	1.5005897025466	1.61132960900664	1.73827946603298	1.878442042768	2.02199877917767	2.12104233282804	2.21127724885941	2.32077478408814
20	4	0.35	1	1.89209715125822	0.0520726748310201	0.519468386358753	3.79787700473569	1.41607385396361	1.48800633422658	1.55372205231339	1.62433090589941	1.73608072523028	1.87369902223349	2.02777221187949	2.18612470722199	2.30355129057169	2.40390237571299	2.5240894705832
20	4	0.4	1	2.03141347463918	0.0595180387490427	0.455977622491745	3.71063941478399	1.52031472868919	1.59708298164606	1.66421999430656	1.73920482969284	1.86553338110447	2.01661636590958	2.1792238843441	2.34402694368362	2.45420874118805	2.55832386946678	2.69607103853226
20	4	0.45	1	2.1814577657273	0.0681195869837351	0.411630387962145	3.49460713775627	1.62780447367132	1.71210932787135	1.7857378904447	1.86781566037238	2.00144871205091	2.1651346950233	2.34021741718054	2.52050873813033	2.63829290096462	2.74804797820747	2.89206914850473
20	4	0.5	1	2.33919540122598	0.0792652184213557	0.434122330866585	3.46757898664885	1.74584267422557	1.83717853501439	1.91921379044652	2.00602420270443	2.14638958498836	2.31652723252773	2.51114939153194	2.71297025084496	2.83195935934782	2.95009802654386	3.09152588546276
20	4	0.55	1	2.49366714081669	0.0890449445933947	0.420377190188855	3.65011791724333	1.86549232938886	1.96648607095704	2.04291086099297	2.13623060269654	2.29134946852922	2.47107669457793	2.6727484858036	2.88502894577384	3.0061651250571	3.13064736221731	3.29665387934446
20	4	0.6	1	2.66513225952149	0.10006641832381	0.481861842146205	3.87262123415396	1.98029667053223	2.0998391418457	2.19519689941406	2.29013958740234	2.45229953765869	2.64420745849609	2.85220413208008	3.07206762695313	3.21718649291992	3.35561141204834	3.5376888092041
20	4	0.65	1	2.83231013549709	0.114755090868449	0.469062166169475	3.64406006243289	2.1259272099182	2.23122910258546	2.32529444917291	2.42946863655746	2.60061610266566	2.80359365791082	3.04209129139781	3.27196557354927	3.42554497025907	3.56777137007564	3.76187756955028
20	4	0.7	1	2.99903608373445	0.12842039970098	0.453055800830988	3.72066868716315	2.23561676064134	2.35302717065811	2.45866622322798	2.57147602504492	2.75476651057601	2.97494513094425	3.21642488896847	3.45909274089337	3.62233958518505	3.77951779183745	3.96481131769419
20	4	0.75	1	3.18207192568183	0.143337243419183	0.429479998419342	3.50287129248935	2.38216716643423	2.50722894473001	2.60865860357881	2.73090218342841	2.92348702531308	3.15458903089166	3.41098517738283	3.67786214202642	3.84237591028213	4.01331280488521	4.19389483116567
20	4	0.8	1	3.37270449832821	0.166824102893729	0.502603272116482	3.85014366155601	2.52224717810154	2.65864087933302	2.75642377924919	2.88316282868385	3.09897481441498	3.33999588489533	3.62103933334351	3.89836207294464	4.07065122413635	4.27905730676651	4.52638200316429
20	4	0.85	1	3.55461235156341	0.187151803718466	0.593324154967181	4.12760510282005	2.67270182549357	2.80100636932999	2.9172882316187	3.04498566845059	3.259724246189	3.52078774482012	3.80810034014285	4.11167830163241	4.31721943448484	4.51389758556336	4.77489698632956
20	4	0.9	1	3.74645049049193	0.20008266030365	0.608357263363477	4.33200494946738	2.8131437545836	2.97074403689802	3.08283513253927	3.22328786557913	3.44441869184375	3.70882175147533	4.0064780947566	4.32239399909973	4.52992759555578	4.74263021209836	4.99854400458336
20	4	0.95	1	3.96506691848418	0.222873636703134	0.456778100819069	3.72598764673324	2.9783209708795	3.12097227553278	3.2505848493129	3.40241034847498	3.64404565259814	3.9314129948616	4.24746598519385	4.57221935158968	4.78952130348981	4.9976724870801	5.2587662910372
20	4	1	1	4.1595627354145	0.249243530176888	0.47406772657094	4.08016603029286	3.09638844966888	3.2652438044548	3.41227512359619	3.56569094657898	3.8206934928894	4.12639808654785	4.46108531951904	4.80503458976746	5.03064002990723	5.21918423175812	5.46933672904968
20	4	1.05	1	4.37061963256375	0.273534677373258	0.432110715335488	3.46189566648917	3.26325308207572	3.43496334179863	3.5856501276195	3.74817935311794	4.01289503205568	4.32638886645436	4.68623190671206	5.07070863926411	5.29229353913665	5.50270146591961	5.74773058830202
20	4	1.1	1	4.57752641494471	0.295305581392707	0.46214514634393	3.70354656303204	3.42858610344529	3.60163081271946	3.76163357162476	3.92299861711264	4.21429427951574	4.53564539909363	4.90225698798895	5.28421298182011	5.53927096027136	5.78506779509783	6.01657934736014
20	4	1.15	1	4.79614288909945	0.332697426878475	0.39689052287354	3.51068270570615	3.54012023795396	3.74407671105117	3.92687967095524	4.10382655228675	4.40396115574986	4.75147151738405	5.14741273671389	5.5460145663321	5.81072955769301	6.04291197160632	6.32405456320942
20	4	1.2	1	5.03670954947353	0.368450593672928	0.562728787408546	4.21327260949131	3.75183895618916	3.97204961413145	4.14296975469589	4.33263807630539	4.62591988027096	4.9875345826149	5.39161860585213	5.81659955120087	6.11170500802994	6.36517009544373	6.68844665522576
20	4	1.25	1	5.26496541020572	0.395103472270779	0.486630458780525	3.66553395258486	3.96946879226714	4.16483791815117	4.3366686925292	4.51457653865218	4.82903302554041	5.2108600884676	5.64453395828605	6.08932243287563	6.36640179902315	6.62703167684376	6.95582591637969
20	4	1.3	1	5.50292858129334	0.433083823783311	0.479919577705901	4.02105943808914	4.08326301932335	4.31761306400597	4.51613784345984	4.71305042654276	5.06409551903605	5.46351903617382	5.89981576234102	6.33501162016392	6.65375030684471	6.93308887007832	7.30318822977543
20	4	1.35	1	5.73422729102209	0.477067771659878	0.490390095295793	3.77290815046503	4.30727117280513	4.5269852347374	4.70341673267633	4.9078402992636	5.25617282640189	5.68255925893784	6.15279686123133	6.62174320858717	6.94517518380285	7.22736098121852	7.61606783890724
20	4	1.4	1	5.98898833940506	0.501562211883234	0.458689271659288	3.69820430723515	4.47920505752564	4.73206911849976	4.92759319496155	5.15504326629639	5.49967303276062	5.94000308990479	6.4133811378479	6.9146188659668	7.2351255569458	7.54230294799805	7.84718366088868
20	4	1.45	1	6.24373668491209	0.56034822268558	0.501848357462115	3.74760633683412	4.70216141703129	4.91679075320438	5.12938618505746	5.35569839788974	5.72824157077819	6.19011748045683	6.69652990341187	7.2082446512878	7.55832678841055	7.85597023008019	8.30509228841961
20	4	1.5	1	6.50646100860089	0.604596945166161	0.553324419142373	4.00111799513737	4.87250372767448	5.13114056549966	5.35046566277742	5.59339750558138	5.98110714927316	6.43891505897045	6.96700792759657	7.50644668936729	7.86506742238998	8.21766240522265	8.7211018204689
20	4	1.55	1	6.76356226497844	0.655791484504396	0.468931729739397	3.67891399274097	5.05972539537549	5.31732780592516	5.54975964481384	5.7872121168673	6.21184544160962	6.70681741520762	7.2445634047687	7.81432800990343	8.21382957516611	8.53599135775119	8.97156495428681
20	4	1.6	1	7.03328081908822	0.709737755675536	0.475292793574889	3.84137159483743	5.19974398829937	5.53264989203215	5.76561247098446	6.02979071187973	6.46428261697292	6.97949308872223	7.53713876605034	8.11523752164841	8.517390614748	8.8725684170723	9.30813543319702
20	4	1.65	1	7.30223681530878	0.754030304809213	0.427202859604956	3.60755746167593	5.44820025414229	5.75390449142456	6.0062579004392	6.26621938724816	6.7141799287498	7.23548030257225	7.83912582710386	8.42358988073469	8.83225912600756	9.209302539289	9.60548677160144
20	4	1.7	1	7.57036995303065	0.840756948091378	0.476285686977866	3.70803124419402	5.62813386184573	5.9294835279733	6.20306762883067	6.49293538427353	6.95332046225667	7.49739537477493	8.11640256643295	8.76923332357407	9.18485630518198	9.59576741856337	10.0370073224187
20	4	1.75	1	7.86142419438511	0.897485420337986	0.513728998285754	3.80855596834256	5.93239267133176	6.20103371627629	6.4431567683816	6.72850054949522	7.21016481239349	7.78124802932143	8.44090820290148	9.07932360097766	9.51266599521041	9.90195920839906	10.4938253384829
20	4	1.8	1	8.14247087532711	0.969645823140149	0.415029744808769	3.51251028467347	6.07106872358322	6.36436246442795	6.65697124099731	6.94985869216919	7.476405813694	8.06833466529846	8.7398112487793	9.42979255485535	9.87072217941284	10.269692946434	10.7992687587738
20	4	1.85	1	8.4583790123165	1.0275293733889	0.476691966227872	3.82404465116203	6.33345833188444	6.638380853232	6.93504502815753	7.26434159360826	7.76052436094731	8.38709730684757	9.07652779921889	9.75304176083207	10.2339638219029	10.6967758992612	11.1627151932657
20	4	1.9	1	8.72505003555793	1.11590850047876	0.504163067869844	3.88744480749443	6.6039148021102	6.86826398086548	7.15435574489832	7.46887055689097	8.00272165611387	8.63851876914501	9.3749128895998	10.0907687681913	10.5862476373315	11.0399896429777	11.4359871675372
20	4	1.95	1	9.0631630046187	1.18609503946858	0.507432920288696	3.81992337665269	6.77253258142322	7.16907062937692	7.43827953515202	7.75880888970196	8.32390864703804	8.97597242489457	9.71767372943461	10.4601250877976	10.9867286438942	11.4821360557899	12.019094333145
20	4	2	1	9.33811648857593	1.26136619280875	0.465473376098442	3.73061972870538	6.98465100646019	7.34399459213018	7.64003647863865	7.99376403093338	8.58197356760502	9.24702662229538	10.0164590477943	10.8016210198402	11.3003244638443	11.7559309244156	12.3710801231861
25	2	0	1	1.076643792063	0.052011286136113	1.02383368412578	5.58885138338781	0.675052299499512	0.722717355191708	0.767686593532562	0.820038014650345	0.916368961334229	1.04608392715454	1.20220410823822	1.37110679149628	1.49171901345253	1.59292652010918	1.75820700645447
25	2	0.05	1	1.18411935981095	0.0617596763937728	0.901247280625281	4.56339794090131	0.736699820812047	0.791610428821296	0.842763958141208	0.901959862500429	1.01035564329475	1.15187923327088	1.3215503333509	1.51081045800447	1.64082925669849	1.7581662190631	1.93811285288036
25	2	0.1	1	1.29863104555935	0.0735865627857335	0.953540290503583	5.02523283798003	0.806839199852944	0.874926899507642	0.92414150851965	0.988443760335446	1.11065492033958	1.26398014783859	1.44843212902546	1.64768325030804	1.79021122938395	1.92691547057033	2.11080660879612
25	2	0.15	1	1.42559898146738	0.09433054146667	1.03805907078631	5.3829582560259	0.878090859632194	0.954056785564869	1.01294076956064	1.08793826502562	1.21306902710348	1.3793208116293	1.59115571178496	1.82244983309507	1.99393546006083	2.16259567392617	2.35599101749063
25	2	0.2	1	1.55044666277504	0.112800447858621	1.13391570082637	6.48698866727449	0.972490081214905	1.03451773023605	1.09817285871506	1.17715854549408	1.31750194787979	1.5036067199707	1.72993143081665	1.98350635528564	2.1635915594101	2.33619349050522	2.5757396232605
25	2	0.25	1	1.67996542016044	0.126651005882424	1.01914929439384	5.4106124149662	1.04370587412268	1.12486169207841	1.19628173299134	1.28075307235122	1.43069566693157	1.63192180916667	1.87565884552896	2.13848162442446	2.33131431974471	2.50549464020878	2.7267999779433
25	2	0.3	1	1.82151285633129	0.145990282691161	0.988154190195138	5.09841763081782	1.14787492288351	1.23379752807319	1.30229930830002	1.38617254465818	1.55347112327814	1.77239250838757	2.03024438619614	2.31693595373631	2.51950682705641	2.72284247168899	2.96025918437243
25	2	0.35	1	1.96692052396032	0.175206152859915	0.928431219862493	4.72544509833205	1.22474530827552	1.32185189146176	1.39065063326061	1.4912174782455	1.67132205717266	1.91064488098025	2.19943810634315	2.51364345699549	2.73582031466067	2.93943012095243	3.22619998674095
25	2	0.4	1	2.11797571926928	0.205069182742801	0.986598715832839	5.18568488026952	1.31796977272034	1.42462663966417	1.50477350616455	1.60470741724968	1.79982930719852	2.05816182613373	2.36744583249092	2.71175811719894	2.94380995869637	3.16248851513863	3.4306516784668
25	2	0.45	1	2.25566421573739	0.22166054321975	0.927143876144866	4.82793029908942	1.4116873573482	1.52104726943374	1.61081516902149	1.72221699750423	1.92522874224931	2.1940144045651	2.51751076236367	2.86752171370387	3.11615833038092	3.36417184962332	3.6210772741586
25	2	0.5	1	2.4223668564029	0.260778971137834	0.962971216708759	5.05102448429954	1.51370901077986	1.62577735483646	1.71697054356337	1.84415359944105	2.06828218325973	2.35464933514595	2.70137996971607	3.07909116446972	3.33721070587635	3.60264984816313	3.94803364098072
25	2	0.55	1	2.59559411229402	0.306907875329198	1.10440544976282	6.05338532628245	1.62522704133987	1.74668742363527	1.84808593477309	1.97655625340343	2.21280819088221	2.51705497205257	2.8924350002408	3.31248130604625	3.58200171928108	3.84426219233125	4.239374545151
25	2	0.6	1	2.75414185186005	0.335025783150625	1.00856162625844	5.35933436098494	1.73419037780762	1.84255192565918	1.96393406677246	2.10177098083496	2.35205802917481	2.67761184692383	3.06886283874512	3.49357592773438	3.80802381896973	4.11767050933838	4.51724372558594
25	2	0.65	1	2.92436306633949	0.383547997321512	1.04571796739903	5.4457610100459	1.84248844531327	1.97106285015866	2.0915235548839	2.23004390050471	2.49613049592823	2.83731558188796	3.2580859516561	3.72269977194071	4.05194167175889	4.35973396526277	4.82912291799188
25	2	0.7	1	3.11073169662252	0.43339500671003	1.00892213081536	5.24388891823225	1.95377011188865	2.08941257919371	2.21833702421188	2.36881633776426	2.64853923335672	3.01787857115269	3.46612606316805	3.96275136351586	4.30805180752277	4.64519750759006	5.04859101142884
25	2	0.75	1	3.29336237629876	0.47980877693758	0.910866346332758	4.60715777783455	2.09107423976064	2.22389640668407	2.35917192269117	2.50690481439233	2.80053795874119	3.19265448302031	3.68407252803445	4.20628260374069	4.56134987175465	4.89786279425025	5.42367485806346
25	2	0.8	1	3.48460061229587	0.543573580789731	0.956941362303841	4.91063213587007	2.17565500516892	2.3346442347765	2.47412448728085	2.64785678815842	2.97476353883743	3.38388122320175	3.88091954112053	4.44824778556824	4.84050774121285	5.20156705498695	5.673789849329
25	2	0.85	1	3.69001652815128	0.613066674691971	1.01145169202795	5.31602304423995	2.31596221355349	2.48263827073202	2.63166990192235	2.81022795724869	3.13919160876423	3.58687376350165	4.1224975014478	4.71159927067161	5.11667935608327	5.47657748461515	6.01018155332506
25	2	0.9	1	3.89753779032654	0.700902576398864	1.02124799364656	5.03620500976162	2.43738067568541	2.61563849583268	2.77001593011618	2.95943122643232	3.31013388618827	3.7905682528019	4.34483748704195	4.95449567747116	5.43132896643877	5.88764540290832	6.49460518912077
25	2	0.95	1	4.08626593557935	0.735441954055477	0.930266866071402	4.72784410638483	2.552680758968	2.73706113868207	2.91613433749974	3.10853813369572	3.48451360031962	3.9695857322216	4.55779716722667	5.19943815028668	5.67004662148655	6.10108722046763	6.68878416981697
25	2	1	1	4.3149795873642	0.842099238398262	0.948468126958594	4.84317965095681	2.70570669174194	2.88699346184731	3.05897812843323	3.26805753707886	3.6738144159317	4.18418073654175	4.82475137710571	5.51089506149292	5.98143439292908	6.43202633857727	7.08835133552552
25	2	1.05	1	4.51621170618199	0.911730692337923	0.939312728802842	4.78058797301914	2.8176586787045	3.02872161167487	3.21714473094791	3.42546276938915	3.84570465356112	4.38809095203876	5.05068293377757	5.74639525905252	6.25257023575902	6.72527161749452	7.36700549785197
25	2	1.1	1	4.77835879528374	1.0276229356717	1.00273705223573	5.2019915074314	3.00970193848014	3.22043049184978	3.39573803007603	3.6244187284112	4.06548780709505	4.63411038637161	5.33853132784367	6.09339032793045	6.60418910712004	7.12692659121752	7.78958142489195
25	2	1.15	1	4.97806025378201	1.10869251706445	0.953270330620432	5.26192145260907	3.09213449637294	3.32495440177992	3.52365268695355	3.77362328617275	4.23534202374518	4.847867462039	5.57985903024674	6.32456623598934	6.8452888545245	7.37733900083602	8.11706980237365
25	2	1.2	1	5.21113482071304	1.19383557935455	0.952144904486913	4.74597887695128	3.24849305279255	3.51574560725689	3.71517564785481	3.96993539047241	4.45606697380543	5.06212103128433	5.80442761421204	6.64957853126526	7.18758608531952	7.81139837527275	8.50806124458313
25	2	1.25	1	5.42950400586594	1.29353908486542	0.913656559963746	4.62202383544665	3.38952490713447	3.64348786426708	3.87690858822316	4.13535068370402	4.62582448683679	5.29608141258359	6.06366023048759	6.8855972327292	7.48033616133034	8.13318554721773	8.89132711999119
25	2	1.3	1	5.68781336363527	1.44473090582594	0.958841348664683	5.03884003619391	3.55856637907624	3.8263260974139	4.04833616280556	4.31963412100077	4.84626120328903	5.53128200113773	6.34846564769745	7.26492003571987	7.90719366234541	8.50265219575167	9.23707851068974
25	2	1.35	1	5.93540215067415	1.57668082119185	1.09482522377848	6.03098019474233	3.7479655185625	4.01803203025088	4.26149592193216	4.52990128917992	5.04857466142625	5.77178415879607	6.61482224933803	7.55862042418123	8.23132188294828	8.84808086045831	9.7788247171402
25	2	1.4	1	6.22043296476746	1.75765636823415	0.97448424473773	5.078513355185	3.84350089073181	4.15449755859375	4.40647429847717	4.71079189682007	5.30409502029419	6.04237609863282	6.95471391677857	7.93584132385254	8.70544497299195	9.31426032829285	10.1175038223267
25	2	1.45	1	6.46050802845877	1.85413483336162	0.959201379180794	4.9942381319063	4.05148614674956	4.34185179487616	4.60262593548	4.90885289172828	5.50684306561947	6.28011482357979	7.19411722294986	8.2538940948546	8.98166929894686	9.60905941230804	10.4570256770909
25	2	1.5	1	6.70704987714067	1.99434689839405	0.92032784751464	4.88948654163722	4.16247310489416	4.48683461174369	4.76814216002822	5.09998675435782	5.7094156742096	6.52204230427742	7.50049594789743	8.54559704661369	9.27200093865395	9.99589828774332	10.8523026555777
25	2	1.55	1	6.98731145587226	2.25207565149718	0.940944924935343	4.87276432040812	4.30630118375122	4.63162064580247	4.94566428161413	5.29348314853013	5.94816436093301	6.78894932404161	7.81617548368871	8.91881044828892	9.70302219991386	10.4595193061158	11.4874163692385
25	2	1.6	1	7.26216014475656	2.34131024520288	0.887431537751374	4.44351809166547	4.51791781525612	4.86194311904907	5.14212100255489	5.51239562821388	6.18542976021767	7.0592400765419	8.08768425822258	9.26780796098709	10.0400267417431	10.9223343738317	11.837688547802
25	2	1.65	1	7.54425110687003	2.56050992845153	0.994317444482936	5.25412001605994	4.69891511158049	5.0315594731383	5.35176491087675	5.73126476529241	6.43718444205821	7.33951049670577	8.42096680544317	9.56449507027865	10.4429585778266	11.3264936907589	12.383584628281
25	2	1.7	1	7.85446483414436	2.73177227246764	0.898568666434771	4.58831941357707	4.91965018749833	5.25248388804496	5.56415480464697	5.96293035560846	6.70066755384207	7.62728579878807	8.78227750629187	9.98399318003655	10.8457437744141	11.680348538965	12.8527901230931
25	2	1.75	1	8.14823672273755	3.10215722109641	1.08779217171552	5.99086192384875	5.10039083644748	5.45307895345613	5.78227027934045	6.15293134525418	6.92259641736746	7.91169485449791	9.09413016960025	10.419182472676	11.3940618168563	12.2733413616195	13.4347237312049
25	2	1.8	1	8.41908491712284	3.18169784754442	0.970984853500822	5.11468538236282	5.20674710016251	5.63674057722092	5.98998814821243	6.39704075908661	7.17946280241013	8.1707010269165	9.41297525405884	10.7310016822815	11.647833647728	12.5706466379166	13.7400653003693
25	2	1.85	1	8.72489041206926	3.40406861978709	0.935536640397162	4.70559336816361	5.41567661937475	5.83585635301843	6.21790129731596	6.63328002811968	7.436437176615	8.47472593232989	9.71650594130159	11.1160832221806	12.1226100566983	13.0406023453474	14.3403068902642
25	2	1.9	1	9.01251592451787	3.46998864331743	0.914041464951994	4.71267050627356	5.70376529715061	6.08015215927363	6.43385835999251	6.88877610629797	7.70786953389645	8.77112056016922	10.0482914713025	11.4348542357683	12.3995102720261	13.3480660550594	14.5989524579048
25	2	1.95	1	9.34583952990069	3.93173372833493	1.11914684415706	6.49639116099785	5.89294795929939	6.30266582231596	6.66056042298675	7.13191255579889	7.96207381289452	9.0620174998045	10.4075074634701	11.8924268307686	12.922770165354	13.9244573720321	15.2309706746697
25	2	2	1	9.68603086478412	4.24197697088525	0.995642658426675	5.19372760160897	5.9931661516428	6.47660975754261	6.86331879794598	7.35410084724426	8.26425196230412	9.40870589017868	10.7930054962635	12.3681845068932	13.4243659436703	14.525123950839	15.9064727461338
25	3	0	1	1.04446512328386	0.0206959615916351	0.528611694924016	3.58655409599414	0.757303425073624	0.7979173630476	0.831508347392082	0.874893152713776	0.944736286997795	1.03094148635864	1.13291257619858	1.23516925573349	1.30010631084442	1.36107853651047	1.43630824923515
25	3	0.05	1	1.15087683006464	0.0241239317925927	0.523606089678882	3.54380697832887	0.841425251099467	0.884568014200777	0.923705667234957	0.96607845108211	1.0413837647438	1.13741371527314	1.24499735824764	1.35555267262459	1.42706811493635	1.48989342004806	1.58111730986238
25	3	0.1	1	1.26400124776864	0.0305509091974976	0.589739759755506	3.84364719334788	0.914326532042027	0.963892450153828	1.00642882972956	1.05882007336617	1.14560231685638	1.24609564483166	1.36733807444572	1.49057375812531	1.57635361927748	1.6506993944943	1.74725270609856
25	3	0.15	1	1.38187185169315	0.0360179777103956	0.626104407049486	3.9463070230862	1.00562196811438	1.06131576916575	1.1058712823391	1.15954796302319	1.24893472671509	1.36242184877396	1.49544257327914	1.62836465349793	1.71970301170647	1.80408690042794	1.91604556734264
25	3	0.2	1	1.50379686324406	0.0421425930596961	0.619496501075761	4.1686196694578	1.09474779109955	1.15124989128113	1.20422345066071	1.26052336120605	1.36163437128067	1.48472311019897	1.62627576828003	1.76951280212402	1.86253014564514	1.95052902030945	2.07017933292389
25	3	0.25	1	1.62864449420944	0.050137855163425	0.577985958207058	3.9171669813237	1.18373025115579	1.24547877814621	1.30288187880069	1.36111865751445	1.47222841624171	1.60959754139185	1.76397762261331	1.91755322739482	2.02686216682196	2.12297281250358	2.2525339666754
25	3	0.3	1	1.76247027045989	0.057954382660025	0.583305096472656	4.02540573259729	1.28226912348867	1.35113474111259	1.40825467351079	1.47576962661743	1.59580990329385	1.74352014124393	1.90657221764326	2.0710558950901	2.1849908093214	2.30440708240867	2.42391073433161
25	3	0.35	1	1.90309227185547	0.0676000791802335	0.569270690763006	3.74492615832371	1.39409096969962	1.46054196750373	1.52466824369878	1.59344221526384	1.72105270776898	1.87947322145104	2.05897081151605	2.24231651347876	2.37026507717371	2.48598563477397	2.61167233747244
25	3	0.4	1	2.04422595218587	0.0807200596714464	0.581267624322429	3.70557671038272	1.47566137723923	1.56063352006674	1.63042502105236	1.71226719212532	1.84564031481743	2.01171987533569	2.21693672180176	2.41614029979706	2.55351625943184	2.6771681432724	2.84055987591743
25	3	0.45	1	2.1928517500172	0.0896884497872184	0.599299740861523	4.00722577040814	1.58983407069147	1.68222706193849	1.75706822768599	1.83724771907926	1.98901702784002	2.16465409755707	2.3691381059587	2.58262892442942	2.72114975886047	2.86241873983294	3.02975136730075
25	3	0.5	1	2.34532824547738	0.104074368549206	0.554522734528893	3.76399217653551	1.68951227232814	1.78939264453948	1.86801975443959	1.9600645378232	2.12231521680951	2.31740619242191	2.53783455491066	2.76704798340797	2.91246335506439	3.04298511743546	3.25817979812622
25	3	0.55	1	2.50974521016978	0.116849977510785	0.541215511372488	3.74059156015307	1.81386533834338	1.91941178958491	2.0030597961247	2.10348546624184	2.27308450303972	2.47996154844761	2.71218359000981	2.9551966227591	3.10228218878806	3.26637075458467	3.46827311811447
25	3	0.6	1	2.67282632218933	0.133534359275524	0.612503956833767	3.93096427563981	1.95886287689209	2.05445335006714	2.1376679763794	2.2368850402832	2.42143291473389	2.64135284423828	2.89146522521973	3.14928713989258	3.32110494995117	3.48659745788574	3.70710759277344
25	3	0.65	1	2.84336353506196	0.150283102873917	0.620583914229595	3.86183446946288	2.08885779483765	2.1936489036195	2.28448051779717	2.38710507300496	2.56621311619878	2.80689073383808	3.07936003044248	3.3481330254972	3.53014205087721	3.70757419677079	3.9159349075824
25	3	0.7	1	3.01955984821975	0.172565531024809	0.632846270372015	4.43198592864865	2.19214392042756	2.31646855135262	2.41479157707095	2.52647487562895	2.7362299323082	2.97922107696533	3.26675962775946	3.56250097370148	3.75543567866087	3.95078301247954	4.16166007994414
25	3	0.75	1	3.19675393797457	0.183356479123473	0.521773373078225	3.57990020465777	2.33819411341101	2.45471692308784	2.56940127983689	2.685560297966	2.89993599709123	3.15852165594697	3.45860966108739	3.75499901995063	3.96210891865194	4.13900654949248	4.36294466264546
25	3	0.8	1	3.38580408628321	0.211551771446897	0.538620638810935	3.81002586316805	2.43909434294701	2.5885513138175	2.7035111682415	2.84533565425873	3.06886634767056	3.3439040350914	3.66124749183655	3.9883176984787	4.20830914735794	4.39467572128773	4.65729312701225
25	3	0.85	1	3.57060975805531	0.239823038651733	0.550782780397137	3.76261651384663	2.57488328781575	2.73381020463631	2.85435844272375	2.98288648352027	3.23172822207212	3.52406719893217	3.86954481743276	4.20607492804527	4.44321379302442	4.64061396051943	4.8774028565824
25	3	0.9	1	3.75531003182149	0.265255348631547	0.553835709084273	3.77934298455928	2.72482601679564	2.87302543854713	2.99742531484365	3.14430663555861	3.39645603641868	3.7065120869875	4.07093438833952	4.44031900405884	4.68158671998978	4.88818712291122	5.16055870577097
25	3	0.95	1	3.97451829317974	0.29997954661806	0.644155673420065	4.06678542343226	2.87789105183333	3.04172769536823	3.17499866357446	3.33960152694583	3.59658975128084	3.9166750690341	4.29367674641311	4.69201475921273	4.94440526336432	5.1700948529318	5.53072806080282
25	3	1	1	4.17822184319496	0.329246772325114	0.685815185757999	4.50673629664594	3.03878102779388	3.18570119738579	3.32570508718491	3.50598707199097	3.78747534751892	4.12722492218018	4.51055192947388	4.91132164001465	5.18026471138001	5.46580706834793	5.78907423496246
25	3	1.05	1	4.38711184814908	0.358393398031593	0.556784851267784	3.74993135130059	3.16730519551188	3.37034357846156	3.50972519116849	3.67169140614569	3.97156937345862	4.33819814771414	4.74286949016154	5.16013394254446	5.46237587021291	5.70971974448115	6.06437590643764
25	3	1.1	1	4.61278472507912	0.401540306909564	0.569000049748472	4.06175664461336	3.32021151085496	3.5068166654259	3.68054543504119	3.86323790645599	4.17517604336143	4.56739609658718	4.99698389321566	5.42610096645355	5.71018797379732	6.00386661422253	6.38598516376019
25	3	1.15	1	4.81894728210177	0.437056717338837	0.598837932582887	4.00658823288627	3.50007193651498	3.69413882121071	3.85360887829214	4.03351387907565	4.36289632242173	4.75528447285295	5.20945943273604	5.67218688562513	5.99216498936713	6.3072862932086	6.6439652135402
25	3	1.2	1	5.05622977685547	0.463267341701389	0.567638492874726	3.99387250765944	3.70592558271885	3.88606207156181	4.04899303340912	4.23636439681053	4.5904382789135	4.99971678972244	5.46252165913582	5.94040894794464	6.26332597279549	6.56429940330982	6.9202499909401
25	3	1.25	1	5.28730413258188	0.539366387782946	0.605762718914716	3.96165676921062	3.810267027542	4.03759391158819	4.22385397553444	4.41785467341542	4.77084565255791	5.21628431975842	5.72570732608438	6.25445883348584	6.60290778838098	6.92667050119489	7.28995963208378
25	3	1.3	1	5.52693910493773	0.569003200310773	0.609273947902501	3.99705004289528	4.05044965723753	4.2393774638176	4.43414555448294	4.6323953769803	4.99810955435038	5.4588953512907	5.97677202165127	6.50898785376549	6.86224857228994	7.19143833497166	7.62795875049829
25	3	1.35	1	5.76074223989467	0.630348630001057	0.56398509274332	3.82392413032476	4.17456743017137	4.35955184459314	4.59947317894548	4.82743219397962	5.21168447230011	5.68264352560043	6.24460407346487	6.80530615139008	7.16949211797118	7.50325428081304	7.91979161924124
25	3	1.4	1	6.03038640011215	0.686937614757963	0.542744018574732	3.755161240691	4.37144886131287	4.60466292858124	4.79003245353699	5.03528731155396	5.45618391036988	5.96748573303223	6.51526096343994	7.11201448059082	7.52018932342529	7.86445454978943	8.31670158004761
25	3	1.45	1	6.27684532338716	0.716942267131042	0.569919867790472	3.8503978991857	4.58055966714621	4.81219542464614	5.03207065895945	5.28342800474167	5.69544380638749	6.1933575078845	6.78658449083567	7.38968275257945	7.75615418347716	8.12372259406745	8.60131182461679
25	3	1.5	1	6.51669885706157	0.814551579091003	0.601841648794354	3.8738390196028	4.72842127084732	4.95540986768901	5.19510677084327	5.46241540461779	5.89599795639515	6.43030740320683	7.05627929419279	7.66421757638454	8.10656502842903	8.54778416454792	9.05481501668692
25	3	1.55	1	6.78820872808921	0.855372964264814	0.596698097955737	3.8672633122667	4.92549790394604	5.22623443610966	5.46479340802878	5.71329169356823	6.14134468775243	6.69726591333747	7.33943058483303	8.00106661534309	8.43475588318706	8.84051243416965	9.38450958016813
25	3	1.6	1	7.05596290873122	0.918921277429176	0.555189207839833	3.6881745129114	5.13004677536488	5.39969051891565	5.64357873618603	5.92040865564346	6.39005120158196	6.97750504493713	7.62588231682778	8.31842164039612	8.75336754393578	9.15172149503231	9.76194418950081
25	3	1.65	1	7.3499254250827	1.00107890196252	0.553124930698766	3.63198212972091	5.34290043832511	5.64722224624083	5.88999200416357	6.17194907416404	6.64738541580737	7.25000271424651	7.95522224292159	8.67326017007232	9.16116460593045	9.55050292859227	10.0831123537242
25	3	1.7	1	7.61980599604207	1.06435280383255	0.508972855251688	3.57829584419533	5.508291915375	5.86659965783358	6.0924354057312	6.38593957597017	6.90004368424416	7.5309553617239	8.25179594188929	8.95853963291645	9.45855376088619	9.89675046676397	10.37566873523
25	3	1.75	1	7.8945098077435	1.13999601306026	0.588760012820696	4.05782546033472	5.70862213294953	6.03851794507354	6.32593483962119	6.63763055354357	7.17681859247387	7.78867295011878	8.52937145531178	9.25454704388976	9.78891361728311	10.2129237443209	10.8794277277589
25	3	1.8	1	8.21674044079113	1.26162872620457	0.557680198069874	3.73522168868261	5.98296684265137	6.31797023439407	6.56893852519989	6.88960563087463	7.4503640961647	8.10076951980591	8.89073246002197	9.71069627380371	10.2182951812744	10.7091905522346	11.3126646026611
25	3	1.85	1	8.48574405109732	1.34309908310338	0.566697294341769	3.85362164083107	6.12153368700743	6.48628980981186	6.79363212429732	7.11783680909872	7.67844723321498	8.3815936177969	9.18371030375361	9.98176177364588	10.5242626013607	11.0494567041323	11.6974780317038
25	3	1.9	1	8.78421060145253	1.37431379517889	0.522902489766756	3.60253123586897	6.41650846813917	6.75206481218338	7.04631139412523	7.39695357608795	7.96762676239014	8.68688679993153	9.49308146774769	10.3375972105265	10.8855541649461	11.3680321144462	11.9354152420282
25	3	1.95	1	9.08859396302107	1.5526380530757	0.57189427826981	3.84620463491465	6.57472450727671	6.9423813463375	7.26281214609742	7.62227004618943	8.21701793726534	8.98225762695074	9.83911968491972	10.7299604259729	11.2883843152523	11.8053103356138	12.4857547184944
25	3	2	1	9.41265387230515	1.6751662597987	0.547740622771333	3.64062588790624	6.80831555306911	7.18466484546661	7.51151577830315	7.88399773836136	8.50790865719318	9.29401785135269	10.1969041228294	11.1263231277466	11.7029692053795	12.3030541419983	12.9637702524662
25	4	0	1	1.03495152910352	0.0126061996337931	0.460267107967672	3.69766563147722	0.797470028996468	0.83440705537796	0.866288152337074	0.901154917478561	0.959020435810089	1.02634662389755	1.1040486395359	1.17953227758408	1.23196896314621	1.27931233942509	1.3466037940979
25	4	0.05	1	1.13988147727941	0.0153048460870404	0.496358559380173	3.95257564182284	0.87823974403292	0.920462539013475	0.955198045805097	0.992633027896285	1.05712251026183	1.13052043542266	1.21389069199562	1.29976021429896	1.35567059661448	1.41148391588777	1.47320542222559
25	4	0.1	1	1.25006663530374	0.0184489798246029	0.446119813372267	3.59353767777757	0.965797651654482	1.00657729208469	1.04522424283624	1.08812027490139	1.15645977601409	1.23913763940334	1.33360430449247	1.42893533277512	1.48942052620649	1.54459885576367	1.6075391304493
25	4	0.15	1	1.36741406346904	0.0220523857377737	0.491157514464152	3.68679134707816	1.05345581938475	1.10205535298213	1.14375106668472	1.18995518648624	1.26564371615648	1.35606349378824	1.45596298418939	1.55892815676332	1.6289940803498	1.68875560159981	1.77824785650372
25	4	0.2	1	1.48803542914581	0.0260919651959008	0.492954433389886	3.74223689187212	1.14252017211914	1.20039358663559	1.249990193367	1.29851042747498	1.37708243608475	1.47573852539063	1.5853070640564	1.6966179485321	1.77759849071503	1.84476748037338	1.92412860774994
25	4	0.25	1	1.61602789556608	0.0301995873428477	0.399691254037847	3.56060831518274	1.2481280202046	1.30320965312421	1.34999408386648	1.40519240871072	1.49738378822804	1.60535080358386	1.72254303470254	1.8378746882081	1.92201307974756	1.99451989028603	2.08298007212579
25	4	0.3	1	1.74819617490023	0.0353579011889354	0.450150538618053	3.73088239775871	1.34770376243591	1.41544918145239	1.46796149802208	1.52281646722555	1.61715170845389	1.73528148472309	1.86282231032848	1.99102853024006	2.07232689934969	2.14860464701056	2.24901164754629
25	4	0.35	1	1.88082987824214	0.0416439524849761	0.413733300655112	3.56828595508488	1.44411434846073	1.51727626116201	1.57388067200035	1.63756311535835	1.74163647059351	1.8638345977664	2.00679825201631	2.14630192744732	2.23745832136273	2.3214405483976	2.42605411796272
25	4	0.4	1	2.02454732915974	0.0478180017547493	0.489631734645808	3.80854039081733	1.56347381463051	1.63593814957142	1.69896982586384	1.76592838525772	1.87812885046005	2.00465674638748	2.15358614802361	2.31051622343063	2.41247643089294	2.50277864956856	2.61679531288147
25	4	0.45	1	2.16963432916605	0.0544465617522666	0.360664352812606	3.51913780694756	1.66623848590553	1.74485503987595	1.81591676083207	1.88842901830375	2.01115226939321	2.15557362511754	2.31179136157036	2.47493827334046	2.57648939518631	2.66691281217337	2.77515159501135
25	4	0.5	1	2.32464055379927	0.0632823304168236	0.449690395487241	3.64353749685421	1.80509168833494	1.87947109378874	1.94846482202411	2.01852937191725	2.15190554782748	2.30687342584133	2.47815687954426	2.65579786598682	2.76119780391455	2.87061932533979	2.99191985696554
25	4	0.55	1	2.48420799022706	0.0727646615568347	0.480313190681646	3.92896393127593	1.9160799865678	2.00555411377549	2.08194833415747	2.16485618561506	2.30057445857674	2.46208000138402	2.64582821629942	2.83521823108196	2.95937325587869	3.07163194894046	3.19433288924992
25	4	0.6	1	2.64279609996033	0.0804454373526123	0.581939481376291	4.10820185583701	2.05871921234131	2.14949766540527	2.21913935852051	2.30579342651367	2.4530188369751	2.62000518798828	2.80681602478027	3.00980557250977	3.13846409606934	3.26376634216309	3.42837151794434
25	4	0.65	1	2.81397904267953	0.0913141934591819	0.508667738417876	3.84266274329893	2.17661769791544	2.28020892777666	2.36163872337341	2.455708560884	2.61076319541782	2.78750552415848	2.99265511214733	3.20450111684203	3.34974323442578	3.47705326225609	3.64057284632921
25	4	0.7	1	2.98308715923709	0.10742166186101	0.541998186785922	4.24640744675735	2.30167001171112	2.40783573618531	2.48980115821958	2.59431102031469	2.75974897041917	2.95965452849865	3.17855021864176	3.40508232152462	3.55940807443857	3.70462010911107	3.87284437471628
25	4	0.75	1	3.16670465478748	0.116951813360144	0.416306948187702	3.56726836498094	2.43952193636447	2.56496070288122	2.65452720597386	2.75760719738901	2.93287542834878	3.14348571747541	3.3753572627902	3.60634404048324	3.77311061657965	3.91523265410215	4.08591666981578
25	4	0.8	1	3.34386644974065	0.127306151051987	0.365024619033538	3.44666573324734	2.5809425768137	2.69486803346872	2.79571134889126	2.91117499780655	3.09945210814476	3.32370320320129	3.5679601764679	3.80737886095047	3.9648202278614	4.11230316960812	4.26633159956932
25	4	0.85	1	3.53612113392644	0.142916824866251	0.504902467231017	3.78759435371224	2.74565490807146	2.87911802547425	2.97326369490475	3.08533241948485	3.27891443826258	3.50740656837821	3.76311331249774	4.02581784376502	4.20065891243517	4.36533861008287	4.55906152543724
25	4	0.9	1	3.72700043354791	0.160677813296042	0.438497528520515	3.62641287421262	2.86345232034922	3.00848524351418	3.12852488574386	3.24931359279156	3.45397058755159	3.70172944188118	3.96979059994221	4.25524124646187	4.42763648444414	4.58234526327252	4.80393891324997
25	4	0.95	1	3.92668799555643	0.175721502251359	0.447656364788413	3.6373756995406	3.05048500960618	3.17183474983648	3.29515856435895	3.4223653178215	3.64415047667921	3.89870040223003	4.17631785839796	4.47460598874092	4.66821849158406	4.83414063117653	5.0437828710258
25	4	1	1	4.13650994381905	0.201709100570446	0.437116235870241	3.57616508330923	3.19644403457642	3.33042725920677	3.46006275415421	3.59259176254272	3.83191347122192	4.10493659973145	4.4116073846817	4.72021760940552	4.92550554275513	5.10718051195145	5.3262611579895
25	4	1.05	1	4.33475026421833	0.21185158152146	0.375046369361272	3.46410349751861	3.34073765523583	3.50679992987588	3.63626442655176	3.78217129650712	4.02297594252974	4.30234722882509	4.61999723136425	4.93853266072273	5.12774700434506	5.3185133497864	5.57535670308173
25	4	1.1	1	4.55550624831444	0.24373895597857	0.491192323320895	3.95473109669227	3.51179221928716	3.67682366980612	3.8101611893177	3.95978404140472	4.22410316348076	4.51754063308239	4.84992278784514	5.19203494334221	5.41936440163851	5.60230498328805	5.90486778645516
25	4	1.15	1	4.76795389017087	0.258826593276861	0.444551130318749	3.76738021056232	3.68689038845599	3.84997606630251	3.99585977973789	4.1571962466985	4.42880618788302	4.73006479904056	5.07483185231686	5.42195489823818	5.66340730699897	5.86419696614891	6.14342835756243
25	4	1.2	1	4.99495402834273	0.281971931863523	0.401723843894181	3.76337908595761	3.83766754415035	4.04367886000872	4.20097235608101	4.35736234855652	4.63438804030418	4.96159791707993	5.32418647766113	5.67448672580719	5.90723161792755	6.12430709278584	6.39697501449585
25	4	1.25	1	5.2382359868411	0.318203941042534	0.426251485116437	3.5757950258263	4.03811113569885	4.23272216822952	4.3877950899303	4.5655193824321	4.85081059299409	5.19215681031346	5.58340514078736	5.97619522511959	6.23268088884652	6.470016143471	6.71307652696967
25	4	1.3	1	5.46812003769529	0.339041578940886	0.439050699123475	3.72840440766856	4.23148712223172	4.42566984726489	4.58488403514028	4.77079865527153	5.0767412057519	5.42703909575939	5.82125269055366	6.21508104133606	6.48639785498381	6.73422703364491	7.04242879841328
25	4	1.35	1	5.69457370291436	0.378106849771114	0.420758034202606	3.66332780679868	4.37283882926405	4.57718861314655	4.76719389043003	4.95520705114305	5.28530728437007	5.6528924562037	6.06464932382107	6.48655091011524	6.76237018013001	7.01355929216743	7.40634543645084
25	4	1.4	1	5.96657815122986	0.411874708179227	0.38282687410531	3.42029501283946	4.60063095130921	4.80958083057404	4.98902596092224	5.1952434425354	5.52774747848511	5.91902881622315	6.35880603790283	6.79774864196778	7.09907176208496	7.36067326354981	7.65752107543946
25	4	1.45	1	6.21014736275129	0.447902013904753	0.460859538497404	3.97220426316367	4.7627754215315	5.01470459852368	5.20655171725899	5.41798996451497	5.75833695694804	6.16139551028609	6.60910247161985	7.08404233574867	7.36604200121761	7.65657459161431	7.99873217477203
25	4	1.5	1	6.45023927111179	0.471186597802166	0.445454552200892	3.76997278120832	4.99940405413508	5.21352030336857	5.41109142825007	5.63284873962402	5.97679000347853	6.41340836882591	6.87256120145321	7.3397483676672	7.61461809277534	7.9258294403553	8.30982979387045
25	4	1.55	1	6.72073860260001	0.527052885846955	0.528495950149716	4.89382437998104	5.18075890783668	5.41575844731554	5.63255693024397	5.85057891350985	6.23542459756136	6.67753658160567	7.16107380598784	7.63898384544253	7.96381653320789	8.27740624594688	8.63287932539284
25	4	1.6	1	6.97484459945488	0.568385181996171	0.421632737744255	3.52342103004037	5.38376664881706	5.62273028540611	5.83469447422028	6.08197508835793	6.45911507308483	6.92228021860123	7.43331283688545	7.9603716506958	8.3051863617897	8.62212873125076	8.99056011314392
25	4	1.65	1	7.25984884209688	0.589602094455032	0.40880299900451	3.52666370754816	5.63822378618121	5.88141782706604	6.1099165058434	6.34492679835856	6.72645303044468	7.20120079755783	7.73586915701628	8.26270173463226	8.63116484917701	8.94116787937284	9.27843113592565
25	4	1.7	1	7.53227616210115	0.653570280379799	0.410603567284076	3.50298596016746	5.83283391798735	6.08301950146258	6.30191885608435	6.56060519707203	6.9876752910018	7.46896400213242	8.03060723215342	8.59343087339402	8.94009939014912	9.29421595582366	9.75116641345024
25	4	1.75	1	7.81064276765101	0.704898674578419	0.483902147202071	3.71662156677396	6.05870255980641	6.31350634619594	6.56284994445741	6.80817104950547	7.23654284421355	7.74453136324883	8.32531775534153	8.88821338787675	9.27356587573886	9.64310729857534	10.10200929299
25	4	1.8	1	8.10761162033081	0.771505325363118	0.465270554297427	3.8117170136787	6.21579692392349	6.56040861034393	6.8023787279129	7.06570120334625	7.5088330745697	8.04072375297546	8.64829420089722	9.22563292884827	9.63689986515045	9.98671394634247	10.4737046625137
25	4	1.85	1	8.39121784583169	0.810262820651858	0.524106433878264	4.08550947966657	6.52094325197786	6.8056926977858	7.03964237713069	7.32728253297508	7.77838314928115	8.31725351750851	8.94010985143483	9.55048828428984	9.95938909368217	10.3152900988832	10.8704515367836
25	4	1.9	1	8.68578778939599	0.869124561365946	0.406653559174461	3.64803741602661	6.65277579681874	6.99353785732389	7.27446247801185	7.56783513700962	8.05667827725411	8.6238203817606	9.25617411106825	9.90109961843491	10.311071538806	10.6754881579578	11.1385670482636
25	4	1.95	1	9.02146347709103	0.952438735071078	0.435100406964805	3.53270954734552	6.96675198518783	7.29852343535796	7.55671298193187	7.84834607204795	8.35043000038713	8.95530185446143	9.62533515311778	10.2777250695229	10.7230685413778	11.1652799679413	11.6374106161624
25	4	2	1	9.2890673286438	0.964996304991307	0.373031955561059	3.45108938508948	7.17968432664871	7.51920953392983	7.79783563613892	8.10147221088409	8.61641661822796	9.23837006092072	9.89430668950081	10.5604367852211	10.9902219951153	11.4186634719372	11.8281340920925
30	2	0	1	1.06390557083786	0.0428997666357899	0.966524932284123	5.30829028602386	0.693220438957214	0.73680726736784	0.778111755847931	0.828231692314148	0.919357761740685	1.03861737251282	1.17661365866661	1.33500354290009	1.43380354046822	1.53386179208755	1.69488652706146
30	2	0.05	1	1.17745582975526	0.0499469824360375	0.887181076230757	4.83515831362777	0.774794447819889	0.822846772033721	0.868369002051652	0.923027921363711	1.01812745522708	1.15135036602616	1.30492144078016	1.46795963349938	1.58514219725132	1.69122013257444	1.84259118004739
30	2	0.1	1	1.28611208045143	0.0611568178424383	0.954017569455864	5.47635677564811	0.832251050782204	0.893255987226963	0.94231547164917	1.00372757935524	1.11439992561936	1.25426745712757	1.42617247611284	1.60534227705002	1.72843008255959	1.84819535681605	1.99473128217459
30	2	0.15	1	1.40711310905831	0.0729409334462412	0.984117189430932	6.0812525777336	0.907847490367293	0.97275563615933	1.03482130829245	1.09971665610373	1.21854142412543	1.37508140906692	1.55702588438988	1.7553943259716	1.89316678217053	2.01104999938607	2.18736759777069
30	2	0.2	1	1.53927918273354	0.0872893080705292	0.852266256416236	4.48833280320834	1.00426159114838	1.06848912620544	1.12520467615128	1.19987292480469	1.32878353357315	1.50360363006592	1.70873077869415	1.92430470657349	2.07330907344818	2.22269427108765	2.40624625911713
30	2	0.25	1	1.66144796654116	0.0982158386730418	0.771691514385442	4.17735521836841	1.0725135365501	1.14982815692201	1.21852007694542	1.3029866758734	1.44459863658994	1.62147311493754	1.83983319438994	2.08405185490847	2.22982726991177	2.38418077118695	2.56949514709413
30	2	0.3	1	1.79782361470133	0.118879780468484	0.851701702583195	4.51103271305475	1.16250899719596	1.24958159445226	1.31173652273417	1.39701921927929	1.55765449181199	1.75861128330231	1.99076440125704	2.24181012010574	2.43030735385418	2.58980705106258	2.82528092337847
30	2	0.35	1	1.93925871880688	0.136410287467394	0.761552622326661	4.0670577912547	1.26164152444303	1.33739192847535	1.41249833250046	1.51180894289911	1.67930059265345	1.89634000986815	2.15046430438757	2.41820132651925	2.61688189159334	2.80753378325701	2.99474390240014
30	2	0.4	1	2.08798016043973	0.156425289737867	0.874724477083961	4.56178888461933	1.37207487905025	1.46419972413778	1.53639622175694	1.63988370132446	1.8128679817915	2.03435707569122	2.31169438123703	2.60537935066223	2.80571434473991	3.0001731762886	3.26834524168968
30	2	0.45	1	2.23641645564328	0.18443058489517	0.820252937831619	4.44801645972149	1.44679474409968	1.54895336182043	1.6386703851223	1.73734883743525	1.93492515642196	2.18570075765252	2.48102213598788	2.78559123718739	3.00870517088473	3.23445485898852	3.51266105498672
30	2	0.5	1	2.39937661592513	0.212196403079216	0.826382034440103	4.26843730842816	1.55962749436498	1.67143673971295	1.75711773410439	1.86501794010401	2.08176611736417	2.3438335955143	2.65444499999285	3.01610557436943	3.24295741170645	3.47876281812787	3.77383848845959
30	2	0.55	1	2.56246014142586	0.238860008805423	0.737585190550585	3.88451325052334	1.66902171543688	1.77162405231595	1.87891780254245	1.99628015643358	2.2178196952492	2.50185184076428	2.84898463517427	3.21061306616664	3.4505212187469	3.69790464159101	3.98333048122227
30	2	0.6	1	2.72926090168762	0.278541890554639	0.932854971896747	4.98800595110297	1.77450588378906	1.90085102844238	2.00379999542236	2.12662673950195	2.35985404968262	2.6629118347168	3.02360397338867	3.40670401000977	3.67590260314941	3.95823004150391	4.27017072448731
30	2	0.65	1	2.89639078654714	0.297722938226103	0.765171032769417	4.1904438061215	1.89600724773556	2.01356599338725	2.12445044347644	2.25909086680412	2.51345466803759	2.82875808119774	3.20910941250622	3.61435183337331	3.90218297557533	4.13389537187666	4.42890494679809
30	2	0.7	1	3.08623931889665	0.365942455024779	0.954654514613752	5.22732995171934	2.02388913941979	2.13950366416574	2.24864835339785	2.39432028955221	2.6565715970099	3.00810813009739	3.42816552251577	3.86504829657078	4.18714833563566	4.47065968874097	4.8458110919118
30	2	0.75	1	3.2673108095279	0.393832056290355	0.947268916871881	5.20714387707588	2.12292169764638	2.27274408116937	2.39798649754375	2.56314609870315	2.82871471345425	3.19013799726963	3.61059108935297	4.07193340584636	4.41253177523613	4.7032182071358	5.16253614902496
30	2	0.8	1	3.44314199094629	0.44066004370977	0.900624869151605	4.71450863914798	2.24568557474613	2.37837783944607	2.52297694408894	2.67953665494919	2.98073584198952	3.36061945438385	3.80612897515297	4.29911329936981	4.64759328246117	5.01295984625816	5.42517843160629
30	2	0.85	1	3.64995918081313	0.483202352050744	0.828089749752615	4.34404603947698	2.37816885792911	2.54722567211092	2.67946337607503	2.84863029146195	3.16171511013061	3.56199532195926	4.04944152079523	4.55025649306178	4.93258535537124	5.25424819254875	5.69972996943891
30	2	0.9	1	3.84828642108566	0.517325897929784	0.782960968490824	4.1751162177804	2.51274745722413	2.68833431951702	2.84830011871457	3.01723278576136	3.33633730307221	3.75938218772411	4.2550361007452	4.81041767060757	5.15219280147552	5.52272529935837	5.95343665846586
30	2	0.95	1	4.05041482276976	0.601542837448471	0.964866291323313	5.63880675922016	2.62231667657197	2.80570015094429	2.98921100074053	3.17025175322592	3.51935400847346	3.94953090235591	4.48738246902824	5.04943862995506	5.44345798127353	5.84918271475285	6.32722511259914
30	2	1	1	4.25222245416641	0.653385953937001	0.857309373058566	4.51489965291081	2.78405673742294	2.9824648976326	3.1267279624939	3.3196809053421	3.68713283538818	4.15560388565064	4.71169722080231	5.29648718833924	5.7101108789444	6.11562783718109	6.64050080776215
30	2	1.05	1	4.46071637149838	0.716576875209569	0.839181796008844	4.48474711111308	2.92099571859539	3.11962053265423	3.29797450815141	3.48427582058311	3.85436316497624	4.3575275953114	4.94674410022795	5.56752095627785	5.97737618368864	6.37579620939493	6.94663380050957
30	2	1.1	1	4.69372250120902	0.78738750967138	0.777251590766677	4.15875898128817	3.04691922546029	3.25909603656828	3.44512110105157	3.66212748867273	4.07753616258502	4.58317116558552	5.19955700218678	5.86077122461796	6.29575764656067	6.73074660506844	7.26091131727696
30	2	1.15	1	4.92100681351149	0.881496923293868	0.804408934765135	4.17203979470011	3.23299324890077	3.39843420578912	3.60561557985842	3.83448239769042	4.26917418558151	4.79632795318961	5.45235866509378	6.16900597363711	6.63576010477543	7.04526190640032	7.66432506861389
30	2	1.2	1	5.15887926147103	0.983763566736746	0.851111033369788	4.42334193281718	3.37187548377514	3.58376037716866	3.77582263171673	4.01891875052452	4.45833534300327	5.03017923116684	5.72476870775223	6.44024345159531	6.95050339508057	7.44417465913296	8.06443766241074
30	2	1.25	1	5.38729621782973	1.04772156476798	0.829333695542745	4.2442306654629	3.51853607520461	3.75674505019561	3.96086964458227	4.21271758452058	4.67258124891669	5.25314803048968	5.96134334430099	6.73212504163385	7.23677191212773	7.76692914515734	8.3839302161336
30	2	1.3	1	5.64730559173205	1.21018465061719	0.897300999907433	4.70368513998929	3.66866347364783	3.93222966209054	4.13063775372505	4.39367178958654	4.8797935603559	5.49357361853123	6.27009522944689	7.06687377643585	7.65249884450435	8.25637733069062	8.97653495849371
30	2	1.35	1	5.88095287309836	1.25182093197572	0.800856925034913	4.2039272002798	3.84352877903134	4.10416252494603	4.32018042722345	4.5749943882525	5.08518070861697	5.73947447702289	6.52482759326697	7.34984924092889	7.93962101328373	8.43654603220523	9.09980896642804
30	2	1.4	1	6.13422820349121	1.38309703572228	0.831856491266463	4.27318971905388	3.9983135181427	4.25078014183045	4.4915733833313	4.78192565917969	5.30550298690796	5.99509437561035	6.78290645599365	7.65999893188477	8.30569791412354	8.91201966476441	9.6452427268982
30	2	1.45	1	6.38952367201691	1.50091404452538	0.823894790587799	4.43032162487707	4.14445366051048	4.42778692141175	4.67498997672647	4.97588854400814	5.52772319268435	6.24980289295316	7.07919267013669	8.00320133751631	8.61258577482403	9.14787020168454	9.99137133229078
30	2	1.5	1	6.65439674735069	1.6361054457873	0.848092390930589	4.51855313131827	4.31400029361248	4.62733986787498	4.87120049074292	5.18872186541557	5.74246691539884	6.51875957846642	7.37590081989765	8.3124840259552	8.93826499581337	9.61693692952394	10.4488457068801
30	2	1.55	1	6.94629193712575	1.764754001615	0.837073613178121	4.38786731996319	4.51105907497108	4.80790763543174	5.07847858563066	5.43045344495773	6.00888920456171	6.78544483289123	7.69509845383465	8.66150630512833	9.39484053482115	10.0311586709395	10.8206086523831
30	2	1.6	1	7.17682306288433	1.9529695565936	0.925227064748924	4.88604759755996	4.64345274336338	4.95159048634768	5.2567072892189	5.5890365293026	6.20518055617809	6.99045311689377	7.95878657460213	8.99211778211594	9.68343736386299	10.4335836205483	11.4341355801582
30	2	1.65	1	7.47488881735947	2.06083862959521	0.932825545965349	5.16891285251633	4.86872740208954	5.20718484289572	5.4942929321602	5.84382134588063	6.47120129212737	7.28387494713068	8.27964086480439	9.34307029610872	10.1245684624761	10.7781798313558	11.7874614074379
30	2	1.7	1	7.77613530865896	2.34064025938209	0.890212162021851	4.59768128165349	4.98492467279434	5.35362825071812	5.67156846705079	6.0375395924449	6.70100865036249	7.57671661019325	8.62445801228285	9.7479958409071	10.5998904839158	11.3211029896438	12.3976234872937
30	2	1.75	1	8.06083997780085	2.37977870177576	0.792773151230953	4.20130543676698	5.26911914147437	5.57123101446778	5.90774123109877	6.25644534304738	6.98178572952747	7.86770787835121	8.9454041197896	10.0655790038407	10.8795422568917	11.6217587418854	12.590922114104
30	2	1.8	1	8.33500149304724	2.55239591544608	0.841513713308265	4.57091798469499	5.42841578111649	5.7640271821022	6.08743607950211	6.48771250724792	7.20657323598862	8.15697547912598	9.21802406311035	10.3978162059784	11.1870174465179	11.9891662731171	13.06124725914
30	2	1.85	1	8.67977903551787	2.7984724516896	0.867612053023144	4.49712963182989	5.7178603316322	6.04181556395441	6.35063577242196	6.74978133170307	7.50641846135259	8.46988648161292	9.61856854990125	10.8302878043354	11.6909782562703	12.6214811737686	13.7111754890531
30	2	1.9	1	8.95920578945452	3.012181493705	0.911604587210384	4.79252659154637	5.83292677225471	6.19333759962022	6.5563197324574	6.97577555143833	7.75925774693489	8.71968622982502	9.922157381773	11.2080357916355	12.0832862624526	13.0117872583568	14.0405309855342
30	2	1.95	1	9.26497268982698	3.12015951422569	0.80051096790906	4.22136925698336	6.09937492474914	6.47237128337845	6.78362851250917	7.22785709626973	8.00928713344038	9.03840584695339	10.2784585246444	11.6266330689192	12.4776530064195	13.2769725534618	14.3425158205926
30	2	2	1	9.61201095489264	3.34895465813624	0.824482555771285	4.35806293902048	6.28425696730614	6.69215204715729	7.04402917027473	7.49345211982727	8.32526148855686	9.3897265791893	10.6358379721642	12.007129240036	12.9277020514011	13.8256923258305	14.9776837170124
30	3	0	1	1.0378362167716	0.0167659664062906	0.540167040925016	3.60731255872613	0.774681974053383	0.816266945004463	0.847091031074524	0.883612740039825	0.948966354131699	1.02557945251465	1.11622869968414	1.21028451919556	1.2678958594799	1.32720349431038	1.39171730518341
30	3	0.05	1	1.14384190922919	0.0208410657090208	0.528085481942887	3.68889537518516	0.8517409591645	0.895081333827227	0.930414983689785	0.971508073747158	1.0431102225557	1.13347895085812	1.23175777003169	1.32945331066847	1.39639135703444	1.46247691053897	1.54779387762845
30	3	0.1	1	1.25385934227026	0.0246963101978521	0.560933855899012	3.78505126569071	0.937634111374617	0.98321753564477	1.0211697640717	1.06584147369862	1.14718507990241	1.23969737529755	1.34719194561243	1.45846339535713	1.53628876107931	1.60041008138657	1.69328400540352
30	3	0.15	1	1.37164128121547	0.0290625913490595	0.547460070272959	3.70972663823642	1.02808131800145	1.07888844199106	1.11868403924257	1.1662311488986	1.25267605997622	1.35750405982137	1.47573606349528	1.59195772278309	1.66827684594691	1.74848624231666	1.84318372383118
30	3	0.2	1	1.49418517698097	0.0348819135224425	0.564026049004766	3.80182854140741	1.12119568862915	1.17520552825928	1.22159174966812	1.27293279647827	1.36389113903046	1.47890507698059	1.60424024105072	1.73471541023254	1.82526468372345	1.90967865514755	2.01451997852325
30	3	0.25	1	1.6207424901519	0.0408212185523996	0.516594554536092	3.68635132326025	1.21432414557785	1.26980131026357	1.32184236310422	1.38046292588115	1.47874890826643	1.60280540585518	1.7467855475843	1.88579246401787	1.97476763278246	2.05345889553428	2.16910293512046
30	3	0.3	1	1.75805247135162	0.0484816404784651	0.564494395913663	3.88229083427814	1.31537157859802	1.36917842938006	1.43187637788057	1.49459679210186	1.60789838001132	1.7389304959774	1.891393892169	2.0450627464056	2.14694023954868	2.2372655775249	2.36583419336081
30	3	0.35	1	1.89072446943757	0.056809503174826	0.52861068445848	3.85709472138314	1.3960654460147	1.47270618366078	1.53565130180866	1.60715464299917	1.72829030882567	1.87208446249366	2.03380114719272	2.19585034668446	2.31111388926208	2.40689946808666	2.55149682584703
30	3	0.4	1	2.03514989813614	0.0639887913525711	0.544126353285422	3.84296913535371	1.53658744575977	1.59397094196081	1.65935340511799	1.73392817854881	1.85664255261421	2.01350461244583	2.18633532047272	2.36896627616882	2.47886353445053	2.59197386860847	2.70964046359062
30	3	0.45	1	2.18545937009984	0.0763230062876812	0.503192600075261	3.67392573995674	1.62946073785871	1.70300579051301	1.77236307600141	1.85396200919151	1.99468115407974	2.1646467037499	2.35264239683747	2.54379456886649	2.66869538389146	2.79128778339177	2.9464169546783
30	3	0.5	1	2.33612348655313	0.0838938203243746	0.523980812753919	3.69931310653511	1.73794246762991	1.82830148600042	1.90780274122953	1.99263843744993	2.13566021248698	2.31292515993118	2.50957325845957	2.71181333363056	2.84885016828775	2.97953979000449	3.11146990656853
30	3	0.55	1	2.49201183773807	0.0982243329107249	0.563343435974785	3.68180296203986	1.86904602320045	1.95132392355427	2.03344281731546	2.1234463082552	2.2699668565765	2.46513202637434	2.67834775522351	2.89913376048207	3.05192419172823	3.1921401239261	3.34584206571281
30	3	0.6	1	2.65846502708435	0.108519699022476	0.548670509237874	3.75830016980893	1.99884779205322	2.09060259628296	2.17050717163086	2.26336859130859	2.43246959686279	2.62815734863281	2.85607482910156	3.0825908203125	3.23515419006348	3.38379879760742	3.56840951538086
30	3	0.65	1	2.82558924117494	0.120504754638408	0.511385311775708	3.75537470793765	2.10723615172058	2.22189078979567	2.30741766227782	2.40844207763672	2.58491917010397	2.79623260080814	3.03394669599831	3.28165055152774	3.44078514307737	3.58395152109861	3.74851520788372
30	3	0.7	1	2.99997015510786	0.137032478938585	0.50701377697575	3.50010301985377	2.25496072323322	2.35172825925052	2.45109366631508	2.56122760409117	2.7413474419713	2.96981082618237	3.22419033974409	3.49161411559582	3.65649528664351	3.82253628414869	3.991861972332
30	3	0.75	1	3.16973120113164	0.157519794529713	0.574760948324536	3.93453749962279	2.3627046572417	2.49369953442365	2.58484552204609	2.6981751639396	2.89431045763195	3.13881946727634	3.40685458853841	3.68686665594578	3.87163744084537	4.04995922446251	4.25096817307174
30	3	0.8	1	3.36233543020606	0.169779654363676	0.534112325607333	3.85084471042521	2.51172448997498	2.64684241104126	2.75628692543507	2.87685357141495	3.07794212222099	3.33066321372986	3.61216956853867	3.89433608150482	4.07546413707733	4.26659961211681	4.49963022937775
30	3	0.85	1	3.55353176753715	0.19760213291896	0.578543223197775	3.81908875672978	2.68840038832277	2.79787829111517	2.89691350096464	3.02300186127424	3.24353245150298	3.51939485400915	3.82331942662597	4.12497114741802	4.32867281985283	4.53053180871904	4.8172738165617
30	3	0.9	1	3.74791598500341	0.221091632826513	0.522078484340919	3.74551200483665	2.79561823605299	2.92970807796717	3.04929045116901	3.1866718941927	3.41881399318576	3.71639239013195	4.03258963286877	4.36251545763016	4.5644003816247	4.77369782456756	5.04035774098635
30	3	0.95	1	3.94777426940332	0.240922401420706	0.518002937373321	3.58767268808771	2.94772221647054	3.09931376188248	3.21946281762421	3.36016166554391	3.60652718748897	3.90433347836137	4.24396554082632	4.58149010664225	4.82208662112057	5.0375720000267	5.28770011720061
30	3	1	1	4.15392300457954	0.265986961367952	0.547266507214532	3.71290960390334	3.10763239383698	3.25820931196213	3.3942915558815	3.54519104957581	3.78697794675827	4.11477613449097	4.47024095058441	4.81518416404724	5.06666600704193	5.30502855777741	5.57690053462982
30	3	1.05	1	4.35499769926186	0.297985127065286	0.491990298437608	3.6150521414285	3.24292152509689	3.38909563123435	3.53931274481863	3.70172395265102	3.97792802453041	4.31284169584513	4.68271116532385	5.06518712082505	5.32133562898636	5.56598977005482	5.81734112748802
30	3	1.1	1	4.58245974724674	0.333349336956939	0.585491582901445	3.8460548257429	3.41915085420013	3.59366054414213	3.73475654876232	3.90746411436796	4.1787131716311	4.52661811888218	4.92803256332874	5.33916528511047	5.62489109748602	5.86276367676258	6.16195399181843
30	3	1.15	1	4.79847384113272	0.355809240585591	0.48344088971936	3.67484426884754	3.55636381398291	3.7467029774636	3.90793711537868	4.08572828021646	4.39080041166395	4.75471854969859	5.15110363572836	5.57334848937392	5.85601804028452	6.10415131790936	6.41713101314009
30	3	1.2	1	5.02058678107286	0.397168420371361	0.523898749401398	3.64393581557283	3.76956366076469	3.94159060567617	4.08986679327488	4.26827051115036	4.57981166303158	4.96617302417755	5.40361877799034	5.84168702793122	6.13498779988289	6.41296376609802	6.74834958052635
30	3	1.25	1	5.25844655835852	0.422824198650737	0.484822327604486	3.64416638304456	3.89744124088436	4.1133236230351	4.28789926785976	4.48589670024812	4.80255270749331	5.20699589699507	5.65994063392282	6.10487032681704	6.39612475186586	6.65783147960901	7.0318670488894
30	3	1.3	1	5.4960213062157	0.457731759412699	0.50321187122023	3.61306348996201	4.1401311209321	4.32523011504114	4.49401087531447	4.67903222626448	5.01896792575717	5.44239367723465	5.91573427319527	6.38618128240108	6.70464949738979	6.96438857445121	7.27635443618298
30	3	1.35	1	5.73467883110279	0.504301459399849	0.518367977641916	3.73179672805457	4.29162844939381	4.50797880669683	4.68116677875072	4.88879896309972	5.24733972162008	5.66737809300423	6.16650582931936	6.66664832058549	6.96528716741502	7.28315370810777	7.67906716269851
30	3	1.4	1	5.98564253763199	0.569746463312935	0.533693741827299	3.64374141372609	4.44903698501587	4.66850019836426	4.87530246162415	5.08681322479248	5.4590989780426	5.91791439056397	6.43762401580811	6.97133345031739	7.35928442001343	7.66012824440003	8.02411420440674
30	3	1.45	1	6.23437136996177	0.600260349820225	0.504448879508184	3.59641360994154	4.6859260746479	4.88745121541619	5.07106304381043	5.29028504909575	5.70444672491402	6.17397601872683	6.70825085289776	7.24742873299122	7.60961614352465	7.94131429132074	8.33860454755128
30	3	1.5	1	6.50824513789266	0.670744515560879	0.545013453760857	3.73144911295287	4.89224178344011	5.10713931173086	5.30088413506746	5.52772145718336	5.93352429568768	6.4381655305624	7.00950268656015	7.57589489221573	7.96002641320229	8.28596901148558	8.76933352649212
30	3	1.55	1	6.75832095312998	0.714645051327485	0.547137350172012	3.76813233922315	5.04559498241991	5.31230744406581	5.51699809804559	5.75355586288869	6.16593581300229	6.68018917366862	7.26890260353684	7.86096378752589	8.25340207064152	8.60922938972711	9.0809487040937
30	3	1.6	1	7.02682922983265	0.791946653913891	0.581099736189798	4.1093383886976	5.20395023605824	5.4756877938509	5.71085973453522	5.9826853158474	6.40557025253773	6.95890551328659	7.56489059209824	8.17913157272339	8.58582533526421	8.96287486279011	9.45779246826172
30	3	1.65	1	7.29451274235161	0.86318244093715	0.576970292841935	3.90978468087892	5.42238928452283	5.71119668221846	5.92320933676511	6.18184097333253	6.66175504811108	7.21196316242218	7.85356954693795	8.4968795260787	8.95523145064712	9.3531297293678	9.85402848600746
30	3	1.7	1	7.58152695993751	0.879364655300876	0.512059119442388	3.93095827119166	5.6915644271493	5.95647785228491	6.17193398961425	6.44829758173227	6.946572291255	7.51594581127167	8.14546572804451	8.7973546242714	9.21807984495163	9.61282424336672	10.1430916426063
30	3	1.75	1	7.83515109104812	0.965424357498881	0.511915655250273	3.51996917786638	5.85596107665449	6.15922436229885	6.38672567997128	6.66171791255474	7.14289832953364	7.74777458235622	8.42687649093568	9.12699536085129	9.59129095710814	10.0056635171175	10.4967624824494
30	3	1.8	1	8.13835924603462	1.02507306790948	0.557529222520376	3.89196774918817	6.11289216213226	6.39731358075142	6.65708287906647	6.92497933769226	7.4335381269455	8.05617177009582	8.75030167579651	9.43918865776062	9.89678520584106	10.3497837982178	10.9385815174103
30	3	1.85	1	8.45250134212406	1.12820957661253	0.509099891094499	3.64653839028801	6.22934802647084	6.61131513820589	6.87739911404997	7.20012431931496	7.72070274028927	8.35829589396715	9.09476409472525	9.86399677115679	10.3323758144975	10.7711237038001	11.3923067816645
30	3	1.9	1	8.71936763428313	1.17518194854419	0.50237060002234	3.6682345100467	6.52733310094476	6.8093214147836	7.0925537930727	7.42614111864567	7.96950052857399	8.63402584075928	9.37761501282454	10.1132947661877	10.6279259518981	11.0668433240354	11.7110096453071
30	3	1.95	1	9.04650728431976	1.2799241103184	0.582958233361864	3.90170520642609	6.79332964433581	7.13258773391694	7.38436181753129	7.69185548561812	8.2693773739785	8.94929104968906	9.70807967998088	10.5185754439533	11.0545248470455	11.5477986774147	12.1458002303928
30	3	2	1	9.3344827660203	1.35360539819095	0.494728246902732	3.58323575338343	6.9781622761488	7.31573434174061	7.60040230751038	7.94557685852051	8.53087010979652	9.24029803276062	10.0387935340405	10.8617167711258	11.3846864819527	11.8917112648487	12.4688034904003
30	4	0	1	1.02872254629731	0.0104035245190823	0.433205223154082	3.59108461170168	0.814948778152466	0.843862694501877	0.872913390398026	0.905134826898575	0.95996256172657	1.02196437120438	1.0899718105793	1.16107209920883	1.20760594010353	1.24985473155975	1.30152395367622
30	4	0.05	1	1.13677595375016	0.0123070600607142	0.450379844786698	3.58648938911396	0.905504132580757	0.941779025182128	0.969198587112129	1.0047364321053	1.06052582815289	1.12901656776667	1.20465414516628	1.27975687533617	1.33313974142075	1.3792670949921	1.43794483759403
30	4	0.1	1	1.24528690295672	0.0150705776224315	0.447182311170141	3.86547534281988	0.983567807275057	1.02497691655159	1.05980023142695	1.09740641671419	1.16200188979507	1.23765856921673	1.31951278567314	1.40362929868698	1.45710650640726	1.50953867906332	1.57433062514067
30	4	0.15	1	1.35940504594867	0.0180927339481227	0.405720935293709	3.63376175216884	1.07567546066046	1.1180223563239	1.15552398321778	1.19950716798007	1.26735871888697	1.3498970040679	1.44313717745244	1.53248853987455	1.59242842330039	1.65017874094844	1.72263610977828
30	4	0.2	1	1.48106616432667	0.0210052358513374	0.438676113620064	3.48837122494298	1.18323063669205	1.2262228281498	1.2641026597023	1.30668557739258	1.38069105863571	1.47072927474976	1.57066902637482	1.67055096244812	1.73717234802246	1.79366345500946	1.86888764877319
30	4	0.25	1	1.60760772930458	0.0247317574117351	0.420170797813105	3.57712380003025	1.27856469992548	1.32637549424544	1.36529020965099	1.41733565367758	1.49929122999311	1.59654263406992	1.70477768406272	1.80945426225662	1.8804843723774	1.94425387773663	2.03217568993568
30	4	0.3	1	1.73841574669635	0.0304390730066698	0.453717844457668	3.77311335897689	1.36345271872878	1.42203408794105	1.47184893149138	1.52873152202368	1.61903599843383	1.72793229043484	1.8443204382062	1.9662246016264	2.03914549565315	2.1105334020257	2.19995289373398
30	4	0.35	1	1.87617849611843	0.0342630148933525	0.444194315402236	3.77684509222202	1.48273338123411	1.5478682195507	1.59845103842765	1.65483888284862	1.74820616338402	1.86430116131902	1.99182031273842	2.11362579327822	2.19507437382639	2.27187746961415	2.37316941193342
30	4	0.4	1	2.02125073985338	0.0404194342209414	0.492164390070452	3.84325865658761	1.60311734230518	1.66323406928778	1.71953527903557	1.78446799182892	1.88459453582764	2.00594205617905	2.14440188407898	2.27558733987808	2.37895302343369	2.46266335642338	2.56565186429024
30	4	0.45	1	2.16374711395614	0.0448839167631562	0.422179259441404	3.67953150925342	1.71942254442573	1.78639836420119	1.84543245057762	1.90906831721962	2.01731622952968	2.14999443367124	2.2931796450913	2.44218907120824	2.53734063990414	2.61403845642507	2.72186740429103
30	4	0.5	1	2.31849981612861	0.0514753656159858	0.431172175804008	3.60289781703598	1.83175317317247	1.90824027992785	1.97815922275186	2.04885111451149	2.16367457807064	2.30144865810871	2.45800946652889	2.61461799144745	2.7193804487586	2.80549336597323	2.92794712007046
30	4	0.55	1	2.46971836404176	0.0591310878515599	0.466134731697508	3.69724219055174	1.95874433884919	2.02887503296137	2.10504475845397	2.18112363776565	2.30410291049629	2.45098041385412	2.61250102847815	2.78411510631442	2.89684951746464	2.99913755577058	3.14285687699616
30	4	0.6	1	2.63348924441528	0.0667209562136217	0.439585028179368	3.64583554052828	2.0845935836792	2.16475427246094	2.24030592346191	2.3243641204834	2.45945121765137	2.61464996337891	2.78816902160645	2.96706478881836	3.08653164672852	3.19581481170654	3.34173232116699
30	4	0.65	1	2.8028312810061	0.0743249747154733	0.5043476312439	3.97098572867093	2.22645080174804	2.32124749861658	2.39552279929072	2.47657480967045	2.61405860804021	2.78257662445307	2.9744635874033	3.15561348742247	3.26714276835322	3.37579648726434	3.52254108192623
30	4	0.7	1	2.97122322973788	0.0863125378141767	0.458320503406136	3.64260036591872	2.37610053402782	2.45571552677453	2.52306743431091	2.61784372705221	2.77162220090628	2.94978262782097	3.14951252639294	3.34365956187248	3.49047025740147	3.61141942057014	3.78385508044958
30	4	0.75	1	3.15428561315201	0.0968503013749991	0.471782156452778	3.7820906378191	2.50415316335857	2.60116611681879	2.69205037970096	2.78097513876855	2.94021533057094	3.13538809493184	3.34593248739839	3.55077610686421	3.69363606832922	3.82179507818073	4.01069203265011
30	4	0.8	1	3.33470637783694	0.107893289600819	0.491446841486507	3.74007747378024	2.64405093119144	2.7531113820076	2.8412629762888	2.94192194509506	3.11048697888851	3.30819052934647	3.5336793243885	3.76022339916229	3.91429375720024	4.05237112534046	4.24482153639794
30	4	0.85	1	3.52295382817787	0.122350493228828	0.395119410331927	3.66950831962501	2.76824530614018	2.88653794340044	2.99517840833217	3.10141626921296	3.28901804756373	3.50012061521411	3.74051045633853	3.9812133103013	4.12873731772602	4.26183713297546	4.43919902801812
30	4	0.9	1	3.7161742149511	0.132685596802782	0.396807091539354	3.62498124035484	2.92923532833457	3.05849205636978	3.16722278276086	3.28085028189421	3.46535650834441	3.69436042010784	3.937777518332	4.19368548178673	4.36053171533346	4.49774347311258	4.6662192917943
30	4	0.95	1	3.91143732734867	0.145916145785329	0.456300625110881	3.66296884862977	3.09863293117583	3.24166736841202	3.33750368544459	3.45568894985318	3.65015927631408	3.88407829284668	4.14355234377086	4.40186904618144	4.57910839019716	4.75462042600662	4.93570202248693
30	4	1	1	4.11743033218384	0.161663453813007	0.433205430535138	3.87886054394019	3.25063784360886	3.38228204846382	3.51325523853302	3.63412747383118	3.83845442533493	4.09350490570068	4.36300587654114	4.63286061286926	4.80416967868805	4.97222409248352	5.17119903087616
30	4	1.05	1	4.32146186062405	0.177155129804325	0.385216327230575	3.63980081532202	3.40974938658625	3.56535440803319	3.67878854747117	3.81108423447609	4.03525576647371	4.29535759717226	4.57366449512541	4.8683381626606	5.06067379362881	5.22210617999733	5.4454236438334
30	4	1.1	1	4.53814333419192	0.19943278964432	0.450545373989655	3.84785457571797	3.58075216035247	3.72767825737596	3.85533469256759	4.00520167261362	4.23987520962954	4.50901251733303	4.80974583148956	5.10416228377819	5.30777070558071	5.51777822390199	5.74334233542681
30	4	1.15	1	4.76082780708158	0.222791328476603	0.44242347976106	3.88574814547729	3.76158236183971	3.90773734781146	4.0415535145551	4.19238192644715	4.4446831702441	4.73366146937013	5.04526030108333	5.36125696736574	5.5663090004623	5.76193353629112	6.04100071355701
30	4	1.2	1	4.97724601314283	0.238582263714912	0.397160801144909	3.63475177106244	3.94874689218998	4.09426121407747	4.23055449545384	4.38748293352127	4.64522034704685	4.94706483364105	5.28142989635468	5.60969410467148	5.81959920477867	6.01478067612648	6.28833257522583
30	4	1.25	1	5.20850551747307	0.262896717449728	0.404740302955164	3.59278977473086	4.11832084849477	4.2842215645127	4.43035282529891	4.59098967276514	4.85521159507334	5.17933672294021	5.52451529726386	5.86413681060076	6.10306734926998	6.3158318258822	6.56559727862477
30	4	1.3	1	5.45733730790555	0.28801767525691	0.427264017839136	3.54728603853097	4.34863035437465	4.49928109253943	4.64310374477506	4.80440288692713	5.09198314324021	5.41998091340065	5.78827046811581	6.15160135412216	6.4025357388854	6.62961660459638	6.91716257425547
30	4	1.35	1	5.67582746712165	0.308957009814824	0.413464637611012	3.49633742172249	4.5112273227483	4.67825238659978	4.83350214222819	5.0094432476908	5.2958407817781	5.63403252378106	6.02170591339469	6.40065586009622	6.65627996608615	6.87048174074292	7.15205616047979
30	4	1.4	1	5.92916477724838	0.343651682024713	0.478702197223638	3.88676799965472	4.69398792686463	4.88651728820801	5.03559183883667	5.22512790298462	5.52554411888123	5.89266437530518	6.28732847213745	6.67594370269776	6.93111545562744	7.20787096595764	7.53237040100098
30	4	1.45	1	6.16631308602861	0.371752051327978	0.428177995280385	3.57680079198255	4.86990711089373	5.08019850972667	5.24243020892143	5.43746740943194	5.74742628265172	6.12365040719509	6.53976316556335	6.96253350767494	7.23427581731975	7.46822726421058	7.79112283064425
30	4	1.5	1	6.43512653615326	0.400043093316636	0.445738477468116	3.65819459900233	5.1041248999536	5.30435741879046	5.48166230320931	5.67409742623568	6.00658114999533	6.39493353664875	6.81872870773077	7.24376223981381	7.54186891019344	7.84346790984273	8.16612216830254
30	4	1.55	1	6.69188621005592	0.438769537369293	0.378338265545747	3.49061305785258	5.29384563973099	5.48934120192379	5.67242501299828	5.89282706201076	6.24290148485452	6.64931732743979	7.09707401499152	7.57336908942461	7.84991781900823	8.08116131099313	8.42888586438596
30	4	1.6	1	6.96082809188581	0.490226613334425	0.504722377630945	3.99406453680641	5.50301977357865	5.71445983040333	5.90594221222401	6.12903890228272	6.48589644849301	6.90345625638962	7.38831954598427	7.87604523181915	8.18635440897942	8.4618113130331	8.86123404517174
30	4	1.65	1	7.23114373924971	0.515543936419124	0.492540226856339	3.82471231022817	5.72230857070387	5.96566621108726	6.15831795222312	6.37615875257552	6.7424447401613	7.17844839140773	7.65900564640761	8.15865739271045	8.48534053972364	8.79066931647062	9.21261647033692
30	4	1.7	1	7.49204054338771	0.552626449808873	0.443016724031518	3.6646425060019	5.91389050911069	6.16147192928195	6.36593300494552	6.60281269776821	6.97882003426552	7.44062778890133	7.9486297890544	8.45093152320385	8.78543871062994	9.08890129154921	9.4870896437645
30	4	1.75	1	7.78609325721935	0.610161854099265	0.464998972716936	3.84977882900787	6.10938085816801	6.3796648719348	6.60009611845017	6.85195910520852	7.25544456858188	7.73516952618957	8.25658968277276	8.79471320658922	9.15051413103938	9.4392870247364	9.90914125062525
30	4	1.8	1	8.05201826414394	0.636874689751987	0.511288369629721	4.08433352601394	6.37238951730728	6.64212183570862	6.85572095346451	7.09930211257935	7.50755676031113	7.99710266113281	8.52968821525574	9.07078377723694	9.43881360244751	9.80463314342499	10.2176114740372
30	4	1.85	1	8.36251501879808	0.685388028871925	0.496197876553367	3.84431710034346	6.66623932121694	6.89321363871172	7.11505013079196	7.37056124304235	7.79627594836056	8.30343280926347	8.85951842442155	9.43442086583376	9.78976227928698	10.152068706125	10.5664435462296
30	4	1.9	1	8.6436355877319	0.716505700667335	0.384984362352457	3.62239469174157	6.81180144558549	7.12680917638541	7.35521463230252	7.61702781540156	8.07037975385785	8.58372840225697	9.16822439879179	9.75149628162384	10.1013247688413	10.446578895539	10.8989118721247
30	4	1.95	1	8.96820543445304	0.772553654834723	0.429843020071668	3.74247997881527	7.09012419923097	7.32918923807889	7.6263591362983	7.91475820285082	8.37765926241875	8.91723117649555	9.49931910827756	10.1050886149406	10.5017981508225	10.8493639371768	11.3240153264493
30	4	2	1	9.25711381709576	0.838923177364887	0.487425752246113	3.96391486993094	7.33059175729752	7.62750792056322	7.86898562908173	8.16425993442535	8.6367748528719	9.19849097728729	9.81088006496429	10.4303943872452	10.8335616767406	11.2390228718519	11.7305166506767
35	2	0	1	1.05805870726109	0.0351206107059414	0.799919771641887	4.24785243883425	0.715235742926598	0.757337287068367	0.797030299901962	0.843251830339432	0.925159320235252	1.03647148609161	1.16582611203194	1.3026274561882	1.39688899517059	1.48493381440639	1.61095986843109
35	2	0.05	1	1.16375174684197	0.0422320577392348	0.792535843624527	4.38432458426948	0.781264781074226	0.828111080970615	0.873843234747648	0.924211761251092	1.0205143070966	1.14091956362128	1.28145522393286	1.43464244279265	1.53270048223436	1.62916259839386	1.76350899066031
35	2	0.1	1	1.27697643434024	0.0502584953950449	0.741601130461532	4.14516832189524	0.857893459385634	0.91215543615818	0.959744303047657	1.01510902011395	1.11908173665404	1.24953541338444	1.40879783689976	1.57227556717396	1.68284538173676	1.78230920243263	1.90444242925644
35	2	0.15	1	1.39692472958694	0.061531749198909	0.857442598358664	4.5455744313209	0.950783512505889	1.00528398570418	1.05241174678504	1.11118091313541	1.22075859516859	1.36634247437119	1.53783387936652	1.71877137735486	1.84666603583097	1.97351826052368	2.12228220165968
35	2	0.2	1	1.52555057423115	0.0750914430686362	0.768368207961521	4.08876638943973	1.01792745895386	1.08285358715057	1.14327286863327	1.21252049732208	1.33352381229401	1.49292363166809	1.68116054534912	1.88746734237671	2.02435614109039	2.15244303274155	2.31821984138489
35	2	0.25	1	1.65220790208317	0.0878316871959327	0.884465716302661	4.61542065055879	1.1135927438736	1.17862135404721	1.24010033905506	1.31377720274031	1.44531538244337	1.6147019341588	1.81310339830816	2.03883456066251	2.19310860149562	2.33354261610657	2.52227515541017
35	2	0.3	1	1.78154450455821	0.102123269763788	0.869265342984313	4.88413089377546	1.20026284216642	1.27256837338209	1.33624902907014	1.41064378619194	1.55730908229947	1.74232536077499	1.95825203835964	2.20218597781658	2.37511769300699	2.51109543555975	2.6916962714076
35	2	0.35	1	1.93073776723981	0.116627965400762	0.831744713410629	4.73100753039938	1.29454336782843	1.38336913503706	1.45106460068375	1.53516713485122	1.6916734887287	1.88688164234161	2.12743855118752	2.37187950655818	2.53518459302187	2.70737365242094	2.92768834142983
35	2	0.4	1	2.06911295701313	0.135899873997218	0.811358893256369	4.34579806976933	1.39356318161488	1.48037475556135	1.54828078114986	1.64403251123428	1.80913629591465	2.02577300071716	2.2808119571209	2.54707733869553	2.72759428572655	2.91637704694271	3.14290753192902
35	2	0.45	1	2.22307623496903	0.155566259238579	0.825392018595834	4.41869731826515	1.4966188197881	1.58836918079108	1.66039868531376	1.76193798333406	1.95110615879297	2.17621751070023	2.44483715698123	2.7314295694828	2.93607017621398	3.12842857269198	3.38469055930376
35	2	0.5	1	2.37575855944008	0.173437537779817	0.755396971118159	4.1854662679934	1.60325643762946	1.69601759947836	1.77636643275619	1.88725869655609	2.08678613975644	2.33091500401497	2.61452507972717	2.91772869229317	3.12660766392946	3.32763811647892	3.60456617921591
35	2	0.55	1	2.5350620583137	0.199229281137292	0.810825000287539	4.5894515494534	1.69049943520725	1.80619801232219	1.90080137877166	2.0216454154104	2.22581473913044	2.48812037751079	2.78821929447353	3.1112842233479	3.3359324657768	3.55078873144835	3.83594050888717
35	2	0.6	1	2.71452181086731	0.233274223078892	0.789411911907557	4.17604362127067	1.8416513671875	1.94337459945679	2.02789456176758	2.15561143493652	2.37554862976074	2.65661666870117	2.98681861877441	3.35107110595703	3.59800430297852	3.82545456695557	4.10929308166504
35	2	0.65	1	2.8755635767267	0.253913120070776	0.738685774666163	4.18244297485981	1.94563336341977	2.05436702806503	2.15863267287612	2.28678869001567	2.51596256665885	2.82471032738686	3.16806854143739	3.53055761745572	3.78066078619659	4.00433365928382	4.33430258235633
35	2	0.7	1	3.05403816207975	0.285043369969241	0.72479597404616	3.96009715653206	2.0498092100203	2.18299301783741	2.29105295470357	2.43381771093607	2.68486660137773	2.98894139111042	3.36534082859755	3.77300206005573	4.0141044537425	4.27304797941446	4.61758383128643
35	2	0.75	1	3.23721076358799	0.327790721598729	0.863395746697523	5.00502710043967	2.19858264006674	2.32140598548576	2.42663914114237	2.57153622210026	2.83491949550808	3.17414902150631	3.55776560679078	3.98721136599779	4.26803560517728	4.53185323067009	4.91808523796499
35	2	0.8	1	3.42338973223686	0.364079777669808	0.784242921156708	4.33142786463519	2.29679637537003	2.44472281694412	2.57041515147686	2.72059343647957	2.9982872736454	3.35437263250351	3.77038254261017	4.21278970241547	4.51698986291885	4.79444032180309	5.16126837387085
35	2	0.85	1	3.61524775884192	0.394149927795409	0.757689712561277	4.05786624364164	2.46921544118375	2.59817177040502	2.73328324495256	2.87922413446009	3.1708218375966	3.54643158271909	3.97490156471729	4.44084104391933	4.75719072072208	5.06459574559331	5.47603607481122
35	2	0.9	1	3.80972897163755	0.459656488924221	0.8333031599234	4.66068722311764	2.55507733715177	2.71944753785431	2.85396964141727	3.02807861214876	3.33000019609928	3.73141941070557	4.19728953957558	4.68728105211258	5.01807740134001	5.31772385603189	5.79554126347303
35	2	0.95	1	4.01366971550703	0.518999625240179	0.86225212865961	4.66641425039985	2.69701735833585	2.8570512641184	3.01498112281412	3.19828740133345	3.50538991101086	3.92290059953928	4.42245250672102	4.95487792566419	5.31460615834594	5.66130335254222	6.10890811909139
35	2	1	1	4.23289437141418	0.581413414980035	1.0267851493125	6.65744586548592	2.8447088932991	3.02127930521965	3.17500585317612	3.36159954071045	3.70594537258148	4.13519525527954	4.65952098369598	5.23510718345642	5.59153668880463	5.95400295257568	6.46391498088837
35	2	1.05	1	4.43625876561967	0.59886927829764	0.766801935194042	4.24567634347104	2.99220994540155	3.17335836080462	3.33727985159308	3.53603609196842	3.89021276880056	4.351485812217	4.87245484128594	5.45794680735469	5.82842411227524	6.19716504330188	6.68463722705543
35	2	1.1	1	4.67691208972907	0.69679035527082	0.821261125151126	4.44005778536831	3.10604133680463	3.33648716242611	3.50000552165508	3.70818338799477	4.09556627735496	4.57370281219482	5.13833601862192	5.77156772267819	6.17642216992378	6.590040620327	7.10729240001441
35	2	1.15	1	4.8797529666439	0.727848293589688	0.716669133154424	3.98012737777691	3.28790947022587	3.4884579080753	3.65490743149817	3.88464236553013	4.27899008687586	4.78956800937653	5.36630321651697	6.00536055949331	6.42773711287976	6.83785846810788	7.2656819877714
35	2	1.2	1	5.11892263445735	0.835516260667859	0.795036463483919	4.22400250887355	3.45587340576649	3.65808531284332	3.8377803106308	4.0557690038681	4.47921339809895	5.00971775054932	5.64398008823395	6.29531770992279	6.77030207467079	7.24600893938541	7.84107725281716
35	2	1.25	1	5.35003423783444	0.906755681207678	0.852790250790722	5.27237744126557	3.60152604147792	3.83160311579704	4.01821263469756	4.24188387170434	4.67592960130423	5.24090096354485	5.91175278648734	6.60037433803082	7.05673007033765	7.44945209529251	7.97538090527058
35	2	1.3	1	5.60434864335188	0.98554049820353	0.799510657351578	4.32651804137154	3.77561938225627	4.02967746281624	4.20836286145449	4.46124147039652	4.90661441683769	5.48505681872368	6.17374749302864	6.89955042755604	7.40068910008669	7.84108706060052	8.49637756149769
35	2	1.35	1	5.83918711166512	1.09119527130932	0.856731087270107	4.52219653589228	3.93349399114549	4.16635685194284	4.3861034059152	4.6413222912997	5.10907417517156	5.7119169741869	6.41569469437003	7.18798674124479	7.75286844563484	8.26887044946849	8.89309839932621
35	2	1.4	1	6.09676791057587	1.14086743433831	0.707774182780385	3.91169621441345	4.12045872459412	4.36364294815064	4.577336145401	4.84089082717896	5.33321290969849	5.98759860992432	6.71755582809448	7.48778741455078	8.03245217514038	8.5419860572815	9.17403184204102
35	2	1.45	1	6.32919667813359	1.27474511217902	0.75794404253198	4.1846605276861	4.24276464353353	4.50827258728445	4.72537936198711	5.00904186706245	5.53037226215005	6.21095333263278	6.98478358030319	7.82146792718768	8.34686302541197	8.91595904900879	9.57125535116494
35	2	1.5	1	6.62813819041476	1.37208064098261	0.757849165536864	4.08264337610704	4.51853056624532	4.76976954378188	4.9878440797329	5.26501633226872	5.78974355012178	6.48763217031956	7.31760747730732	8.15146043896675	8.73206980526447	9.32972898706794	9.9985078945756
35	2	1.55	1	6.86495429076666	1.45072444990021	0.817973907407089	4.37983974232512	4.68771803211272	4.92783288647979	5.17580396740884	5.46507399599254	6.01587774205953	6.71782543972135	7.56978479571641	8.44243871068954	9.00580004230142	9.66228452508151	10.3917114758134
35	2	1.6	1	7.15841285332036	1.61762909956551	0.836723681844316	4.35337888707574	4.81591277360916	5.13600770747662	5.38268947076798	5.70223579883576	6.27792134165764	6.98982535600662	7.87142909407616	8.83396321773529	9.4442921359539	10.0688537997007	10.9427669148922
35	2	1.65	1	7.41115039876247	1.67978967588124	0.744784548768743	4.05187830529221	4.9730320507586	5.30680319784582	5.59668081084639	5.90617604845762	6.49520858198405	7.26024604782462	8.15431887716055	9.09882656258345	9.74781235812604	10.4084916983321	11.1922440552473
35	2	1.7	1	7.70906353958586	1.87971679788458	0.767608214991632	4.23694281275458	5.20317633726597	5.49766065596044	5.76726889666915	6.10554689526558	6.7368723423779	7.55543522894383	8.49967143505812	9.51885154366493	10.1786910738945	10.8222402688265	11.5941839123011
35	2	1.75	1	8.01362033312842	2.07173194342242	0.885347595979044	4.88501332715702	5.33538559496403	5.69035817105323	5.99616373479366	6.35397423803806	7.02816736884415	7.83901789784432	8.82955876737833	9.87720454409719	10.5689093451947	11.2884572837502	12.254724720493
35	2	1.8	1	8.28024786217785	2.13356245844221	0.745880471213914	3.91293213836321	5.66973919696808	5.94530293154716	6.21868735456467	6.58049374294281	7.22787419080734	8.09928537368774	9.13203681468963	10.2205671958923	10.9558593521118	11.6008323616981	12.4937428777695
35	2	1.85	1	8.59946489087547	2.28062553577473	0.771115954986326	4.10747596507151	5.83816929431856	6.18229605293647	6.47323686086387	6.84223565836251	7.52173346377909	8.42502086162567	9.45267308950424	10.6048409566283	11.3161766930223	12.0750433783382	12.9890916598946
35	2	1.9	1	8.88737921511287	2.45805975303956	0.82882284267485	4.86368656163685	5.99888510526419	6.34412997341156	6.65378943514824	7.06412142139673	7.79676715731621	8.69809581160546	9.79166696131229	10.931669816494	11.6824749934673	12.4444605593085	13.2969764214993
35	2	1.95	1	9.21684628150797	2.65742939306654	0.791894610765099	4.14529812165685	6.23975266406834	6.6162845149897	6.94302509066463	7.32976752127707	8.05012603390962	9.02164012104273	10.1526839390397	11.3435868242383	12.1425864831805	12.9538165322095	14.1346260375172
35	2	2	1	9.5040764726758	2.8933358243372	0.830830498920285	4.52722623480781	6.35052017390728	6.76189048737288	7.1100319236517	7.53944304585457	8.30867993831635	9.31242907047272	10.4662140011787	11.6858993053436	12.5426816225052	13.321400848031	14.5466414415836
35	3	0	1	1.03668080555797	0.0141558814428949	0.476318425840269	3.62638852271511	0.79120273411274	0.827943798899651	0.858126550912857	0.892679917812347	0.954655200242996	1.02870672941208	1.10833176970482	1.19316602945328	1.2457253575325	1.29592428803444	1.35734034538269
35	3	0.05	1	1.13932067977336	0.0169980994636904	0.468205881105179	3.50812184806117	0.870580087047815	0.914810449406504	0.94729420106113	0.983360732585192	1.04871259778738	1.12805484160781	1.2195920162648	1.31242969965935	1.3678993767947	1.41859217291325	1.48812092423737
35	3	0.1	1	1.25447705982894	0.0216888627838577	0.527982714335674	3.95194033910367	0.9538273458004	0.998655552491546	1.03554537716508	1.07846161770821	1.15311526209116	1.24145382523537	1.34494048893452	1.44535830557346	1.51286170434952	1.57576780420542	1.65904674143791
35	3	0.15	1	1.36628103721349	0.0250120383876677	0.557228617606892	3.90307561851465	1.04610654572994	1.09653772494569	1.13426766480505	1.1779486065954	1.25622850369662	1.35204748734832	1.46269588634372	1.57010754826665	1.64709426638484	1.71551637209207	1.79373427795172
35	3	0.2	1	1.48584386641216	0.0286102437812278	0.470862134304356	3.50417808671244	1.13900608778	1.19281913995743	1.23591402482986	1.28303095722199	1.36938586950302	1.4718022441864	1.58903606414795	1.70752539825439	1.78637101364136	1.85638867664337	1.94319409790039
35	3	0.25	1	1.61498338479549	0.034827222273794	0.547897799574988	3.72839300213781	1.23443652968854	1.28882423974574	1.34038482792676	1.39609698206186	1.48452818393707	1.5986330807209	1.72763988375664	1.85586603358388	1.94462261162698	2.0303948642686	2.13163172267377
35	3	0.3	1	1.75092076982909	0.0414063696216866	0.49814350334348	3.64008733550089	1.32682914857268	1.39919134044647	1.4520015437603	1.5110862634778	1.60742957398295	1.73632264912128	1.87443170636892	2.01641352045536	2.10838301879168	2.19595885071158	2.31121856706142
35	3	0.35	1	1.88752325390191	0.04842010402468	0.524855284790532	3.66173818540285	1.44705409208089	1.50981265650317	1.56018834071606	1.62686260248721	1.73361402165145	1.87007068946958	2.02197791621089	2.17648438534141	2.27374830798805	2.3743244407922	2.48700931757391
35	3	0.4	1	2.02657322467494	0.0541114939528642	0.500341931207649	3.60077930486679	1.55725610690117	1.62298157382011	1.68207513427734	1.74498531246185	1.86468879401684	2.00819070577621	2.17007536888123	2.32965469884872	2.43250280046463	2.52889762938023	2.66055758085251
35	3	0.45	1	2.17547741450052	0.0626501822772519	0.512353177955201	3.63066717442351	1.66583176385164	1.73770517507941	1.80492874880135	1.87595392367244	2.00292355727404	2.15381364837289	2.32956544741988	2.50289255392551	2.61492639000714	2.71437963185459	2.8630445053041
35	3	0.5	1	2.3291795906961	0.0735202918009233	0.515149393822518	3.59235811489525	1.7816603153944	1.85823645405471	1.9243450306356	2.00657767653465	2.14239433407784	2.307687073946	2.49083628505468	2.6844805508852	2.80950277894735	2.93089815080166	3.08132574230433
35	3	0.55	1	2.48459138302015	0.0828733831148908	0.45794400293835	3.60347615096493	1.87752983786464	1.97067552765086	2.05762630981952	2.13873059107363	2.28396255992353	2.46496118858457	2.66189706414938	2.85453879654408	2.99662717822194	3.11190020599216	3.25760958555639
35	3	0.6	1	2.64635352139282	0.0911885989342485	0.500908262709235	3.80554641353898	2.0270453414917	2.11810118865967	2.19781341552734	2.28297570800781	2.43789543151856	2.62342178344727	2.83025924682617	3.03589599609375	3.17013674926758	3.29779222869873	3.47064786376953
35	3	0.65	1	2.81201064590017	0.107784699014492	0.555261305380324	3.83427552103594	2.14950555923581	2.23872274537012	2.32246711488068	2.41879919305444	2.58485555883497	2.7840096630156	3.01223148018122	3.23252223783731	3.38945909249783	3.5310246815756	3.7192296830982
35	3	0.7	1	2.99060646845204	0.120794389257471	0.499079159553228	3.83119992505144	2.25412047219277	2.37224046221376	2.46478210246563	2.57644243049622	2.75621627211571	2.96123292326927	3.19836679875851	3.44123409032822	3.60781718194485	3.74148087224364	3.92932654685974
35	3	0.75	1	3.16611887173951	0.133249555082801	0.471059754769633	3.5032060938971	2.42149536285549	2.52707307133824	2.62243499401957	2.72298251837492	2.91293580178171	3.136683575809	3.387102201581	3.64478242024779	3.82107597403228	3.96087365746498	4.14890142768622
35	3	0.8	1	3.35427415880227	0.155667771616635	0.523696932998304	3.65311283109678	2.54982636659145	2.67318888008595	2.77620487654209	2.88745453262329	3.07940581977367	3.31791793584824	3.59478199839592	3.86777383089066	4.04633892631531	4.23871907293796	4.42704449973107
35	3	0.85	1	3.54214569641236	0.172019579515228	0.492942816854129	3.64521560255022	2.69563066257387	2.8102467504628	2.91636597184837	3.04553011576831	3.25554169781506	3.50905894324184	3.79799953579903	4.08504662916064	4.27588217651844	4.43684837585688	4.64100005728603
35	3	0.9	1	3.73339019463116	0.189773188631251	0.549452510540715	3.73737853234891	2.84305719969273	2.98063500185311	3.09135954600573	3.21787138605118	3.42718324556947	3.69212262332439	3.99783514261246	4.29999541771412	4.5046429233551	4.68879612660408	4.91461439908743
35	3	0.95	1	3.93287097945164	0.206878405753158	0.544233648613957	3.733647040784	3.03677595083267	3.14829809462652	3.25683225122094	3.38726078698039	3.61301256839186	3.89672472327948	4.20709692835808	4.51724289473891	4.72855566327274	4.93445329910517	5.1804582783401
35	3	1	1	4.13799014623165	0.226217709259963	0.498596845311275	3.57034321899744	3.1723429608345	3.3129053235054	3.42978894710541	3.57503099441528	3.80280292034149	4.09639883041382	4.43059039115906	4.76194376945496	4.9818775177002	5.17927896976471	5.3884122133255
35	3	1.05	1	4.35366504595616	0.256864760230501	0.541531245648892	3.65972209320186	3.34764198803306	3.48322616722807	3.60056606769562	3.74850909620523	4.00254209104925	4.3069066208601	4.66051262222231	5.0179341148138	5.24992458333075	5.45462952526659	5.73234350937903
35	3	1.1	1	4.55721794444794	0.27466779908396	0.500191587066861	3.63691900428399	3.48223136075735	3.63752752581239	3.76948288679123	3.92989452552795	4.18840482160449	4.51595324277878	4.87817013412714	5.23568394470215	5.48023294723034	5.68630964398384	5.98357528706789
35	3	1.15	1	4.78166450707004	0.310580242772051	0.544344698572812	3.76242591805914	3.66987563880831	3.81425032807142	3.95863071513921	4.1221440024823	4.39361590690911	4.73369012370706	5.11658673167229	5.49999520528317	5.77036733421684	6.01170389955491	6.27951873086095
35	3	1.2	1	5.01336265246272	0.339770027725048	0.562064309571181	4.00345925937521	3.84365125861168	3.98890425646305	4.15277969419956	4.32263610577583	4.60897216498852	4.95892076253891	5.36367580533028	5.77826771783829	6.03934483838081	6.28478812646866	6.60440770468712
35	3	1.25	1	5.23268634096198	0.358532746616017	0.476849840477589	3.57579122362331	4.01138914424926	4.18274944592267	4.33138012737036	4.51502044089139	4.82032841071487	5.18585781008005	5.5930690895766	6.01761280372739	6.31319535858929	6.53616293314844	6.85626279316843
35	3	1.3	1	5.48843708066308	0.407315395278329	0.522485591188714	3.64957140460009	4.19553405613303	4.37037380482256	4.54490007057786	4.72412611305714	5.04540426343679	5.43543639361858	5.88022390663624	6.31712082266807	6.59846236783266	6.9018905531764	7.26340950586796
35	3	1.35	1	5.71560678839748	0.447904499014142	0.496531287385027	3.68777130355655	4.34909758911878	4.54325468322262	4.7145058798492	4.9215787936002	5.24495161756873	5.66890805959702	6.12454481676221	6.59492448738217	6.88107419189811	7.15110896698386	7.525448701033
35	3	1.4	1	5.95777715356064	0.470082190474724	0.47957166212243	3.56337999067303	4.53145192451477	4.75940029621124	4.9371468372345	5.13484802627564	5.4835311126709	5.902734375	6.38045682907105	6.84585399627686	7.17502000808716	7.45283375930786	7.78716248703003
35	3	1.45	1	6.21640492289101	0.527035585438146	0.513705080308696	3.72417831275177	4.70401145981252	4.95046780794487	5.14378407482803	5.3671358807534	5.70620841827244	6.1534968701005	6.66289708778262	7.16245400482416	7.4846498670131	7.78417965150625	8.25486320509017
35	3	1.5	1	6.46763667952269	0.56810855162082	0.509490632658825	3.56244792225878	4.96931556984782	5.15904461964965	5.34160822629929	5.56688468903303	5.9447668492794	6.41029700636864	6.92911725491285	7.45324119925499	7.77420487254858	8.12695030122995	8.54915300756693
35	3	1.55	1	6.71298682126915	0.614410181428866	0.563953425259198	3.81521048574784	5.16766665290594	5.36534666962177	5.56032342604548	5.77621343301237	6.17415549583733	6.64526324898005	7.18852197133005	7.73895137402415	8.10122866992652	8.41682598479837	8.87219609604478
35	3	1.6	1	6.98647023044753	0.658944927546248	0.484183194981033	3.67189478795138	5.33943526690006	5.5792928583622	5.77918850529194	6.01178275823593	6.42300471961498	6.92503463029862	7.48909209132195	8.03935323762894	8.42750093698502	8.75731599068642	9.18036947593689
35	3	1.65	1	7.26534706386566	0.698317615953563	0.542701104971419	3.77488114550373	5.56218383590877	5.81441863162443	6.03615152829886	6.26069614093006	6.68439988084138	7.19686688631773	7.76738733187318	8.36091509491206	8.73530362130702	9.09201044700295	9.51370248443485
35	3	1.7	1	7.52991140040994	0.745063888825693	0.455962668229426	3.39089946138675	5.77393976694346	6.03242246027291	6.24715893825889	6.50557098984718	6.92385439395905	7.45823879778385	8.05625160723925	8.67294712042809	9.06856081527472	9.39805218923092	9.86553404320479
35	3	1.75	1	7.81994456950165	0.825462186487497	0.502518361683495	3.49947739436548	6.00256309065968	6.25058932667598	6.47660760972649	6.74081486538053	7.18035638332367	7.73769738897681	8.3622201345861	9.01747958213091	9.43261027559638	9.82094118352979	10.2892472782731
35	3	1.8	1	8.10002255168152	0.842846546579719	0.443115510358709	3.57987557302821	6.18821816654205	6.46295447564125	6.72784618091583	6.99600629043579	7.47022062540054	8.0251173210144	8.67034190177917	9.30983700561523	9.70520395183563	10.0577012486458	10.5139545743942
35	3	1.85	1	8.38869391992433	0.930123786260983	0.480499899731227	3.52541499767043	6.40938144637942	6.72180355983228	6.97375325077772	7.22971439418197	7.71903403513134	8.30508081749082	8.99255829423666	9.63419499877095	10.0994886260033	10.5159993941858	10.9820613834679
35	3	1.9	1	8.70523752328843	1.00381361447917	0.495234831043405	3.63321655515135	6.67653251532316	6.96354727211595	7.21184718233347	7.49036041933298	8.00794594481588	8.62158519625664	9.32237349838019	10.0167684381008	10.4713007540107	10.8899172630906	11.4166521161556
35	3	1.95	1	9.00544054198218	1.08929266135152	0.506924901231467	3.65035998342913	6.90797496140003	7.16444157572836	7.42690644206107	7.73834699606896	8.28335127610713	8.93264307081699	9.63257322438061	10.369108079344	10.813465795815	11.3150364871174	11.8917689931065
35	3	2	1	9.30846852815151	1.20646073880836	0.548318148235272	3.81348047539686	7.11819573104382	7.39706616103649	7.68282259404659	7.99677352309227	8.5432840436697	9.21421891450882	9.97487246990204	10.7172313213348	11.2488728821278	11.7056815356016	12.3294613695145
35	4	0	1	1.02635275165439	0.00900809266950581	0.485271717693794	3.81778296696947	0.825061148405075	0.859838409721851	0.884487411379814	0.913614475727081	0.962038621306419	1.01918596029282	1.0826475918293	1.14910064935684	1.19291606545448	1.23332375586033	1.28349159836769
35	4	0.05	1	1.13123300379141	0.0105604505818361	0.320327553092338	3.50363414819478	0.910703053995967	0.942662285394966	0.970903349407017	1.0059341442436	1.06064539499581	1.12784403070807	1.19526892013848	1.26175228393078	1.3066492818743	1.34740039564669	1.40129117405713
35	4	0.1	1	1.2418492021957	0.0132196125638963	0.48829172418452	3.80598734830769	0.999690845727921	1.04109144321084	1.07209065341949	1.10530911439657	1.16346929430962	1.23301761507988	1.31064734369516	1.39189066839218	1.44515373980999	1.4922531388998	1.56145059520006
35	4	0.15	1	1.35750653314909	0.0155016874509745	0.44860647949274	3.58559399586908	1.09372697487622	1.13376447962224	1.17007589154691	1.20917057164013	1.27203561209142	1.34675345644355	1.43265734530985	1.52083177119493	1.57752299100161	1.63192172043025	1.69400322854221
35	4	0.2	1	1.47538567301846	0.0179557975536672	0.459305119059977	3.88056475704223	1.19025560216904	1.23198894453049	1.27084533834457	1.31534435749054	1.38518556118011	1.467449426651	1.55559389591217	1.64848756599426	1.70862225437164	1.76312325668335	1.83487835254669
35	4	0.25	1	1.60317606584169	0.0213892573955476	0.439570353195156	3.59952254865533	1.29185460135341	1.34308372857049	1.38420516159385	1.4278404135257	1.50304948911071	1.59215228632092	1.69302513822913	1.79297303780913	1.86004311777651	1.92246245685965	1.99939549528062
35	4	0.3	1	1.73608435350609	0.0263068429541645	0.453715727675588	3.85450895334376	1.38946790049076	1.44331761720777	1.49169227987528	1.54407052487135	1.6277079026401	1.72455414712429	1.83118656635284	1.94556071174145	2.01903173261881	2.0922366501689	2.17718154245615
35	4	0.35	1	1.87204108926845	0.0296337687296147	0.381620746513158	3.42493410122602	1.50592735693753	1.56314557693899	1.61073789996654	1.66333233828843	1.75428694210947	1.86044992089272	1.97953562378883	2.09663584077358	2.17225123630464	2.23936248725653	2.33648330361843
35	4	0.4	1	2.01001491817069	0.0331950243342986	0.402479459332884	3.59752141436088	1.62745746247768	1.6832187936306	1.72945839750767	1.78999773287773	1.88536499738693	1.99895895242691	2.12360707402229	2.24408224964142	2.3249726524353	2.39874875688553	2.49185519161224
35	4	0.45	1	2.15737857312784	0.038692248929624	0.389108653613512	3.61983678528776	1.73147451277673	1.80649899606779	1.85874599041045	1.92105860367417	2.0236153146252	2.14478493258357	2.27889330580831	2.41133100444078	2.49880058293045	2.57978145023435	2.68063287355006
35	4	0.5	1	2.30718475299329	0.0446844122213143	0.391768812694278	3.52906739275	1.85820966884494	1.92763331830502	1.98698897436261	2.04987636208534	2.16186579689384	2.29433517158031	2.43789182603359	2.58031186759472	2.67097220867872	2.76379206329584	2.86493234485388
35	4	0.55	1	2.4632960132297	0.050738677551922	0.436499157092675	3.75279961065526	1.97291174348295	2.05918993741646	2.12351349776983	2.19376109476387	2.31058031909168	2.45184749081731	2.599327115044	2.75345873034	2.85007592062652	2.94919692273438	3.07757587679923
35	4	0.6	1	2.62812323094177	0.0587026367544258	0.463138048930536	3.95413727774211	2.11614106140137	2.19322877883911	2.26066426849365	2.33559443664551	2.46348571777344	2.61188018798828	2.77776603698731	2.93653363037109	3.04630046081543	3.14136508178711	3.27441847839356
35	4	0.65	1	2.79393799241079	0.0656117108089914	0.433063996302739	3.78045023789007	2.24341615599543	2.33253040952235	2.4047487700358	2.4883563631475	2.62277972113341	2.77584811002016	2.95028311036527	3.12534416243434	3.23850091820955	3.34698178323358	3.48047555664182
35	4	0.7	1	2.96694752425706	0.0735099096945359	0.413702649554304	3.53152982124599	2.39655002925992	2.48743594752252	2.5545824380815	2.63805324357748	2.7842011269927	2.94633420646191	3.1361907401681	3.31836118209362	3.43892124158144	3.55425495055318	3.68441596184969
35	4	0.75	1	3.14000862579085	0.081732887835327	0.421731767029321	3.59082965059155	2.54658387858421	2.635990402475	2.71087575033307	2.79269390143454	2.94558066036552	3.12051991000772	3.31478426791728	3.51199291050434	3.64352330118418	3.75610954295844	3.89469756633044
35	4	0.8	1	3.32701691878939	0.0933403619635079	0.49423471986464	3.97529126560577	2.66721997582912	2.7839235021472	2.86672321236134	2.96171645450592	3.11969378471375	3.30326406240463	3.51371206998825	3.72189436626434	3.84629945611954	3.97089387023449	4.15467373423577
35	4	0.85	1	3.50945007869098	0.107851721250928	0.408613048813655	3.65771646974143	2.81324579554051	2.92041488695517	3.00297460873425	3.11210776697099	3.28756242770702	3.49169370740652	3.70902190335095	3.9311399872303	4.07783762362599	4.22660589992255	4.37833494229913
35	4	0.9	1	3.70568329347229	0.114049204874189	0.426523104050246	3.72178294974371	2.97986380221248	3.10193149511516	3.19093435913324	3.30051479202509	3.4763250477612	3.6834274917841	3.91061389297247	4.14111881768703	4.29178571593761	4.42899136281013	4.62390960367918
35	4	0.95	1	3.89660593912393	0.125472386163131	0.40039454323315	3.56132494660719	3.14372161236853	3.2513068719171	3.35613174057752	3.46663768346608	3.66000316411257	3.87208687126637	4.11456117600203	4.34875041201711	4.51232361960411	4.67115945866704	4.84013704683781
35	4	1	1	4.10832283935547	0.141191076188098	0.447905361537185	3.5678048880734	3.31939313650131	3.44103989601135	3.54126467704773	3.65155410766602	3.84861415624619	4.08381795883179	4.33387637138367	4.59539322853088	4.76218514442444	4.9291188955307	5.14149217128754
35	4	1.05	1	4.31015909841201	0.157195363135659	0.484226017513027	3.72812641955099	3.4801883063361	3.5969133439064	3.714218082048	3.83758514334261	4.04497509676963	4.2791394674778	4.54786718346179	4.81197363674641	5.01390723632276	5.17939603377879	5.41442295418978
35	4	1.1	1	4.52457595187599	0.171812286694247	0.434744069387551	3.62440826888832	3.64454119918943	3.78390174776316	3.88845225691795	4.02922346949577	4.24264282554388	4.4961391210556	4.77563165992498	5.0581288061142	5.25116479843855	5.43764016893506	5.60993553088903
35	4	1.15	1	4.74597485294236	0.191264299166919	0.480141568934873	3.84207949805297	3.82215639025718	3.96744221304357	4.09495985345543	4.22254846845567	4.45057115431875	4.71281543925405	5.01097497366369	5.31119679376483	5.49912733705342	5.69781013097614	5.90918247045577
35	4	1.2	1	4.96341596632433	0.201534828503852	0.449633320011055	3.67648852111726	4.02197896318436	4.16899385327101	4.2858786008358	4.42226335406304	4.66152286231518	4.92728966236115	5.23283204078674	5.54872681427002	5.74314933538437	5.92826492202282	6.19457903862
35	4	1.25	1	5.19924316309579	0.221594943018945	0.425592747234838	3.67405445927794	4.20135720256716	4.34974539438263	4.49264427982271	4.63594627864659	4.87806353811175	5.16757094487548	5.48967737518251	5.80560490116477	6.00843590721488	6.21027838513255	6.48471628703177
35	4	1.3	1	5.43319343733418	0.245139321118449	0.408301968331281	3.68425122554037	4.38057561836243	4.54055633240938	4.68650868120789	4.84204404574633	5.08799393802881	5.40545653939247	5.73575235724449	6.0731461493969	6.29568299293518	6.48474163365364	6.76114753394127
35	4	1.35	1	5.6688041299012	0.270995801053808	0.401374638906062	3.65615072968106	4.54279929268211	4.72384916002303	4.88102541285008	5.04916994285584	5.31175961017609	5.63395023211837	5.9895965295285	6.33536348241568	6.55955938200653	6.79766165092588	7.09780474326611
35	4	1.4	1	5.90650512815094	0.288181395200502	0.421271883987216	3.56677370719752	4.76621283416748	4.92761007785797	5.09012155151367	5.26105281829834	5.54254091262818	5.8699861907959	6.23288125991821	6.60694180297852	6.84665919113159	7.06977088165283	7.31457973251343
35	4	1.45	1	6.15606324266032	0.31155807196211	0.45759722858298	3.76589086495447	4.98331532299966	5.15124493922293	5.30871032587439	5.48456773394346	5.77790350619704	6.1202257668972	6.49410529009998	6.87415868270397	7.12394748097658	7.34816442717612	7.67648901447952
35	4	1.5	1	6.40384995348752	0.343523933970927	0.470851042414552	3.75387140105881	5.16831259801984	5.3554857801646	5.52605371922255	5.71138232946396	6.00153189152479	6.36140704154968	6.76100607961416	7.1547332406044	7.4227873980999	7.67133049666882	8.01757900416851
35	4	1.55	1	6.67648583570597	0.382900964503665	0.483842305840616	3.86277177174783	5.35078075329512	5.56984511338547	5.74417923675477	5.94587336088717	6.25832742780447	6.62666991189122	7.05173209302127	7.46300474873185	7.75113767807186	8.02029955501109	8.35803860309422
35	4	1.6	1	6.92040654164839	0.40704397571424	0.365488777481744	3.58447001155503	5.52756374149323	5.75144436508417	5.95397413980961	6.14782470726967	6.48958041369915	6.88554774522781	7.31476998448372	7.74443689441681	8.01450180387497	8.29932576262951	8.60646884508133
35	4	1.65	1	7.21588026621573	0.443788826416479	0.393846074492496	3.63185825901527	5.80967642065585	6.00204733237997	6.20272821544111	6.40258581651747	6.76172999639064	7.17868655979634	7.63202711172402	8.07123419058323	8.36661075170338	8.6447143701911	8.94683507315815
35	4	1.7	1	7.47526139696235	0.467292108420142	0.437992744434706	3.69134898844479	6.02096118049622	6.25946900305152	6.43459110689163	6.64908693802357	7.0063901925087	7.43341088175774	7.89339539945126	8.36735349011421	8.66722360771895	8.92210461509228	9.29399260060787
35	4	1.75	1	7.75200096911453	0.497035969476172	0.383293850123226	3.41093505098309	6.2634784180671	6.48785241832957	6.67276883795857	6.89822643175721	7.27830126229674	7.70640967786312	8.18331546895206	8.66737265959382	9.00951090939343	9.28508982881904	9.61377322241664
35	4	1.8	1	8.04754716998863	0.542779679712537	0.493299560335358	4.01075887456841	6.49755092401504	6.74504845547676	6.94404598903656	7.16558091926575	7.55377872943878	7.9906174659729	8.49498298168182	9.00292895317078	9.31554699611664	9.61107948446274	10.0622907976151
35	4	1.85	1	8.33168942770895	0.566793520209666	0.459259589510776	3.69686314315281	6.76105439061374	6.98819090910629	7.19700481984019	7.41924865414202	7.81465700134635	8.27876739352942	8.79452982030809	9.30460235828161	9.62769141800702	9.97075884962082	10.3607066542178
35	4	1.9	1	8.63287543128342	0.606186437466185	0.393364301761544	3.54229377338813	6.99180635300279	7.21871720719338	7.44544938188792	7.69059018146992	8.10073120698333	8.57971820175648	9.11975536108017	9.64160696291924	9.98036544203758	10.3041210592985	10.6756032055974
35	4	1.95	1	8.93420647626242	0.653685765947733	0.419941615393417	3.66073051427536	7.221934695144	7.48985329567269	7.71591486250609	7.97057455256581	8.37544605899602	8.88008432000876	9.43697879455984	9.98765425437689	10.3305041680932	10.6514012357518	11.0723955692619
35	4	2	1	9.24961848592758	0.725339900902482	0.464789270572837	3.83415920796337	7.47224611401558	7.757678809762	7.95912617146969	8.23241786956787	8.67127315700054	9.19175863265991	9.76993882656097	10.344609940052	10.725771099329	11.0832716882229	11.4915348207951
40	2	0	1	1.05300642765164	0.0307825616219941	0.769864499995221	4.37154600977677	0.729803977012634	0.767186759412289	0.801502665877342	0.848245316743851	0.928580105304718	1.03380823135376	1.15466293692589	1.27868949174881	1.36710702776909	1.456431427598	1.5487911438942
40	2	0.05	1	1.15918109851411	0.0377668291684138	0.822238346581619	4.88815672879186	0.795719079042971	0.842155356667936	0.885066056594253	0.933525712743402	1.02209578312933	1.13612584993243	1.26963732786477	1.41378509625793	1.51093530169129	1.59606704170257	1.71995967367888
40	2	0.1	1	1.26901230153614	0.0445075444509871	0.747736415093129	4.0813480453489	0.878355405908823	0.927118169724941	0.969609491318464	1.02470586186647	1.12021833732724	1.24555480480194	1.39066108852625	1.54316184329987	1.65058507812023	1.75934668105841	1.88828604393005
40	2	0.15	1	1.39111612471932	0.0534167562375536	0.751031835388958	4.09292928325711	0.965432333289087	1.01302848052233	1.06317117092013	1.12056423607469	1.22967516683042	1.3624841222167	1.5225813396275	1.69075059834123	1.81220287998021	1.92928257271647	2.0556203084141
40	2	0.2	1	1.5140040618782	0.0616674414664588	0.653870687418618	3.68083601924464	1.0486675286293	1.10365968847275	1.15746353960037	1.22250853729248	1.33625243425369	1.4864829826355	1.65939976215363	1.84391453361511	1.96718771839142	2.08706523513794	2.21342172431946
40	2	0.25	1	1.63840974320658	0.0727866792880823	0.736206068925389	4.18438050932175	1.13501804322004	1.18974843993783	1.25502716749907	1.32491198368371	1.4513039495796	1.60661321133375	1.79676860570908	1.98787715286016	2.12000153958797	2.24194955546409	2.41491525992751
40	2	0.3	1	1.77577842017865	0.0859152161163608	0.702659155002694	3.98606910740642	1.21640901536942	1.29198087905347	1.35796844771504	1.43206627756357	1.57304825752974	1.74360163331032	1.9448109343648	2.15417925333977	2.30900962638855	2.43826548224688	2.6121056456089
40	2	0.35	1	1.91443402449171	0.100797247948007	0.775259528956106	4.28044147731042	1.32600227190703	1.39854732187092	1.46548891532421	1.54393584649265	1.69287476766855	1.87981790274382	2.09618585407734	2.3248666511178	2.49127125124633	2.62898034618795	2.82861954891086
40	2	0.4	1	2.06130578618741	0.114410234073426	0.708924178152449	4.0440214540576	1.43192535870075	1.50473729330301	1.57589520990849	1.66525383806229	1.82236174464226	2.02408032178879	2.25985125541687	2.51133352994919	2.67618854141235	2.81442561304569	3.03081738467217
40	2	0.45	1	2.20550846458648	0.132412751376805	0.734902840141792	4.08591155594427	1.53218660763353	1.609141674757	1.68762626744062	1.78079608903825	1.95085689976811	2.16269148036838	2.41002742610872	2.69455680349469	2.87009675116837	3.03167373836786	3.23247225596309
40	2	0.5	1	2.36544455475211	0.152083745494183	0.671327051226684	3.79063786226625	1.6261464522779	1.72239149585366	1.80892100706697	1.90977679342032	2.09092840924859	2.31935977935791	2.58964893221855	2.88742112517357	3.07386261373758	3.25370920076966	3.46577853262424
40	2	0.55	1	2.52559108753902	0.175909965431083	0.74359559234635	4.14155275726255	1.75130583998561	1.84008035852015	1.92065832906961	2.04134652097523	2.2331536398828	2.47658574789763	2.77080730073154	3.0729563857317	3.29151930876076	3.4966591572389	3.72514591859579
40	2	0.6	1	2.68870180233765	0.194602984433713	0.782261841521413	4.35712635995091	1.85273350219727	1.95883376693726	2.06373435974121	2.18318872070313	2.38348011016846	2.63900100708008	2.93760231018067	3.26052102661133	3.49837817382813	3.71233528900147	3.96473242492676
40	2	0.65	1	2.86732450656827	0.225931991213288	0.867173454534574	4.82940581323367	2.00369528754204	2.10106038919464	2.19255868030339	2.31775535354018	2.53738106511533	2.81154620245099	3.1325496802479	3.47866828259826	3.72738784132898	3.95651857752353	4.24383216902912
40	2	0.7	1	3.04147532278681	0.253285082872787	0.741815070058553	4.08531228497752	2.11466813836098	2.21387235295773	2.32591703036428	2.45756878840923	2.68743401214481	2.98173414051533	3.33907863408327	3.71207485055924	3.94049873614311	4.18032711392641	4.49800105017424
40	2	0.75	1	3.21444203905724	0.277793264505101	0.697804242188686	3.94567551560119	2.24601439703256	2.34394403053448	2.45253293253481	2.59455682784319	2.83904241770506	3.15631913766265	3.53047644905746	3.90468972697854	4.14639650397003	4.40964792016894	4.71248596087098
40	2	0.8	1	3.39124095779514	0.304250869749133	0.720722050660092	4.2012215703537	2.35743049235344	2.49633438491821	2.60015147781372	2.74335664916039	3.00146244049072	3.33143607616425	3.71887373328209	4.11336421394348	4.37084474372864	4.64952378737926	4.95665444254875
40	2	0.85	1	3.58800217213199	0.34599316323695	0.701086571900646	3.83673540812134	2.49109624216706	2.63599404964224	2.75471834127605	2.89940615944564	3.17028695773333	3.52037036716938	3.93548865027726	4.36382886984944	4.64660775654018	4.92242912507057	5.27715905138255
40	2	0.9	1	3.79174411527902	0.397265506752336	0.686259421213436	4.04198609054707	2.60058965889215	2.74181894829869	2.87569774445891	3.04882210612297	3.34982949629426	3.72808423280716	4.16497446298599	4.62053953766823	4.90565866750479	5.20933678206801	5.55822181720734
40	2	0.95	1	3.99416653407423	0.440355207300246	0.768343027280961	4.12041887814726	2.76781797687113	2.92286955101788	3.05744583401084	3.2235008905381	3.5195828082785	3.92511493742466	4.37492243528366	4.86186036783457	5.22288211834431	5.52400894146413	5.93299749566317
40	2	1	1	4.203784984231	0.494848381216409	0.81075727429784	4.37865897031996	2.90394048452377	3.07069302201271	3.20511666536331	3.38795382976532	3.7147588133812	4.12452483177185	4.604168176651	5.12359075546265	5.48236422538757	5.82634103298187	6.2767512178421
40	2	1.05	1	4.4235121114067	0.538164143526227	0.767032977714777	4.22269377667658	3.07090863892138	3.22544689739496	3.37902014383674	3.56501648649573	3.90805068250746	4.34376775994897	4.84206682652235	5.38103125143051	5.73385470160842	6.11397954681516	6.60151412976384
40	2	1.1	1	4.63055844895166	0.587125197504378	0.762482018911928	4.31013958108413	3.21718499890566	3.3786047487706	3.53944960784912	3.73675110375881	4.08665156543255	4.54785928845406	5.08045856952667	5.62714033412933	6.00986655002832	6.35211901831627	6.80332331728935
40	2	1.15	1	4.86194176025085	0.657482208319197	0.810346828769646	4.21450542421372	3.38349701266587	3.57336318121106	3.73123881042004	3.92180679255724	4.28477667868138	4.76434916213155	5.33227756902576	5.92917011031509	6.32058479852975	6.74091756755859	7.21240664878488
40	2	1.2	1	5.09051713655615	0.712022757390761	0.785299197381866	4.83752198808172	3.50714315099716	3.72185354733467	3.88066437411308	4.09821364474297	4.5047682517767	5.00439921379089	5.58029612064362	6.16627216815949	6.59339726042748	6.97298634374142	7.53504658794403
40	2	1.25	1	5.31326921093725	0.77043480218746	0.728807408528911	4.16880530449454	3.67636374358088	3.88008292224258	4.05697609372437	4.28496776595712	4.69807205814868	5.22895111888647	5.81368648074567	6.46208124384284	6.89127472154796	7.32254747282714	7.77031918108463
40	2	1.3	1	5.54673729557586	0.811742306753708	0.703333775037106	4.18722000673937	3.86782864323258	4.04277349688113	4.23220279070735	4.47364539426565	4.91828020334244	5.45540646195412	6.0796472761035	6.72012831044197	7.13537049597502	7.51874900045991	8.06420568944216
40	2	1.35	1	5.79108986462885	0.91584341892988	0.729082921314553	4.02768981815775	4.00343234214336	4.23644095793367	4.45010610865802	4.67162540608645	5.11822114035487	5.68862514197827	6.33843664810062	7.04399673986435	7.52036770436168	7.97930192136765	8.55024857396484
40	2	1.4	1	6.05455624031067	1.01787787533542	0.770806478967141	4.19328654869834	4.21039930229187	4.42074668025971	4.61765075111389	4.891078125	5.34072807312012	5.9350602722168	6.64549907684326	7.36731999206543	7.90511520767212	8.38270900154114	8.93907797470093
40	2	1.45	1	6.30572115997747	1.09214349563534	0.719727850744544	3.92738134145486	4.37864036358893	4.59339251919836	4.8045567272529	5.0701964545399	5.57291774708778	6.18652146503329	6.90347824759782	7.69881342598796	8.22367654576898	8.66120817162842	9.33676942139268
40	2	1.5	1	6.58395617481321	1.20043043228739	0.752007801805424	4.21764539248507	4.51843055710197	4.79192188940942	5.01308739185333	5.30916333198547	5.81708503887057	6.45767189562321	7.21884593367577	8.02761971950531	8.5486463829875	9.06467089429498	9.7158441990614
40	2	1.55	1	6.82814023151368	1.29173466663551	0.804529055518339	4.5032107216386	4.72529147157669	4.99245270730555	5.22375030534714	5.51617158539593	6.03004124265164	6.69448542013764	7.48003424249589	8.32821935221553	8.85507045163214	9.39824396469444	10.2100508168131
40	2	1.6	1	7.10695860759974	1.34702908876967	0.721958306612314	4.22470285494302	4.93812099611759	5.19664702183008	5.42642077291012	5.72801392531395	6.28968097925186	6.97813401460648	7.80241065263748	8.6260477643013	9.18976849889755	9.67733591485023	10.3784368976593
40	2	1.65	1	7.39187754378113	1.52809275450384	0.793436055510949	4.49722889298154	5.06947130350173	5.39439369338378	5.64640693808347	5.95460790421069	6.53071094982326	7.24533771127463	8.11182381846011	8.99295899769664	9.62694675636292	10.2248913710043	11.0295101418048
40	2	1.7	1	7.63817866789287	1.62146330997233	0.791523711538836	4.34792900631589	5.30138248364925	5.59478525045514	5.84819676187635	6.15412629622221	6.7419419708848	7.49329005002976	8.38311484336853	9.29002844202519	9.93871168273687	10.5499887582064	11.2996090726733
40	2	1.75	1	7.93831637760736	1.76600295678931	0.785369329915241	4.1836833285848	5.53031085696071	5.80854225857183	6.07102919947356	6.39664499461651	6.9926650505513	7.78298751264811	8.71045532077551	9.69279938787222	10.3671795390546	10.9573287598789	11.7731193043292
40	2	1.8	1	8.22983043459606	1.9075972475829	0.757995109319365	4.23492364456454	5.66509179153442	5.98340375685692	6.25529545879364	6.61149048042297	7.26526114463806	8.07758674621582	9.05319085121155	9.99709432411194	10.7041363477707	11.3362803487778	12.2246831121445
40	2	1.85	1	8.5433448441533	1.97755045934236	0.791860257601741	4.43829928500783	5.9089311510846	6.23894886537641	6.57181314593554	6.92051822778583	7.54065602593124	8.39218027934432	9.357826923877	10.3788144980371	11.0539837159216	11.7142378541753	12.6208424398631
40	2	1.9	1	8.81996411516744	2.05413139475451	0.725466349542424	4.18538609959997	6.1023916585207	6.48612465655804	6.7694362488389	7.12052684640885	7.80991911113262	8.67203903257847	9.65166509717703	10.6908630912304	11.3603939356804	12.0574475380778	12.8806981701017
40	2	1.95	1	9.16822793954812	2.33014513684759	0.76944729802739	4.20834845706616	6.34803178260028	6.71592491195723	7.01532231701166	7.38858745789528	8.07782174538821	8.99614140331745	10.0596430301666	11.1500732491314	11.9301154273748	12.642971560359	13.6028321193397
40	2	2	1	9.46115525863767	2.40807535893223	0.759032874578416	4.35188331919099	6.58001605510712	6.92535440325737	7.26431642174721	7.65150611400604	8.37408211827278	9.28488063812256	10.3711028695107	11.5071783542633	12.2284781634808	12.9349657416344	13.8732197391987
40	3	0	1	1.03345958233476	0.0128388800159638	0.523537367963712	3.86255935063218	0.80359647333622	0.836289630830288	0.863921645283699	0.896854442358017	0.956129297614098	1.02452164888382	1.10124850273132	1.18025345802307	1.23066737651825	1.27690055072308	1.34418595194817
40	3	0.05	1	1.13624832298891	0.0156811339654324	0.524206224565634	3.82789183445101	0.879478189069033	0.918856913041323	0.951684522047639	0.986304278343916	1.05026837959886	1.12503218919039	1.21328024066985	1.29982450899482	1.35826870952547	1.40940201368183	1.47719017405808
40	3	0.1	1	1.24831667149401	0.0182849088156457	0.498823201165169	3.61489465280098	0.972114639401436	1.01356596182287	1.04782942000031	1.08567924654484	1.15402752846479	1.23736892879009	1.33153163731098	1.42367703199387	1.48228707051277	1.54902283921838	1.60928478810787
40	3	0.15	1	1.3627776245513	0.0218106612944635	0.529579588994053	3.75336702078343	1.06683825847208	1.10656374134496	1.1438529586494	1.18622343860567	1.2607619709149	1.3504613275826	1.45023095026612	1.55654185420275	1.62322437493503	1.68458073087782	1.7624120432049
40	3	0.2	1	1.48348285396099	0.0262830950731163	0.496680467747713	3.73813175276867	1.15403432893753	1.19984562420845	1.24073253393173	1.28919894790649	1.37005275249481	1.47143239974976	1.58290762424469	1.69026249504089	1.76770380020142	1.8306427359581	1.92350074939728
40	3	0.25	1	1.61168449464254	0.0302955270348245	0.471648539594136	3.53256506678637	1.2549393074587	1.31007845746353	1.35101482737809	1.40088096261024	1.49067589081824	1.59809878095984	1.71992126852274	1.83986157178879	1.91474980674684	1.98336674366146	2.07273498363793
40	3	0.3	1	1.74374809698659	0.0371981814219215	0.525178275632067	3.86205961644888	1.35259523155093	1.40653223443031	1.45302996557951	1.51260540050268	1.61028637960553	1.72778794169426	1.86204889118671	1.99088762652874	2.07673082530499	2.16472590821981	2.27394508508444
40	3	0.35	1	1.8761296398101	0.0416429483505283	0.506862907073087	3.67824979278539	1.45821361875683	1.52040214462951	1.57397746628523	1.63093626174331	1.73353037696332	1.8597909745574	2.00257598765194	2.14246619930863	2.23286752067506	2.32440224386007	2.42626445285082
40	3	0.4	1	2.0220396054554	0.0490915650373283	0.535528979654406	3.86354971311522	1.56900177292824	1.63562139582634	1.69548200070858	1.75685411214828	1.8680931943655	2.00514390707016	2.15508460521698	2.31046858215332	2.40592343044281	2.50440286314487	2.61698966312408
40	3	0.45	1	2.16764045454475	0.0564989857885254	0.517136659889223	3.77066337045116	1.6852149815008	1.74758223938569	1.81274098906666	1.88488352485001	2.00309643451124	2.1475162550807	2.31394364871085	2.47708017155528	2.58213427872956	2.69167795574665	2.82111424487829
40	3	0.5	1	2.31658706908375	0.0629493674790283	0.516555983458722	3.87699855975109	1.79571360066533	1.87886366397142	1.93975788876414	2.01386686116457	2.14533001184464	2.29844753444195	2.46659494936466	2.64123921096325	2.74788292944431	2.85860384702682	2.99909913539886
40	3	0.55	1	2.47454013664679	0.0711544228975495	0.472162654724193	3.53961796420059	1.92951853532791	2.01265015779808	2.07606955950707	2.15327057674527	2.28857288904488	2.45409301251173	2.63932406507433	2.82133715230227	2.94374187019467	3.05404666868597	3.2046456720978
40	3	0.6	1	2.63886422361755	0.0826333535407537	0.50469482626071	3.62990301349808	2.06348719940186	2.13408313751221	2.20626045227051	2.29791166687012	2.43840995788574	2.61405914306641	2.81607147216797	3.01659881591797	3.14223147583008	3.26908466339111	3.42016393127442
40	3	0.65	1	2.80478079309261	0.0914429116621119	0.437432206951919	3.47669776717593	2.18589343474209	2.27114459375292	2.3511468802616	2.43596959465742	2.5934752914682	2.78317460283637	2.99249105349183	3.20374936795235	3.33820572428405	3.46580338215083	3.59529574385583
40	3	0.7	1	2.97491088007057	0.102082137531677	0.477123372382094	3.54850338681909	2.31223076637983	2.4074512231648	2.49820929282904	2.59141668218374	2.75451673731208	2.94947187542915	3.16722343176603	3.39448425245285	3.54404946476221	3.67698090597987	3.83620149999857
40	3	0.75	1	3.15763975882754	0.118286731664836	0.525594674882811	3.73407312624857	2.45614836830646	2.56271629640833	2.64660867266357	2.74545740485191	2.92175103165209	3.12900816649199	3.36477738060057	3.60849906206131	3.77464934922755	3.89912866037339	4.07295287646353
40	3	0.8	1	3.34573835598564	0.134439189056504	0.607416681566751	4.02018431877784	2.61853204100132	2.71436594098806	2.80635413968563	2.91230014801025	3.09616821527481	3.31143512248993	3.56593657851219	3.81989602661133	3.99944261097908	4.17385661244392	4.36474214701653
40	3	0.85	1	3.52903542213741	0.148954234426795	0.544589101164009	3.86151419809523	2.75109779823273	2.86213957285509	2.96180159886926	3.07010064439476	3.26399614520371	3.49351947963238	3.7578781401366	4.03213199651241	4.22247438137233	4.38488937687129	4.55677631548047
40	3	0.9	1	3.72363018741584	0.15963350599131	0.404896915928808	3.31796205116832	2.90316334758401	3.01950438080728	3.12536882841587	3.23768221366406	3.44395165935159	3.69206280529499	3.97246573537588	4.250401881814	4.42882957440615	4.59291516286135	4.77501485189199
40	3	0.95	1	3.9217956665339	0.178535345871942	0.472319006065053	3.6103379304979	3.05471294669509	3.18589084317908	3.29044460843504	3.40788363870978	3.62553847946227	3.89353693798184	4.17771434180439	4.46535069099069	4.66287998811901	4.84817908007652	5.08972322011292
40	3	1	1	4.11789474625587	0.196763098852758	0.469628799281217	3.47405704079693	3.20408771514893	3.35797466635704	3.46039774417877	3.57757952213287	3.8085190653801	4.08354067802429	4.38824391365051	4.6939172744751	4.89355783462524	5.08707996606827	5.31611493110657
40	3	1.05	1	4.33409981301436	0.218763166097728	0.494255010263685	3.74581298509335	3.38081093886644	3.51015555549413	3.6232257225886	3.76670152631402	4.01081247050315	4.30106623053551	4.62160023264587	4.93366010794044	5.15125161963701	5.35632293860614	5.59982763795555
40	3	1.1	1	4.5455001497013	0.241717527390025	0.464011915362733	3.49174889129192	3.5601185467422	3.69527286981046	3.81197186306119	3.95303252005577	4.20063980519772	4.50617077589035	4.85297888875008	5.1851301766634	5.41077506661415	5.60026704382896	5.86816210230589
40	3	1.15	1	4.76918185433941	0.264316897364582	0.437455716723817	3.45472854847212	3.71947673962414	3.86191577056795	3.99734513515234	4.15223940458894	4.408230169788	4.73315368145704	5.09655845224858	5.43763890466094	5.67307001779974	5.88725438094139	6.12623649380505
40	3	1.2	1	4.98822211776042	0.295895483691351	0.482056166730753	3.56415275913313	3.8818343569994	4.03642579782009	4.17854996073246	4.33260213088989	4.6087608486414	4.94926569700241	5.32265749931336	5.68657442474365	5.93178833723068	6.17912287056446	6.48690939397812
40	3	1.25	1	5.21458788677529	0.319516463340355	0.50137108476994	3.719600788608	4.06068366866559	4.2218884460628	4.37297450043261	4.53108269535005	4.82977872155607	5.17582376673818	5.5548656154424	5.95674089491367	6.21778039634228	6.45240219254047	6.71873663507402
40	3	1.3	1	5.44404620068896	0.336472678236776	0.449950363209035	3.6417200786894	4.24141172120571	4.42913683053851	4.56607816487551	4.74278966879845	5.04057980582118	5.40562144577503	5.80424636512995	6.19199660718441	6.440751326859	6.69174552565813	7.00328774194717
40	3	1.35	1	5.68768345471624	0.377070184431067	0.423446434071481	3.5464990682629	4.40969831502587	4.60767900729925	4.76191981776804	4.94629417282343	5.26123187094927	5.64677653983235	6.06992965064943	6.48226930782199	6.74002183829248	7.00957909131795	7.34408948287368
40	3	1.4	1	5.93685791736603	0.412789353574153	0.5171552338655	3.64301730784544	4.64754955558777	4.82879406452179	4.97673056030274	5.16898752593994	5.49111082077027	5.88345542907715	6.32697383880615	6.77583441925049	7.07931037902832	7.3342656326294	7.68426173629761
40	3	1.45	1	6.18770625426337	0.448719334986431	0.466528018407549	3.53252067791868	4.81550216672868	5.01049001370743	5.18433525776863	5.37674043688178	5.71523664951325	6.14705617070198	6.59433451533318	7.06013625705242	7.35755796650052	7.65934886509925	8.02419070459605
40	3	1.5	1	6.42718042049557	0.481679267432014	0.42218886089521	3.54195818937967	4.96437048912048	5.18018831498921	5.36459404975176	5.58762677013874	5.96116026863456	6.3869085162878	6.84810075908899	7.3339631408453	7.63433940708637	7.92488472536206	8.29636690020561
40	3	1.55	1	6.70318991385984	0.528532420786812	0.556489030539758	3.78136533439497	5.22711098523438	5.45321158219501	5.6336142463088	5.8483881995827	6.19233460765332	6.6469813875854	7.13728303179145	7.63979869195819	7.98938335034251	8.2970216293931	8.65260018464327
40	3	1.6	1	6.96845841301203	0.563046061306199	0.434998161069601	3.62138290191571	5.42191577060223	5.64205673837662	5.82415268468857	6.05554583120346	6.4484894746542	6.92632158041	7.4391063284874	7.95229577684403	8.26661452484131	8.5760273295641	8.94711666636467
40	3	1.65	1	7.24216774615301	0.601551696531952	0.499200540930615	3.74371164940029	5.64268267931789	5.88419261436537	6.08187636382133	6.31128473910689	6.7021188345924	7.18676586776972	7.72237580858171	8.22890810987354	8.59818802897632	8.9234296503067	9.36482771091163
40	3	1.7	1	7.50554025177473	0.654176909902387	0.537217026893102	4.00621865877798	5.86671824644804	6.08421731512249	6.30232145860791	6.54219224202633	6.95139044255018	7.44836264133453	7.99525355547667	8.53708172821999	8.91403044766188	9.2707740214169	9.73521710515022
40	3	1.75	1	7.79361816765629	0.721098542429077	0.437708232284309	3.49107583497934	6.0526324256137	6.29848259007558	6.50560987684876	6.75500664226711	7.20446686632931	7.73527410253882	8.31532440334559	8.88703284710646	9.28654664047062	9.6289832258597	10.0689777442068
40	3	1.8	1	8.07205173756981	0.765715213481505	0.421717652875751	3.44649050221108	6.24366558980942	6.52218268871307	6.75149782037735	7.02611707305908	7.46401908159256	8.00967164039612	8.62676239967346	9.20140218734741	9.58047100353241	9.9498325881958	10.3866474830627
40	3	1.85	1	8.37758759553489	0.826577681791324	0.461556788334959	3.55173375743173	6.50037005756647	6.76035484888405	7.01129014816135	7.2849522022605	7.75982853256166	8.30749328076839	8.93030797876418	9.55020603141189	9.96977958221733	10.3783624819145	10.8272176385969
40	3	1.9	1	8.69189725341404	0.889729696682465	0.472533193727391	3.57703149417585	6.76014756678939	7.01983989770711	7.25591119024158	7.56777839267254	8.04038545921445	8.61973097980023	9.26547627240419	9.9265010304451	10.3727738872767	10.7532624125481	11.1824182398438
40	3	1.95	1	8.97292974716757	0.945323071375091	0.497744391185079	3.62266705331399	6.99031998345405	7.27478402437642	7.52813712430745	7.79783871325851	8.29766208000481	8.90267255917192	9.56642195254564	10.2398643651307	10.6887397294343	11.0909217015803	11.5750556644648
40	3	2	1	9.27825645840168	0.991970937468628	0.491598634284558	3.73288427592611	7.19141822934151	7.54715941250324	7.80792288780212	8.09084653258324	8.59641391038895	9.19612580537796	9.87709629535675	10.5764448523521	11.0195774316788	11.4325415968895	12.0146315717697
40	4	0	1	1.02540491145849	0.00792249536109873	0.40693262473326	3.69545985898987	0.834094742536545	0.865561109781265	0.88995344042778	0.918601989746094	0.964724615216255	1.01934951543808	1.07924345135689	1.14024922847748	1.17925258874893	1.22006507217884	1.2629944896698
40	4	0.05	1	1.12878325524138	0.00942750814587886	0.401998553021322	3.73050341694588	0.919937938258052	0.952998728893697	0.980736518025398	1.01163020481169	1.06324727989733	1.12274612635374	1.188029852584	1.25438796526194	1.2948658002913	1.33572548364848	1.38206791033745
40	4	0.1	1	1.23944234163702	0.0114445600824428	0.453440018379847	3.50929762348944	1.02116405636668	1.05401444934309	1.07956303745508	1.11035889714956	1.16613465696573	1.23148517489433	1.30480563670397	1.3789027762413	1.42811458873749	1.4761072537601	1.52750146143436
40	4	0.15	1	1.35479537989745	0.0135131702115771	0.435844943686234	3.69749214258015	1.10999423986971	1.1482580065988	1.17890819305181	1.21441844925284	1.27621774673462	1.34721443757415	1.42595262385905	1.50516508153081	1.55623609159887	1.60282348079234	1.66156301838458
40	4	0.2	1	1.47569521776581	0.0163700218364644	0.412383045701767	3.5739176250545	1.20813804674149	1.24639232540131	1.27881079530716	1.32039799976349	1.38858576536179	1.46785652160645	1.55212582111359	1.63987553787231	1.7009056634903	1.75505442094803	1.82106768836975
40	4	0.25	1	1.60000060222112	0.0189033121491908	0.421120628241888	3.55647120780413	1.30755641683936	1.35286646429449	1.39363316819072	1.434894669801	1.50577952153981	1.59020777791739	1.6839855350554	1.77852412685752	1.83992656879127	1.89756687264889	1.96854145266116
40	4	0.3	1	1.73217002598274	0.0221179269833711	0.401832636993272	3.63055209133213	1.41691542267203	1.46415612575412	1.50360809212923	1.55195087820292	1.63216218948364	1.72459151864052	1.82217428922653	1.9226012840271	1.98771552014351	2.04862218689919	2.1380917342782
40	4	0.35	1	1.86732896181943	0.0261270424078134	0.425667000144388	3.75144387684727	1.52161816295832	1.57913598085195	1.61941613955796	1.67346574017406	1.75795595660806	1.85840084329248	1.96499214805663	2.07219229924679	2.14399732075632	2.21718074698001	2.31031995343566
40	4	0.4	1	2.00417431811452	0.0292806309442875	0.411082521939544	3.5836791619403	1.63462204117775	1.69851174879074	1.74636009275913	1.79855503153801	1.88710548698902	1.99325449943542	2.10888226270676	2.22565981864929	2.30468583297729	2.37228941297531	2.45443099160194
40	4	0.45	1	2.15582156798206	0.0355361556513377	0.405458003904629	3.6599131064789	1.75120215777457	1.81326841815561	1.86684111899138	1.92997896885872	2.02809549182653	2.14442727282643	2.2739312466234	2.39927075251937	2.47911803013086	2.55330246601999	2.65825205483735
40	4	0.5	1	2.30570469609797	0.0398809604731586	0.524294006068122	4.36817129485991	1.88679002210498	1.9512637808919	2.00359597206116	2.06590620875359	2.16973767802119	2.29363471269608	2.4305547773838	2.55937666296959	2.64673450738192	2.73109215348959	2.83961206644774
40	4	0.55	1	2.4614188270894	0.0444888134956095	0.373358052698197	3.5424094556041	2.00617413609624	2.08307406998798	2.14131433006376	2.20553777560592	2.31633965048939	2.44824214041233	2.59216488748789	2.73648478588462	2.83162354908884	2.91248345211148	3.00671537453234
40	4	0.6	1	2.62074526145935	0.051891511894917	0.513803720702284	3.8362954435783	2.13549225006104	2.22118921661377	2.28259150695801	2.35000526428223	2.4665567779541	2.60191864013672	2.75498962402344	2.91457220458984	3.02364530944824	3.12321417999268	3.2474395111084
40	4	0.65	1	2.78345886900508	0.0567998154692621	0.386481902367276	3.46678009877369	2.27852023925632	2.35866406489536	2.42777131913602	2.49869897130132	2.61970427043736	2.76394760996103	2.93357379309833	3.09433473980427	3.19798738780618	3.29686189643294	3.41648151007891
40	4	0.7	1	2.95946389515287	0.06302681914457	0.482853632138624	3.85904581412985	2.43584749078155	2.51288149543107	2.58287491026521	2.65729200339317	2.78956052914262	2.94183570384979	3.11126414358616	3.28308275842667	3.40038317346573	3.49077099302411	3.62420847831965
40	4	0.75	1	3.13535266954452	0.0710975783054543	0.465719247889349	3.76163453742118	2.57595762331039	2.65992679838091	2.72958677839488	2.81645552515984	2.95306577254087	3.11788367852569	3.29838229715824	3.47376269847155	3.59040261618793	3.70991893224418	3.8810738389194
40	4	0.8	1	3.32297028253698	0.08282957867101	0.396304382130835	3.68173548293683	2.69697682492733	2.7946402913332	2.89194456017017	2.9767413482666	3.12950099766254	3.3053414440155	3.49993572950363	3.69253633117676	3.8215767416954	3.94004309248924	4.10814384298325
40	4	0.85	1	3.50461011984015	0.0918782684172113	0.457252367817098	3.88230151094975	2.85226917382628	2.95254114954174	3.04277317930758	3.14535889394581	3.30083716876805	3.48428800806403	3.68710274279118	3.89350590533018	4.03524494835734	4.16009918864071	4.33353497164846
40	4	0.9	1	3.69357179870284	0.101400672239262	0.425975207754778	3.83063645382865	3.00303722503781	3.1158157761544	3.21218866249919	3.31375478124619	3.47958556070924	3.67286014199257	3.88589742749929	4.09634334433079	4.24671715575457	4.37899425962567	4.54491011840105
40	4	0.95	1	3.89840894094645	0.113984812211851	0.437964978221824	3.70112822725749	3.18270370495766	3.2955054754056	3.38468245455623	3.48973492746055	3.67079613480717	3.87677981704474	4.10226457469165	4.33348136240244	4.4855986238122	4.63136728557944	4.80745859625936
40	4	1	1	4.0929697239399	0.124219426959919	0.446645127986361	3.55496086783705	3.3584539103508	3.46844875216484	3.56127843856812	3.66837131977081	3.84980297088623	4.06943273544312	4.30687737464905	4.54794182777405	4.71347239017487	4.86762441396713	5.04527313709259
40	4	1.05	1	4.30453967325364	0.135378725561884	0.404863889142399	3.65493954633297	3.50701827195138	3.64139354846254	3.74603016161919	3.86930164901912	4.05874626673758	4.28111031115055	4.53006496436894	4.77656538116932	4.94763052900136	5.10628032607585	5.28662603097856
40	4	1.1	1	4.51656873671705	0.15129769178534	0.454937760198223	3.74195812013276	3.72016497005224	3.83162086491287	3.93913051378727	4.04734868574143	4.25090611338615	4.48767303943634	4.75213544458151	5.02471701335907	5.19699764746428	5.34265993577242	5.56782498121262
40	4	1.15	1	4.73353834262112	0.167007501779199	0.431808768475157	3.85976977518764	3.85555155692399	4.00578651683405	4.11522443472594	4.24095414094627	4.4570995214954	4.714920155406	4.97463493742049	5.26009145322442	5.44113856352866	5.61887341157347	5.83231803269983
40	4	1.2	1	4.94915103591585	0.183260106772213	0.421055824869405	3.54878084169918	4.05232742362022	4.1907933486104	4.30447837722302	4.43516891217232	4.6539469909668	4.92045397520065	5.20793046474457	5.50085484838486	5.69049827361107	5.87277505230904	6.09283131661415
40	4	1.25	1	5.17875969154984	0.200161797572825	0.407197076130915	3.46383733370253	4.23788474131376	4.3708562862128	4.50181040391326	4.63471363596618	4.87753502558917	5.14721408486366	5.45190117694438	5.76190284490585	5.9695272769779	6.15001320205629	6.36446208715439
40	4	1.3	1	5.41696910957992	0.212785858354876	0.390115741353871	3.62116271806801	4.42673594810963	4.57706894667447	4.70825149315596	4.8584645909071	5.10411416754127	5.39114972829819	5.69970533549786	6.00732718789577	6.2101116836667	6.39121601930261	6.65549591184854
40	4	1.35	1	5.66087524386823	0.244498907815189	0.448238408473961	3.70772135868906	4.59867452848405	4.77171645916998	4.91319184129685	5.07250213089585	5.3273563490063	5.62671185746789	5.95778635814786	6.29345121943951	6.51222218929231	6.75214945687354	7.01564364123345
40	4	1.4	1	5.89988934204483	0.257495884484143	0.41079307067744	3.74726992233271	4.81687745704651	4.99563747310639	5.12686087989807	5.28894429016113	5.5515472984314	5.86664806365967	6.20965187072754	6.56030875396729	6.78169105911255	6.98441584968567	7.22861391906739
40	4	1.45	1	6.1416166604939	0.277771249448502	0.393407504056083	3.5870086854942	5.03985193043947	5.18196829537302	5.3251165067181	5.4978937420696	5.78018495991826	6.11746050938964	6.47275191366673	6.81873145908118	7.04385726588965	7.25046674170345	7.54970292017758
40	4	1.5	1	6.39559859257191	0.301295055609769	0.427178280642414	3.68777362806108	5.23529576137662	5.42431315407157	5.57314230129123	5.73621954768896	6.01887963712215	6.36146627366543	6.72520305961371	7.10759170353413	7.33538903295994	7.56866630166769	7.88558825850487
40	4	1.55	1	6.65743641901504	0.324458736038352	0.432228520385743	3.64218366867978	5.47381517827213	5.63097602374479	5.79284416591376	5.97101205803454	6.26899399504065	6.61942179322243	7.01042583949864	7.39790144222975	7.64919186772406	7.89098852127045	8.19086287962198
40	4	1.6	1	6.916993922822	0.356024715617737	0.453652498872971	3.7096557837635	5.66886728169918	5.84606903409958	6.02039132225514	6.2072601249218	6.50671570718289	6.87134536027909	7.28396376729012	7.68746094560623	7.95049307966232	8.20838990402222	8.51241706428528
40	4	1.65	1	7.1914905648647	0.388202392898183	0.391062542974826	3.75992137148856	5.83967248603702	6.04898405363411	6.24366710114479	6.44075458201766	6.76871096719057	7.16327300488949	7.57374052613974	7.99090003496409	8.26385888139904	8.52254539296776	8.85940929261744
40	4	1.7	1	7.45591832289165	0.412808204171237	0.405135042467218	3.63304084584913	6.07836908926964	6.30426061405242	6.48386210820079	6.68623043721914	7.01849108040333	7.41386757194996	7.85074160546064	8.30358495247364	8.56532591056824	8.82217235085368	9.15227994500399
40	4	1.75	1	7.73692023457028	0.434351054286098	0.361825453793252	3.47754096781432	6.28985440343618	6.55189510984346	6.73704439215362	6.93428652063012	7.29336386267096	7.69381408765912	8.14719673618674	8.59964955672622	8.88316451385617	9.15655409134924	9.45343085877597
40	4	1.8	1	8.02425836897182	0.471941951059607	0.397297390777863	3.5819874236468	6.53896288585663	6.77930935645103	6.97870152521133	7.19229438114166	7.56414029836655	7.97347081184387	8.44807443141937	8.90634720993042	9.22190882492065	9.51207763910293	9.83615411720276
40	4	1.85	1	8.32483592309234	0.519211916791682	0.433695098012026	3.74253912358283	6.80771440301389	7.02930142809078	7.22771935531497	7.45150826995075	7.83876735202968	8.28241489470005	8.77192998245359	9.24479766958952	9.56590485902131	9.85396575562656	10.2364163718671
40	4	1.9	1	8.61296291208244	0.549484755739664	0.41821497100676	3.55996449580243	7.06180931022167	7.29375006365776	7.48889494168759	7.71759061080218	8.10188702195883	8.56146126270294	9.06604850023985	9.58181848263741	9.90184260833264	10.2093246815801	10.5447080456257
40	4	1.95	1	8.92460956358455	0.595465644867976	0.51051225465308	3.92932162074499	7.33468640122116	7.57419774284214	7.77553952492029	7.99802408455312	8.40287683963776	8.86556875556708	9.39079498253763	9.91728374823928	10.283705581665	10.5988615475148	10.9962389632732
40	4	2	1	9.22914228134751	0.632639040043955	0.400383016350536	3.60493183107033	7.53559164583683	7.80640536099672	8.01625513136387	8.2664770424366	8.68788957595825	9.18600100278854	9.72139486670494	10.265038561821	10.5956101477146	10.9137789577246	11.3202971899509
