# Supplementary material for: Quantification of Difference in Nonselectivity Between In Vitro Diagnostic Medical Devices
Source: Biom J. 2025 Jan 2;67(1):e70032. doi: 10.1002/bimj.70032 (PMC11695778; doi:10.1002/bimj.70032)
Supplement: Supplementary file 1 — Supporting Information [file BIMJ-67-e70032-s001.zip › Reproducibility resubmission v2/results pkf 22 10 2024 15 cores/simulation results relevant/sensitivity analysis/error_dist.csv]

n	R	error_dist	dfx	dfy	mean	variance	skewness	kurtosis	1%	2.5%	5%	10%	25%	50%	75%	90%	95%	97.5%	99%
25	3	lst	5	5	1.04306270522475	0.0197505983288508	0.581180333785696	4.11237503512964	0.752355099320412	0.796477852761746	0.836468255519867	0.877038276195526	0.946996465325356	1.03001248836517	1.12664458155632	1.22523813247681	1.28882561922073	1.34625010490417	1.42484217643738
25	3	lst	5	15	1.0446673114419	0.020091913189295	0.591354648940379	4.01105263807761	0.756105229258537	0.799128594994545	0.835442355275154	0.877465486526489	0.946599990129471	1.03212124109268	1.12872922420502	1.22737121582031	1.28977930545807	1.35658013522625	1.45049166440964
25	3	lst	15	5	1.04612104519606	0.0199716376868341	0.564743453643272	3.78296046059479	0.761114627122879	0.802286399900913	0.840933975577354	0.879710805416107	0.947638601064682	1.03273159265518	1.12932622432709	1.23056116104126	1.29579970836639	1.36085043549538	1.44223503112793
25	3	lst	15	15	1.045942655617	0.0198406946885035	0.596804999424416	3.75126587358988	0.766603906750679	0.811456242203713	0.842207884788513	0.879515194892883	0.947716727852821	1.03358924388886	1.1310838162899	1.23037480115891	1.30105417370796	1.35702359378338	1.43943539142609
25	3	norm	5	5	1.04446512220502	0.0206959612527778	0.528611646349827	3.58655403916562	0.757303425073624	0.7979173630476	0.831508347392082	0.874893206357956	0.944736331701279	1.03094160556793	1.13291266560555	1.23516904115677	1.30010631680489	1.36107853651047	1.43630825042725
40	3	lst	5	5	1.03427835345864	0.0126445484547833	0.493736774982897	3.75955450434073	0.797939197421074	0.837815636396408	0.867157602310181	0.900256097316742	0.957844108343124	1.02443158626556	1.10227951407433	1.1802873134613	1.23134471178055	1.27996619641781	1.339596773386
40	3	lst	5	15	1.03413798362017	0.0125247805640184	0.449735330871018	3.46511633861328	0.804631880521774	0.836659364402294	0.865708363056183	0.899487125873566	0.956237852573395	1.02577233314514	1.10437282919884	1.18232852220535	1.23122950792313	1.2748271971941	1.3225036907196
40	3	lst	15	5	1.03291741931438	0.0127938239875362	0.499547079279918	3.58190845586583	0.803734260797501	0.836134788393974	0.862764242291451	0.896417999267578	0.954901531338692	1.02404797077179	1.1018550992012	1.18124225139618	1.23170238137245	1.2818292349577	1.33483412623405
40	3	lst	15	15	1.03145478027463	0.0124127059458679	0.462616789209323	3.44956170670504	0.801988203525543	0.839344482123852	0.865853825211525	0.897643625736237	0.95341919362545	1.02245473861694	1.1000562608242	1.17769805192947	1.23000186681747	1.27385367751122	1.32973696231842
40	3	norm	5	5	1.03345958243608	0.0128388801088982	0.523537341272004	3.86255916786758	0.80359647333622	0.836289514601231	0.863921481370926	0.896854448318481	0.956129342317581	1.02452164888382	1.101248472929	1.18025345802307	1.23066749572754	1.27690066993237	1.34418619155884
