# Supplementary material for: Quantification of Difference in Nonselectivity Between In Vitro Diagnostic Medical Devices
Source: Biom J. 2025 Jan 2;67(1):e70032. doi: 10.1002/bimj.70032 (PMC11695778; doi:10.1002/bimj.70032)
Supplement: Supplementary file 1 — Supporting Information [file BIMJ-67-e70032-s001.zip › Reproducibility resubmission v2/results pkf 22 10 2024 15 cores/simulation results relevant/sensitivity analysis/missing_data.csv]

n	R	md_method	mar_prob	mean	variance	skewness	kurtosis	1%	2.5%	5%	10%	25%	50%	75%	90%	95%	97.5%	99%
25	3	mar	0.05	1.05065389151573	0.0260452533794146	0.6356013113373	4.05330912415023	0.73308006465435	0.776607567071915	0.814468601346016	0.860937976837158	0.938693135976791	1.03559446334839	1.14585301280022	1.25915905237198	1.33557696342468	1.41463178396225	1.50784128308296
25	3	mar	0.1	1.05818194336593	0.0330149746365556	0.665786901485813	4.21663199676186	0.705317090749741	0.752174018323422	0.793024182319641	0.843856310844421	0.930255055427551	1.0425176024437	1.1662937104702	1.2908654332161	1.38342643380165	1.46586548089981	1.5696542096138
25	3	mnar	0.05	1.05882296849191	0.0283961368865454	1.38815841490187	11.0819265213109	0.742896754741669	0.790579706430435	0.83061238527298	0.874270635843277	0.948942631483078	1.04046839475632	1.1470695734024	1.26309095621109	1.34451342821121	1.4247725635767	1.55980024695397
25	3	none	0.05	1.04446512182951	0.0206959611261234	0.528611659435897	3.58655399889074	0.757303366065025	0.797917360067368	0.83150834441185	0.87489327788353	0.944736301898956	1.03094160556793	1.13291269540787	1.23516904115677	1.30010643005371	1.36107876598835	1.43630801320076
40	3	mar	0.05	1.03386970745921	0.0160585424250059	0.494508573036729	3.64402333684698	0.772880743741989	0.814568844437599	0.843970134854317	0.880550742149353	0.946534737944603	1.02420103549957	1.11120247840881	1.19671986103058	1.25533396601677	1.3115542858839	1.38162097215652
40	3	mar	0.1	1.03805580450892	0.0200894070331289	0.506682284370715	3.63683630016037	0.751221094727516	0.787198549509049	0.825920912623406	0.867619323730469	0.940607488155365	1.02749907970428	1.12330135703087	1.2232589006424	1.28604549765587	1.34825525283813	1.43700068473816
40	3	mnar	0.05	1.04301288263202	0.016735769923413	0.796417567887401	6.12059475385292	0.784595476388931	0.827784709632397	0.859724223613739	0.894064432382584	0.958995133638382	1.03156000375748	1.11473277211189	1.20346596240997	1.26535491347313	1.33032301664352	1.41882245779038
40	3	none	0.05	1.03345958415866	0.0128388799406019	0.523537315077911	3.86255886702924	0.803596355319023	0.836289629340172	0.863921707868576	0.896854382753372	0.956129401922226	1.02452170848846	1.10124862194061	1.18025345802307	1.23066748976707	1.27690066695213	1.34418595075607
