# Supplementary material for: Quantification of Difference in Nonselectivity Between In Vitro Diagnostic Medical Devices
Source: Biom J. 2025 Jan 2;67(1):e70032. doi: 10.1002/bimj.70032 (PMC11695778; doi:10.1002/bimj.70032)
Supplement: Supplementary file 1 — Supporting Information [file BIMJ-67-e70032-s001.zip › Reproducibility resubmission v2/results pkf 22 10 2024 15 cores/simulation results relevant/sensitivity analysis/tau_dist.csv]

n	R	dist	df_tau	mean	variance	skewness	kurtosis	1%	2.5%	5%	10%	25%	50%	75%	90%	95%	97.5%	99%
25	3	lnorm	5	1.04804608805776	0.021162100597622	0.611804432950124	4.05309670638395	0.753397656679154	0.800314828753471	0.838339361548424	0.877808475494385	0.946775361895561	1.0339669585228	1.13546171784401	1.23826804161072	1.30250381231308	1.3673841625452	1.45002767443657
25	3	lst	5	1.04885377453566	0.0209520193459445	0.601081680919402	3.79815310145095	0.759292188882828	0.804669857025147	0.838166877627373	0.878251600265503	0.948872581124306	1.03426402807236	1.13575664162636	1.23579523563385	1.30951716899872	1.37130811214447	1.45297571539879
25	3	lst	15	1.04704259615541	0.0211254813684345	0.649207736955993	4.05298038239529	0.756076411008835	0.800963588058949	0.834260568022728	0.877009952068329	0.948002278804779	1.03168946504593	1.13202661275864	1.23686553239822	1.30397058725357	1.37570426166058	1.46890911340714
25	3	norm	5	1.04854482745528	0.0211945243181779	0.610620722358074	4.05256528509672	0.754708917140961	0.799775493144989	0.839201748371124	0.878312575817108	0.946833953261375	1.03465640544891	1.13523441553116	1.23888294696808	1.30343294739723	1.36660530269146	1.44873184323311
25	3	unif	5	1.04446512386799	0.0206959620031382	0.528611685985006	3.5865540740685	0.757303366661072	0.7979173630476	0.831508401036263	0.874893230199814	0.944736331701279	1.03094148635864	1.13291269540787	1.23516914844513	1.30010597705841	1.36107865571976	1.43630848646164
40	3	lnorm	5	1.03453588472009	0.0128372816762488	0.546625997963604	3.85315217112907	0.807452486157417	0.83848739862442	0.865321823954582	0.898886758089066	0.955350756645203	1.02526205778122	1.10390377044678	1.1797668337822	1.23557977676392	1.28435259461403	1.34175811052322
40	3	lst	5	1.03709714446664	0.0129258465241278	0.504589945691499	3.65629658800454	0.808310990929604	0.838597175478935	0.869172856211662	0.900152814388275	0.958564266562462	1.02793061733246	1.10557469725609	1.18745073080063	1.23888902068138	1.28629315793514	1.34044636726379
40	3	lst	15	1.03566565409899	0.0127469752870442	0.535715215638663	3.80456470965245	0.80507183611393	0.841958650946617	0.867498779296875	0.901565700769424	0.956732496619225	1.02687644958496	1.10293918848038	1.18384280204773	1.23662979006767	1.28239768743515	1.34386190891266
40	3	norm	5	1.03487013791204	0.0128434740985818	0.54602077942556	3.82938310831963	0.80674485206604	0.838997046649456	0.866036552190781	0.899260401725769	0.955797135829926	1.02533388137817	1.10414707660675	1.18031935691834	1.23651803731918	1.28651632666588	1.34154675006866
40	3	unif	5	1.0334595819056	0.0128388799608422	0.523537359152006	3.86255920161974	0.803596414923668	0.836289629340172	0.863921588659287	0.896854561567307	0.956129267811775	1.02452164888382	1.101248472929	1.18025348186493	1.23066749572754	1.27690078318119	1.34418595194817
