# Supplementary material for: Quantification of Difference in Nonselectivity Between In Vitro Diagnostic Medical Devices
Source: Biom J. 2025 Jan 2;67(1):e70032. doi: 10.1002/bimj.70032 (PMC11695778; doi:10.1002/bimj.70032)
Supplement: Supplementary file 1 — Supporting Information [file BIMJ-67-e70032-s001.zip › Reproducibility resubmission v2/results pkf 22 10 2024 7 cores/simulation results relevant/1. simulation setting/ssr.csv]

cvx	cvy	lambda	cil	ciu	id	replicate_id	mean	variance	skewness	kurtosis	1%	2.5%	5%	10%	25%	50%	75%	90%	95%	97.5%	99%
0.001	0.001	1	5	10	1	1	1.03992681565285	0.0250655848300481	0.520866282870467	3.88181722516912	0.718532143831253	0.75923492461443	0.799512434005737	0.847679537534714	0.933216571807861	1.02949798107147	1.13228476047516	1.24515998363495	1.31574288010597	1.38501438200474	1.4706119966507
0.001	0.005	25	5	10	2	1	1.04262946348786	0.0208901703053124	1.44162642776947	9.19756035522859	0.789069623351097	0.826403139531612	0.854019963741303	0.889103364944458	0.945569112896919	1.02182477712631	1.11439582705498	1.22014558315277	1.29881905317307	1.37338351309299	1.49122394323349
0.001	0.01	100	5	10	3	1	1.04611463100314	0.0202044642643794	1.65362008272785	11.8221710310171	0.809073239564896	0.842879661917687	0.865414920449257	0.89571413397789	0.949403181672096	1.02330428361893	1.11695697903633	1.22147322893143	1.29823879003525	1.37956917285919	1.49538311123848
0.001	0.025	625	5	10	4	1	1.04598984814286	0.0210056282310935	1.85376075706015	12.7629416850052	0.813074169754982	0.841144360601902	0.865629172325134	0.893869823217392	0.949582204222679	1.02298611402512	1.1148938536644	1.21911393404007	1.30231292247772	1.3859310477972	1.5227839910984
0.001	0.05	2500	5	10	5	1	1.04446095579267	0.0194694005896706	1.80745441390194	14.0537269809045	0.810323131084442	0.843187156319618	0.869246202707291	0.898209142684937	0.951108500361443	1.02227091789246	1.11169323325157	1.21490867137909	1.29338741898537	1.3709097802639	1.4754644382
0.001	0.075	5625	5	10	6	1	1.04627851407528	0.0205861591999615	1.61749822732448	9.38748779212489	0.810856370329857	0.841980610787869	0.866878125071526	0.895943748950958	0.95087693631649	1.02287995815277	1.11432591080666	1.21827265024185	1.29815642237663	1.38232025206089	1.52025230646133
0.001	0.1	10000	5	10	7	1	1.04362965979576	0.0194846052109281	1.55642304439362	9.40453566711154	0.808950449824333	0.843898129463196	0.867804896831513	0.89500424861908	0.949684247374535	1.02212852239609	1.11235496401787	1.21816601753235	1.29046074151993	1.37396295666695	1.49439061164856
0.005	0.001	0.04	5	10	8	1	1.0441413066864	0.0199716877174623	1.26124173840711	7.07082851783469	0.798275673389435	0.826169481873512	0.856663149595261	0.890220820903778	0.949306577444077	1.02410668134689	1.11405956745148	1.21881796121597	1.2976664185524	1.37985031306744	1.4908274102211
0.005	0.005	1	5	10	9	1	1.0372808624953	0.024926382091852	0.578688090412302	4.83204288292608	0.702074990272522	0.751271915435791	0.797684130072594	0.847561681270599	0.930683717131615	1.0283699631691	1.13130554556847	1.2304184794426	1.30848179459572	1.37555216550827	1.46324977517128
0.005	0.01	4	5	10	10	1	1.03624172790647	0.0223002100505864	0.735796296184563	5.06294087055692	0.736485452055931	0.780912344157696	0.817392939329147	0.859749472141266	0.935054272413254	1.02325189113617	1.12224119901657	1.22606807947159	1.29885781407356	1.36765695810318	1.45780718922615
0.005	0.025	25	5	10	11	1	1.04432176294327	0.0204353755596075	1.36828090134395	7.77782643485607	0.798002952933311	0.827312806248665	0.856568187475205	0.890613394975662	0.950187742710114	1.02366769313812	1.11573404073715	1.21905000209808	1.29346761703491	1.38043019175529	1.48435396671295
0.005	0.05	100	5	10	12	1	1.04323102850914	0.0201471380675261	1.58009370166061	9.49306627022342	0.80548123896122	0.835398676991463	0.86473363339901	0.894802457094193	0.948086008429527	1.01972138881683	1.11131057143211	1.21585603952408	1.29440011978149	1.38129668831825	1.49551054358482
0.005	0.075	225	5	10	13	1	1.04382874338031	0.0192500337557576	1.43371319778891	7.74755624767177	0.811422608494759	0.844720567762852	0.867969471216202	0.896721440553665	0.950430661439896	1.02234441041946	1.11089095473289	1.21183363199234	1.29199910163879	1.3846094161272	1.5080813229084
0.005	0.1	400	5	10	14	1	1.04636595048904	0.0198023190235886	1.37452172789712	7.02918852832779	0.813529079556465	0.841583469510078	0.866487014293671	0.895371353626251	0.951534330844879	1.02393162250519	1.11515167355537	1.22117025852203	1.30139554738998	1.37552250623703	1.51643471360207
0.01	0.001	0.01	5	10	15	1	1.04142370432019	0.0186877236190421	1.35540619121179	7.80890090790603	0.80495245218277	0.839319847524166	0.863276737928391	0.894321805238724	0.949975088238716	1.01990121603012	1.10973063111305	1.21353060007095	1.29222380518913	1.36645639538765	1.46539399027824
0.01	0.005	0.25	5	10	16	1	1.03634310852289	0.0230324458643493	0.80621480180637	5.06653482407349	0.737689909934998	0.77876543700695	0.816934645175934	0.860643392801285	0.932812437415123	1.02230161428452	1.12086910009384	1.22665610313416	1.30140967965126	1.37610898911953	1.48308048963547
0.01	0.01	1	5	10	17	1	1.03975274708271	0.0250563153046763	0.533685124461283	4.15080069229352	0.705081253647804	0.757001131772995	0.804511165618897	0.848791486024857	0.932558745145798	1.02954560518265	1.13297829031944	1.23820087909699	1.31224337220192	1.38248575925827	1.47302057504654
0.01	0.025	6.25	5	10	18	1	1.04259282167554	0.0222532243181452	0.885595285798921	5.54357049781673	0.748471338152885	0.795350401103497	0.831035187840462	0.873082214593887	0.941885426640511	1.02711766958237	1.1248397231102	1.23170537948608	1.30589787364006	1.38069244325161	1.47972121357918
0.01	0.05	25	5	10	19	1	1.04306787111759	0.019787917161608	1.22505844614067	7.03975859915253	0.794745901823044	0.829920618236065	0.857025462388992	0.888069236278534	0.947625651955605	1.02370548248291	1.11492848396301	1.2194118976593	1.29607585668564	1.36542271077633	1.48819615483284
0.01	0.075	56.25	5	10	20	1	1.0430266884625	0.0196060934960837	1.52968629253205	9.56712211994482	0.809281111955643	0.83720633238554	0.861948299407959	0.89338515996933	0.949568688869476	1.02252453565598	1.11167702078819	1.21422786712646	1.28887067437172	1.36761498451233	1.47893684506416
0.01	0.1	100	5	10	21	1	1.04366238146424	0.0198816156157696	1.55348408788177	9.57520358981127	0.802238144874573	0.83812662512064	0.865271484851837	0.895538049936295	0.949692189693451	1.02193254232407	1.11282205581665	1.21760718822479	1.29817712903023	1.36743852198124	1.49371492981911
0.025	0.001	0.0016	5	10	22	1	1.04606405273676	0.0207573437091204	1.58633221265201	9.00077606023617	0.809177761077881	0.8402273401618	0.867755451798439	0.896176719665527	0.949713841080666	1.02188980579376	1.11367583274841	1.22412023544312	1.30777505636215	1.38944838643074	1.51461266636849
0.025	0.005	0.04	5	10	23	1	1.04383098220229	0.0200250118198705	1.28071415127107	7.48223253615649	0.792217644453049	0.829851135611534	0.857791501283646	0.889522445201874	0.948501154780388	1.02371448278427	1.11722746491432	1.21891838312149	1.2955407679081	1.3696409791708	1.48317229866982
0.025	0.01	0.16	5	10	24	1	1.04141496759653	0.022222625644851	0.994295364464175	6.11320000349499	0.759393680691719	0.797854317724705	0.833918827772141	0.871372538805008	0.939943790435791	1.02491295337677	1.12541329860687	1.22752211093903	1.30060456991196	1.37785857319832	1.47154946804047
0.025	0.025	1	5	10	25	1	1.04181632893085	0.0248631915128161	0.505696021566183	4.37917112857861	0.714478938579559	0.757813261449337	0.802100139856339	0.850055557489395	0.935672953724861	1.03302961587906	1.13582035899162	1.24155385494232	1.31202394962311	1.38164680302143	1.45747905135155
0.025	0.05	4	5	10	26	1	1.04233592674732	0.0228853814326605	0.844923314200934	5.78997261075856	0.74375773370266	0.783071023225784	0.822225016355515	0.865498107671738	0.940692856907845	1.02854573726654	1.12889638543129	1.2312436580658	1.30175462961197	1.37993719577789	1.47508839607239
0.025	0.075	9	5	10	27	1	1.04429466015697	0.0215041842240526	1.04935735924999	6.23842900739996	0.773902994394303	0.807950931787491	0.840676552057266	0.877723228931427	0.946287229657173	1.02694100141525	1.12159943580627	1.22685451507568	1.30793093442917	1.38361068069935	1.49695683717728
0.025	0.1	16	5	10	28	1	1.04440941542387	0.0206967491266868	1.25195686399973	7.75043300138133	0.783362929821014	0.821992138028145	0.851710081100464	0.885142171382904	0.947324752807617	1.02647346258163	1.11990422010422	1.22217124700546	1.29182936549187	1.37455886602402	1.49095042824745
0.05	0.001	4e-04	5	10	29	1	1.0466982861042	0.0206026504910478	1.78528381885748	12.8867980702021	0.807957702875137	0.839383102953434	0.865636220574379	0.896371972560883	0.953045904636383	1.02360659837723	1.11614334583282	1.21995109319687	1.30242451429367	1.38043297529221	1.50005845665932
0.05	0.005	0.01	5	10	30	1	1.04382682216167	0.0198009575158227	1.52490242720337	9.0373958467534	0.803736661672592	0.838260854780674	0.864541858434677	0.894167190790176	0.949329301714897	1.02292507886887	1.11193960905075	1.21319310665131	1.28843051791191	1.37418691515923	1.51471813678741
0.05	0.01	0.04	5	10	31	1	1.04290983768106	0.020123498492543	1.19730535972443	6.53098800298536	0.793548678159714	0.82777106910944	0.854772415757179	0.886737352609634	0.946719601750374	1.02229523658752	1.11589604616165	1.22036600112915	1.29859577417374	1.38157292604446	1.49521872162819
0.05	0.025	0.25	5	10	32	1	1.04381938206553	0.0235292613555651	0.807897161133792	5.0472085884058	0.739310361742973	0.784201510250568	0.824580159783363	0.869297111034393	0.939748510718346	1.02805489301682	1.13150388002396	1.23465858697891	1.31347422599792	1.39008578062058	1.49229265332222
0.05	0.05	1	5	10	33	1	1.06494720929563	0.0262333019117251	0.490589840468372	4.0239431313907	0.723586148619652	0.770308795571327	0.817694360017777	0.870489573478699	0.954245269298553	1.05420762300491	1.16292273998261	1.26855303049088	1.34113962054253	1.41984337866306	1.50939612984657
0.05	0.075	2.25	5	10	34	1	1.05857382459342	0.0271397148207434	0.685610541207024	4.77052017122994	0.725940574407578	0.773883436620236	0.81420234143734	0.863998764753342	0.948222666978836	1.04500377178192	1.15550810098648	1.26388703584671	1.34184311628342	1.42294099330902	1.53059131741524
0.05	0.1	4	5	10	35	1	1.05254265693426	0.0240629039761378	0.825236407902462	5.11851493090676	0.75055039525032	0.794054865837097	0.831077814102173	0.872758561372757	0.947585389018059	1.0367556810379	1.13955476880074	1.24699190855026	1.32682388424873	1.40206700265408	1.50121028900146
0.075	0.001	0.000177777777777778	5	10	36	1	1.04531858805418	0.0195683429753857	1.49470649123995	8.52407616258262	0.810884415507317	0.843706867098808	0.867169865965843	0.897656756639481	0.950977638363838	1.02365642786026	1.1112057864666	1.21516990661621	1.29938111305237	1.38531444072723	1.49584177255631
0.075	0.005	0.00444444444444444	5	10	37	1	1.04276963037848	0.0201557613074341	1.76588864354689	12.7266576392103	0.80481833934784	0.839157071709633	0.864655810594559	0.894213843345642	0.949075132608414	1.02075505256653	1.11116597056389	1.21507086753845	1.29524930715561	1.37018322646618	1.4885709297657
0.075	0.01	0.0177777777777778	5	10	38	1	1.04179100950956	0.0198654615924198	1.3594286085078	7.34374655540091	0.800852507352829	0.83023719638586	0.858314576745033	0.890695089101791	0.947708979249001	1.02152544260025	1.11148008704185	1.21155836582184	1.29413662552834	1.37973226606846	1.50261149048805
0.075	0.025	0.111111111111111	5	10	39	1	1.04398785933852	0.0221390167230596	1.16998017641851	7.69420321615537	0.768575227856636	0.804630939662457	0.839795678853989	0.877117043733597	0.943182170391083	1.02571320533752	1.12568870186806	1.22932399511337	1.29857888221741	1.37929407060146	1.49156597137451
0.075	0.05	0.444444444444445	5	10	40	1	1.06139392829537	0.0267604066707249	0.627833487803088	4.4349576766117	0.73261897444725	0.779788275063038	0.819097912311554	0.866505163908005	0.949682250618935	1.04851007461548	1.15663239359856	1.26977747678757	1.34639219045639	1.42046545445919	1.5237481045723
0.075	0.075	1	5	10	41	1	1.09117351261377	0.0287363941726928	0.454144863851937	3.89055245391302	0.734544040560722	0.78534572571516	0.831009891629219	0.886226171255112	0.976627007126808	1.08104014396667	1.19354748725891	1.30760372877121	1.38893319964409	1.4521368175745	1.53992083191872
0.075	0.1	1.77777777777778	5	10	42	1	1.08823073980212	0.0293517120720779	0.600370884051397	4.31755023013732	0.738286827802658	0.790986557304859	0.829932731389999	0.881680887937546	0.971597537398338	1.07599365711212	1.19016849994659	1.30386403799057	1.38730591535568	1.45383278727531	1.56943050861359
0.1	0.001	1e-04	5	10	43	1	1.04166923351288	0.0185854381090951	1.42988787655264	8.29192285074365	0.810195716619492	0.839987275004387	0.867630445957184	0.896075814962387	0.950991615653038	1.01918184757233	1.1082367002964	1.21133750677109	1.29671261906624	1.36881065666676	1.46957201480865
0.1	0.005	0.0025	5	10	44	1	1.04291665688157	0.0196254572288703	1.66148831687719	10.5866230099187	0.817352615594864	0.843871492147446	0.867070403695107	0.894235152006149	0.94778861105442	1.02203637361526	1.1103832423687	1.21435819864273	1.29083493947983	1.37346092164516	1.48682449936867
0.1	0.01	0.01	5	10	45	1	1.04567711980939	0.0203914360251201	1.50521213266001	8.75005089120326	0.804085292220116	0.84003077596426	0.865540787577629	0.895350646972656	0.949975147843361	1.02309054136276	1.11644780635834	1.22044794559479	1.30025298595428	1.38041873276234	1.50220070242882
0.1	0.025	0.0625	5	10	46	1	1.04638731679916	0.0216951411784777	1.45810285574023	9.66561704319899	0.784247527718544	0.822141474485397	0.8511190533638	0.885685920715332	0.949247941374779	1.02691233158112	1.11949613690376	1.22721750736237	1.30308979153633	1.38656493127346	1.49535136580467
0.1	0.05	0.25	5	10	47	1	1.05182292119265	0.0239825497930591	0.750398009540022	4.78083843084564	0.743550424575806	0.788533791899681	0.826070302724838	0.873089581727982	0.947171986103058	1.03810226917267	1.13820105791092	1.24869157075882	1.32065538764	1.39669489264488	1.49709381699562
0.1	0.075	0.5625	5	10	48	1	1.08598693447709	0.028898907130313	0.629801171765727	4.5583749891595	0.745997603535652	0.790499323606491	0.830964460968971	0.881090044975281	0.970796257257462	1.07320785522461	1.18531113862991	1.30095024108887	1.38186148405075	1.45978561043739	1.56477880120277
0.1	0.1	1	5	10	49	1	1.12171241808534	0.0339962048504665	0.646184126609619	4.92749036492666	0.742769154310227	0.797615832090378	0.845498123764992	0.902289479970932	0.995881333947182	1.11000418663025	1.23147568106651	1.35745749473572	1.4373098731041	1.51740942895412	1.61791199803352
0.001	0.001	1	2	10	50	1	1.03674735628963	0.0246894852128773	0.514417573891633	4.10500743807384	0.705051712393761	0.753793187439442	0.796391072869301	0.848918557167053	0.931563973426819	1.02732187509537	1.12907069921494	1.23630255460739	1.30977644920349	1.38013291060925	1.46103627085686
0.001	0.005	25	2	10	51	1	1.04131352078319	0.0205398108854957	1.37059302679149	7.75508084782445	0.793656038045883	0.824021862447262	0.853425261378288	0.887342590093613	0.946225300431252	1.01981592178345	1.1121900677681	1.2169212937355	1.29539766907692	1.37274855673313	1.51216040015221
0.001	0.01	100	2	10	52	1	1.04415229950547	0.0194368469890659	1.38182925832145	7.75371857554256	0.805715178847313	0.837622602283955	0.863419571518898	0.893823319673538	0.949186697602272	1.0229474902153	1.11409971117973	1.21836165189743	1.29466415047646	1.36658902168274	1.48000348091126
0.001	0.025	625	2	10	53	1	1.04236578078866	0.0190379157725982	1.41701981190779	8.10599684590386	0.803296662569046	0.836639724671841	0.863643008470535	0.895446336269379	0.949703544378281	1.02119678258896	1.10942634940147	1.21078287363052	1.29208211898804	1.36962204277515	1.48616840720177
0.001	0.05	2500	2	10	54	1	1.04459289693832	0.0196947019961761	1.60858331304127	9.29419936427266	0.816948366761208	0.845937632024288	0.868817690014839	0.897409296035767	0.950162842869759	1.02098816633224	1.11223113536835	1.21430999040604	1.29118545651436	1.37792837619781	1.51643969058991
0.001	0.075	5625	2	10	55	1	1.04480628245473	0.019930001017864	1.67407429844193	10.4393822635529	0.816906096339226	0.84309383481741	0.867591166496277	0.895912206172943	0.950858384370804	1.0225812792778	1.11059695482254	1.21461312770844	1.29604399800301	1.38560952246189	1.50114984512329
0.001	0.1	10000	2	10	56	1	1.04584819231033	0.0195094773179469	1.60235552001207	9.98184395630257	0.81354919552803	0.846285501122475	0.869555348157883	0.897938543558121	0.952184766530991	1.02301067113876	1.11511379480362	1.21600676774979	1.29432825446129	1.37671749293804	1.4870218539238
0.005	0.001	0.04	2	10	57	1	1.04619349262714	0.0213642521204083	1.44400895807344	9.61805893298422	0.794189633727074	0.823978161811829	0.85388155579567	0.888913118839264	0.948619499802589	1.0251527428627	1.11965715885162	1.22534943819046	1.30656402111053	1.38669628202915	1.50152434945107
0.005	0.005	1	2	10	58	1	1.03581430424452	0.0248974640421956	0.566981162130993	4.6406490884704	0.703609693646431	0.754455357789993	0.797732710838318	0.846596246957779	0.927767291665077	1.02794849872589	1.12926596403122	1.236798787117	1.30737599730492	1.36847580373287	1.45623326420784
0.005	0.01	4	2	10	59	1	1.04027380450368	0.0233857472744848	0.711587067801158	4.46243847932797	0.735817673206329	0.777247723937035	0.81891742348671	0.863117402791977	0.934794902801514	1.02465856075287	1.12996298074722	1.23739994764328	1.31194831728935	1.38190858364105	1.46297754764557
0.005	0.025	25	2	10	60	1	1.04464361941814	0.0215857677900599	1.6003515567954	10.6032203595399	0.797321572899818	0.825902135670185	0.853395202755928	0.886294639110565	0.945619270205498	1.02461707592011	1.11605143547058	1.22368892431259	1.30480239987373	1.37580978572369	1.50139138221741
0.005	0.05	100	2	10	61	1	1.04446447445154	0.0196797706648482	1.74315890793068	13.5583877564183	0.805686613917351	0.83646974414587	0.866319820284843	0.897288727760315	0.950341537594795	1.02337408065796	1.11269786953926	1.21491075754166	1.29713997840881	1.36760658323765	1.48513245463371
0.005	0.075	225	2	10	62	1	1.04596245370507	0.0206423594062452	1.57310802675454	9.07227852910596	0.807138162255287	0.839737264811993	0.865619549155235	0.894716548919678	0.950099214911461	1.02295589447021	1.11343616247177	1.22032381296158	1.30157309174538	1.39022501409054	1.52118582606316
0.005	0.1	400	2	10	63	1	1.04359698420763	0.019547006766177	1.54236552503723	9.28846445471151	0.808315106630325	0.841714683175087	0.866986140608788	0.89587362408638	0.948252350091934	1.02238291501999	1.11098447442055	1.21635236740112	1.29249945878983	1.37229846119881	1.49572799086571
0.01	0.001	0.01	2	10	64	1	1.04505686321259	0.0196096313988253	1.42345214180782	8.04644687201636	0.807622945904732	0.839585942029953	0.86301871240139	0.89731439948082	0.950938358902931	1.02425855398178	1.11279544234276	1.21672300100327	1.30268048644066	1.38143696784973	1.49500469446182
0.01	0.005	0.25	2	10	65	1	1.03847053219974	0.0230319486996002	0.8685469058717	6.0390646996415	0.732293382287026	0.778875401616097	0.818276014924049	0.861831146478653	0.937943458557129	1.02526581287384	1.12273809313774	1.22707468271256	1.30351654887199	1.37620386183262	1.46335922837257
0.01	0.01	1	2	10	66	1	1.03309810860753	0.0244931438287266	0.466680968201315	4.07516410958762	0.700844088196754	0.749868766963482	0.792604666948319	0.846456629037857	0.926507130265236	1.02438414096832	1.12887823581696	1.23072743415833	1.30294324159622	1.36825159192085	1.4502726483345
0.01	0.025	6.25	2	10	67	1	1.04167478711009	0.0219850505814472	0.979309308326339	5.81303099386582	0.760454118251801	0.801200790703297	0.833442583680153	0.87377296090126	0.941729426383972	1.02520209550858	1.12268164753914	1.2275139093399	1.30373610854149	1.37791391909122	1.47299299955368
0.01	0.05	25	2	10	68	1	1.04253362035155	0.0206939512074057	1.41523087147248	8.3683234433335	0.792630006670952	0.82427117228508	0.855474719405174	0.888021779060364	0.945740088820457	1.02121859788895	1.11278009414673	1.21833757162094	1.29992065429687	1.38077523708344	1.49312982082367
0.01	0.075	56.25	2	10	69	1	1.04336205178499	0.0194886081389403	1.35073605080139	7.25563480010579	0.803707027435303	0.839138813316822	0.863266575336456	0.893287056684494	0.949876472353935	1.02253633737564	1.1109584569931	1.21363724470139	1.29295825958252	1.38297962844372	1.50372002124786
0.01	0.1	100	2	10	70	1	1.04610408959985	0.0199791869098965	1.34285630501469	6.92571697400712	0.807376992702484	0.839026118814945	0.863146317005158	0.892463666200638	0.950842633843422	1.02451121807098	1.11622563004494	1.22011021375656	1.29963889718056	1.37438600063324	1.5131182050705
0.025	0.001	0.0016	2	10	71	1	1.04164476720691	0.0185829631496866	1.41604553179381	8.20850377635508	0.810224529504776	0.840550161898136	0.867531353235245	0.895770710706711	0.950996309518814	1.01962387561798	1.10803484916687	1.21242319345474	1.29563785791397	1.36664668917656	1.47139735102654
0.025	0.005	0.04	2	10	72	1	1.04104399263263	0.0203525106328263	1.39543755214253	8.28783709796304	0.791215168833733	0.825017191469669	0.854308617115021	0.886666321754456	0.944513872265816	1.0209795832634	1.11171919107437	1.21651669740677	1.29373822212219	1.37330573499203	1.49530494213104
0.025	0.01	0.16	2	10	73	1	1.04272946841121	0.0225786177707365	0.987841240520926	5.91518750455754	0.756978534460068	0.797236543893814	0.833312684297562	0.871841233968735	0.941860839724541	1.02631551027298	1.12394222617149	1.2310836315155	1.30355818867683	1.37971968948841	1.49052456617355
0.025	0.025	1	2	10	74	1	1.04062965189219	0.0253887484067358	0.571172438363118	4.74384470075705	0.706549614071846	0.757677748799324	0.799185994267464	0.848417186737061	0.933842092752457	1.02945947647095	1.13541465997696	1.2380911231041	1.31505270600319	1.38438023030758	1.48512187242508
0.025	0.05	4	2	10	75	1	1.03931073350906	0.0225487117020725	0.733493814366383	4.8313026089089	0.734146929383278	0.783867481350899	0.820840632915497	0.863378632068634	0.938339993357658	1.02501261234283	1.12560653686523	1.2286602973938	1.30202558636665	1.36946677565575	1.4625837624073
0.025	0.075	9	2	10	76	1	1.04100664473772	0.0212909975082192	1.13117463219876	6.96161920131817	0.771432484388352	0.8087287530303	0.839506790041924	0.87511733174324	0.943114921450615	1.02412045001984	1.11890107393265	1.21955276727676	1.29663508534431	1.37086634933949	1.48632092356682
0.025	0.1	16	2	10	77	1	1.04195622446537	0.0211523404436918	1.35302609653468	8.48450636267344	0.780241824388504	0.818101166188717	0.848117873072624	0.884205991029739	0.945791691541672	1.0232595205307	1.11617571115494	1.21998455524445	1.29973568916321	1.37278475165367	1.49945287942886
0.05	0.001	4e-04	2	10	78	1	1.04613162001371	0.0207177389267846	1.58974838634404	8.98968148156796	0.811541801095009	0.842191189527512	0.868191000819206	0.896586847305298	0.950364053249359	1.02150577306747	1.11416971683502	1.22342953681946	1.30709338188171	1.39045575857162	1.51621189713478
0.05	0.005	0.01	2	10	79	1	1.04526933381557	0.0195150559806855	1.45629674683738	8.50871805850323	0.811179589629173	0.839889703691006	0.867127555608749	0.895945149660111	0.950362950563431	1.0244317650795	1.11507940292358	1.21822701692581	1.29294354319572	1.37007360756397	1.4795961022377
0.05	0.01	0.04	2	10	80	1	1.04427742525339	0.0206490319267769	1.33613565637204	7.59336376787402	0.795677194595337	0.828883397579193	0.855772292613983	0.886966037750244	0.946903079748154	1.02407002449036	1.11726826429367	1.2231409072876	1.29559491872787	1.38372673690319	1.50256134986877
0.05	0.025	0.25	2	10	81	1	1.03933170768023	0.0230087131702521	0.831637074748613	5.52927816356139	0.745890317559242	0.780734418332577	0.818633159995079	0.863123667240143	0.937455326318741	1.02554148435593	1.1234375834465	1.22894911766052	1.3052051782608	1.3720693141222	1.48992120146751
0.05	0.05	1	2	10	82	1	1.04313246707916	0.0250840794895839	0.525247593934469	4.50356635204382	0.709390084147453	0.755038829147816	0.801875454187393	0.850982743501663	0.936118930578232	1.03385609388351	1.13753646612167	1.2431648850441	1.31297892332077	1.38402480185032	1.47475356221199
0.05	0.075	2.25	2	10	83	1	1.04474905766845	0.0243156217537112	0.596597018449439	4.16438104756312	0.728537320494652	0.773810966312885	0.811615830659866	0.859062570333481	0.939703285694122	1.03285181522369	1.13457497954369	1.24055097103119	1.31964926719666	1.38636193573475	1.48852309107781
0.05	0.1	4	2	10	84	1	1.04307149562836	0.0230528592965974	0.783700795080824	5.24354411196909	0.740147510766983	0.785353365540505	0.823578560352325	0.865828049182892	0.941516444087029	1.0298176407814	1.12968361377716	1.23362115621567	1.30768870711327	1.37476272881031	1.47507009625435
0.075	0.001	0.000177777777777778	2	10	85	1	1.04667474606633	0.0205897166844812	1.78937410041939	12.9289750083989	0.807951428294182	0.839414386451244	0.865832448005676	0.896096152067184	0.953576102852821	1.02314066886902	1.11615660786629	1.21940920352936	1.30143337845802	1.37994665205479	1.50067408919334
0.075	0.005	0.00444444444444444	2	10	86	1	1.04400736218095	0.0197123033635399	1.56212936786859	9.20943304575189	0.807789617180824	0.84141325801611	0.865893366932869	0.896588259935379	0.950155556201935	1.02188092470169	1.11147055029869	1.21440173387527	1.28783447146416	1.37442733049393	1.51930569887161
0.075	0.01	0.0177777777777778	2	10	87	1	1.04354064387083	0.019646155465626	1.27276284863776	6.76825901836265	0.802385149598122	0.836806148290634	0.86104442179203	0.891600459814072	0.948250204324722	1.02181208133698	1.11400720477104	1.21941945552826	1.2977959215641	1.38406263887882	1.4921777844429
0.075	0.025	0.111111111111111	2	10	88	1	1.04293008645177	0.0218479444698248	1.05879599293007	6.03466735823924	0.766723810434341	0.804699276387692	0.839415428042412	0.879227077960968	0.941973209381104	1.02387863397598	1.12185829877853	1.22762143611908	1.30879619717598	1.3883699119091	1.49428002357483
0.075	0.05	0.444444444444445	2	10	89	1	1.0441535043478	0.0235935206660693	0.555296472607291	4.08746223951305	0.724034935235977	0.771536120772362	0.813547465205193	0.859991490840912	0.940189957618713	1.03230541944504	1.13563477993011	1.23850989341736	1.3076475918293	1.38425990343094	1.47850868105888
0.075	0.075	1	2	10	90	1	1.05101032701135	0.0272013765763014	0.589444871749606	4.46698292289321	0.711177499890328	0.758302938938141	0.802280417084694	0.854344552755356	0.940082550048828	1.04077303409576	1.14820954203606	1.25785585641861	1.3350346326828	1.40651484429836	1.50909364938736
0.075	0.1	1.77777777777778	2	10	91	1	1.05112387263775	0.0253217674898835	0.603983039693051	4.32379097962248	0.725019978880882	0.77785369604826	0.814267110824585	0.859311008453369	0.94226036965847	1.04009854793549	1.14690124988556	1.25108405351639	1.32698790431023	1.39298396110535	1.48205145955086
0.1	0.001	1e-04	2	10	92	1	1.04531904251575	0.019571908140796	1.49565007577751	8.53069747063629	0.811106429100037	0.843795563280582	0.867367970943451	0.897782737016678	0.950864881277084	1.02373296022415	1.11120051145554	1.21503314971924	1.29916344285011	1.3854416012764	1.49566667914391
0.1	0.005	0.0025	2	10	93	1	1.04282266874909	0.0201162082309658	1.77640163506248	12.78291869552	0.806819422245026	0.840151646733284	0.866351336240768	0.89443211555481	0.948219999670982	1.02098995447159	1.11126527190208	1.21412701606751	1.29455423951149	1.37196687459946	1.49015654563904
0.1	0.01	0.01	2	10	94	1	1.04215704270005	0.0197037227378783	1.40081832571181	7.53955697443441	0.805864480137825	0.835130716860294	0.861006453633308	0.89249609708786	0.948414236307144	1.02175784111023	1.11057659983635	1.21012300252914	1.29318462014198	1.38038111925125	1.50446426868439
0.1	0.025	0.0625	2	10	95	1	1.04345931953192	0.0212652055556429	1.35731465021366	8.96281474011568	0.783057934045792	0.817731764912605	0.84930791258812	0.882902103662491	0.945131972432137	1.02342617511749	1.12139329314232	1.22366845607758	1.29172283411026	1.37665053606033	1.48877838850021
0.1	0.05	0.25	2	10	96	1	1.04558645443916	0.0239489875376095	0.755554345522133	4.77265171429734	0.74566577732563	0.782895648479462	0.821203443408012	0.865181386470795	0.940011486411095	1.03134697675705	1.13382649421692	1.24271250963211	1.31727499961853	1.3959059804678	1.49915333628655
0.1	0.075	0.5625	2	10	97	1	1.05100397177339	0.0252005275710557	0.516809506288466	4.05112398356592	0.722462352514267	0.771704594790936	0.809588548541069	0.86016560792923	0.944772183895111	1.04138255119324	1.14504808187485	1.25399972200394	1.3295317530632	1.38728930354118	1.48013817429543
0.1	0.1	1	2	10	98	1	1.06353267154694	0.0268989269050238	0.475272787581492	3.93147280765589	0.723206968903542	0.770929564535618	0.812407812476158	0.861752301454544	0.953397482633591	1.05308109521866	1.16354617476463	1.2714824795723	1.34609254598618	1.42093742787838	1.49915124773979
0.001	0.001	1	500	750	99	1	1.03532625593245	0.0242865187693809	0.458223841377973	3.94132796905639	0.701147255897522	0.756784623861313	0.797404688596726	0.845400160551071	0.930642694234848	1.02402561903	1.13047805428505	1.23497364521027	1.30233436226845	1.3720318377018	1.46173133730888
0.001	0.005	25	500	750	100	1	1.04288835269809	0.0208424495658684	1.43679324695733	8.32078795749323	0.790247815847397	0.82557268589735	0.855723685026169	0.888946926593781	0.945799455046654	1.02127379179001	1.11467304825783	1.22149459123611	1.29736398458481	1.37196797132492	1.50532645344734
0.001	0.01	100	500	750	101	1	1.04513918631077	0.0198950534498839	1.51672146200132	8.76300156010713	0.80951388835907	0.83695670068264	0.863336980342865	0.893283599615097	0.950990572571754	1.02437227964401	1.11414781212807	1.21566364765167	1.28761221170425	1.37020806670189	1.49661094903946
0.001	0.025	625	500	750	102	1	1.04513913436532	0.0194636442410326	1.35297157265036	7.19013495099948	0.805651283860207	0.837693607807159	0.864749178290367	0.897164887189865	0.950872644782066	1.02238762378693	1.11581838130951	1.21783400774002	1.29710213541985	1.37387853264809	1.48970656275749
0.001	0.05	2500	500	750	103	1	1.04456104440093	0.0190022731569524	1.43471123610651	8.22743989149368	0.816102293133736	0.846374180912972	0.869551965594292	0.89843013882637	0.950223803520203	1.02266734838486	1.11267551779747	1.21721658706665	1.29429858922958	1.37441889047623	1.48254770159721
0.001	0.075	5625	500	750	104	1	1.0436056804955	0.0192223820515999	1.64356949606802	10.5569811909315	0.817260484695435	0.844821125268936	0.867087128758431	0.897889626026154	0.950443789362907	1.02261579036713	1.10904017090797	1.21442989110947	1.28805763721466	1.36590374708176	1.48094724774361
0.001	0.1	10000	500	750	105	1	1.04431380468607	0.0195233373734882	1.57352529506947	9.48470974357133	0.808903484344483	0.844328287243843	0.867404007911682	0.897522449493408	0.951329976320267	1.02275359630585	1.11070856451988	1.21733174324036	1.29666603803635	1.37177557945251	1.49007696509361
0.005	0.001	0.04	500	750	106	1	1.04456461188793	0.02145252653352	1.40552950074995	8.09892035066433	0.789750846624374	0.822721637785435	0.854937174916267	0.887095659971237	0.946507588028908	1.02324742078781	1.11768025159836	1.2277393579483	1.30780274271965	1.39347894489765	1.51004555344582
0.005	0.005	1	500	750	107	1	1.03494239176512	0.0246406341653028	0.520124139856645	4.29992993097699	0.698888882994652	0.752032233774662	0.796907937526703	0.846485644578934	0.929485976696014	1.0261424779892	1.12725606560707	1.23449876308441	1.30535562634468	1.36849409639835	1.46033878207207
0.005	0.01	4	500	750	108	1	1.03930657352209	0.0226625124555276	0.675581236034542	4.48668657682345	0.738182406425476	0.778620786964893	0.817089441418648	0.861574614048004	0.936706706881523	1.02720886468887	1.12632557749748	1.23180546760559	1.30249211192131	1.36287934184074	1.46724300026894
0.005	0.025	25	500	750	109	1	1.04113088952303	0.0196227332076303	1.21423831231026	6.92087463884438	0.786781438589096	0.821920882165432	0.853944107890129	0.886577880382538	0.947473883628845	1.02178263664246	1.11220723390579	1.21200760602951	1.2946703851223	1.37077213525772	1.48324651360512
0.005	0.05	100	500	750	110	1	1.04409250775576	0.0198081618234632	1.56541312565709	9.14841603801015	0.81319698870182	0.842528127133846	0.864672845602036	0.895321333408356	0.950024545192719	1.02169811725616	1.11254262924194	1.21562999486923	1.29355555176735	1.37398819625378	1.50558901786804
0.005	0.075	225	500	750	111	1	1.04478874142766	0.0199457849266337	1.62108129455052	10.0178947123488	0.811132914423943	0.841861121356487	0.865199398994446	0.8965676009655	0.951092228293419	1.02308452129364	1.11189630627632	1.21684229373932	1.29424339532852	1.38941848874092	1.50344098687172
0.005	0.1	400	500	750	112	1	1.04569687272906	0.0195697299099703	1.58567546755434	9.86853418488351	0.813459871411324	0.844749668240547	0.868485030531883	0.897458332777023	0.951147466897964	1.02377837896347	1.11562883853912	1.21614315509796	1.29536275267601	1.37372079491615	1.49340771555901
0.01	0.001	0.01	500	750	113	1	1.04673958980441	0.0208455576169568	1.67739392237519	11.7946881210551	0.802834289073944	0.836360116302967	0.861389288306236	0.894964236021042	0.951236456632614	1.02399486303329	1.11733427643776	1.22255530357361	1.30493884682655	1.37886192798614	1.50295926809311
0.01	0.005	0.25	500	750	114	1	1.03916243805885	0.0228606370224942	0.830787186931504	5.73238448474377	0.741772702932358	0.781685562431812	0.817074704170227	0.862831521034241	0.937021240592003	1.02877026796341	1.12323385477066	1.22823278903961	1.30144016742706	1.36923549771309	1.48482546925545
0.01	0.01	1	500	750	115	1	1.03978577056825	0.0257064036582115	0.50617472942789	3.95811816609375	0.702904316782951	0.752115163207054	0.795819586515427	0.847537976503372	0.931622862815857	1.02959102392197	1.13744506239891	1.24313718080521	1.31765558719635	1.38558621704578	1.48345845580101
0.01	0.025	6.25	500	750	116	1	1.04280116699934	0.0230902254439898	1.13851717112895	7.31101632622679	0.753729875683785	0.796525520086289	0.832581648230553	0.871817725896835	0.941074699163437	1.02520698308945	1.12480238080025	1.23411390781403	1.30724074840546	1.3779008358717	1.48733963489532
0.01	0.05	25	500	750	117	1	1.04415922097564	0.0202465243210887	1.54181963963403	11.5892634561933	0.791987414956093	0.826323495805264	0.857979947328568	0.889917397499085	0.948963820934296	1.02490878105164	1.11626222729683	1.21910614967346	1.29808142781258	1.36363733410835	1.47484605669975
0.01	0.075	56.25	500	750	118	1	1.04532418683767	0.0208499969822152	1.47054139194286	8.41041651048452	0.796825477480888	0.832637883722782	0.86062208712101	0.892687624692917	0.948734566569328	1.02285772562027	1.11518171429634	1.22255961894989	1.30273793339729	1.39425052404404	1.52019529223442
0.01	0.1	100	500	750	119	1	1.04336020328999	0.0196942597215043	1.49559679663331	8.9512527485952	0.804280110597611	0.839594918489456	0.864735242724419	0.894776147603989	0.947905734181404	1.02282410860062	1.11171698570251	1.21522945165634	1.29698480963707	1.37361167967319	1.48494044184685
0.025	0.001	0.0016	500	750	120	1	1.04529634593129	0.0195532904103042	1.48204236195233	8.4350106391657	0.810641027092934	0.842933420836926	0.866066819429398	0.898394030332565	0.95063404738903	1.02401298284531	1.11160662770271	1.21548434495926	1.30092506408691	1.38228175938129	1.49528729438782
0.025	0.005	0.04	500	750	121	1	1.04188652606606	0.0207493881622895	1.53838835322489	10.8150160489422	0.787829631567001	0.824344745278359	0.853773871064186	0.887677311897278	0.946023315191269	1.0220919251442	1.11376702785492	1.21681640148163	1.29497705698013	1.37423133552074	1.4811484849453
0.025	0.01	0.16	500	750	122	1	1.03865582864285	0.0220511556625163	0.886376787923554	5.35699935343983	0.756169335246086	0.793708045780659	0.828003999590874	0.86939971446991	0.937823563814163	1.02325034141541	1.12150600552559	1.22647045850754	1.29653012752533	1.37619746625423	1.47754729032517
0.025	0.025	1	500	750	123	1	1.0565734759748	0.0263849136926028	0.535153292292411	4.09533967221138	0.725542453527451	0.766939003765583	0.809799000620842	0.86041721701622	0.946899399161339	1.04383301734924	1.1575770676136	1.26335361003876	1.33750805854797	1.39728194177151	1.50455070137978
0.025	0.05	4	500	750	124	1	1.04936004564166	0.0244204748741551	0.887536536374663	5.68544121199313	0.745719666481018	0.790162758529186	0.8280533015728	0.86817512512207	0.944218784570694	1.0326709151268	1.13665822148323	1.24600299596787	1.32008035778999	1.39724842905998	1.50584427833557
0.025	0.075	9	500	750	125	1	1.04555739235878	0.021477806352184	1.00242511943985	5.65428821196703	0.771391389369965	0.808113072812557	0.842126452922821	0.880388802289963	0.947576075792313	1.02933156490326	1.12156039476395	1.22653651237488	1.30762067437172	1.38432923853397	1.50103527069092
0.025	0.1	16	500	750	126	1	1.04692044600248	0.0212737018195169	1.14778944341171	6.22549547204539	0.784998426437378	0.820177139341831	0.848130920529366	0.884870439767838	0.948275327682495	1.02781999111176	1.12337037920952	1.22907646894455	1.30428680181503	1.37971193492413	1.50920450568199
0.05	0.001	4e-04	500	750	127	1	1.04166555495262	0.0185801446733221	1.42640672811495	8.27095447843063	0.809928569197655	0.840238355100155	0.868004581332207	0.895885795354843	0.95115838944912	1.019446849823	1.10799208283424	1.21297085285187	1.29583739042282	1.3674369096756	1.467320561409
0.05	0.005	0.01	500	750	128	1	1.04242828388214	0.0197951299340951	1.59870054844472	9.9581585180981	0.808479128479958	0.839255896210671	0.8635348290205	0.893106317520142	0.947313323616982	1.02209180593491	1.11018997430801	1.21561086177826	1.29310758709908	1.37184543609619	1.48968497514725
0.05	0.01	0.04	500	750	129	1	1.04524655492306	0.0209981571545866	1.35922604131154	7.82911512645086	0.79159133553505	0.827133730053902	0.855826917290688	0.889976292848587	0.946728587150574	1.02415502071381	1.11868092417717	1.22467492818832	1.30252112150192	1.3816517919302	1.4962196969986
0.05	0.025	0.25	500	750	130	1	1.05200732740164	0.024598309855792	0.962386612413653	6.63372551504109	0.745870188474655	0.789915251731873	0.825797367095947	0.872109287977219	0.948866233229637	1.03751134872437	1.14013043045998	1.24582568407059	1.3233470261097	1.39852653443813	1.50233270406723
0.05	0.05	1	500	750	131	1	1.10096726659536	0.0299913683424716	0.521896042226435	4.21941900876478	0.738021470308304	0.791583032906056	0.837745785713196	0.895110279321671	0.982981324195862	1.08937674760818	1.20391851663589	1.32599711418152	1.39960721135139	1.46973753869534	1.57426308035851
0.05	0.075	2.25	500	750	132	1	1.0870530292511	0.0292094405983701	0.737477098816578	5.01819332072409	0.751168892383575	0.795084010064602	0.835957315564156	0.884461313486099	0.973075807094574	1.07317250967026	1.18602991104126	1.30198888778687	1.38429247140884	1.45621892213821	1.57505591869354
0.05	0.1	4	500	750	133	1	1.06926245980263	0.0272666210804674	1.02832617410912	6.66115598727455	0.750422838926315	0.796577246487141	0.834034463763237	0.879581493139267	0.961222395300865	1.05160850286484	1.15853604674339	1.27277084589005	1.35364201664925	1.43707837760448	1.54727822780609
0.075	0.001	0.000177777777777778	500	750	134	1	1.04614483039379	0.0207067560460686	1.58989520241759	8.98131238458907	0.812456693649292	0.842477302253246	0.868115189671516	0.896287804841995	0.949987888336182	1.02159041166306	1.11409029364586	1.22392723560333	1.30661786198616	1.3914623260498	1.51614497542381
0.075	0.005	0.00444444444444444	500	750	135	1	1.04559519064426	0.0194178303690517	1.4944417993461	8.72923159084718	0.816625597476959	0.84439310580492	0.869025650620461	0.897438561916351	0.950859650969505	1.02486306428909	1.11395573616028	1.21697068214417	1.29267982244492	1.36816928386688	1.47737221956253
0.075	0.01	0.0177777777777778	500	750	136	1	1.04514970564246	0.020330007526612	1.43738901594663	8.08394702496936	0.801979768872261	0.83693522810936	0.861490029096603	0.891722220182419	0.94881671667099	1.02335143089294	1.11583557724953	1.2221257686615	1.29429413676262	1.38150223493576	1.50224636435509
0.075	0.025	0.111111111111111	500	750	137	1	1.04580001964569	0.0222998385002467	1.15910260910974	7.03030003523599	0.774965404868126	0.80984970331192	0.839543181657791	0.878791266679764	0.946950361132622	1.02813196182251	1.12396791577339	1.23294521570206	1.30860014557838	1.37946754097939	1.51419633507729
0.075	0.05	0.444444444444445	500	750	138	1	1.08854869602323	0.0290314436338644	0.64931120363086	4.49085414366393	0.746410458087921	0.793080376088619	0.837377294898033	0.884535211324692	0.974491015076637	1.07345819473267	1.18762493133545	1.30704560279846	1.38547112941742	1.46626991927624	1.56530010461807
0.075	0.075	1	500	750	139	1	1.15331230258346	0.0349424754090305	0.52610357013256	3.88410482613659	0.770568022727966	0.824074430763722	0.871168494224548	0.926565939188004	1.02574709057808	1.1413226723671	1.26472216844559	1.39004514217377	1.47459842562675	1.56216812729836	1.67723456263542
0.075	0.1	1.77777777777778	500	750	140	1	1.13621684418321	0.0341183779342846	0.631246327791313	4.27177599959202	0.757881788611412	0.816324754059315	0.86294901072979	0.917298990488052	1.01145374774933	1.1207976937294	1.24498111009598	1.37136594057083	1.45672338008881	1.53932980000973	1.66824107408524
0.1	0.001	1e-04	500	750	141	1	1.04665724048018	0.0205845883327181	1.79163955537025	12.9514709821556	0.808110477924347	0.839685189723969	0.865908133983612	0.896019971370697	0.953636914491653	1.02303969860077	1.11620819568634	1.21957968473434	1.30029957294464	1.37921067178249	1.50129302024841
0.1	0.005	0.0025	500	750	142	1	1.04404495172501	0.019685624297286	1.57547015313981	9.25546867757275	0.809443877339363	0.843228968977928	0.867325550317764	0.896968168020248	0.949845209717751	1.02191573381424	1.11080527305603	1.21329445838928	1.28777312636375	1.375258025527	1.51920298576355
0.1	0.01	0.01	500	750	143	1	1.04380429630876	0.019479211996581	1.30021188194823	6.84993074109783	0.807082055807114	0.839570881426334	0.863330322504044	0.893232792615891	0.949017912149429	1.02253407239914	1.1115802526474	1.21831003427506	1.29603978991508	1.38415493369102	1.49668581366539
0.1	0.025	0.0625	500	750	144	1	1.04626311759353	0.021496712452016	1.2164035392074	6.75063923742485	0.782291174530983	0.820284576714039	0.85167273581028	0.886836659908295	0.94699789583683	1.02676171064377	1.12186518311501	1.22910190820694	1.30915997624397	1.38635118603706	1.50393492102623
0.1	0.05	0.25	500	750	145	1	1.0713962985456	0.0249692469311734	0.740625448579487	4.51679381189504	0.760728628635406	0.803519183397293	0.842055344581604	0.88750284910202	0.964325979351997	1.05568963289261	1.16112035512924	1.27160784006119	1.34753765463829	1.42740067839623	1.5393170940876
0.1	0.075	0.5625	500	750	146	1	1.13458656376004	0.0356306596664146	0.73471277141811	4.85011000583702	0.759973481297493	0.811938236653805	0.856630012392998	0.912045627832413	1.00844493508339	1.11899471282959	1.24044042825699	1.37721718549728	1.465698158741	1.55215785801411	1.67235194325447
0.1	0.1	1	500	750	147	1	1.18316777800322	0.0371151214132797	0.557396398273773	4.06956321125248	0.788755151629448	0.851664884388447	0.898502027988434	0.949785059690475	1.04956939816475	1.16963905096054	1.30131116509438	1.4284472823143	1.51605194211006	1.60315027832985	1.70394403100014
0.001	0.001	1	70	1600	148	1	1.03723463131785	0.0242248933485224	0.515705563980001	4.1662770793576	0.707601082324982	0.753684204816818	0.802490654587746	0.850805604457855	0.932428792119026	1.02781301736832	1.13028898835182	1.23282734155655	1.3010801076889	1.37259881794453	1.46437173724175
0.001	0.005	25	70	1600	149	1	1.04643648474216	0.0207057765811688	1.30876008062352	8.09156767017773	0.786050663590431	0.827005571126938	0.856533613801003	0.89029775261879	0.949182122945786	1.02738511562347	1.12199482321739	1.22514055967331	1.29743748903275	1.37846584022045	1.50259890437126
0.001	0.01	100	70	1600	150	1	1.04259285787344	0.0190211400752346	1.34961558503446	7.48230461877719	0.804699106812477	0.839817966520786	0.864278748631477	0.893871062994003	0.949364840984344	1.02186846733093	1.11139863729477	1.21401679515839	1.28592428565025	1.37084886431694	1.48917302966118
0.001	0.025	625	70	1600	151	1	1.0454425188005	0.0199267799065872	1.57633197989262	8.96421731948847	0.813020502328873	0.841136884689331	0.865811485052109	0.896407628059387	0.953691259026527	1.02257704734802	1.11179503798485	1.21548382043839	1.29358215928078	1.38025209009647	1.50559866189957
0.001	0.05	2500	70	1600	152	1	1.04342710096836	0.0199777386936441	1.64928806662543	10.1387723182822	0.809876483082771	0.840859736502171	0.867360734939575	0.896525979042053	0.9499252140522	1.01967346668243	1.11064010858536	1.21371330022812	1.2925267636776	1.38398317992687	1.50871551394463
0.001	0.075	5625	70	1600	153	1	1.04446080491543	0.0191831476435887	1.46678854893492	8.00084829399319	0.812213872671127	0.845687691867352	0.869221550226212	0.897775202989578	0.951258614659309	1.02247822284698	1.11157208681107	1.2122842669487	1.29157654643059	1.38567603826523	1.50610878109932
0.001	0.1	10000	70	1600	154	1	1.04758415692449	0.0198675429648195	1.38299204415116	7.03073993603136	0.816298201084137	0.841943407058716	0.867424330115318	0.897102719545364	0.952596291899681	1.0244722366333	1.11585459113121	1.22183456420898	1.30555379986763	1.38432981073856	1.51738363981247
0.005	0.001	0.04	70	1600	155	1	1.04063344297409	0.0191710557111741	1.18571257385117	6.7477379881168	0.791959483623505	0.825529736280441	0.854524770379067	0.887729650735855	0.947612822055817	1.02093577384949	1.11300808191299	1.21441999673843	1.28931963443756	1.36561368107796	1.4609416103363
0.005	0.005	1	70	1600	156	1	1.03358613304496	0.0252585156382148	0.558309556230352	4.27926248243923	0.704953802227974	0.752240282297134	0.793762430548668	0.842975032329559	0.924536764621735	1.0250027179718	1.12599650025368	1.23424680233002	1.30610193610191	1.37592924237251	1.48495619416237
0.005	0.01	4	70	1600	157	1	1.04100116764903	0.0228626292149277	0.773701938390551	4.89844900593419	0.740692506432533	0.784721803665161	0.821980205178261	0.867338567972183	0.938211724162102	1.02509927749634	1.12776100635529	1.23280031681061	1.30147979855537	1.36994050741196	1.47409685850143
0.005	0.025	25	70	1600	158	1	1.04440811675191	0.0203396985436654	1.19302818966719	6.57453897279295	0.785650461912155	0.824125878512859	0.854422986507416	0.888485485315323	0.948455795645714	1.02424281835556	1.11635234951973	1.22437665462494	1.29837715625763	1.37954379618168	1.49495261311531
0.005	0.05	100	70	1600	159	1	1.04409771582484	0.0191816458209731	1.37075222373476	7.86603983952873	0.811694582104683	0.842632639408112	0.866759398579598	0.895889258384705	0.9484683573246	1.02268350124359	1.11365777254105	1.21806724071503	1.2931533575058	1.36767638325691	1.48469862937927
0.005	0.075	225	70	1600	160	1	1.04373777586818	0.0194250158895061	1.60978932248989	10.2036873658724	0.816176922917366	0.844411107897759	0.86582695543766	0.896261590719223	0.949647933244705	1.02263176441193	1.11014768481255	1.21570394039154	1.28912159204483	1.36725468635559	1.49118959665299
0.005	0.1	400	70	1600	161	1	1.04481620098352	0.0196096947120646	1.57964525937609	9.64671884966867	0.810428445339203	0.844166232645512	0.86827626824379	0.897518914937973	0.952034786343575	1.02250951528549	1.11288434267044	1.21811026334763	1.29674454927444	1.36834202408791	1.48922503232956
0.01	0.001	0.01	70	1600	162	1	1.04568879719973	0.0209450799172698	1.5475341183325	8.84766139211479	0.807307553887367	0.836014227569103	0.864293965697289	0.893749707937241	0.949286296963692	1.0227900147438	1.11489853262901	1.22337741851807	1.30918918251991	1.39050300419331	1.51899258136749
0.01	0.005	0.25	70	1600	163	1	1.03828335391283	0.0225322473139466	0.732233294842149	4.91461017322856	0.735154601335526	0.779859627783298	0.819420292973518	0.863131254911423	0.937076807022095	1.02655571699142	1.12398284673691	1.22605562210083	1.30091079473495	1.36828440725803	1.47464571118355
0.01	0.01	1	70	1600	164	1	1.03627928600907	0.0248124558531579	0.516354395411051	4.12900372365942	0.707607988715172	0.754106751084328	0.796851941943169	0.846029406785965	0.931455358862877	1.02618527412415	1.13109746575356	1.23863112926483	1.30271931886673	1.37728621661663	1.46133259415627
0.01	0.025	6.25	70	1600	165	1	1.0383728176713	0.0212433945748392	0.855921145494406	5.28575504247038	0.754358605742455	0.796529364585877	0.829256519675255	0.870665413141251	0.93978214263916	1.02389311790466	1.11979576945305	1.22030698060989	1.29476051330566	1.36439107060432	1.4647189283371
0.01	0.05	25	70	1600	166	1	1.04298609517217	0.0201630739163447	1.40318895261924	8.30307192405545	0.796957785487175	0.829556848108769	0.856408688426018	0.888734537363052	0.947665154933929	1.02209335565567	1.11499896645546	1.21763080358505	1.29486639499664	1.3748636841774	1.5028061747551
0.01	0.075	56.25	70	1600	167	1	1.04498072711825	0.020162207542844	1.50485736127626	9.0892836413597	0.80255224108696	0.836083374917507	0.86227265894413	0.893620610237122	0.950655221939087	1.02328783273697	1.11390674114227	1.21826996803284	1.29657890796661	1.39618011713028	1.50032195568085
0.01	0.1	100	70	1600	168	1	1.04620841844082	0.0198822545728041	1.56765726420445	10.0405954910027	0.807017748355866	0.839829297363758	0.867099234461784	0.895600533485413	0.951391667127609	1.02555340528488	1.11807012557983	1.21841317415237	1.29252696037292	1.37243666350842	1.49380994200707
0.025	0.001	0.0016	70	1600	169	1	1.04675335282087	0.0206473778845377	1.76742518628611	12.7039850046203	0.807984694242478	0.838931833207607	0.864494678378105	0.895922023057938	0.953000232577324	1.02358371019363	1.11638367176056	1.22068138122559	1.30205451250076	1.3807061702013	1.50325204610825
0.025	0.005	0.04	70	1600	170	1	1.04289295819402	0.0202882994582647	1.36169796409	8.24118222275965	0.790145860910416	0.82463330924511	0.854974636435509	0.888216537237167	0.947247356176376	1.02390134334564	1.11480411887169	1.21686965227127	1.29197655320168	1.37924388051033	1.49675535440445
0.025	0.01	0.16	70	1600	171	1	1.040139998281	0.0221027718478927	0.905098436982399	5.43661247686691	0.760418758988381	0.794104830920696	0.828159463405609	0.86861082315445	0.940265402197838	1.02389395236969	1.1221716105938	1.22424374818802	1.30077338814735	1.38285106122494	1.4833656513691
0.025	0.025	1	70	1600	172	1	1.0380608043313	0.0252032578524079	0.601361415285842	4.55545960192938	0.708857227563858	0.754682533442974	0.801310905814171	0.849787014722824	0.930483445525169	1.02744024991989	1.13329938054085	1.23778007030487	1.30732012987137	1.38228461444378	1.47902757048607
0.025	0.05	4	70	1600	173	1	1.04106644372046	0.0226538117201359	0.864112150552707	6.03900398778028	0.743431752324104	0.783107897639275	0.823974162340164	0.867109978199005	0.939462751150131	1.02743268013	1.12559247016907	1.22890492677689	1.30049268603325	1.37634955048561	1.46711167812347
0.025	0.075	9	70	1600	174	1	1.04265351635814	0.0223498076302213	1.07641124583431	6.34667047123865	0.765201238393784	0.803879263997078	0.83527812063694	0.874241691827774	0.942814335227013	1.02582484483719	1.12148368358612	1.22788000106812	1.30524287819862	1.39007752835751	1.50452648639679
0.025	0.1	16	70	1600	175	1	1.0430433819294	0.0206660761831985	1.20235309475638	6.91718614160165	0.7848583984375	0.819759380817413	0.851123723387718	0.884755039215088	0.945359587669373	1.02471542358398	1.11731353402138	1.22221531867981	1.3008240044117	1.37429299652576	1.48965375304222
0.05	0.001	4e-04	70	1600	176	1	1.04537342269421	0.0195736575261469	1.49570259547821	8.53296707996432	0.812205672264099	0.843067809939385	0.866712644696236	0.897928649187088	0.950784981250763	1.02366977930069	1.1119772195816	1.2159036397934	1.3001746237278	1.38352959752083	1.49617734789848
0.05	0.005	0.01	70	1600	177	1	1.04261698687673	0.0202559187140852	1.73145800860263	12.4534750493432	0.800533564686775	0.837783117592335	0.862553146481514	0.892130070924759	0.94831945002079	1.02205485105515	1.1115295290947	1.21581103801727	1.29611810445786	1.37406169176102	1.49350506901741
0.05	0.01	0.04	70	1600	178	1	1.04083546954989	0.0202795034040445	1.25242340512615	6.84547772520519	0.790154584646225	0.823342849314213	0.852081859111786	0.88477486371994	0.945077493786812	1.02052444219589	1.11285248398781	1.21493917703629	1.29313365221024	1.37943628132343	1.49280189394951
0.05	0.025	0.25	70	1600	179	1	1.04053787881136	0.0233438970195998	0.847798392688064	5.72747143287772	0.740474861860275	0.781023670732975	0.820201203227043	0.863608765602112	0.936756014823914	1.02578908205032	1.12882199883461	1.23304827213287	1.30252646803856	1.37224124670029	1.47570975661278
0.05	0.05	1	70	1600	180	1	1.04154234256148	0.025691249895881	0.550645031108102	4.33826040987838	0.710884268879891	0.75909985601902	0.801821058988571	0.848437958955765	0.933455899357796	1.03063976764679	1.13872170448303	1.24642833471298	1.31266169548035	1.38484225571156	1.4881972193718
0.05	0.075	2.25	70	1600	181	1	1.04032627381086	0.0238456885426368	0.57043019428599	4.28596899821866	0.71705453813076	0.766178920865059	0.80854859650135	0.856130868196487	0.93749937415123	1.02874457836151	1.13125479221344	1.23766828775406	1.30785586237907	1.37523111999035	1.46110573410988
0.05	0.1	4	70	1600	182	1	1.04334144413471	0.0233712765028853	0.754935377349216	4.84500747542378	0.7442926633358	0.783213151991367	0.819044309854507	0.863085967302322	0.939658150076866	1.0303760766983	1.13179886341095	1.23495889902115	1.30713219642639	1.38053585290909	1.48499499082565
0.075	0.001	0.000177777777777778	70	1600	183	1	1.04222400297523	0.0186972666013042	1.43737170136033	8.34042230535179	0.810421085357666	0.840376977622509	0.86740138232708	0.896267402172089	0.951326727867126	1.01983487606049	1.10915511846542	1.21246141195297	1.29832125902176	1.37004466056824	1.47525885939598
0.075	0.005	0.00444444444444444	70	1600	184	1	1.04308906587362	0.0196703655434284	1.63853755586148	10.3470454399672	0.812670388221741	0.843233565986157	0.867219814658165	0.894033467769623	0.94781830906868	1.0227307677269	1.11114200949669	1.21396389007568	1.29113264679909	1.37400800287724	1.48681396603584
0.075	0.01	0.0177777777777778	70	1600	185	1	1.04590729622841	0.0206667696801257	1.48783792792188	8.71419910493027	0.79932631611824	0.836317974328995	0.862033560872078	0.89331379532814	0.949703529477119	1.02378433942795	1.11737537384033	1.2219491481781	1.30126335024834	1.38137781620026	1.50216060757637
0.075	0.025	0.111111111111111	70	1600	186	1	1.0447909086287	0.0222416988021178	1.26605332311893	8.4218217300392	0.766913723349571	0.808835361897945	0.839982444047928	0.879868632555008	0.946503400802612	1.02648043632507	1.1228386759758	1.23041416406631	1.30420735478401	1.38280417621136	1.48324745416641
0.075	0.05	0.444444444444445	70	1600	187	1	1.03942402259707	0.0239851131072321	0.582023208893585	4.30035834317729	0.71409853219986	0.764227223396301	0.809992179274559	0.855408036708832	0.9349355250597	1.02797365188599	1.12960624694824	1.23684802055359	1.30843347907066	1.37877571880817	1.47127442598343
0.075	0.075	1	70	1600	188	1	1.04380825756192	0.0255271224085659	0.572647836208767	4.57769098034931	0.717079206705093	0.760422138869762	0.802222570776939	0.850198143720627	0.937166228890419	1.03255093097687	1.13855370879173	1.24475651979446	1.31652283072472	1.38701162338257	1.48731869578362
0.075	0.1	1.77777777777778	70	1600	189	1	1.04380720548034	0.0262046579890089	0.717905215062901	5.27308225672965	0.712690955400467	0.760614378750324	0.800050804018974	0.851586651802063	0.936124712228775	1.03020352125168	1.13769006729126	1.24637469053268	1.32147840261459	1.3895127594471	1.49154987812042
0.1	0.001	1e-04	70	1600	190	1	1.04667001094222	0.0208335318301918	1.60694740230411	9.29850474927833	0.812158300280571	0.842596973478794	0.868867045640945	0.896168142557144	0.949423477053642	1.02199625968933	1.11570277810097	1.22461514472961	1.30714557170868	1.39187559783459	1.51821123361588
0.1	0.005	0.0025	70	1600	191	1	1.04666564133763	0.0194405329585139	1.51030873190066	8.85009640375025	0.818920586109161	0.845758947730064	0.870691215991974	0.898857796192169	0.951892286539078	1.02642017602921	1.11455383896828	1.21768457889557	1.29427056312561	1.37148790955544	1.47673490166664
0.1	0.01	0.01	70	1600	192	1	1.04645487416983	0.020553932300166	1.5227423533969	8.67031987037881	0.80650591135025	0.841609464585781	0.864879748225212	0.894088351726532	0.949235156178474	1.02372634410858	1.11607927083969	1.22333765029907	1.29955105185509	1.38178161084652	1.510698543787
0.1	0.025	0.0625	70	1600	193	1	1.04328126545548	0.0211795588550243	1.31111433048865	7.71727472088472	0.786312800049782	0.821036793291569	0.848983219265938	0.883697789907455	0.947125911712646	1.02365666627884	1.11644831299782	1.22499332427979	1.29826844930649	1.37725638151169	1.50050420165062
0.1	0.05	0.25	70	1600	194	1	1.04232559404373	0.0231633554293817	0.733320880593236	4.79848585696139	0.735596405267715	0.783130852878094	0.822059211134911	0.862240278720856	0.941375985741615	1.02839809656143	1.12904000282288	1.23518489599228	1.30982689261436	1.38006502687931	1.4806455206871
0.1	0.075	0.5625	70	1600	195	1	1.0469612947464	0.0249279642971015	0.539251842979541	4.04150013033319	0.723049075603485	0.770963968336582	0.807697021961212	0.85768067240715	0.939099073410034	1.03609442710876	1.13986903429031	1.24874680042267	1.32301355004311	1.39845007956028	1.48643011927605
0.1	0.1	1	70	1600	196	1	1.05051084042788	0.0259700852868621	0.56881009291962	4.77999874118197	0.714305738210678	0.764457073807716	0.80620808005333	0.856460231542587	0.942501589655876	1.04195481538773	1.14702597260475	1.25349191427231	1.32242175340652	1.39345773458481	1.48938264608383
