# Supplementary material for: Quantification of Difference in Nonselectivity Between In Vitro Diagnostic Medical Devices
Source: Biom J. 2025 Jan 2;67(1):e70032. doi: 10.1002/bimj.70032 (PMC11695778; doi:10.1002/bimj.70032)
Supplement: Supplementary file 1 — Supporting Information [file BIMJ-67-e70032-s001.zip › Reproducibility resubmission v2/results pkf 22 10 2024 7 cores/simulation results relevant/2. simulation setting/ssr.csv]

n	R	replicate_id	mean	variance	skewness	kurtosis	1%	2.5%	5%	10%	25%	50%	75%	90%	95%	97.5%	99%
20	2	1	1.08949399307966	0.0686947951544113	1.31046710830191	8.39825905696476	0.645213487148285	0.69875563532114	0.742626276612282	0.799539214372635	0.90876005589962	1.05027008056641	1.2243535220623	1.42062610387802	1.5606812953949	1.70948356986046	1.92189305067062
20	3	1	1.05540313617587	0.0262730718222223	0.643713967501988	4.01439180744091	0.739789597392082	0.783176033198834	0.823217767477036	0.865572732686997	0.94170293211937	1.03864729404449	1.15239667892456	1.2700735449791	1.34626410603523	1.40958520174026	1.50286755084991
20	4	1	1.04009388592243	0.0158702868436874	0.481155719793052	3.88106001775187	0.771608101725578	0.815123738348484	0.851673009991646	0.889949947595596	0.954369351267815	1.0310680270195	1.11564379930496	1.20311194658279	1.25886745452881	1.31499471962452	1.38528176546097
25	2	1	1.07093283032179	0.0507368815785059	0.922086269684188	4.65197797753654	0.670596049427986	0.721348328888416	0.759432947635651	0.81421075463295	0.914205551147461	1.04083347320557	1.194838732481	1.3658610701561	1.48265817761421	1.5985433280468	1.74448955774307
25	3	1	1.04446512261033	0.0206959615049243	0.528611699753843	3.5865540784968	0.757303365468979	0.797917358577251	0.831508404016495	0.87489315867424	0.944736361503601	1.03094154596329	1.13291269540787	1.23516914844513	1.30010631084442	1.36107865273952	1.43630824923515
25	4	1	1.03427155916691	0.0127536765061055	0.524449617463544	4.00529978064817	0.797400540113449	0.832541079819202	0.86599500477314	0.900347417593002	0.958749279379845	1.02513378858566	1.10155060887337	1.18035182952881	1.23406578302383	1.28041155636311	1.33744380950928
30	2	1	1.06390557107031	0.0428997668394212	0.966524950045912	5.30829035031845	0.693220439553261	0.736807326972485	0.778111755847931	0.828231650590897	0.919357642531395	1.03861737251282	1.17661368846893	1.33500366210938	1.43380353450775	1.5338616758585	1.69488664150238
30	3	1	1.03741393229961	0.0165747014431978	0.545185599148276	3.73471023285338	0.775179139375687	0.817569878697395	0.847482517361641	0.884345257282257	0.947259932756424	1.02756816148758	1.11549863219261	1.20474367141724	1.26109400987625	1.32094458043575	1.3935577070713
30	4	1	1.02926291075349	0.0102573542448348	0.486260673490014	3.87519652506395	0.818712718486786	0.850312116742134	0.876436901092529	0.90952662229538	0.960088074207306	1.02221173048019	1.0902393758297	1.1602379322052	1.20647058486938	1.25008554756641	1.30714150071144
35	2	1	1.05805870804787	0.0351206109388508	0.799919768678077	4.24785234113017	0.715235860943794	0.757337172329426	0.79703024327755	0.843251818418503	0.925159364938736	1.03647148609161	1.16582596302032	1.30262768268585	1.39688900113106	1.48493381142616	1.61095998644829
35	3	1	1.0344850807488	0.0146627270811802	0.47293415167	3.52299421744114	0.78656353354454	0.824577884376049	0.854765325784683	0.890371263027191	0.950265124440193	1.02324092388153	1.10958981513977	1.19470256567001	1.24703312516212	1.29194070398808	1.36394754886627
35	4	1	1.0263527499795	0.00900809266274102	0.485271665201871	3.81778282154559	0.82506108880043	0.859838174283505	0.884487408399582	0.913614493608475	0.962038621306419	1.01918601989746	1.08264762163162	1.1491006731987	1.19291606545448	1.2333237528801	1.28349148154259
40	2	1	1.04842571820021	0.0311074996730234	0.846948659947955	5.01187795577483	0.72405369758606	0.761737129092217	0.796661159396172	0.845757877826691	0.924213573336601	1.02887642383575	1.14853659272194	1.27575024366379	1.3665412902832	1.45047989189625	1.55916435480118
40	3	1	1.03345958219171	0.0128388802110271	0.523537349720906	3.86255915529085	0.80359647333622	0.836289514601231	0.863921594619751	0.896854448318481	0.956129178404808	1.02452164888382	1.101248472929	1.18025345802307	1.23066771626472	1.27690066993237	1.34418595314026
40	4	1	1.0233085742116	0.00783485917914863	0.453778231306412	3.74067456384314	0.838396703600884	0.866399775445461	0.889954677224159	0.915266937017441	0.963538467884064	1.01706892251968	1.07749330997467	1.13879811763763	1.17623386979103	1.21272795200348	1.25730047106743
