# Supplementary material for: Quantification of Difference in Nonselectivity Between In Vitro Diagnostic Medical Devices
Source: Biom J. 2025 Jan 2;67(1):e70032. doi: 10.1002/bimj.70032 (PMC11695778; doi:10.1002/bimj.70032)
Supplement: Supplementary file 1 — Supporting Information [file BIMJ-67-e70032-s001.zip › Reproducibility resubmission v2/results pkf 22 10 2024 7 cores/simulation results relevant/3. simulation setting/ssr.csv]

n	R	eta	eta0	replicate_id	mean	variance	skewness	kurtosis	1%	2.5%	5%	10%	25%	50%	75%	90%	95%	97.5%	99%
20	2	0.1	1	1	1.10350717648268	0.11545762172796	2.54708891457453	33.4809755751318	0.565686632990837	0.632543930411339	0.688169279694557	0.756477153301239	0.877682343125343	1.04601287841797	1.26312884688377	1.50935908555985	1.71300622224808	1.89471801221371	2.1989843082428
20	2	0.25	1	1	1.10199942947626	0.0963913485498733	1.45836361802849	8.67500400818234	0.59260092496872	0.647499707341194	0.705855929851532	0.770214194059372	0.890291586518288	1.05089396238327	1.25034675002098	1.4886552810669	1.67562215328217	1.85927545130253	2.09928829193115
20	2	0.5	1	1	1.09828525130153	0.0760422948349288	1.11802284267958	5.39443489296394	0.634998029470444	0.68811287432909	0.73868365585804	0.795687460899353	0.903902277350426	1.05374437570572	1.24363443255425	1.45553313493729	1.60438359379768	1.76742206811905	1.96524504899979
20	2	0.75	1	1	1.08916089238524	0.0712336098271698	1.2716958488573	6.98093321867646	0.638492438197136	0.691542020440102	0.73797110915184	0.795849287509918	0.906056106090546	1.0472400188446	1.22757521271706	1.422649538517	1.5719607770443	1.71034989953041	1.9444862985611
20	2	1	1	1	1.09608220259845	0.0703439445155129	1.20968949567126	6.71517399853319	0.64410210609436	0.697088956832886	0.744215217232704	0.803424960374832	0.913454547524452	1.05601096153259	1.23618018627167	1.432741355896	1.57118911743164	1.71675718426704	1.92352301478386
20	2	1.33333333333333	1	1	1.09465698195696	0.0717607035182064	1.14666391848814	5.80392674642438	0.634097156524658	0.690704856812954	0.740647110342979	0.798194617033005	0.909338727593422	1.05367094278336	1.23588311672211	1.43485819101334	1.58856592178345	1.72867152094841	1.93124776244164
20	2	2	1	1	1.09754864405394	0.0779443149510833	1.1146399753644	5.32208908612336	0.628827149868012	0.685611499845982	0.733305779099464	0.792265683412552	0.904398992657661	1.05006158351898	1.24560129642487	1.45791895389557	1.60960089564323	1.77135877013206	1.97270506262779
20	2	4	1	1	1.11193478634357	0.103902715221589	1.56158155405288	9.63021755220671	0.596654958128929	0.657624498009682	0.709391131997109	0.772953563928604	0.889712780714035	1.05576652288437	1.26856425404549	1.51977529525757	1.6983371257782	1.89785728156567	2.14627559900284
20	2	6	1	1	1.12100487939119	0.114928491432998	1.48579047531411	7.96343971755738	0.590929045677185	0.648865097761154	0.701501479744911	0.76328791975975	0.88955993950367	1.05809891223907	1.28001075983047	1.55570847988129	1.76364386677742	1.96211400926113	2.21767047405243
20	2	10	1	1	1.13769636989534	0.139441103184061	1.66985244761274	8.59395154744877	0.571636592745781	0.636508001387119	0.690576753020287	0.754098069667816	0.884968027472496	1.060715675354	1.31090810894966	1.60759227275848	1.82676537632942	2.05310675501823	2.38619058847427
20	3	0.1	1	1	1.05295301484168	0.0404230319722083	0.764414464690488	4.56523952206943	0.660614674091339	0.718026746809483	0.766471591591835	0.822086423635483	0.915599837899208	1.03419101238251	1.16733282804489	1.3090921163559	1.40532701611519	1.50897087156773	1.650519708395
20	3	0.25	1	1	1.05488157699108	0.0349178044488847	0.783923069123248	4.70430600261915	0.696749076843262	0.746000683307648	0.791105654835701	0.83749657869339	0.926346391439438	1.03292977809906	1.1612828373909	1.29815285205841	1.39135928153992	1.47957805395126	1.58766861915588
20	3	0.5	1	1	1.05192434639037	0.0285060261946137	0.677822205246802	4.03205200489619	0.717271482944489	0.768111099302769	0.809140372276306	0.857622855901718	0.934469982981682	1.03376269340515	1.15106600522995	1.26951577663422	1.35511285066605	1.43586231172085	1.53796500086784
20	3	0.75	1	1	1.05292749113441	0.0264891415452649	0.662869179686922	4.46120757969757	0.72810212790966	0.777115102112293	0.815049666166306	0.860401129722595	0.940013244748116	1.0385410785675	1.14878150820732	1.26192393302917	1.34034723639488	1.41343569755554	1.49861738324165
20	3	1	1	1	1.05255186382532	0.0254874915951488	0.594671782343731	3.91451043244554	0.734602766036987	0.780039016902447	0.818614941835403	0.864068180322647	0.941173791885376	1.03790938854218	1.14820393919945	1.25963840484619	1.33768475055695	1.40361868441105	1.49186281442642
20	3	1.33333333333333	1	1	1.05507255631387	0.0263871132578106	0.662636643181342	3.97380069585577	0.741765100955963	0.785310007631779	0.820173898339272	0.864427047967911	0.942514643073082	1.03829020261765	1.14941036701202	1.26915183067322	1.34464429020882	1.41922669112682	1.51702624082565
20	3	2	1	1	1.05565014002323	0.0295169440355075	0.668767689412193	4.08477042350158	0.71748339176178	0.767940260469914	0.807324159145355	0.854637336730957	0.938364118337631	1.0384812951088	1.15360316634178	1.27999794483185	1.36771919727325	1.44014424979687	1.54285807132721
20	3	4	1	1	1.06584220863581	0.0378114463755624	0.81456321273262	4.59661145423712	0.694182977676392	0.748952801525593	0.792601281404495	0.843354731798172	0.935066729784012	1.04212778806686	1.17554244399071	1.316062104702	1.42173984050751	1.51946819424629	1.62631064176559
20	3	6	1	1	1.0735868742466	0.042990451426332	0.906718775244889	4.61046619558415	0.687893177866936	0.747970622777939	0.791184377670288	0.840887188911438	0.929138094186783	1.04561418294907	1.18581104278564	1.33761296272278	1.45560909509659	1.55693062543869	1.71529095053673
20	3	10	1	1	1.08192213116288	0.0470427725062484	0.932786502097963	4.85323670774565	0.687487320899963	0.737371779978275	0.785171326994896	0.839394932985306	0.932263493537903	1.05331945419312	1.1996411383152	1.36560679674149	1.47480623722076	1.5785641014576	1.76024441480637
20	4	0.1	1	1	1.03705116755962	0.0238402227106577	0.566184671448818	3.95815452270695	0.717607733607292	0.763162440061569	0.805813726782799	0.853922021389008	0.933344110846519	1.02308529615402	1.12620332837105	1.23832763433456	1.30701730251312	1.38038735091686	1.46534951329231
20	4	0.25	1	1	1.03643972914219	0.0203906463280326	0.480389859285941	3.92636258272099	0.725504629611969	0.780411048233509	0.820706927776337	0.867993277311325	0.94120965898037	1.02540254592896	1.12184169888496	1.22011613845825	1.285709887743	1.34833850860596	1.42703762412071
20	4	0.5	1	1	1.03927550883293	0.0176924534690265	0.482341133727829	3.76044858664518	0.76159768819809	0.798904772102833	0.840482422709465	0.880469512939453	0.949828371405602	1.02814942598343	1.11939260363579	1.20977778434753	1.27242923378944	1.33580713272095	1.40732355952263
20	4	0.75	1	1	1.03947656763196	0.0161900182768093	0.455322742500592	3.59662309089213	0.772160264849663	0.816694663465023	0.847184535861015	0.887177795171738	0.952162146568298	1.03030282258987	1.11537429690361	1.20546752214432	1.26297964453697	1.31919382512569	1.38159067034721
20	4	1	1	1	1.04083783826232	0.0158197199660617	0.492803248488223	3.73563894780292	0.778981450796127	0.818506152927876	0.854692515730858	0.890723925828934	0.953502312302589	1.03090310096741	1.11682641506195	1.20641181468964	1.26007884740829	1.31400978565216	1.37481605768204
20	4	1.33333333333333	1	1	1.04228171333075	0.016136241869493	0.544134991974079	3.90677070498098	0.779995599389076	0.822317819297314	0.853320986032486	0.892559319734573	0.955522522330284	1.03192752599716	1.11677145957947	1.20721784830093	1.26418879032135	1.32194922268391	1.39136731505394
20	4	2	1	1	1.04440396422744	0.0186037249454074	0.607583981518294	4.0750980875249	0.767243558168411	0.810245910286903	0.845576959848404	0.88428053855896	0.951321452856064	1.03214108943939	1.12325814366341	1.22085425853729	1.28266469836235	1.34760716557503	1.43414184093475
20	4	4	1	1	1.05164482033253	0.0220121743090249	0.618819250580091	4.14382878167406	0.750610694289208	0.796306528151035	0.835143372416496	0.879101103544235	0.949725568294525	1.03791785240173	1.13833025097847	1.24592099189758	1.31880210638046	1.39036299884319	1.45942715287209
20	4	6	1	1	1.05619271507859	0.0252898777399809	0.691357321603827	4.19275642122019	0.73905876159668	0.784833689033985	0.828127384185791	0.873438692092896	0.948923170566559	1.03888076543808	1.14581683278084	1.26361305713654	1.34475203752518	1.41868953406811	1.50784328341484
20	4	10	1	1	1.06427648750544	0.0278806219974593	0.724778975688045	4.1880364739426	0.735991219878197	0.781362237036228	0.827920857071877	0.875448632240295	0.950391724705696	1.04280054569244	1.15970054268837	1.28305954933167	1.36655362844467	1.44738360643387	1.55378421187401
25	2	0.1	1	1	1.08961743881106	0.0877866266147919	1.30926079328304	6.57674693606916	0.593804050087929	0.653194865584374	0.70968876183033	0.772921395301819	0.883620396256447	1.044946372509	1.23829466104507	1.45340633392334	1.62853105068207	1.80322953760624	2.07498452186585
25	2	0.25	1	1	1.07805638583004	0.0716953471872129	1.13110724779851	5.49025883887483	0.617705225348473	0.675269690155983	0.720825698971748	0.784587013721466	0.893127039074898	1.03651255369186	1.21319475769997	1.41981953382492	1.57586061358452	1.71734259426594	1.94506275057793
25	2	0.5	1	1	1.07737037582994	0.0569364149739335	0.982103302711469	5.07224898393512	0.660121769309044	0.710511556267738	0.75166243314743	0.807060194015503	0.910091817378998	1.04505842924118	1.21099689602852	1.38406246900558	1.50865471959114	1.63153167068958	1.79419948577881
25	2	0.75	1	1	1.07649767343402	0.052637949400073	0.95244032863673	4.80983061908923	0.672590673565865	0.721828262507915	0.762204870581627	0.816024339199066	0.917426720261574	1.04573947191238	1.20241311192513	1.37641400098801	1.49225906729698	1.62153149843216	1.77474062085152
25	2	1	1	1	1.07428163760602	0.0523996374551777	0.998244094399122	5.25380401823909	0.6719637799263	0.720194160938263	0.761791375279427	0.817102962732315	0.91419218480587	1.04353898763657	1.19718766212463	1.37012214660645	1.4874636888504	1.60669505298138	1.76877633094788
25	2	1.33333333333333	1	1	1.07637319840193	0.0532863067115987	1.06526066242779	5.70859430203717	0.669498999118805	0.72396110445261	0.765756249427795	0.819950324296951	0.914919435977936	1.04436504840851	1.20149564743042	1.37436935901642	1.49660329818725	1.61888945996761	1.76642780303955
25	2	2	1	1	1.08756987544596	0.0627893817898744	1.12343594213669	5.78588228219361	0.658678922057152	0.708569352328777	0.755437847971916	0.808425325155258	0.913606569170952	1.05132061243057	1.21794167160988	1.40701897144318	1.54424759745598	1.67208468317985	1.86954201340675
25	2	4	1	1	1.09820218501985	0.0759819010582936	1.23563838360934	6.38475166923387	0.640740077495575	0.691593666374683	0.737986993789673	0.795991742610931	0.904556527733803	1.05483025312424	1.23756203055382	1.45304154157639	1.61138410568237	1.74662196338177	1.93790318131447
25	2	6	1	1	1.10105683755577	0.0844426109631818	1.1766125038249	5.56065130360076	0.62351247549057	0.681304025650024	0.724304014444351	0.782317328453064	0.897285804152489	1.05488389730453	1.25088366866112	1.47353265285492	1.637643045187	1.79920674860477	2.03767640590668
25	2	10	1	1	1.11411698383093	0.0998469726576455	1.33677037687676	6.28292926558807	0.611975236535072	0.668179713189602	0.719360494613648	0.779817998409271	0.893617257475853	1.05888730287552	1.27073410153389	1.5178483247757	1.70086617469788	1.8937713176012	2.15287169694901
25	3	0.1	1	1	1.04319000707269	0.0309541158034731	0.673384836326957	4.59204828272118	0.689432918429375	0.744841620326042	0.788581049442291	0.837790328264237	0.919226989150047	1.0269016623497	1.14670005440712	1.26863938570023	1.35055321455002	1.43385369777679	1.53344715714455
25	3	0.25	1	1	1.04509647501111	0.0279297872661857	0.643801741341725	4.02365381047985	0.713693578243256	0.764488069713116	0.804492747783661	0.847974365949631	0.930270850658417	1.02915835380554	1.14108735322952	1.26261751651764	1.3417543888092	1.42582313716412	1.51872644901276
25	3	0.5	1	1	1.04171219511032	0.0224435937276046	0.544886320581862	3.69081706174878	0.740814858078957	0.786089737713337	0.822366869449616	0.86386131644249	0.938521295785904	1.02866089344025	1.13178372383118	1.23819715976715	1.3082527577877	1.37027296125889	1.45647616386414
25	3	0.75	1	1	1.04419271358252	0.021042348882393	0.508040709501066	3.54491923567976	0.753261072039604	0.794493754208088	0.83005353808403	0.873485654592514	0.942849442362785	1.02990007400513	1.13315650820732	1.23731001615524	1.30274031758308	1.3632509291172	1.43483382105827
25	3	1	1	1	1.04385852038264	0.0200418576639348	0.552172620358681	3.70005459566802	0.763371588587761	0.799275881052017	0.835397177934647	0.87617444396019	0.945244744420052	1.0319692492485	1.1284242272377	1.23009930849075	1.29568147659302	1.35458285212517	1.43413415193558
25	3	1.33333333333333	1	1	1.04605616058707	0.0215182816172715	0.6162463612189	3.96700171578089	0.753572398424149	0.793938788771629	0.832869336009026	0.872908163070679	0.944212913513184	1.03167235851288	1.13290655612946	1.23778145313263	1.30325184464455	1.37404070794582	1.44409427285194
25	3	2	1	1	1.04895143743157	0.023884801593621	0.706337190982545	4.30278243736672	0.743261323571205	0.791722916066647	0.827108559012413	0.868150460720062	0.944644302129745	1.03168338537216	1.13928699493408	1.24966669082642	1.32251024842262	1.3917061984539	1.50311571955681
25	3	4	1	1	1.05839815451503	0.0294277518909662	0.740787256110304	4.24181741098795	0.734043005108833	0.775976596772671	0.814923232793808	0.859082859754562	0.940756171941757	1.03962302207947	1.15642473101616	1.28222209215164	1.36822321414948	1.44947287738323	1.55265755295753
25	3	6	1	1	1.06224055038989	0.0334961694012969	0.772815687779754	4.56445992382388	0.713115842342377	0.765040738880634	0.80598152577877	0.853259015083313	0.935121580958366	1.03793221712112	1.16848787665367	1.30409784317017	1.39374228715897	1.47706099748611	1.58347385406494
25	3	10	1	1	1.07302737359405	0.0372426642526872	0.880515570898836	4.40267038125645	0.723437121510506	0.767461569607258	0.808760941028595	0.855349242687225	0.935796186327934	1.04596751928329	1.18056267499924	1.32566469907761	1.42982562184334	1.52673380076885	1.65033032417297
25	4	0.1	1	1	1.03225917806625	0.0190870116668557	0.515252952455917	3.81052540954817	0.745798985362053	0.788605614006519	0.824892273545265	0.868088346719742	0.938906162977219	1.02158898115158	1.11568316817284	1.21051355600357	1.27031922936439	1.33260875940323	1.41784040808678
25	4	0.25	1	1	1.0314190600276	0.0163046328822801	0.510467584587421	3.75115930424675	0.768666819930077	0.808621670305729	0.842348024249077	0.879674261808395	0.944006755948067	1.0209014415741	1.10955113172531	1.19855644702911	1.25372057557106	1.30727072656155	1.38151789546013
25	4	0.5	1	1	1.03105921193361	0.0135780274269199	0.447472217263453	3.65501625904913	0.784462352991104	0.824199688434601	0.854082015156746	0.891234821081162	0.952053308486938	1.02270847558975	1.10225275158882	1.18127946853638	1.2327833533287	1.28550848960876	1.34659891605377
25	4	0.75	1	1	1.03322004282475	0.0126330306204476	0.50654129907138	3.90882176310762	0.796023899316788	0.834188097715378	0.865929931402206	0.899182945489883	0.958397999405861	1.02449876070023	1.10054048895836	1.17831962108612	1.22923599481583	1.28185311257839	1.33938659787178
25	4	1	1	1	1.03162455633283	0.0122848548630381	0.386700118367234	3.57082455208195	0.797076195478439	0.834462051093578	0.864963984489441	0.898073595762253	0.956564083695412	1.02383095026016	1.09948325157166	1.17766937017441	1.22520824074745	1.26546625196934	1.32614647626877
25	4	1.33333333333333	1	1	1.03431684497595	0.0128857762889593	0.438033205193379	3.623044888869	0.795818830132484	0.834356820583344	0.862513142824173	0.897993421554565	0.957685321569443	1.02564030885696	1.1034979224205	1.18277100324631	1.23500284552574	1.27958728075027	1.33283169388771
25	4	2	1	1	1.03690920255184	0.0143774206583904	0.596086739389993	4.04334381369166	0.79221126973629	0.827376852929592	0.859768623113632	0.895395189523697	0.955426037311554	1.02514356374741	1.10647308826447	1.19419666528702	1.24698776602745	1.29675958156586	1.3696543776989
25	4	4	1	1	1.04271853188276	0.0178704149172956	0.571348177992655	3.82096142602552	0.768398674726486	0.814632825553417	0.846972012519836	0.888075286149979	0.95134100317955	1.02931267023087	1.12157878279686	1.21876732110977	1.27899183034897	1.33939649164677	1.41608266472817
25	4	6	1	1	1.05204048156142	0.0199107445492718	0.618015188448382	3.87130983156906	0.765850810408592	0.80923505872488	0.850321915745735	0.888844674825668	0.95448212325573	1.03713589906693	1.13496002554894	1.23695023059845	1.30575137138367	1.37251863181591	1.4541457927227
25	4	10	1	1	1.06185902450681	0.0226463152526946	0.745193535999854	4.47930481498728	0.763868508934975	0.812394061684609	0.848854422569275	0.891652846336365	0.959036663174629	1.04326587915421	1.14881506562233	1.25807670354843	1.3301156103611	1.40377222895622	1.48571317791939
30	2	0.1	1	1	1.07549232780039	0.0678978415204074	1.1922013128051	6.63923472188901	0.638643462657929	0.690412853658199	0.733848106861115	0.786108881235123	0.894124493002892	1.0370027422905	1.20908057689667	1.41263742446899	1.55594279170036	1.69890305101871	1.87831416249275
30	2	0.25	1	1	1.06709513112903	0.0559906281214792	1.01491075103295	5.23622834325821	0.649107942581177	0.699272680282593	0.744740918278694	0.801134163141251	0.903551429510117	1.03410017490387	1.19351968169212	1.37263486385345	1.49510058164597	1.61799314618111	1.80009262681007
30	2	0.5	1	1	1.06528038216531	0.0481309447117122	0.983185164308347	5.5613711145998	0.667936854958534	0.7171840056777	0.766112667322159	0.819052690267563	0.913452610373497	1.03705185651779	1.1873140335083	1.3455824136734	1.46730996370316	1.57173558175564	1.7109849691391
30	2	0.75	1	1	1.06305819912553	0.0431093254860675	0.843416530292508	4.3153985953026	0.687932760715485	0.731928016245365	0.774623647332192	0.821949350833893	0.917378902435303	1.03732538223267	1.18024605512619	1.33640611171722	1.43914682269096	1.54556424319744	1.67494588017464
30	2	1	1	1	1.06459084430635	0.0427561304823532	0.964255712805631	5.40162889569892	0.693520500659943	0.736950324475765	0.778021264076233	0.828068071603775	0.921115756034851	1.04072523117065	1.1766959130764	1.32945491075516	1.43818878531456	1.53463637828827	1.67583807706833
30	2	1.33333333333333	1	1	1.07026830248237	0.0426379056498818	0.914156665976267	5.10790859746588	0.702612950205803	0.746265481412411	0.783269014954567	0.832666522264481	0.922477141022682	1.04561114311218	1.18699824810028	1.33974690437317	1.44188499450684	1.5411422252655	1.66390579223633
30	2	2	1	1	1.06949290039837	0.0482185742305195	0.997193320401229	5.49153126753581	0.684793245196342	0.725117559731007	0.765367275476456	0.820125025510788	0.916556999087334	1.03956264257431	1.19253349304199	1.3491587638855	1.46588522791862	1.56388897895813	1.7110216486454
30	2	4	1	1	1.08070394050479	0.0616275510995265	1.12247066194271	6.18078467125786	0.655538831949234	0.704788027703762	0.749010053277016	0.803195983171463	0.905243843793869	1.04340827465057	1.21499475836754	1.4005760550499	1.53471003770828	1.65501766502857	1.82699752569199
30	2	6	1	1	1.08926550459862	0.070219684058286	1.2044426531561	6.39921625390543	0.643304825425148	0.699707159399986	0.744440153241158	0.798522078990936	0.904357820749283	1.04718136787415	1.22504618763924	1.42917355298996	1.58367853760719	1.71536331474781	1.89911304116249
30	2	10	1	1	1.09568262472153	0.0761271992580149	1.06354439035723	4.99589522860374	0.629970636367798	0.68604030162096	0.73066231906414	0.788282257318497	0.903454422950745	1.05263441801071	1.23877504467964	1.45825333595276	1.61233016252518	1.77104765474796	1.95142296791077
30	3	0.1	1	1	1.03867023998201	0.0271688253752478	0.758095436991048	4.47349328120881	0.71532362818718	0.767471897602081	0.806372883915901	0.848968535661697	0.924004077911377	1.019615650177	1.13577955961227	1.25112196207047	1.33077781796455	1.41342742443085	1.51139879345894
30	3	0.25	1	1	1.03527162823677	0.0226588202671308	0.577144066367069	3.76761940426994	0.733250613212586	0.77722629904747	0.816016510128975	0.857755619287491	0.931000351905823	1.0212436914444	1.12664368748665	1.23153495788574	1.30513501167297	1.36661234498024	1.45175319075584
30	3	0.5	1	1	1.03787870678902	0.0187257695662116	0.585258721652257	3.80909529352417	0.767178662419319	0.802491223812103	0.835253325104713	0.874190807342529	0.944147378206253	1.02498233318329	1.11797922849655	1.21938693523407	1.28107467889786	1.34228701889515	1.41586274623871
30	3	0.75	1	1	1.03723839806914	0.0177506241749697	0.552336928097344	3.90077497972814	0.764964687228203	0.806243921816349	0.838959261775017	0.87872086763382	0.945763260126114	1.02581775188446	1.11624762415886	1.21358687877655	1.27354810237884	1.32892252504826	1.39701229929924
30	3	1	1	1	1.03849194557071	0.0167827770914206	0.525929467816674	3.82916121523204	0.780596732497215	0.816223578155041	0.846925383806229	0.88348571062088	0.947047472000122	1.02882623672485	1.11643224954605	1.20834602117538	1.26649693250656	1.32218163907528	1.39044349789619
30	3	1.33333333333333	1	1	1.0397685592711	0.0174260336096876	0.513098868507116	3.69518658357232	0.770890854001045	0.808702716231346	0.84417288005352	0.882301908731461	0.947873905301094	1.02806228399277	1.11918777227402	1.21360955238342	1.2761350274086	1.33002448379993	1.39778026938438
30	3	2	1	1	1.04452427867651	0.0196028073005132	0.583540670647764	3.60022478316017	0.769944849014282	0.807968956232071	0.840861734747887	0.881075292825699	0.946989133954048	1.02969706058502	1.12782046198845	1.23046852350235	1.30017004013062	1.36109681129456	1.43183001160622
30	3	4	1	1	1.04952539185882	0.0246618284736076	0.724044243971321	4.0801693428871	0.748460372686386	0.790390504896641	0.82829387485981	0.867298740148544	0.939341604709625	1.03163105249405	1.14044538140297	1.2537136554718	1.33033275604248	1.40829320847988	1.50859363555908
30	3	6	1	1	1.05791136981249	0.0276559532251797	0.73726112711844	4.18309814067887	0.741185087561607	0.786511853337288	0.822686237096787	0.866315215826035	0.942835748195648	1.03861659765244	1.15224093198776	1.27508360147476	1.35489705204964	1.44204959273338	1.53211660981178
30	3	10	1	1	1.06758987845182	0.029481055846823	0.74112447542205	3.96971746795469	0.746942800283432	0.793634863197804	0.831392595171928	0.871516126394272	0.947312995791435	1.04372388124466	1.16818276047707	1.2976583480835	1.37989456653595	1.45825889408588	1.56458018302918
30	4	0.1	1	1	1.0255338555932	0.0153211574218128	0.494902588501743	3.76061397814035	0.768785780072212	0.806262889504433	0.83872897028923	0.878634172677994	0.941087394952774	1.01512086391449	1.10086244344711	1.1858870267868	1.24063167572021	1.29528761506081	1.36102330207825
30	4	0.25	1	1	1.02636630807519	0.0136112749829056	0.45314076630669	3.620870739279	0.779922495484352	0.816387239098549	0.84978794157505	0.887962353229523	0.946089550852776	1.01893240213394	1.09771767258644	1.17935109138489	1.23210514187813	1.28211813569069	1.33865629792213
30	4	0.5	1	1	1.02831155376434	0.0111555097013712	0.469468469577705	3.65846726593321	0.806608334779739	0.840620622038841	0.870757547020912	0.903027820587158	0.955362990498543	1.02042806148529	1.09410819411278	1.16467705965042	1.21082552075386	1.25744077563286	1.31576596975327
30	4	0.75	1	1	1.02764421245456	0.0104546162751902	0.4316721623921	3.5809887170414	0.818811584115028	0.845346409082413	0.871094772219658	0.904166829586029	0.95771598815918	1.02128422260284	1.09097224473953	1.1578197479248	1.20530436038971	1.2518026381731	1.30591240048409
30	4	1	1	1	1.03025983768106	0.0103116823114986	0.450230062898423	3.67884708180984	0.815727198719978	0.848720106482506	0.878716340661049	0.908799678087234	0.960205391049385	1.02392739057541	1.0916859805584	1.16040596961975	1.2059058368206	1.24973600804806	1.30983030438423
30	4	1.33333333333333	1	1	1.03061862652898	0.0106808368529036	0.533130231200207	3.78960165086505	0.818562300801277	0.849606592953205	0.876122090220451	0.907752799987793	0.960170909762383	1.02176612615585	1.09021398425102	1.16411048173904	1.21299859881401	1.25952819883823	1.31725215673447
30	4	2	1	1	1.03160822343826	0.0119060054674371	0.46633358147883	3.80635900664815	0.799626429080963	0.836486397683621	0.865903440117836	0.900767016410828	0.958249941468239	1.02479791641235	1.0964720249176	1.17169120311737	1.22155103087425	1.27208619713783	1.32918452143669
30	4	4	1	1	1.04157989050746	0.0149325593361786	0.564189390402077	3.9044602802068	0.791691826581955	0.830665189027786	0.863848316669464	0.898368072509766	0.958314925432205	1.02961599826813	1.11415591835976	1.20223503112793	1.26023917198181	1.31190950274467	1.3756210911274
30	4	6	1	1	1.04755640265346	0.0169842495779167	0.615570055867455	4.0523642640734	0.779536160230637	0.82423600256443	0.857104739546776	0.895334351062775	0.958863794803619	1.03444403409958	1.12430855631828	1.21745359897614	1.27981187701225	1.33752392530441	1.41247622609139
30	4	10	1	1	1.05754149407744	0.0192238951731946	0.67622839579504	3.85347165652715	0.790349857211113	0.82796756029129	0.860694974660873	0.898191565275192	0.961011469364166	1.04050976037979	1.13816767930985	1.24128611087799	1.30900654792786	1.36749146580696	1.45998509049416
35	2	0.1	1	1	1.06362458208203	0.056941472464406	0.983204521689761	4.8165123704138	0.651356130242348	0.701549668610096	0.741700944304466	0.794642800092697	0.898740023374558	1.02759343385696	1.19065544009209	1.37238273620605	1.50231350064278	1.63140760362148	1.78600292444229
35	2	0.25	1	1	1.06027340887785	0.047259459916013	1.00236734983453	5.29199041773831	0.676909539103508	0.720980516076088	0.763655084371567	0.816167086362839	0.909981817007065	1.03013074398041	1.17725303769112	1.34125381708145	1.4579017996788	1.56102025806904	1.71580541491509
35	2	0.5	1	1	1.05604686549902	0.0399302261782738	0.852690956442996	4.32500818099231	0.698147858381271	0.738259573280811	0.780142313241959	0.827430647611618	0.91494756937027	1.02988034486771	1.16694167256355	1.31762765645981	1.42157327532768	1.52855365276337	1.63648057818413
35	2	0.75	1	1	1.05729728480577	0.0360645762501773	0.793905676290342	4.29894454237507	0.707015917301178	0.752401073276997	0.786456850171089	0.834687381982803	0.924625724554062	1.03555035591125	1.16467875242233	1.30396566390991	1.40101588964462	1.48827924132347	1.61020365476608
35	2	1	1	1	1.05449676149488	0.0347878913633603	0.791874353403762	4.3334293014538	0.708910999894142	0.751611882448196	0.790970924496651	0.839306050539017	0.923677265644073	1.03270465135574	1.16056543588638	1.29693641662598	1.38759334683418	1.48149390518665	1.5884518802166
35	2	1.33333333333333	1	1	1.05966880415082	0.0357180931433561	0.815414953881819	4.57808658266713	0.70909595489502	0.758017310500145	0.79586860537529	0.840952074527741	0.926780626177788	1.03820097446442	1.16781586408615	1.30428242683411	1.3970745742321	1.48720215559006	1.61166835427284
35	2	2	1	1	1.06255971556306	0.040494671201461	0.835362927295079	4.30848652703179	0.700597180128098	0.743104918301106	0.782755494117737	0.831068831682205	0.921776324510574	1.03667610883713	1.17229631543159	1.32785404920578	1.42873649597168	1.53599766492844	1.6546377325058
35	2	4	1	1	1.07460792862773	0.0516432874623814	0.988139525910422	5.60987971787982	0.667584745883942	0.720847897231579	0.762128788232803	0.814254486560822	0.916026890277863	1.04599153995514	1.1993642449379	1.37082756757736	1.48122469186783	1.59028059542179	1.74225431919098
35	2	6	1	1	1.08140121793449	0.0591313477571176	1.1100902812572	5.65254932894031	0.662611526250839	0.712384603917599	0.753004842996597	0.810236740112305	0.912611797451973	1.04615020751953	1.20836374163628	1.39628592729569	1.51731269359589	1.64824270009994	1.8520301258564
35	2	10	1	1	1.09171341580749	0.0651813810791585	1.19785886336866	6.90295740827534	0.664670168757439	0.709814368188381	0.754010358452797	0.807213693857193	0.911539107561111	1.05564218759537	1.228325933218	1.41809229850769	1.55719141960144	1.68551339507103	1.89461993932724
35	3	0.1	1	1	1.03339522686601	0.0215331145776996	0.583623181853947	3.80838246451839	0.736751135587692	0.780313627421856	0.817791900038719	0.859937822818756	0.931458026170731	1.02158117294312	1.11843439936638	1.22555134296417	1.29720833301544	1.35876550674438	1.44096233129501
35	3	0.25	1	1	1.0314895486474	0.0187409191328519	0.595880044309744	4.64832345358805	0.741683132052422	0.792603854835033	0.831396219134331	0.8714280128479	0.936854675412178	1.02111423015594	1.11346325278282	1.20597411394119	1.27106109261513	1.33279350996017	1.41190100073814
35	3	0.5	1	1	1.03145142992139	0.0154976828384047	0.491203359284792	3.67175075702782	0.776880424022675	0.811440046131611	0.843326291441917	0.883639216423035	0.947050273418427	1.02150118350983	1.10566100478172	1.19245519638062	1.25005603432655	1.30824283063412	1.3671274125576
35	3	0.75	1	1	1.03392371084094	0.014936315559946	0.521182211507309	4.19952639532897	0.783018007278442	0.818433085083962	0.848758506774902	0.887885409593582	0.949293866753578	1.02501368522644	1.1089936196804	1.19352600574493	1.24596168994904	1.29293930232525	1.35798739075661
35	3	1	1	1	1.03529333231449	0.0143134251031473	0.500688338388295	3.73498973113468	0.787869838476181	0.830255180597305	0.8588234603405	0.891176998615265	0.949756681919098	1.02820217609406	1.10802325606346	1.1902201294899	1.24446393847466	1.29498734176159	1.36188910126686
35	3	1.33333333333333	1	1	1.03601594600677	0.0149109838267986	0.568865469482043	3.93055161344238	0.788665971159935	0.822007538378239	0.854166001081467	0.891592627763748	0.953480198979378	1.02556389570236	1.10871425271034	1.19432954788208	1.24908702969551	1.30421630740166	1.37140043616295
35	3	2	1	1	1.03919269815087	0.0169278032100457	0.5754578159634	3.63672861500695	0.779760240912438	0.818114502727985	0.849565070867539	0.886969369649887	0.94845224916935	1.0257009267807	1.11725625395775	1.21159119606018	1.27237375974655	1.33116414546967	1.40276105761528
35	3	4	1	1	1.0486506406188	0.0209409840663305	0.621335291724307	3.90617055517233	0.764882836341858	0.803282263875008	0.838326790928841	0.877370810508728	0.949663713574409	1.03509610891342	1.13282212615013	1.236385846138	1.30806686878204	1.37348425388336	1.4613130235672
35	3	6	1	1	1.05231791592836	0.0235513451085967	0.727440203818608	4.11881062437438	0.761944768428803	0.803193135559559	0.835691457986832	0.874874186515808	0.945226654410362	1.03272354602814	1.14274021983147	1.25366456508637	1.33134904503822	1.39852877259254	1.49125058174133
35	3	10	1	1	1.06486691488624	0.0268547988266657	0.77441723464844	4.31828996325641	0.759627251029015	0.800933127105236	0.835186162590981	0.874796307086945	0.951596692204475	1.04491281509399	1.16066351532936	1.28006633520126	1.3544768512249	1.43640182316303	1.53839672327042
35	4	0.1	1	1	1.02303011700511	0.0137268565237677	0.465249277998339	3.77505912203687	0.77568462729454	0.816375330090523	0.846645104885101	0.880841249227524	0.943153515458107	1.01475369930267	1.09345841407776	1.17490949630737	1.22478801608086	1.27518599033356	1.34560264587402
35	4	0.25	1	1	1.02395979758501	0.0113009625341865	0.41773685780302	3.53005236987184	0.799908290505409	0.834638421237469	0.863641855120659	0.896252131462097	0.951727345585823	1.01672214269638	1.0891729593277	1.16134827136993	1.20989746451378	1.25730335712433	1.30748026490212
35	4	0.5	1	1	1.02401498399973	0.00985864743775416	0.416023911258051	3.57268663025412	0.813072193264961	0.845815233886242	0.875647303462029	0.903566145896912	0.955894961953163	1.01702433824539	1.08592540025711	1.15115315914154	1.19590393304825	1.23945288956165	1.29514456987381
35	4	0.75	1	1	1.02565502494574	0.00888356977139385	0.443932666286214	3.76820326598393	0.824239293932915	0.855058735609055	0.881868731975555	0.913207143545151	0.961370080709457	1.01962429285049	1.08237436413765	1.14667632579803	1.18828118443489	1.23010701835155	1.28502369523048
35	4	1	1	1	1.0260963974297	0.00903055013777737	0.452908948741382	3.796272532468	0.829514008164406	0.854135426878929	0.881741499900818	0.912483304738998	0.962474331259727	1.01991409063339	1.08201631903648	1.14830827713013	1.19059926867485	1.23309479653835	1.28915689110756
35	4	1.33333333333333	1	1	1.0279460695982	0.00925228095571401	0.439778677417428	3.52179937312966	0.82609073638916	0.85690613090992	0.88407076895237	0.912642800807953	0.962107136845589	1.02024334669113	1.08548656105995	1.15514903068542	1.19765217900276	1.23590421080589	1.28590684771538
35	4	2	1	1	1.02968553523421	0.0101798275559295	0.522659206787367	3.88824652832725	0.817606820464134	0.851221026480198	0.87848684489727	0.9102434694767	0.961303114891052	1.02204388380051	1.08920881152153	1.16044667959213	1.20389147996902	1.25481283068657	1.31212818861008
35	4	4	1	1	1.03762980417013	0.0127898250478272	0.575860168406156	4.01018889346911	0.805545191764832	0.840962725877762	0.869709652662277	0.904184663295746	0.960163816809654	1.02828902006149	1.10424438118935	1.18349267244339	1.23802674412727	1.2857778519392	1.35272601366043
35	4	6	1	1	1.04381261981726	0.0143581455013626	0.548443307356968	3.6361161756905	0.800504698753357	0.835145902633667	0.866992968320847	0.903873181343079	0.960769161581993	1.03203445672989	1.11625012755394	1.19975333213806	1.25914266109467	1.31318323612213	1.37324484229088
35	4	10	1	1	1.05634428902864	0.0168401538225192	0.709889198832981	4.22099509107307	0.805431587696075	0.843895260989666	0.872887375950813	0.905851328372955	0.965724214911461	1.04255074262619	1.12957867980003	1.22740267515183	1.29324106574059	1.35440195798874	1.42155269980431
40	2	0.1	1	1	1.05674017142057	0.0514798457035296	1.09640774606541	5.85018465288612	0.657327002286911	0.706769692897797	0.748193976283074	0.804231059551239	0.901385143399239	1.02529507875443	1.17723572254181	1.34605888128281	1.47340329885483	1.58745803534985	1.74784056305885
40	2	0.25	1	1	1.05642472551763	0.0417646922977493	0.883542429072495	4.53864752371349	0.679409795999527	0.733376404643059	0.774185618758202	0.824415814876556	0.914440974593163	1.02819639444351	1.16940701007843	1.32021013498306	1.42962929010391	1.53292240202427	1.67251476168633
40	2	0.5	1	1	1.0491760228157	0.0336155281492755	0.785365145365923	4.49549808803853	0.707400888800621	0.754001288115978	0.789597806334496	0.837613749504089	0.920049220323563	1.02783054113388	1.15755832195282	1.28695992231369	1.37403553724289	1.46308722496033	1.58143628001213
40	2	0.75	1	1	1.05016091338992	0.0310990103769442	0.768851483601024	4.04226540725304	0.728627281785011	0.766838365793228	0.803988775610924	0.84694687128067	0.92304565012455	1.02968692779541	1.15241420269012	1.28158187866211	1.36546500921249	1.45565507113934	1.56625102043152
40	2	1	1	1	1.05227388978004	0.0308920295578541	0.785160022479422	4.71165126071072	0.727138854265213	0.76724695712328	0.802481263875961	0.845330590009689	0.928602933883667	1.03462392091751	1.15356668829918	1.27707998752594	1.36595193147659	1.4487085968256	1.55999993085861
40	2	1.33333333333333	1	1	1.05151955074072	0.030157863788555	0.690300440979006	4.0064658901115	0.725627786517143	0.767956687510014	0.802373445034027	0.844201242923737	0.927006840705872	1.03388410806656	1.15354210138321	1.27815219163895	1.36134650707245	1.44427967369556	1.53343973040581
40	2	2	1	1	1.05341803318858	0.0339962212673711	0.774965257451695	4.24607173350203	0.717662651538849	0.756784199178219	0.792164197564125	0.837504982948303	0.924473404884338	1.03262507915497	1.15884259343147	1.29277288913727	1.38264998793602	1.47360692322254	1.58815260648728
40	2	4	1	1	1.06632518795133	0.0449605789853787	0.953859019717662	5.13712697883964	0.691251801848412	0.734439478814602	0.776560336351395	0.824778467416763	0.916486293077469	1.04026329517365	1.18293583393097	1.34201891422272	1.44956621527672	1.5576839774847	1.68975994706154
40	2	6	1	1	1.0773804959029	0.0514997532144991	0.974730853201737	5.08828902648622	0.685886784791946	0.731295198202133	0.771041250228882	0.818754923343658	0.915658459067345	1.04595583677292	1.20326805114746	1.37772319316864	1.49199446439743	1.59990547299385	1.76284455060959
40	2	10	1	1	1.08487863998413	0.058423891711712	1.10435421052381	5.86485314254627	0.671651599407196	0.719176338613033	0.762428963184357	0.814924651384354	0.915834620594978	1.05039572715759	1.21616059541702	1.3925022482872	1.52822912931442	1.65944577157497	1.82728574037552
40	3	0.1	1	1	1.03074533510208	0.0200169436840241	0.577845413867414	3.64711893060075	0.745930732488632	0.785587993264198	0.823354920744896	0.864292126893997	0.933259278535843	1.01600563526154	1.114740639925	1.21693766117096	1.28874904513359	1.3511438190937	1.42293129563332
40	3	0.25	1	1	1.02919807732105	0.0167091374502369	0.511169348701712	3.72196682579637	0.764014822840691	0.803179134428501	0.835007458925247	0.875841587781906	0.941753774881363	1.01815617084503	1.1068574488163	1.19718087911606	1.25188629627228	1.31311814188957	1.38199221014977
40	3	0.5	1	1	1.02746221015453	0.013695162617775	0.504747640368547	3.76769733058682	0.788060117959976	0.823682288825512	0.851465693116188	0.886004209518433	0.94735224545002	1.01794415712357	1.09891983866692	1.1801242351532	1.23224707841873	1.28203094005585	1.33734342932701
40	3	0.75	1	1	1.0304545730412	0.0126220427461468	0.45532579423674	3.49401022949404	0.799404371976852	0.833811683952808	0.861082857847214	0.894665414094925	0.951579913496971	1.02241164445877	1.10051202774048	1.17626869678497	1.22672317624092	1.26812264025211	1.33247543334961
40	3	1	1	1	1.03024116035104	0.0124836154888285	0.474943730009406	3.5974439051455	0.801928216814995	0.833416698873043	0.86301900446415	0.895882225036621	0.952023163437843	1.02229899168015	1.09919312596321	1.1746567606926	1.22399523258209	1.27271145284176	1.33586354374886
40	3	1.33333333333333	1	1	1.03290293078423	0.0127983177772425	0.489930731986606	3.60316217302512	0.799828248023987	0.834488061070442	0.863412782549858	0.896573150157929	0.954778373241425	1.02496016025543	1.10171660780907	1.17983127832413	1.23459159731865	1.28252991437912	1.34039177060127
40	3	2	1	1	1.0346162751317	0.014611106985693	0.535744014001537	3.7829034513351	0.788353412151337	0.825592112541199	0.856259936094284	0.889532065391541	0.95029579102993	1.02525055408478	1.10715475678444	1.19303679466248	1.2481232881546	1.29812306165695	1.36271354317665
40	3	4	1	1	1.0444590074718	0.0187276483465985	0.60498315383923	3.84229546067818	0.771712403297424	0.811916770040989	0.845614212751389	0.883492904901505	0.949457451701164	1.02952754497528	1.12625923752785	1.22489395141602	1.289135658741	1.34908036887646	1.42702224493027
40	3	6	1	1	1.05191713439822	0.0208460430649252	0.710968456690016	4.30023157204267	0.771107496619225	0.810105402767658	0.845225065946579	0.885393625497818	0.952168747782707	1.0369086265564	1.1333102285862	1.24204108715057	1.31195349693298	1.37972367107868	1.4663790178299
40	3	10	1	1	1.05936782706976	0.0233522132081163	0.696717537977517	3.80387393845365	0.772194123268127	0.811221414804459	0.844216471910477	0.881127071380615	0.950293943285942	1.04114609956741	1.14906096458435	1.26264476776123	1.33879298567772	1.40728861689568	1.49541702628136
40	4	0.1	1	1	1.02000988859534	0.0116235250763374	0.435961671455085	3.62191636041142	0.797186697125435	0.82760966271162	0.855529165267944	0.888620311021805	0.946588397026062	1.01307886838913	1.08596849441528	1.15784112215042	1.20963560938835	1.25787315070629	1.310064920187
40	4	0.25	1	1	1.02324308340549	0.0106580103251463	0.485370557286468	3.90935731030107	0.802587178945541	0.841333781182766	0.867171728610992	0.900044620037079	0.953340366482735	1.01615172624588	1.08584389090538	1.15757685899735	1.2038245677948	1.24633883535862	1.29536643981934
40	4	0.5	1	1	1.02260945834517	0.00837469804818839	0.367599875212778	3.46534642446443	0.826084681749344	0.855846156179905	0.882982379198074	0.911778944730759	0.959889277815819	1.01771986484528	1.078877389431	1.14248893260956	1.18201525807381	1.21705610752106	1.26033842682838
40	4	0.75	1	1	1.02237885606885	0.00797015038303162	0.459683258214798	3.86934514870575	0.833171058893204	0.861778363585472	0.886429998278618	0.915631014108658	0.961303785443306	1.0172136425972	1.07548102736473	1.13636198043823	1.17621922492981	1.2159828543663	1.2660221362114
40	4	1	1	1	1.02578619378209	0.0077339335168485	0.436380064360226	3.74048945715316	0.840785031318665	0.871831847727299	0.893829196691513	0.920064610242844	0.966695502400398	1.01963329315186	1.07887241244316	1.14127893447876	1.17839623093605	1.21598292291164	1.25570301771164
40	4	1.33333333333333	1	1	1.02610972124338	0.00805528030980951	0.528526470977808	4.03651655473225	0.841145852804184	0.86840358376503	0.891492414474487	0.918376439809799	0.965331628918648	1.01972538232803	1.07966336607933	1.1409506559372	1.18334263563156	1.22108436822891	1.27200084328651
40	4	2	1	1	1.02771410024762	0.00880745382335752	0.488377847176176	3.77695369905018	0.831165592074394	0.862344950437546	0.887338688969612	0.915615350008011	0.962461680173874	1.02024877071381	1.08528104424477	1.14856852293015	1.19082384109497	1.23035501241684	1.28474371314049
40	4	4	1	1	1.03789347837567	0.0112585660832406	0.523548324490656	3.82863247562268	0.812716721892357	0.855928799510002	0.881962251663208	0.913046532869339	0.965426445007324	1.02775484323502	1.10086488723755	1.17645221948624	1.22689816951752	1.27386981248856	1.32719515681267
40	4	6	1	1	1.04204015114903	0.0127744064748363	0.650960956094719	4.15186400768426	0.812705281972885	0.848161152005196	0.878061446547508	0.910917443037033	0.964741393923759	1.03059440851212	1.1079874932766	1.18865637779236	1.24364211559296	1.29328854978085	1.35991627335548
40	4	10	1	1	1.05301537716985	0.0145335365376255	0.67480166242221	4.11242494585077	0.816530880331993	0.850971060991287	0.884102845191956	0.914625179767609	0.97020211815834	1.03964418172836	1.12289893627167	1.21525722742081	1.26667886376381	1.32568653225899	1.40245470643044
