# Supplementary material for: Quantification of Difference in Nonselectivity Between In Vitro Diagnostic Medical Devices
Source: Biom J. 2025 Jan 2;67(1):e70032. doi: 10.1002/bimj.70032 (PMC11695778; doi:10.1002/bimj.70032)
Supplement: Supplementary file 1 — Supporting Information [file BIMJ-67-e70032-s001.zip › Reproducibility resubmission v2/results pkf 22 10 2024 7 cores/simulation results relevant/4. simulation setting/ssr.csv]

n	R	prop	mmax	replicate_id	mean	variance	skewness	kurtosis	1%	2.5%	5%	10%	25%	50%	75%	90%	95%	97.5%	99%
20	2	0.05	0	1	1.09686507432163	0.0704384271057993	1.1857154620768	6.25612337368469	0.648651919364929	0.698537066578865	0.75102051794529	0.805382883548737	0.912083521485329	1.05830413103104	1.23414424061775	1.43840628862381	1.57501252889633	1.72869131863117	1.8952329325676
20	2	0.05	1	1	1.11284393943548	0.0742887353656897	1.22916336264824	6.57543665859261	0.646250569820404	0.702076150476933	0.750498908758164	0.813571316003799	0.924322038888931	1.07529431581497	1.25496059656143	1.45716962814331	1.60860279202461	1.75363981127739	1.95658970594406
20	2	0.05	2	1	1.15858525584936	0.0892023587661058	1.2597878466282	6.67815760168102	0.65957520365715	0.719865722954273	0.769659924507141	0.832788014411926	0.952844589948654	1.11084854602814	1.31005138158798	1.53834980726242	1.70695173740387	1.88939906954765	2.07025530099869
20	2	0.05	3	1	1.23517128762603	0.137682706331098	1.74540011433305	11.1333759517821	0.66576334297657	0.728505976498127	0.786028781533241	0.851584255695343	0.985400602221489	1.16393077373505	1.40516743063927	1.71545881032944	1.91044921875	2.14761719703674	2.47838017463684
20	2	0.05	5	1	1.48210173445344	0.420596805103438	1.8789315947891	8.38286098133322	0.676666400432587	0.750261044502258	0.808160838484764	0.882060623168945	1.04292374849319	1.29930830001831	1.73365452885628	2.32204957008362	2.76207360029221	3.23417927622795	3.77426665782929
20	2	0.05	7.5	1	1.96203759529591	1.63349348402716	2.10293842165829	9.57217808910943	0.701063920259476	0.762197063863277	0.822713178396225	0.900700533390045	1.08469212055206	1.49391251802444	2.45034891366959	3.64826414585114	4.51652982234955	5.42187011241913	6.55381933689118
20	2	0.05	10	1	2.59202710202336	4.59853398566716	2.22745195585831	11.0774306356467	0.69464962720871	0.761929051578045	0.824119609594345	0.906993061304092	1.11083844304085	1.71203672885895	3.45577567815781	5.42115812301636	6.86024920940398	8.30643389225006	10.46061170578
20	2	0.1	0	1	1.09763367462754	0.0692740618227362	1.03678443694351	5.19302534750578	0.643061636686325	0.694373126327991	0.746023154258728	0.800540721416473	0.912804663181305	1.0598030090332	1.23938655853271	1.43423166275024	1.5866850733757	1.73483860194683	1.90210710287094
20	2	0.1	1	1	1.12656832965612	0.0764377813881174	1.18267741522915	6.05731190135848	0.655009983181953	0.712661093473434	0.762350034713745	0.824375760555267	0.933903738856316	1.08489429950714	1.27240523695946	1.48008173704147	1.63269795179367	1.77945848405361	2.00355967998505
20	2	0.1	2	1	1.22114966902733	0.113315886259585	1.53715787459129	9.15118073408075	0.681390864253044	0.741468432545662	0.793948125839233	0.859818375110626	0.990321382880211	1.16654306650162	1.38847190141678	1.64265187978745	1.82369056940079	2.02473618984222	2.30743225812912
20	2	0.1	3	1	1.37750139337778	0.202329038897627	1.45950013519914	6.56376418852833	0.711795253753662	0.770058351755142	0.833135256171227	0.913650333881378	1.06489148736	1.28529071807861	1.58726194500923	1.94744992256165	2.22418932914734	2.5277671456337	2.89803656101227
20	2	0.1	5	1	1.88748698248565	0.806566364132783	1.74686892739807	9.04721649963316	0.739496811032295	0.810948532819748	0.893339589238167	0.992143982648849	1.23196426033974	1.67664992809296	2.31569582223892	3.06469933986664	3.56989976167679	4.05777773857117	4.85181876659394
20	2	0.1	7.5	1	2.76657358573377	3.26945715184851	1.83885671556698	8.56573507135964	0.767851774692535	0.836862494051457	0.91666784286499	1.0478081703186	1.42959317564964	2.30750036239624	3.53041195869446	5.06762409210205	6.28648009300232	7.38867981433868	9.1778830909729
20	2	0.1	10	1	4.01539599353075	9.08218953785486	1.68355361153394	7.67149683917791	0.759212843179703	0.845583875477314	0.936845955252647	1.08062485456467	1.69531378149986	3.27581536769867	5.44948828220367	8.02093467712402	9.91718335151672	11.7839455604553	14.0386953926087
20	2	0.15	0	1	1.09093382973671	0.068057064488008	1.080726309004	5.41241904451041	0.646953122019768	0.692959778010845	0.741897061467171	0.800233006477356	0.90772171318531	1.05231767892838	1.23067066073418	1.42664216756821	1.56948560476303	1.71260760426521	1.89171761751175
20	2	0.15	1	1	1.14381690346599	0.0819342682476106	1.23020962676034	6.39862671667853	0.659849226474762	0.716798606514931	0.773019832372666	0.83143350481987	0.946149408817291	1.09842896461487	1.29314664006233	1.50759460926056	1.66647509336471	1.82291112542152	2.01236346006393
20	2	0.15	2	1	1.2871354521215	0.127639105212712	1.20399734087364	5.55769996551093	0.715353208184242	0.773934416472912	0.831313520669937	0.902842390537262	1.0353142619133	1.22491532564163	1.4678410589695	1.75437698364258	1.953028601408	2.18250455856323	2.43332281827927
20	2	0.15	3	1	1.51637641130686	0.278398071486596	1.49617122947734	7.43138898617387	0.725864173173904	0.808217869699001	0.878185310959816	0.964569300413132	1.14548286795616	1.41346335411072	1.76693120598793	2.20311987400055	2.49715150594711	2.80372641086578	3.20542138338089
20	2	0.15	5	1	2.26529986491203	1.23565872255316	1.67329597787923	8.40410451324974	0.800783376097679	0.895071180164814	0.992367309331894	1.1321389913559	1.46428647637367	2.02730488777161	2.78299641609192	3.68367431163788	4.37098722457886	5.02432335615158	5.99181225776673
20	2	0.15	7.5	1	3.62779740294516	5.04544264875797	1.62954369832788	7.90531934711712	0.827624970674515	0.926445546746254	1.07277278900146	1.31250946521759	2.00474411249161	3.14269149303436	4.63821351528168	6.6043053150177	8.00399689674377	9.29812681674957	11.1523079586029
20	2	0.15	10	1	5.41837853124142	13.9645208032123	1.46504643011112	6.31092769341312	0.843237771391869	0.96519071906805	1.12549446821213	1.44935623407364	2.64982163906097	4.61331701278687	7.24292266368866	10.2733092308044	12.7412230968475	14.7931199073792	17.8429028320313
20	2	0.2	0	1	1.08802822369039	0.0654303002166264	1.20346948388731	7.60123036156413	0.6434508228302	0.694715026021004	0.743082773685455	0.80310075879097	0.912256643176079	1.05025458335876	1.22545480728149	1.41068849563599	1.55073061585426	1.68298636376858	1.85765085458756
20	2	0.2	1	1	1.15549200004637	0.0838053076269156	1.24717832496181	6.69229305162062	0.665074898004532	0.726785363256931	0.777290830016136	0.842176228761673	0.954086259007454	1.10972851514816	1.30555331707001	1.52880902290344	1.68227613568306	1.84424194693565	2.04035803556442
20	2	0.2	2	1	1.34472637197971	0.156174593927907	1.39136398858875	6.81832394193448	0.732487409710884	0.799677513539791	0.849147766828537	0.92286850810051	1.06806090474129	1.27202367782593	1.53972470760345	1.85766962766647	2.06901749372482	2.30824156999588	2.61202300786972
20	2	0.2	3	1	1.6450590557754	0.33820702043886	1.43505566457538	6.87022448334995	0.792211949825287	0.863409872353077	0.934313732385635	1.02694711685181	1.23512119054794	1.53081041574478	1.93564718961716	2.39045975208283	2.72883613109589	3.10161446332931	3.58245057344437
20	2	0.2	5	1	2.60943173591495	1.56662940241025	1.34656659155512	5.74839301288321	0.856445778012276	0.976410038769245	1.10281864404678	1.28418943881989	1.70683166384697	2.35350656509399	3.22046089172363	4.2666163444519	5.03990216255188	5.7913907289505	6.68148956775665
20	2	0.2	7.5	1	4.45510256373882	7.23737454459617	1.75082639090207	10.723039582378	0.914868369698524	1.07369866073132	1.26277669072151	1.62423835992813	2.54249167442322	3.91343092918396	5.69508183002472	7.91911058425903	9.45014133453369	10.9814768314362	13.5889403724671
20	2	0.2	10	1	6.82219124581814	20.290323013625	1.50230647555479	7.42737533136647	0.930800783634186	1.08377494812012	1.37055920362473	1.96871777772903	3.57582414150238	5.92398118972778	9.03986525535583	12.658523273468	15.5564423084259	17.8940626621246	21.3892477607727
20	2	0.25	0	1	1.0916852104485	0.0680705056256688	1.17209691398666	5.77788453130896	0.654938440918923	0.701860190927982	0.748646181821823	0.804958891868591	0.911705747246742	1.05200088024139	1.22346159815788	1.42359956502914	1.57632501721382	1.72307157516479	1.90858813881874
20	2	0.25	1	1	1.17606394170225	0.0916775025008007	1.27837146616128	6.62650430366479	0.676600987315178	0.734759660065174	0.784017485380173	0.84510595202446	0.965751349925995	1.1279382109642	1.32798540592194	1.55408644676209	1.73676779270172	1.9043674737215	2.13014816761017
20	2	0.25	2	1	1.40045347187221	0.17109026946398	1.2639446119943	6.16581587159179	0.750106756091118	0.809178169071674	0.873695668578148	0.952528697252274	1.10621702671051	1.3238525390625	1.61267131567001	1.92593964338303	2.18725584745407	2.4148716211319	2.7115589928627
20	2	0.25	3	1	1.79217716917396	0.416151338799006	1.33585436690879	6.15934453825996	0.824030129313469	0.908422853052616	0.989145228266716	1.10537947416306	1.33157926797867	1.67184084653854	2.10257095098495	2.62440490722656	3.02650108337402	3.39451859593391	3.80893637895584
20	2	0.25	5	1	2.97953648395538	2.09293034927111	1.51474416529205	7.85319534704616	0.917842682003975	1.04470627605915	1.19079846143723	1.44081600904465	1.94828951358795	2.70216226577759	3.70643597841263	4.81659293174744	5.6526309967041	6.51545377969742	7.83554501056671
20	2	0.25	7.5	1	5.27759352414012	9.31900211143978	1.59117394498981	8.8827497839865	0.957959913611412	1.16047879457474	1.43657749295235	1.98717291355133	3.14148718118668	4.72642159461975	6.7734888792038	9.21750640869141	10.9553913593292	12.5132835388184	14.9184875869751
20	2	0.25	10	1	8.13165665621161	25.7789633870408	1.40030748388728	7.37596809195219	0.996296038627625	1.22278310358524	1.66587280035019	2.59798440933228	4.48136007785797	7.14234352111816	10.7509498596191	14.8181856155396	17.5168979644775	20.2877761363983	24.2432789421082
20	2	0.3	0	1	1.09148585906923	0.0654163187489324	1.01557496520303	5.03746366010429	0.652822498679161	0.704453125596046	0.751901206374168	0.804454624652863	0.909949377179146	1.05268067121506	1.23292049765587	1.42622622251511	1.56423308849335	1.69741061329842	1.86795073270798
20	2	0.3	1	1	1.19073008745909	0.0932361601400541	1.18655889698025	6.31563343580777	0.683279518485069	0.738522407412529	0.7905307918787	0.855487257242203	0.976131767034531	1.14503020048141	1.35008138418198	1.59179120063782	1.76548401117325	1.92053883075714	2.14119731187821
20	2	0.3	2	1	1.47339866245389	0.209448906720683	1.40669011973741	7.06501538848519	0.765725584626198	0.831890653073788	0.892885237932205	0.98334972858429	1.1560383439064	1.39419949054718	1.69869068264961	2.05783493518829	2.31451786756515	2.58385225534439	2.96081800937653
20	2	0.3	3	1	1.93074801026583	0.522766471795108	1.50998863451796	8.35909229895076	0.863816576600075	0.950648739933968	1.03689531087875	1.15957810878754	1.41734012961388	1.79557859897614	2.28940069675446	2.85893754959106	3.27535718679428	3.6882290661335	4.25389323234558
20	2	0.3	5	1	3.37093988146782	2.47706459955588	1.20211374820085	5.47903674346902	0.951961382031441	1.12556737065315	1.33627549409866	1.64487953186035	2.24334281682968	3.10688292980194	4.15796136856079	5.45221452713013	6.36828353404998	7.2810644865036	8.29797775268555
20	2	0.3	7.5	1	6.03701265721321	11.226564931146	1.29490493237287	6.0014943723378	0.989456136822701	1.2382379591465	1.67764101624489	2.3724648475647	3.72350263595581	5.42833352088928	7.71278524398804	10.3712281227112	12.3740377902985	14.2097033500671	16.9265006065369
20	2	0.3	10	1	9.65374340338111	33.7310229583734	1.27196928397746	5.98412900340975	0.998360079526901	1.29146990776062	1.9193366765976	3.19540665149689	5.6104953289032	8.65553951263428	12.5509054660797	17.1244010925293	20.5415886878967	24.0424482822418	28.3650657272339
20	3	0.05	0	1	1.05171204918325	0.0253835967356828	0.625252130103484	3.95635677003316	0.742999603152275	0.783602805435658	0.819405749440193	0.863012564182282	0.940507099032402	1.03690105676651	1.14678996801376	1.25653259754181	1.33383750319481	1.40919803082943	1.5006106865406
20	3	0.05	1	1	1.06626535043418	0.0281595618183837	0.658198094385864	4.05760701732859	0.731140485405922	0.781059719622135	0.826129493117333	0.872032517194748	0.949635341763496	1.04802596569061	1.16070631146431	1.28557288646698	1.37043001651764	1.44556216299534	1.54210912227631
20	3	0.05	2	1	1.11641752451062	0.0385106139642513	0.921775686832527	4.90547711597218	0.763807180523872	0.806232658028603	0.844948160648346	0.893026351928711	0.977991908788681	1.09179127216339	1.22718191146851	1.36563674211502	1.47155898809433	1.56796615123749	1.70865661501884
20	3	0.05	3	1	1.18821171448231	0.0698539652788454	1.26075825835086	5.57219436886805	0.769447474479675	0.817752628028393	0.860357481241226	0.911802166700363	1.00203967094421	1.13809788227081	1.32152017951012	1.53739968538284	1.68440387248993	1.8347221493721	2.05999414920807
20	3	0.05	5	1	1.41734553928375	0.296356277280104	1.83558135958311	8.11607872577879	0.783260859847069	0.828745725750923	0.873896768689156	0.927973359823227	1.03732758760452	1.2493109703064	1.64004096388817	2.14166493415833	2.50118888616562	2.86498585343361	3.28420420169831
20	3	0.05	7.5	1	1.84784585804939	1.19508483495627	1.98426273451602	9.03492225572846	0.781010186672211	0.835520055890083	0.881179746985436	0.94179031252861	1.07545310258865	1.42727595567703	2.31647312641144	3.33195865154266	4.00042505264282	4.72401262521744	5.70555999755859
20	3	0.05	10	1	2.43794297953248	3.58231976773487	2.01888503079328	9.20683223152894	0.784574127793312	0.83676683306694	0.883708959817886	0.946900683641434	1.08382296562195	1.63330620527267	3.26830852031708	4.95632729530335	6.23729155063629	7.42857778072357	9.10643293380737
20	3	0.1	0	1	1.0516720176518	0.025566646283242	0.656970878834871	4.13875648957229	0.738465381264687	0.781343297660351	0.816531220078468	0.863344520330429	0.942484736442566	1.03545862436295	1.14392504096031	1.26042594909668	1.33695756196976	1.40050902068615	1.50718878030777
20	3	0.1	1	1	1.07820862362385	0.0289259355460506	0.697759564456458	4.15770406335346	0.740184252262116	0.791954058408737	0.837770530581474	0.88020247220993	0.961329266428947	1.06064891815186	1.17690697312355	1.29565688371658	1.38446434140205	1.45959747731686	1.56577149629593
20	3	0.1	2	1	1.17143915070295	0.0518664728238212	1.01207421048307	4.87543522363107	0.775933957099915	0.826731380820274	0.866666162014008	0.91524316072464	1.01157495379448	1.13869607448578	1.29344266653061	1.46591432094574	1.59205368161201	1.72429175376892	1.877151273489
20	3	0.1	3	1	1.316488362813	0.11238683879948	1.20912083768606	5.39152092385225	0.801155944466591	0.851458816230297	0.896936047077179	0.957157891988754	1.07457169890404	1.25239223241806	1.49214115738869	1.756502866745	1.95236487984657	2.14041873812675	2.38153552293778
20	3	0.1	5	1	1.78104775906205	0.551809663983697	1.37073602043913	5.53543618288045	0.824424807429314	0.886861300468445	0.944793391227722	1.02663395404816	1.21673452854157	1.60141146183014	2.16127693653107	2.7789528131485	3.21311691999435	3.63026929497719	4.22699441432953
20	3	0.1	7.5	1	2.65661637639403	2.5426946671397	1.57468908085474	7.25592956958654	0.847672767043114	0.905104856193066	0.971595746278763	1.06312786340714	1.41280138492584	2.27647089958191	3.46330893039703	4.71873459815979	5.76031424999237	6.68449463844299	7.71284404277802
20	3	0.1	10	1	3.79680432700515	7.3454603067334	1.55826320070929	6.83343370374839	0.838366767764092	0.907734954357147	0.96301386654377	1.06958712339401	1.6258964240551	3.17782759666443	5.136181473732	7.34691152572632	8.96402864456176	10.6043073415756	13.0153491973877
20	3	0.15	0	1	1.05154493608475	0.025561274313605	0.690394355374657	4.31450221093732	0.739358287453652	0.781604072451592	0.82074493765831	0.862403380870819	0.942412540316582	1.03495544195175	1.1456957757473	1.25838562250137	1.33427795171738	1.41009864509106	1.51236756324768
20	3	0.15	1	1	1.09906731351018	0.0322997317060061	0.844287749050887	4.7852447179745	0.756538993120194	0.812443555891514	0.847023791074753	0.893466991186142	0.975170567631721	1.0789515376091	1.20020091533661	1.33371922969818	1.42198469042778	1.51319095790386	1.60756587862968
20	3	0.15	2	1	1.23120529357195	0.0631413749066247	1.03924615765167	5.09719401385691	0.806296722888947	0.856058920919895	0.899530827999115	0.94942267537117	1.05407911539078	1.19259566068649	1.36735945940018	1.56030377149582	1.69151040911674	1.82207173407078	1.98103851437569
20	3	0.15	3	1	1.44505649318099	0.155483023161458	1.15499146009594	5.17274757389468	0.830996813178062	0.890189304947853	0.941269746422768	1.01214249134064	1.15947908163071	1.37694329023361	1.65310290455818	1.95465919971466	2.18325412273407	2.41004078388214	2.70768351078034
20	3	0.15	5	1	2.13302195160389	0.852512151301537	1.32069262219244	5.69148175074439	0.876455934643746	0.939167375862598	1.0144907772541	1.13631584644318	1.45449882745743	1.94672614336014	2.58816206455231	3.35166251659393	3.92317529916763	4.42072236537933	5.08207103729248
20	3	0.15	7.5	1	3.39043124987483	3.85102033631005	1.42460637278001	6.76728475394236	0.890515422821045	0.972365367412567	1.06944583654404	1.26346650123596	1.92346698045731	2.99481570720673	4.3790580034256	5.98213901519776	7.08175792694092	8.20195815563202	9.65264731407166
20	3	0.15	10	1	5.06040167985559	10.515551363144	1.1895227296895	4.92357175441261	0.905839111208916	1.00044748485088	1.13450562953949	1.43193613290787	2.5806742310524	4.4151337146759	6.81113696098328	9.37994022369385	11.2230003356934	13.0923480510712	15.0428454208374
20	3	0.2	0	1	1.05112061899304	0.026970631319537	0.694883494339055	4.01505231519634	0.730291959047318	0.776251620054245	0.815740424394608	0.862997514009476	0.937355637550354	1.03172874450684	1.14640071988106	1.26408268213272	1.35056771636009	1.42854309380054	1.52586651444435
20	3	0.2	1	1	1.11005845034719	0.033431484811565	0.840204761613063	4.86852394442643	0.762981028556824	0.811525399982929	0.853964191675186	0.899709630012512	0.983507215976715	1.08841305971146	1.2152387201786	1.3483206152916	1.43312956094742	1.51540319919586	1.6387192428112
20	3	0.2	2	1	1.29308589172363	0.077040878376434	1.02649630929991	5.16496517728496	0.816128186583519	0.873859941959381	0.919696626067162	0.98059549331665	1.09777367115021	1.25298762321472	1.44029125571251	1.65700522661209	1.80851850509644	1.95146290063858	2.12652588844299
20	3	0.2	3	1	1.58742023011446	0.204470884601598	1.08741533231034	4.78267569053641	0.876788729429245	0.939460192620754	1.00116922855377	1.08401027917862	1.26221829652786	1.51014089584351	1.8285505771637	2.17959899902344	2.43886294364929	2.6955554664135	3.00896976232529
20	3	0.2	5	1	2.46865314434767	1.11418859953901	1.13609407691016	5.01204264320393	0.929745644927025	1.01623702645302	1.1179184794426	1.2830988407135	1.69174221158028	2.27944576740265	3.0383887887001	3.86590008735657	4.44522304534912	5.04209567308426	5.76070361614227
20	3	0.2	7.5	1	4.20203129642606	5.12377520044028	1.26414380936631	6.1196505441863	0.957479434609413	1.07538085281849	1.27847355604172	1.67331401109695	2.5463952422142	3.8104236125946	5.41320729255676	7.13697719573975	8.37907366752624	9.66596450805664	11.3412456130981
20	3	0.2	10	1	6.35481143760681	15.3351516836978	1.29290353344851	6.01612245632597	0.98092301607132	1.11044988334179	1.34593692421913	1.97405477762222	3.49618929624558	5.65020346641541	8.39915132522583	11.4196018218994	13.8713933467865	15.8084851980209	18.7924955940247
20	3	0.25	0	1	1.05048051477671	0.0262301161775459	0.637156132069433	3.9422399899019	0.728003289699554	0.776157718896866	0.814994534850121	0.862467104196549	0.939509719610214	1.03341281414032	1.14471405744553	1.26163105964661	1.34004072546959	1.41314350366592	1.51418926954269
20	3	0.25	1	1	1.12390278256536	0.034153561852114	0.708986458849208	3.99071560568263	0.768220609426499	0.817014457285404	0.862456512451172	0.910646802186966	0.9943637996912	1.10097056627274	1.23286056518555	1.36556770801544	1.45740996003151	1.54795328378677	1.65343137741089
20	3	0.25	2	1	1.3499832752645	0.0893673105678326	1.05071696537951	5.27530365977776	0.847443739771843	0.894945296645165	0.949090114235878	1.00917046070099	1.1408588886261	1.30660092830658	1.5135532617569	1.73977280855179	1.88981576561928	2.05113362073898	2.27272594213486
20	3	0.25	3	1	1.70940315363407	0.253021372724783	1.0229531055937	4.59865360204746	0.908587614893913	0.977388054132462	1.04051593542099	1.13995662927628	1.34986901283264	1.62669891119003	1.98149794340134	2.38029410839081	2.6660120844841	2.91047327518463	3.25589506387711
20	3	0.25	5	1	2.83010220558047	1.39211264166218	1.08324031290765	5.15990565728521	0.983702012896538	1.09673265218735	1.23757400512695	1.49192422628403	1.98477455973625	2.64913678169251	3.46988391876221	4.35901508331299	5.04605226516724	5.61686760187149	6.43489550590515
20	3	0.25	7.5	1	4.87104707080126	6.50972686984411	1.06017252907504	4.87361360607204	1.00646959424019	1.16970263123512	1.44064086675644	1.95096447467804	2.99845439195633	4.48358297348022	6.27081823348999	8.22400445938111	9.60536308288574	10.8847285270691	12.6356229019165
20	3	0.25	10	1	7.74940315704346	20.1247118027872	1.07384919832101	5.0502963560264	1.0224701821804	1.23502445816994	1.61898295283318	2.58152203559876	4.55611288547516	7.02548050880432	10.2438127994537	13.6432679176331	16.0972356796265	18.4429483890533	21.4561570549011
20	3	0.3	0	1	1.05393592173457	0.0253376547071117	0.583962004286099	3.80578878740013	0.735265338420868	0.779660400748253	0.818849438428879	0.866719245910645	0.944058433175087	1.0395542383194	1.14699697494507	1.26283445358276	1.33418729305267	1.40976725816727	1.49668873548508
20	3	0.3	1	1	1.14102547739744	0.0366704890662674	0.810914994756937	4.53444224582335	0.78451486825943	0.82967601120472	0.871616864204407	0.918989181518555	1.00714269280434	1.12124645709991	1.24951532483101	1.38622089624405	1.48072155714035	1.57445878386498	1.70672498345375
20	3	0.3	2	1	1.41073600307107	0.099769619472087	1.00145231986539	5.0415265263722	0.868596855998039	0.927321243286133	0.985274860262871	1.05193588733673	1.18678310513496	1.36680752038956	1.58693760633469	1.82162358760834	1.98740440607071	2.14254822731018	2.35728497266769
20	3	0.3	3	1	1.8370860293746	0.30927781418163	1.11375243002662	5.4517385013863	0.937394191622734	1.01374291181564	1.09579827785492	1.20959728956223	1.44369432330132	1.7506223320961	2.13501012325287	2.55741114616394	2.85230450630188	3.16482132673264	3.59128795862198
20	3	0.3	5	1	3.17601201506853	1.77644324756848	1.04941917840014	5.16009262364786	1.01995405673981	1.16220730543137	1.3726094186306	1.65815299749374	2.22543793916702	2.96975982189178	3.8891294002533	4.9469183921814	5.62246067523956	6.35703490972519	7.26603778839111
20	3	0.3	7.5	1	5.63875715449452	8.21907340687098	1.03866485646355	5.00075792878027	1.02579102277756	1.2471757799387	1.67762544155121	2.37804973125458	3.58527058362961	5.21456861495972	7.19009864330292	9.45010843276978	10.7937130451202	12.369065284729	14.4093309402466
20	3	0.3	10	1	8.95798660955429	24.6533136535596	0.98104929337542	4.6013699249275	1.06073984026909	1.33615317940712	2.05257605314255	3.18976509571075	5.41502368450165	8.24820756912231	11.6834089756012	15.5279168128967	18.1863835334778	20.5357078552246	24.3816096115113
20	4	0.05	0	1	1.03887311326861	0.0159306651562689	0.477214752424285	3.72083625663414	0.775408338308334	0.809929051995277	0.849024483561516	0.889000678062439	0.953974679112434	1.02794122695923	1.1151357293129	1.20349006652832	1.26035263538361	1.31392971873283	1.3875120651722
20	4	0.05	1	1	1.05448735429645	0.016417328285348	0.516243486972708	3.7696711616227	0.787674009799957	0.830968990921974	0.864867922663689	0.902512562274933	0.965738534927368	1.04349517822266	1.12989309430122	1.22054644823074	1.27921816706657	1.33486858308315	1.4014059138298
20	4	0.05	2	1	1.09604810512066	0.0244576859056579	0.878757496680891	4.87159265711759	0.797075908780098	0.845089554786682	0.880292293429375	0.919715994596481	0.988712295889854	1.07534563541412	1.18390819430351	1.29461922645569	1.37356407642364	1.46438082754612	1.56397899508476
20	4	0.05	3	1	1.16785418441296	0.0501163385976337	1.34029692055434	6.09493365656714	0.814315282702446	0.856199863553047	0.892175003886223	0.934442037343979	1.01300638914108	1.12385511398315	1.27586904168129	1.45634109973908	1.60683451890945	1.72146137058735	1.89352636098862
20	4	0.05	5	1	1.39640365493894	0.255928201511779	1.74769672114523	6.94912646423808	0.82106543302536	0.864078322052956	0.901042425632477	0.950255107879639	1.04162070155144	1.22071880102158	1.61515259742737	2.08246169090271	2.42772411108017	2.74416245222092	3.17747152805328
20	4	0.05	7.5	1	1.82181737155914	1.09476972438595	1.85088989110575	8.20152730290725	0.821604235172272	0.869898462295532	0.907293695211411	0.954679906368256	1.05979913473129	1.39387035369873	2.33778208494186	3.26448006629944	3.89613857269287	4.52911310195923	5.54784727096558
20	4	0.05	10	1	2.39275610463023	3.25347621177709	1.77070737906744	6.77569868842622	0.825802361965179	0.874853305518627	0.916535955667496	0.96091383099556	1.07169404625893	1.6398218870163	3.2023029923439	4.92190542221069	6.08115546703339	7.19758117198943	8.68396068572998
20	4	0.1	0	1	1.03996923719645	0.0157147996276262	0.447072896551915	3.695430260725	0.775716295838356	0.817911134660244	0.851256537437439	0.889186412096024	0.954766154289246	1.0304913520813	1.11717161536217	1.2034321308136	1.25664114356041	1.30928910970688	1.37507414102554
20	4	0.1	1	1	1.06751506884098	0.0176974641681202	0.461971051298533	3.61936559126892	0.785860322713852	0.832267005741596	0.866827476024628	0.90768775343895	0.977886736392975	1.05699777603149	1.14752113819122	1.23877499103546	1.30171521902084	1.36246489882469	1.42658020615578
20	4	0.1	2	1	1.15675826366544	0.0342416451484999	0.879663289914965	4.51731873619214	0.819719978570938	0.866657707095146	0.90221586227417	0.947128301858902	1.02852427959442	1.12988609075546	1.26201263070107	1.40012580156326	1.49365455508232	1.60549153387547	1.70574867129326
20	4	0.1	3	1	1.29323672434092	0.087726989712469	1.25081601422744	5.62062954864647	0.841638200879097	0.890071429312229	0.928291034698486	0.977225983142853	1.07964691519737	1.233782351017	1.44740790128708	1.6821685552597	1.85347563624382	2.01729720830917	2.2165340089798
20	4	0.1	5	1	1.74001520348787	0.485275612353554	1.36177726411681	5.47518356467154	0.862487895488739	0.918088708817959	0.963366132974625	1.02809273004532	1.20270997285843	1.57379329204559	2.09421080350876	2.68530118465424	3.0953285574913	3.4967405974865	4.01274486064911
20	4	0.1	7.5	1	2.57116869336963	2.1666910015738	1.31254780869428	5.25748233520733	0.872393854856491	0.925897738337517	0.975871926546097	1.05404945611954	1.37270852923393	2.2334486246109	3.34324085712433	4.57335677146912	5.46164257526398	6.21997637748718	7.25180732250214
20	4	0.1	10	1	3.74303765019774	6.75769551505665	1.43987573887489	5.99373828230444	0.8858129966259	0.935456557571888	0.982967218756676	1.07526885271072	1.67040091753006	3.15513503551483	5.08834147453308	7.22791714668274	8.75016527175903	10.2050048589706	12.2681687164307
20	4	0.15	0	1	1.04090062835813	0.0152531846853412	0.440003810191145	3.55933483122954	0.779878500103951	0.82050194889307	0.853920650482178	0.893021357059479	0.956768900156021	1.03178519010544	1.11544051766396	1.20344876050949	1.25638428330421	1.30469940900803	1.37078936100006
20	4	0.15	1	1	1.08126930556297	0.019222580775618	0.559498578475568	3.8626507478859	0.800933060646057	0.842722705006599	0.879979303479195	0.918451625108719	0.984003216028214	1.06931245326996	1.16232147812843	1.2605993270874	1.3292387843132	1.39056088626385	1.46358599066734
20	4	0.15	2	1	1.21174120376706	0.044177540156507	0.915811104576677	4.4282167206229	0.844437425732613	0.890896093845367	0.927470031380653	0.974506145715714	1.06298691034317	1.18041449785233	1.32768329977989	1.48354072570801	1.60338692069054	1.70791563093662	1.84507423996925
20	4	0.15	3	1	1.42311685628891	0.125181364174367	1.12924444705538	4.95492795947656	0.880149388313294	0.930150423943996	0.970576894283295	1.03691574335098	1.16886353492737	1.36288160085678	1.60637781023979	1.89435294866562	2.09750224351883	2.28888950943947	2.53483040571213
20	4	0.15	5	1	2.07218196240664	0.701446799066712	1.21620157909461	5.37459029437075	0.914588418006897	0.972941268980503	1.03330590724945	1.13878650665283	1.44593685865402	1.92084604501724	2.5155023932457	3.18415470123291	3.67336552143097	4.11813526153564	4.65798614025116
20	4	0.15	7.5	1	3.33358883045316	3.36630659410496	1.14660948169467	4.74526093847155	0.92291442155838	0.981721785664558	1.06983550786972	1.26677821874619	1.93962103128433	2.99077939987183	4.3104088306427	5.82620091438294	6.92645125389099	7.71657899618149	8.99554971694946
20	4	0.15	10	1	5.04303104590178	10.311247192069	1.25047281382902	5.44447736261927	0.930047544836998	1.00263482928276	1.10938675403595	1.44874696731567	2.62994456291199	4.4139621257782	6.71284747123718	9.35742816925049	11.241305065155	12.9256910085678	15.199546546936
20	4	0.2	0	1	1.03828533645868	0.0157470881216754	0.502940958393469	3.59775746446428	0.785551280379295	0.817634961009026	0.849104836583138	0.888802033662796	0.952071860432625	1.02747946977615	1.11210575699806	1.20199908018112	1.26084636449814	1.31613603234291	1.38436426758766
20	4	0.2	1	1	1.09591486226916	0.0208778301875511	0.624854777049017	3.93912968491029	0.812125707864761	0.851949352025986	0.887607848644257	0.926416200399399	0.995801374316216	1.08154368400574	1.18068090081215	1.28411455154419	1.35205678343773	1.41946691572666	1.50082510471344
20	4	0.2	2	1	1.26803826082945	0.0534297982408693	0.963058407823523	4.78508558268328	0.865474472045898	0.915766362845898	0.955496898293495	1.00619423389435	1.10449865460396	1.23527628183365	1.39573320746422	1.56825115680695	1.68564201593399	1.82117236852646	1.96306977629662
20	4	0.2	3	1	1.54330850074887	0.161521358710231	1.03194374199628	4.79234519303987	0.910829063653946	0.961775681376457	1.0163594186306	1.08913645744324	1.24693429470062	1.47505909204483	1.76549869775772	2.08056352138519	2.28792443275452	2.50407484769821	2.75338158369064
20	4	0.2	5	1	2.41117494306564	0.968445476100984	1.10936343398668	4.9686899868409	0.966474682092667	1.03928445577621	1.1308686196804	1.30633498430252	1.68938714265823	2.23957324028015	2.94849634170532	3.7159600019455	4.24074769020081	4.80236630439758	5.44327929496765
20	4	0.2	7.5	1	4.07186689235568	4.39317648066603	1.01996077015095	4.75915346852062	0.975276332497597	1.0689848870039	1.24077871441841	1.63428643941879	2.50284147262573	3.77337348461151	5.26142954826355	6.83976278305054	7.93870239257812	8.9868952512741	10.4024029445648
20	4	0.2	10	1	6.27810976718068	13.7306184282984	1.15273405572334	5.78181022264019	0.991722740530968	1.10595696568489	1.34451642036438	1.97304807901382	3.55968761444092	5.70244145393372	8.32255077362061	11.1367527008057	13.1808458328247	15.0182290077209	17.5494456672669
20	4	0.25	0	1	1.03925951143503	0.0156309502826233	0.515057304476277	3.85684046526629	0.775809298753739	0.818478998541832	0.852965277433395	0.891094964742661	0.955337807536125	1.02801442146301	1.11394676566124	1.19961184263229	1.25558006167412	1.31067615747452	1.38231635570526
20	4	0.25	1	1	1.11369851062298	0.0227387364123583	0.634778427999084	3.96139782626108	0.816708102226257	0.858053462207317	0.894888135790825	0.938007372617722	1.00902983546257	1.09790015220642	1.20240458846092	1.31355935335159	1.38110476732254	1.44898356795311	1.5348988544941
20	4	0.25	2	1	1.32696417514086	0.0644613958369295	0.910886945354237	4.48594773024297	0.888633348345757	0.940293756127357	0.986451855301857	1.04048194885254	1.14184910058975	1.29222285747528	1.47185483574867	1.66497257947922	1.78778442144394	1.92154662907124	2.08359695196152
20	4	0.25	3	1	1.68165752222538	0.200038456104937	0.982612208559187	4.63621870809274	0.953379368185997	1.0133279055357	1.07857037782669	1.16849508285522	1.360600233078	1.61338329315186	1.93154314160347	2.27897999286652	2.51564348936081	2.71898703575134	3.0464395236969
20	4	0.25	5	1	2.75712823135853	1.18426138558797	0.904842987951284	4.33949374682389	1.00362755775452	1.09426084458828	1.24338519573212	1.48833220005035	1.96009510755539	2.62203896045685	3.36467611789703	4.20521030426025	4.76215224266052	5.25527838468552	5.99209588050842
20	4	0.25	7.5	1	4.7213821575582	5.617136860564	0.933726486568919	4.43645254331957	1.02325602054596	1.16296776235104	1.43653271794319	1.94182767868042	2.98713034391403	4.40667939186096	6.06506514549255	7.89664034843445	9.17111577987671	10.2377117872238	11.8356079673767
20	4	0.25	10	1	7.38737178259492	17.1091242467104	0.954560521494448	4.39834907729805	1.01957359790802	1.18041251599789	1.66029571890831	2.54177098274231	4.38283789157867	6.78522777557373	9.66343474388123	12.8638910293579	15.0827610015869	17.0780527114868	19.9794867134094
20	4	0.3	0	1	1.03848565428257	0.0155215950118498	0.482261649499842	3.84636684764516	0.772143902778625	0.819637909531593	0.853103509545326	0.890427982807159	0.954300224781036	1.02828449010849	1.11268895864487	1.19830055236816	1.25469040870667	1.30865541696548	1.37593400359154
20	4	0.3	1	1	1.12487172957659	0.0224572770256852	0.584707915535892	3.96006215700709	0.823312960267067	0.865395222604275	0.904129013419151	0.946406865119934	1.02132385969162	1.11165189743042	1.21503168344498	1.31852277517319	1.39105062484741	1.45292537808418	1.53196568846703
20	4	0.3	2	1	1.38098941156268	0.0734411730325419	0.824233821721828	4.06525702288392	0.907402294874191	0.961053775250912	1.00817355513573	1.06873313188553	1.18535903096199	1.34422796964645	1.53433334827423	1.74980435371399	1.88809302449226	2.006664955616	2.15774360179901
20	4	0.3	3	1	1.79487429552078	0.238755293755243	0.89864276056669	4.18183128482219	0.977046645879745	1.04706771373749	1.12518211007118	1.23297258615494	1.44068488478661	1.72306734323502	2.06865870952606	2.44931757450104	2.6901140332222	2.93450537919998	3.30291112184525
20	4	0.3	5	1	3.10689965594411	1.51148111601989	0.899951426411383	4.59372498156992	1.02506177425385	1.15775875449181	1.36436802148819	1.67329862117767	2.24152356386185	2.94498372077942	3.79958719015121	4.71994233131409	5.37516887187958	5.93836895227432	6.67463909626007
20	4	0.3	7.5	1	5.495360964185	7.03500732552406	0.83176553829027	4.18362812491909	1.03924963831902	1.2004513412714	1.63843878507614	2.3951801776886	3.6044248342514	5.1781005859375	7.0294224023819	9.0187554359436	10.3499192237854	11.5734451532364	13.1901125431061
20	4	0.3	10	1	8.79782135210037	22.5050719006698	0.9602768290014	4.70359127420951	1.05347194314003	1.30263024270535	2.10931576490402	3.26850109100342	5.44395565986633	8.16273880004883	11.4474892616272	14.9904099464417	17.3449127197266	20.0502749919891	23.4769109153748
25	2	0.05	0	1	1.07750107141435	0.0516049689818885	0.99249234648898	5.27595612121038	0.678615313768387	0.723802308738232	0.770357018709183	0.821023148298264	0.916748598217964	1.04917603731155	1.20428389310837	1.37043063640594	1.48681416511536	1.59847785830498	1.76615392565727
25	2	0.05	1	1	1.09060431678891	0.055568923312488	1.00522306956345	5.13159467984739	0.680097704529762	0.726428584754467	0.773666566610336	0.825507563352585	0.923427253961563	1.05760234594345	1.21943092346191	1.39791791439056	1.52690628170967	1.64795745313168	1.79618244290352
25	2	0.05	2	1	1.13590542689562	0.0664071387630883	1.05880817670292	5.45378619354564	0.688988482952118	0.740030047297478	0.790181693434715	0.848891764879227	0.955162093043327	1.09747296571732	1.27449664473534	1.46842497587204	1.60988393425941	1.73782774209976	1.91255301713944
25	2	0.05	3	1	1.21472917387784	0.103332198389209	1.41868411993452	7.36618861702797	0.703656826615334	0.75984244197607	0.81207791864872	0.870753842592239	0.990813925862312	1.15974009037018	1.37196397781372	1.61812293529511	1.80668883919716	1.99639908969402	2.27253720998764
25	2	0.05	5	1	1.45771986917257	0.324516521962423	1.71355831228887	7.39465749677255	0.729580185413361	0.778552266955376	0.839126595854759	0.908749598264694	1.05906426906586	1.31434363126755	1.69335386157036	2.1989837884903	2.58949449062347	2.94186809659004	3.46385117053986
25	2	0.05	7.5	1	1.92389376857281	1.22297653290397	1.8381521326079	8.3003018304428	0.734404903054237	0.787990067899227	0.846580111980438	0.923335605859756	1.11539977788925	1.57188522815704	2.41876381635666	3.40378270149231	4.09390611648559	4.7973028421402	5.63935098171235
25	2	0.05	10	1	2.54446139653027	3.40846620946964	1.78505408524452	7.51238781226244	0.725433240532875	0.790206012129784	0.858959817886353	0.944277155399323	1.156025826931	1.92888921499252	3.36775606870651	5.06420049667358	6.21555778980255	7.30161907672882	9.14372191429138
25	2	0.1	0	1	1.07846699348092	0.0519269399500398	0.955343907316109	4.88573926798847	0.673990384936333	0.726346668601036	0.767707639932632	0.817709845304489	0.917523115873337	1.04921996593475	1.19985273480415	1.37914838790894	1.49930475950241	1.61690810024738	1.77436833500862
25	2	0.1	1	1	1.10909022112787	0.0584792933625604	0.941503442075244	4.78665156952855	0.681563089489937	0.728200656175613	0.7772880256176	0.835500365495682	0.941490963101387	1.0776709318161	1.24148094654083	1.42310898303986	1.5614081799984	1.67840213477612	1.81798913240433
25	2	0.1	2	1	1.20252585420012	0.0833293277043214	1.08409391305181	5.31896816208003	0.712141563892365	0.766009394824505	0.817257580161095	0.878562128543854	0.998957872390747	1.16346192359924	1.35479772090912	1.57586767673492	1.73367865085602	1.88883268535137	2.09776306390762
25	2	0.1	3	1	1.34879673352242	0.156387222361327	1.36376563372885	6.46549375120168	0.749274098873138	0.802684600651264	0.857611364126205	0.927876710891724	1.07400020956993	1.27234792709351	1.54721316695213	1.86833399534225	2.08674892187118	2.31830325722694	2.64167676448822
25	2	0.1	5	1	1.84720319596529	0.630383392075155	1.59477640179079	7.30578560651167	0.776789610981941	0.855835993587971	0.933025079965591	1.03974081277847	1.27555266022682	1.67432796955109	2.22695630788803	2.87341194152832	3.34516186714172	3.85062782168388	4.46838500022889
25	2	0.1	7.5	1	2.74581170076132	2.4084207361202	1.43624314929581	6.13120891884107	0.813481799960136	0.90000504553318	0.988016355037689	1.12942235469818	1.57170689105988	2.39977276325226	3.51085042953491	4.83135905265808	5.79089539051055	6.61685444116592	7.66987180233002
25	2	0.1	10	1	4.01356274235845	7.43287443525934	1.41759327052907	5.9030400595074	0.816151111125946	0.894782474637032	1.00131139755249	1.18657910823822	1.8939383327961	3.40319716930389	5.3747683763504	7.69345402717591	9.2901481628418	10.8583542346954	12.9142253017426
25	2	0.15	0	1	1.07594055765569	0.0535671856359925	1.11305109051107	6.04443230219553	0.666165509819984	0.719073866307736	0.765874469280243	0.817854982614517	0.917576536536217	1.04377102851868	1.19590678811073	1.3732959151268	1.49519159197807	1.62240194678307	1.77782187700272
25	2	0.15	1	1	1.12738785219193	0.0613910991927846	1.08064046674555	5.94774738147045	0.702420969605446	0.746218989789486	0.790831989049912	0.849807798862457	0.953805714845657	1.09381449222565	1.25840732455254	1.44750133752823	1.58580166697502	1.71372564136982	1.88925227999687
25	2	0.15	2	1	1.26180324625373	0.10253134404522	1.22842164786726	5.91281270275869	0.730363451838493	0.798795062303543	0.850471472740173	0.913322907686234	1.03938862681389	1.21049684286118	1.4238543510437	1.68044167757034	1.85409319996834	2.03703441023827	2.27645812273026
25	2	0.15	3	1	1.50034471779466	0.213882767445257	1.2587516930064	5.79260897935961	0.772290354371071	0.852790948748589	0.920405226945877	1.00367265939713	1.16870096325874	1.41887497901917	1.73450157046318	2.10028064250946	2.36230260133743	2.62173340916634	2.98268204450607
25	2	0.15	5	1	2.22042040871382	0.972433923584684	1.60610622932552	8.5789988514046	0.849590324759483	0.93379557877779	1.02260386347771	1.17480645179749	1.5259969830513	2.03047049045563	2.71091246604919	3.48791179656982	4.05298070907593	4.54689408540726	5.44380360603333
25	2	0.15	7.5	1	3.57047067760229	3.89335813644515	1.39782449687101	6.74293893549002	0.882485159635544	1.0000966206193	1.15980911850929	1.43373472690582	2.13318687677383	3.18640232086182	4.56338453292847	6.19591107368469	7.24884607791901	8.27550234794616	9.96913413047791
25	2	0.15	10	1	5.32146152169108	11.3723080887706	1.44813549688131	6.44611547262397	0.900833689570427	1.03828148841858	1.23011934757233	1.69532585144043	2.88665592670441	4.6622941493988	6.9639093875885	9.70462551116943	11.7120612621307	13.7015043735504	16.598263874054
25	2	0.2	0	1	1.07674338072538	0.0520517596523478	0.945988793838926	5.14058680843773	0.671489275097847	0.724079822003842	0.765384650230408	0.817669051885605	0.915309354662895	1.04452174901962	1.20285505056381	1.37936931848526	1.492063164711	1.60808056592941	1.75841516256333
25	2	0.2	1	1	1.1420997543335	0.0648362377419856	0.990437055422037	4.92908129736809	0.699301424622536	0.752224284410477	0.797480171918869	0.85605953335762	0.964516952633858	1.10588985681534	1.2803061902523	1.47704629898071	1.61513367891312	1.73529147803783	1.90802850961685
25	2	0.2	2	1	1.31976873468757	0.11261922936968	1.07250431613477	5.33121343682532	0.758900983333588	0.812326955795288	0.871932902932167	0.944403225183487	1.08372211456299	1.26733016967773	1.5009785592556	1.76278908252716	1.93670463562012	2.10201780200005	2.3497948050499
25	2	0.2	3	1	1.63325890777707	0.267220962079826	1.21713744448579	5.56501224824797	0.828605142831803	0.901757971942425	0.973943221569061	1.06761738061905	1.26262980699539	1.54417377710342	1.89657807350159	2.30944132804871	2.59697023630142	2.90936006903648	3.27649100780487
25	2	0.2	5	1	2.58212340533137	1.27391367446543	1.28423526503603	5.89543830471356	0.906722161769867	1.02218321561813	1.15129827260971	1.36428644657135	1.77054682374001	2.38180923461914	3.15267372131348	4.05459580421448	4.68392963409424	5.40807640552521	6.25789497375488
25	2	0.2	7.5	1	4.38655609000325	5.38017860460614	1.35616426263461	6.96957512736991	0.966385427117348	1.15430022478104	1.39371260404587	1.81869640350342	2.75171029567719	4.00841283798218	5.58107614517212	7.413942527771	8.63918290138245	9.99258723258971	11.5118545436859
25	2	0.2	10	1	6.81266355031133	16.2905264135284	1.27021501039349	6.10687413771206	0.993577387928963	1.19513294696808	1.61469132304192	2.31925706863403	3.92643457651138	6.05971169471741	8.94116878509522	12.118042755127	14.096688079834	16.4214367866516	19.8995118904114
25	2	0.25	0	1	1.07644644694328	0.0520293514819841	0.992571215999372	4.99732679360082	0.673814488649368	0.724706128239632	0.763865700364113	0.819211041927338	0.91750767827034	1.04546970129013	1.20290452241898	1.36505906581879	1.49805706143379	1.62196149230003	1.77814261198044
25	2	0.25	1	1	1.1565292155385	0.068828912922968	1.13553293859546	5.72489954037776	0.712077137827873	0.760013420879841	0.806857490539551	0.865205299854279	0.971721634268761	1.11945873498917	1.29389017820358	1.49430032968521	1.63590649962425	1.77156657576561	1.96159570217133
25	2	0.25	2	1	1.38708148891926	0.144232900465042	1.28979159067615	6.18340493972751	0.788214782476425	0.845153076946735	0.901013788580894	0.97420380115509	1.1238888502121	1.32053124904633	1.58118495345116	1.86975758075714	2.09544557332993	2.3062164068222	2.60727893590927
25	2	0.25	3	1	1.77238749201298	0.338508025329881	1.20206223640605	5.5762518883187	0.858814126849175	0.941767886281013	1.02156314849854	1.13348089456558	1.36106750369072	1.66934663057327	2.07118535041809	2.53286957740784	2.86743760108948	3.17856726050377	3.63529151201248
25	2	0.25	5	1	2.94784379469752	1.6210663138291	1.33923161566973	7.24254648949003	0.963788677453995	1.14075532257557	1.3140884578228	1.55280783176422	2.04167848825455	2.74556684494019	3.60463148355484	4.58634905815125	5.30885255336761	5.99077173471451	6.99114825725556
25	2	0.25	7.5	1	5.17564113928676	7.16507485991152	1.39842415450104	8.05677683108996	0.999945021271706	1.26581345200539	1.6563640832901	2.2409300327301	3.30442655086517	4.76144123077393	6.54648149013519	8.57930927276611	10.10371966362	11.5963715076446	13.3858924484253
25	2	0.25	10	1	8.0039857925117	20.3161363187816	1.13105455750664	5.28782024376608	1.01267831921577	1.28019931316376	1.91765484809875	2.90793840885162	4.81447577476502	7.27026629447937	10.3981962203979	13.8934344291687	16.1859527587891	18.7435874462128	22.4547436714172
25	2	0.3	0	1	1.07429067195058	0.0516653987115191	0.947877961281902	4.76215678662453	0.6770220297575	0.722088234126568	0.767493960261345	0.816202658414841	0.914697051048279	1.0442818403244	1.19995352625847	1.36447615623474	1.4881223320961	1.61797837615013	1.75457314491272
25	2	0.3	1	1	1.17175131562054	0.0689254009468819	0.940580872549869	4.69229746021047	0.713852950334549	0.769723518192768	0.816624158620834	0.872643232345581	0.984323889017105	1.13561528921127	1.3160502910614	1.51235357522964	1.65169067382813	1.78330792784691	1.96421113014221
25	2	0.3	2	1	1.44908863805532	0.15140270089765	1.13664801501696	5.53284260278248	0.813554208874703	0.87595502436161	0.939830920100212	1.01432691812515	1.17158198356628	1.39091968536377	1.6591654419899	1.95296050310135	2.15505855083466	2.36700563430786	2.65189895391465
25	2	0.3	3	1	1.90332582184672	0.391518433408857	1.17642853002765	5.7042128396742	0.903229452371597	0.992886827886105	1.08310039639473	1.21037998199463	1.45675879716873	1.80287653207779	2.23797351121902	2.71011037826538	3.05432088375092	3.39481307864189	3.87049239873886
25	2	0.3	5	1	3.34280066034794	2.0130131820331	1.09907218254518	5.3513180132408	1.01856909990311	1.19575406908989	1.42576486468315	1.75330322980881	2.33888411521912	3.12441396713257	4.101722240448	5.20024552345276	5.97936835289002	6.67402234077454	7.74187348365784
25	2	0.3	7.5	1	5.95321059899926	9.13030500125082	1.17887927146693	6.17333719086215	1.02708824515343	1.31467836201191	1.84972078800201	2.57115235328674	3.85711640119553	5.50936818122864	7.5250723361969	9.8846755027771	11.5317555904388	13.078432226181	15.0969025611877
25	2	0.3	10	1	9.39234848874211	26.4516546269186	1.03763040772385	4.99666608464343	1.02117935419083	1.34862695336342	2.14340027570725	3.53897409439087	5.8126312494278	8.6412558555603	12.1032674312592	16.1226837158203	18.9473819732666	21.7578001022339	25.0050218582154
25	3	0.05	0	1	1.0462210522294	0.0206580265884978	0.619958044335704	4.17743243218874	0.757337219119072	0.803719212114811	0.83771655857563	0.876794672012329	0.947615131735802	1.03234040737152	1.12952387332916	1.23299703598022	1.3069154381752	1.36622843742371	1.43994006276131
25	3	0.05	1	1	1.06214691485167	0.0219466909459931	0.603621894541106	3.85324052090788	0.768079373836517	0.81124836653471	0.845957428216934	0.886155438423157	0.959494188427925	1.04855018854141	1.15036168694496	1.25473176240921	1.32626926898956	1.39220996201038	1.46797585725784
25	3	0.05	2	1	1.10199674546123	0.0298081117829633	0.832085825452523	4.68364490432496	0.773160741329193	0.818548904359341	0.85715699493885	0.904272675514221	0.984422087669373	1.08069252967834	1.19790497422218	1.3271085858345	1.41552556157112	1.49814329445362	1.60812031626701
25	3	0.05	3	1	1.17906854777336	0.0562812237227559	1.36326017107843	6.82713685737487	0.794074444174767	0.838019101321697	0.87779726088047	0.926776748895645	1.01603153347969	1.1384619474411	1.29454520344734	1.4840331196785	1.61327623724937	1.75279524326324	1.95248980760574
25	3	0.05	5	1	1.41132477766275	0.230451507340428	1.58016977086353	6.52864426568636	0.809716073870659	0.855655685067177	0.900839847326279	0.954267287254333	1.06630730628967	1.27297520637512	1.63907954096794	2.05327043533325	2.36564649343491	2.6818334877491	3.03547671318054
25	3	0.05	7.5	1	1.85445159267187	0.989679132730067	1.72543005833028	7.43486670530018	0.804919908046722	0.860580870509148	0.903567484021187	0.962625300884247	1.10429584980011	1.52593994140625	2.33434593677521	3.18060171604157	3.79015679359436	4.40018235445023	5.19754101753235
25	3	0.05	10	1	2.45491256679893	2.92205028143599	1.73114426349318	7.38128682303644	0.813212438821793	0.861903966963291	0.907278972864151	0.970155864953995	1.12736788392067	1.89553034305573	3.28016102313995	4.77485222816467	5.83114004135131	6.91090228557586	8.19231176376343
25	3	0.1	0	1	1.04560386413932	0.0205346324334526	0.569277989526078	3.76856568787909	0.756537609696388	0.800162370502949	0.83643042743206	0.875249814987183	0.946505859494209	1.03377109766006	1.12915551662445	1.23034484386444	1.30494248867035	1.36468736231327	1.44634794950485
25	3	0.1	1	1	1.07438989782929	0.0231555783167987	0.623874176414022	3.94570590413671	0.772348159551621	0.815328067541122	0.852758488059044	0.896871560811997	0.96903994679451	1.05897116661072	1.16612055897713	1.27179332971573	1.34019804000854	1.41283431947231	1.49996880531311
25	3	0.1	2	1	1.16010360377431	0.0382772621162366	0.858624711394386	4.4742658459767	0.799442455768585	0.844179466366768	0.888591039180756	0.937678909301758	1.02578413486481	1.13484537601471	1.26738142967224	1.41415765285492	1.5171811401844	1.61850923299789	1.74135398626328
25	3	0.1	3	1	1.31148265326619	0.0918045089481474	1.09365702839611	4.97242760427964	0.823153147101402	0.876587530970573	0.921255668997765	0.979846888780594	1.09582608938217	1.2572403550148	1.47278597950935	1.71708424091339	1.87417267560959	2.0405415892601	2.27334999322891
25	3	0.1	5	1	1.7692288092196	0.449579424928754	1.28811971342462	5.39796886288926	0.866253157258034	0.921319338679314	0.97304875254631	1.05360749959946	1.27142760157585	1.62566739320755	2.11852735280991	2.66029870510101	3.06101651191711	3.45203132629394	3.90998027086258
25	3	0.1	7.5	1	2.62889064555168	1.92101919090992	1.21581276749222	5.04095681540003	0.878595803380012	0.939766669273376	1.00604261755943	1.11706886291504	1.54637399315834	2.34347939491272	3.37759017944336	4.51083078384399	5.29110538959503	6.00612330436707	6.96338893890381
25	3	0.1	10	1	3.803776432091	5.80082373436383	1.28612716942968	5.41480799570458	0.878148406744003	0.939558351039886	1.01131543517113	1.16456985473633	1.93220606446266	3.32091522216797	5.04463887214661	6.98558850288391	8.45241022109985	9.78881876468658	11.5250371360779
25	3	0.15	0	1	1.04680710338354	0.0203331965368612	0.597824567960093	3.86485264238163	0.760421962141991	0.802979047596455	0.840543588995934	0.880342751741409	0.947768226265907	1.03279882669449	1.13116180896759	1.2321294426918	1.29924763441086	1.36058479845524	1.45388643860817
25	3	0.15	1	1	1.0895376111567	0.0244609604725659	0.65874053514957	3.91765400943222	0.790253832340241	0.829965254664421	0.864814651012421	0.904011410474777	0.98109070956707	1.07263052463532	1.18100705742836	1.2935241818428	1.37157419919968	1.44532794654369	1.53639459848404
25	3	0.15	2	1	1.22001984161139	0.0491110059838733	0.944212077054073	4.88145929627435	0.828933830857277	0.878503639996052	0.917780792713165	0.965388876199722	1.06405222415924	1.18912428617477	1.34362986683846	1.50838159322739	1.62142554521561	1.73121245801449	1.85909994244576
25	3	0.15	3	1	1.43673722359538	0.124830635583182	1.07131880475469	4.89142067545937	0.86638390660286	0.918884645402431	0.976626205444336	1.04162089824677	1.1830946803093	1.38387882709503	1.62341222167015	1.90007569789887	2.09512481689453	2.2838428914547	2.53082944631577
25	3	0.15	5	1	2.12569073813558	0.667746837060122	1.03288624327159	4.39061807293314	0.92186582326889	0.981242294609547	1.06718291044235	1.20530861616135	1.51535794138908	1.98422491550446	2.5807158946991	3.22674305438995	3.66915535926819	4.12271611690521	4.64171497344971
25	3	0.15	7.5	1	3.41616437708139	2.97300563370771	1.09252579017845	4.86289585074193	0.934893626570702	1.0262530207634	1.15928797125816	1.44009847640991	2.14536356925964	3.11026704311371	4.39213478565216	5.7369218826294	6.6281877040863	7.46919807195663	8.73870265007019
25	3	0.15	10	1	5.14115428775549	8.97162124271301	1.1880773687697	5.4865822486773	0.955008354783058	1.06728240549564	1.24992417097092	1.6899627327919	2.94654953479767	4.65816783905029	6.74152481555939	9.04014625549316	10.8074313163757	12.4656566143036	14.5859962654114
25	3	0.2	0	1	1.0450090940237	0.0205910311764856	0.563816539436784	3.83832056989044	0.75111898958683	0.799571639299393	0.834332856535912	0.875426548719406	0.946352899074554	1.03055953979492	1.13249117136002	1.23317992687225	1.29521091580391	1.35524930655956	1.43570855140686
25	3	0.2	1	1	1.10730417974591	0.0274512180086226	0.6911616994788	3.97388540940283	0.787269861698151	0.8300876095891	0.869284218549728	0.91314332485199	0.990488499403	1.09106338024139	1.20262962579727	1.32096626758575	1.4062998175621	1.48975411951542	1.5865319943428
25	3	0.2	2	1	1.27994507744312	0.0602920080521696	0.947886325346304	4.77891205132885	0.851937744021416	0.901669099926949	0.946289148926735	1.00045350790024	1.10765770077705	1.24345809221268	1.41737094521523	1.59742480516434	1.73449011445045	1.84796079993248	2.02547947883606
25	3	0.2	3	1	1.5739463891387	0.162563741681578	1.00102755689429	4.860718957111	0.910119076371193	0.972140718996525	1.03089205622673	1.1148628950119	1.28187185525894	1.51068341732025	1.80052840709686	2.10738053321838	2.31175178289413	2.52303707003593	2.77949714660645
25	3	0.2	5	1	2.46807016207576	0.927124314589857	1.11698073543929	5.25345054111941	0.966358764767647	1.07273977696896	1.19919608831406	1.37471338510513	1.77672654390335	2.31514716148376	2.97162318229675	3.74685184955597	4.23697316646576	4.78605260848999	5.4904725265503
25	3	0.2	7.5	1	4.16459477689266	4.06159318838023	0.945144143995808	4.29622463595112	1.01259783506393	1.15375134348869	1.42372390627861	1.84270063638687	2.68716907501221	3.86313474178314	5.30262041091919	6.8416907787323	7.93668723106384	8.91717436313629	10.2734150218964
25	3	0.2	10	1	6.4291080407083	12.486652750968	1.02462396381943	4.98483821049431	1.0082782137394	1.15687425732613	1.51420940756798	2.3254593372345	3.8875008225441	5.92947125434876	8.41275405883789	11.082940864563	12.8576842784882	14.7014734268188	17.0340354156494
25	3	0.25	0	1	1.04332794228792	0.0202435006924523	0.458974631856055	3.41112773231981	0.750359947085381	0.795970733463764	0.828770843148232	0.87141877412796	0.946183353662491	1.02987092733383	1.13145652413368	1.23285385370255	1.29487971067429	1.3565825432539	1.42384532809258
25	3	0.25	1	1	1.11710664269328	0.0275961036267407	0.654848689260809	4.05607545204472	0.798497777581215	0.839655496180058	0.877310067415237	0.919670677185059	1.00093886256218	1.10018354654312	1.21702161431313	1.33305616378784	1.41306176185608	1.48737278580666	1.57750044345856
25	3	0.25	2	1	1.33662128519416	0.0702301906037763	0.884173982595108	4.44187080274193	0.87747909963131	0.928203144669533	0.970350736379623	1.0328311920166	1.1469212770462	1.30232048034668	1.48828154802322	1.68453913927078	1.82088928818703	1.94433267712593	2.10965116262436
25	3	0.25	3	1	1.70209302505851	0.200270418912625	0.967439235101262	4.8799544569415	0.949293421506882	1.01938442885876	1.09129192829132	1.18519829511642	1.38318172097206	1.64183288812637	1.94217905402184	2.28712940216065	2.53847033977508	2.7303459405899	3.03019705295563
25	3	0.25	5	1	2.84787712416649	1.16799502376258	0.856316963401848	4.1747136537021	1.00287298440933	1.15293168723583	1.33212315440178	1.59479060173035	2.07420575618744	2.70608723163605	3.47166800498962	4.27121758460999	4.83493905067444	5.35853464603424	6.04490943908692
25	3	0.25	7.5	1	4.93842234690189	5.22547681103836	0.794178140195477	4.02073914285053	1.02474968194962	1.22398081123829	1.63343818187714	2.25005674362183	3.28338265419006	4.65979599952698	6.25243628025055	7.96149096488953	9.06456322669983	10.1615656614304	11.56196808815
25	3	0.25	10	1	7.70504448739886	16.2346204452586	1.01715511992738	5.821026272953	1.0666301202774	1.32636769413948	1.91724016666412	2.94957058429718	4.88624000549316	7.21628737449646	9.99317765235901	12.9137182235718	14.9537306785583	16.7841002464294	19.6131125450134
25	3	0.3	0	1	1.0439014123857	0.0198991395068295	0.547056407157454	3.78716900453711	0.758966203331947	0.800730295479298	0.83604282438755	0.876279157400131	0.946469187736511	1.03179585933685	1.12981295585632	1.22645311355591	1.29372438788414	1.35216017067432	1.43296704769135
25	3	0.3	1	1	1.13231230580211	0.028861137583501	0.605982872137583	3.82906831205115	0.799646863937378	0.845058126747608	0.881905481219292	0.931941968202591	1.01235568523407	1.11680722236633	1.23466563224792	1.35397411584854	1.43252920508385	1.51128762364388	1.60216052174568
25	3	0.3	2	1	1.40446636508703	0.0795647636559323	0.882124067433604	4.70450632424211	0.908785597085953	0.960071624815464	1.00998963713646	1.07688722610474	1.20231595635414	1.36882483959198	1.5657285451889	1.77434735298157	1.90532138943672	2.04560018181801	2.21651546001434
25	3	0.3	3	1	1.82508281375766	0.237587861788857	0.857560767186135	4.19372283276952	0.98711170732975	1.07137712538242	1.15204101204872	1.25972372293472	1.47762006521225	1.75755131244659	2.10267728567123	2.47864141464233	2.72732243537903	2.94861305952072	3.24372964859009
25	3	0.3	5	1	3.13953447781205	1.40808537841586	0.803577597691534	4.26955992957757	1.02617776989937	1.18615752458572	1.41474250555038	1.75895326137543	2.29765474796295	2.99678313732147	3.80976229906082	4.71037330627441	5.30983800888061	5.89955606460571	6.50715712070465
25	3	0.3	7.5	1	5.65160602573156	6.69001535553979	0.835327214262562	4.46900082508452	1.05624871134758	1.31599869132042	1.90481419563293	2.61565227508545	3.85026580095291	5.38015484809876	7.12998449802399	8.96806793212891	10.2907394886017	11.4816653490067	13.4113732147217
25	3	0.3	10	1	8.93605342183709	20.8157226689557	0.861795885669921	4.74035108795938	1.08226901650429	1.36186749339104	2.14408088922501	3.57109701633453	5.72606360912323	8.46706390380859	11.5045337677002	14.8200414657593	17.0678844451904	19.2987133979797	21.9630502700806
25	4	0.05	0	1	1.03401397122145	0.0124809203326532	0.458681759191568	3.70997598157537	0.801069692373276	0.833788737654686	0.863575142621994	0.899638873338699	0.958432376384735	1.02714091539383	1.10140755772591	1.17758351564407	1.22665073871613	1.28065899312496	1.34167984366417
25	4	0.05	1	1	1.04683652270436	0.0132030183839245	0.473477930656941	3.67512112174283	0.808807760477066	0.841482661664486	0.873114162683487	0.910357105731964	0.967963069677353	1.03791558742523	1.11801964044571	1.1960241317749	1.24573512077332	1.29289445877075	1.35757146954536
25	4	0.05	2	1	1.09154998658895	0.0197346129304891	0.754729352274111	4.42416158635706	0.81984570145607	0.8610979616642	0.891456416249275	0.927932262420654	0.994548618793488	1.07551980018616	1.17364254593849	1.27181116342545	1.34156902432442	1.41075757443905	1.49045360922813
25	4	0.05	3	1	1.16460207559466	0.0422089805358533	1.21230186075125	5.49768364621954	0.828301764726639	0.8723493039608	0.906821718811989	0.947647225856781	1.02133256196976	1.12550729513168	1.26848345994949	1.43762477636337	1.55701499581337	1.66141490340233	1.82410412788391
25	4	0.05	5	1	1.38493659757376	0.199116699615761	1.65503025170783	7.6722171247807	0.834885374903679	0.880227567255497	0.920965525507927	0.964116656780243	1.05839887261391	1.25178962945938	1.60371580719948	1.98911763429642	2.2528712272644	2.49516040682793	2.819626121521
25	4	0.05	7.5	1	1.81701515834332	0.889244262991836	1.60972056148835	6.41318701622787	0.846442134380341	0.888725093007088	0.926214039325714	0.973704558610916	1.09199970960617	1.51270192861557	2.28688138723373	3.09689333438873	3.6792928814888	4.28574118614197	5.03178082942963
25	4	0.05	10	1	2.4103419185698	2.7263462568499	1.64533434896543	6.56566546682244	0.853712761998177	0.893212479352951	0.933247530460358	0.977235096693039	1.10675221681595	1.86166369915009	3.23286867141724	4.6500768661499	5.67371344566345	6.75321217775344	8.05291226387024
25	4	0.1	0	1	1.03173399556279	0.0122080439932147	0.432523587113322	3.76835202733604	0.799022182822228	0.8337367862463	0.863989463448525	0.899326854944229	0.956394657492638	1.0237113237381	1.09927931427956	1.17462108135223	1.22580996155739	1.26791072189808	1.32155351519585
25	4	0.1	1	1	1.06177000556588	0.0146779189966704	0.550720170740696	3.73282081244633	0.814082499146462	0.852806802093983	0.88191833794117	0.918660920858383	0.978129342198372	1.05066722631454	1.13498121500015	1.21958756446838	1.27674006223679	1.32806017696857	1.39939916372299
25	4	0.1	2	1	1.14894339438677	0.0274645589081622	0.792864031209827	4.05580035058394	0.843305999040604	0.881571382284164	0.918426033854485	0.958463633060455	1.0332690179348	1.1275879740715	1.24129703640938	1.36979385614395	1.4519250035286	1.5397871285677	1.64135375261307
25	4	0.1	3	1	1.29343978654742	0.0724674570037667	1.08400695021229	4.77829875703523	0.871770884394646	0.915032833814621	0.95561066865921	1.00042861700058	1.0961646437645	1.24270069599152	1.43908217549324	1.65615186691284	1.80715898275375	1.94626124203205	2.11009670734406
25	4	0.1	5	1	1.74039588032961	0.404293042901537	1.20629225040057	5.04902490106844	0.884383618235588	0.941879458725452	0.987540009617805	1.05794135332108	1.25162783265114	1.6120570898056	2.08848404884338	2.61347422599793	2.94829723834991	3.29646328687668	3.67608376026154
25	4	0.1	7.5	1	2.59162906728387	1.83296959174544	1.24803784312402	5.25386040874295	0.909471939206123	0.961223123967648	1.01580172777176	1.11074870824814	1.52736127376556	2.33380031585693	3.30230414867401	4.38890199661255	5.19248425960541	5.95121742486954	6.86678552150727
25	4	0.1	10	1	3.72283604357839	5.33006592941606	1.15671124477718	4.76115554630316	0.905763220787048	0.956967505812645	1.01537238955498	1.13794833421707	1.87830662727356	3.28365814685822	4.98687815666199	6.81215209960938	8.17026743888855	9.35702044963836	10.9607264328003
25	4	0.15	0	1	1.03355082215071	0.0125244817374945	0.449227382607594	3.82585368279513	0.799214065074921	0.833845590054989	0.864003726840019	0.898712939023972	0.957951858639717	1.02578794956207	1.10080572962761	1.17903919219971	1.22754804491997	1.27332000136375	1.33058453321457
25	4	0.15	1	1	1.07514743431807	0.01517448161387	0.568398439557022	3.80005263004719	0.829454548358917	0.860217224061489	0.891508930921555	0.930496925115585	0.990253314375877	1.06426441669464	1.14985546469688	1.23574131727219	1.29214795827866	1.35080494582653	1.41493279933929
25	4	0.15	2	1	1.20799517704248	0.0354993859251691	0.86777985859965	4.68872765962813	0.866244122385979	0.908529925346375	0.947533079981804	0.991837519407272	1.07583639025688	1.18372505903244	1.3130709528923	1.45422346591949	1.55435907840729	1.64061804413795	1.75548114418983
25	4	0.15	3	1	1.41557957014442	0.102338000857183	1.03213152994111	4.64680366101638	0.907826581597328	0.953141067922115	0.999260595440865	1.05632539987564	1.18594950437546	1.36286073923111	1.58922404050827	1.83862107992172	2.01873024702072	2.18451153039932	2.41246324539185
25	4	0.15	5	1	2.09098684347868	0.607500041588919	1.11958878376018	5.28406642973712	0.937634090185165	1.00070649087429	1.07741136550903	1.20715540647507	1.521579682827	1.95973640680313	2.51162761449814	3.13303716182709	3.55160831212997	3.93795038461685	4.42941757678986
25	4	0.15	7.5	1	3.34635874713659	2.76142977275404	1.055227609397	4.86140284996201	0.966435092687607	1.03046044409275	1.14935477375984	1.42703976631165	2.10475474596024	3.07202589511871	4.27801966667175	5.55673136711121	6.40812397003174	7.21463111639023	8.43940950393677
25	4	0.15	10	1	5.01729236972928	8.24449990560833	1.05008212779642	4.69697548140662	0.971890587210655	1.05626692771912	1.21979388594627	1.69076734781265	2.87953770160675	4.54975342750549	6.62494885921478	8.88840837478638	10.3136719226837	11.6553887605667	13.7418280887604
25	4	0.2	0	1	1.03254836864471	0.0124721976073982	0.4199467225009	3.60808858961456	0.797846646308899	0.833301654458046	0.864084687829018	0.898601138591766	0.954956889152527	1.02483296394348	1.10211005806923	1.17740745544434	1.22849059700966	1.27125353813171	1.32383738875389
25	4	0.2	1	1	1.09157716380954	0.0166704632474506	0.531429269873046	3.91958905077872	0.82779713332653	0.866468946635723	0.899663251638413	0.938085281848907	1.00230818986893	1.08092302083969	1.16973122954369	1.25894817113876	1.3150191962719	1.37264109253883	1.44236360311508
25	4	0.2	2	1	1.26437409937978	0.0430922832116174	0.830440461533254	4.31509864212229	0.891021636724472	0.936745870113373	0.975816512107849	1.02444921731949	1.11646065115929	1.23997628688812	1.38516840338707	1.53588131666183	1.64076363444328	1.73758736252785	1.8808273434639
25	4	0.2	3	1	1.54668737744689	0.132434370402347	0.856918367559436	4.05328472715981	0.944127005338669	0.994810870289803	1.04726161360741	1.12052586078644	1.28086331486702	1.49761515855789	1.75661540031433	2.02755942344666	2.2185502409935	2.3978590130806	2.65061038732529
25	4	0.2	5	1	2.42747474181056	0.793310596375373	0.93587017185499	4.41312843728351	0.996424980759621	1.08893434405327	1.20800214409828	1.38836168050766	1.77592492103577	2.30679953098297	2.93406808376312	3.60020098686218	4.05180850028992	4.52659333944321	5.17839088439941
25	4	0.2	7.5	1	4.07753739872575	3.75725577172631	0.915181571719769	4.34271967645449	1.02760061502457	1.15857239961624	1.39056805372238	1.78036370277405	2.64879381656647	3.81842446327209	5.2159206867218	6.58458323478699	7.64450590610504	8.62572011947632	9.88659273147583
25	4	0.2	10	1	6.22439144809246	11.1161204129542	0.931384351479389	4.51526896929115	1.00988183021545	1.15317814052105	1.53657278418541	2.3095627784729	3.82522958517075	5.8060302734375	8.09908485412598	10.6366070747376	12.4006339550018	13.9609772443771	16.1940376281738
25	4	0.25	0	1	1.03366143749952	0.0124532528987008	0.448306459547991	3.80083790011041	0.793344842791557	0.835039725899696	0.865615049004555	0.900679141283035	0.957756444811821	1.02632868289948	1.10117864608765	1.17729221582413	1.22973743677139	1.27546964287758	1.33537528991699
25	4	0.25	1	1	1.10543231365681	0.0179286537726128	0.526483498736221	3.67713995592731	0.836088054180145	0.872915796935558	0.905813902616501	0.945064407587051	1.01424580812454	1.0921738743782	1.18533232808113	1.28094363212585	1.3434917807579	1.40053820014	1.46579507470131
25	4	0.25	2	1	1.32158337857127	0.0506417639730774	0.816308404308822	4.25206527654442	0.924780318140984	0.964546816051006	1.00573144555092	1.0594486951828	1.16084069013596	1.29288375377655	1.44977337121964	1.62194501161575	1.73878171443939	1.8365057438612	1.97467452526093
25	4	0.25	3	1	1.67632438111305	0.163545668986899	0.831420789672159	4.16985270719749	0.974652186632156	1.04451202452183	1.11975077390671	1.20343769788742	1.38485205173492	1.62135773897171	1.91052633523941	2.214786028862	2.4165434718132	2.6170546233654	2.86949551105499
25	4	0.25	5	1	2.7649228245914	1.02767936672257	0.798209248973958	4.02761486252518	1.00830805063248	1.12348978817463	1.31232998371124	1.56176515817642	2.04952418804169	2.63942193984985	3.34180563688278	4.10071678161621	4.61807084083557	5.12224533557892	5.72838697910309
25	4	0.25	7.5	1	4.82390658260584	4.85745672235572	0.828102057158128	4.34926626597355	1.04428888559341	1.20595763623714	1.61538652777672	2.2040078163147	3.2876535654068	4.57117509841919	6.09012603759766	7.72985444068909	8.80208568572998	9.86907651424408	11.3957431983948
25	4	0.25	10	1	7.5932083553493	15.280582989031	0.818582455290798	4.2226210588125	1.05632597923279	1.26767853200436	1.85605356097221	2.90479412078857	4.85040462017059	7.10851001739502	9.86103010177612	12.7580661773682	14.6900305271149	16.5975202083588	19.0123558235169
25	4	0.3	0	1	1.03165512749553	0.0124621256774268	0.461039641988928	3.80994596964624	0.796036171913147	0.832351383566856	0.860759273171425	0.89604309797287	0.957161039113998	1.02388870716095	1.09893792867661	1.1758092045784	1.2275609433651	1.27592892050743	1.33626766204834
25	4	0.3	1	1	1.11955109410882	0.018926338807869	0.568224698553902	3.74620036884066	0.844576634764671	0.885356962680817	0.918296024203301	0.957299298048019	1.0238578915596	1.10647106170654	1.20079916715622	1.30003784894943	1.36230608224869	1.42354626953602	1.50796294331551
25	4	0.3	2	1	1.37572508688569	0.0592063407759284	0.832380075520571	4.45555226139365	0.938291437625885	0.986429777741432	1.03394840955734	1.0932844877243	1.20253604650497	1.34712159633636	1.51783204078674	1.69227788448334	1.80970339179039	1.93106943964958	2.07620101451874
25	4	0.3	3	1	1.79999874535203	0.19445049914826	0.759752098400202	3.94856525399897	1.00356492519379	1.08899313509464	1.17688572406769	1.27655477523804	1.48895961046219	1.7459454536438	2.0573166012764	2.38484513759613	2.59418493509293	2.80989075303078	3.07795910596848
25	4	0.3	5	1	3.11351998347044	1.2453385031748	0.728464720929632	4.07990223675994	1.05031125187874	1.21993250250816	1.48645925521851	1.79685131311417	2.32451522350311	2.98251104354858	3.78063404560089	4.58683981895447	5.12080976963043	5.59523411989212	6.18639962673188
25	4	0.3	7.5	1	5.52786033609509	6.00911120684383	0.780042491473471	4.60177706601506	1.03743340849876	1.26971501410007	1.85119421482086	2.61991393566132	3.85441392660141	5.27643442153931	6.96796548366547	8.62449350357056	9.85011014938354	11.0323568344116	12.4350474739075
25	4	0.3	10	1	8.7131511721611	19.3149250909215	0.760638927124022	4.33209235887131	1.04269299507141	1.23340102136135	2.00730518102646	3.41651022434235	5.65702867507935	8.30334138870239	11.2707698345184	14.2825045585632	16.5322939872742	18.6111957073212	21.3986717605591
30	2	0.05	0	1	1.06479904630184	0.0406468159715735	0.794626284031066	4.09686788468612	0.69827332675457	0.743327210843563	0.782184508442879	0.832161104679108	0.922488823533058	1.03876197338104	1.17876908183098	1.32789671421051	1.43674628734589	1.54044456779957	1.65621469497681
30	2	0.05	1	1	1.07735776740909	0.0430038590782802	0.81787246237888	4.22384669501971	0.705371379852295	0.749528501927853	0.789408832788467	0.838976019620895	0.928505152463913	1.05080085992813	1.19721603393555	1.34786190986633	1.45886053442955	1.55501510798931	1.68155703186989
30	2	0.05	2	1	1.12877883992195	0.0538637019867274	1.02026849084228	5.14038029768595	0.72469413459301	0.776171372830868	0.81763901412487	0.868461906909943	0.962827876210213	1.09807974100113	1.25489228963852	1.43292899131775	1.5503848195076	1.67304078042507	1.83423349499703
30	2	0.05	3	1	1.20496046977639	0.0812662156205323	1.123048076266	5.37947443993609	0.732589650154114	0.783007554709911	0.836922836303711	0.893597120046616	1.00328263640404	1.15607482194901	1.35503333806992	1.58154612779617	1.73640994429588	1.87996546626091	2.0991978263855
30	2	0.05	5	1	1.44240778525472	0.256123612681295	1.42994476814944	5.93540972282624	0.746585022807121	0.807047662138939	0.8607387393713	0.929575771093369	1.07671701908112	1.32810860872269	1.683937728405	2.1162565946579	2.42919563055038	2.72281473278999	3.17233612775803
30	2	0.05	7.5	1	1.9129738019824	1.01755000610278	1.66864384238346	7.23874608126087	0.757862117290497	0.811703814566135	0.87144313454628	0.958579343557358	1.16062343120575	1.6272132396698	2.38674974441528	3.25125975608826	3.85099923610687	4.46141880750656	5.40454452037811
30	2	0.05	10	1	2.53310238204598	2.89663896823977	1.80614393378385	8.45288608815427	0.764824389815331	0.822715243697166	0.874930068850517	0.97361387014389	1.22555607557297	2.04464340209961	3.30769085884094	4.80188875198364	5.8374397277832	6.79291063547134	8.32212139129639
30	2	0.1	0	1	1.06444136168361	0.0414879742163739	0.866472392701772	4.52624338445304	0.704262334704399	0.745185202360153	0.781437367200851	0.83122838139534	0.920507371425629	1.03898513317108	1.18071082234383	1.33170229196548	1.43626629710197	1.53735963404179	1.65447071909904
30	2	0.1	1	1	1.09649106722474	0.0455477542552444	0.875820397595617	4.4820556213834	0.70763907790184	0.758709742128849	0.798902547359467	0.853646093606949	0.947316765785217	1.07132267951965	1.21494886279106	1.37038494348526	1.48643372058868	1.60783435106277	1.73612287044525
30	2	0.1	2	1	1.1876617590189	0.0671436446499096	1.01283844294514	5.1270946788691	0.742601565718651	0.793224473297596	0.83518437743187	0.893445634841919	1.00541254878044	1.15261244773865	1.3279242515564	1.52237615585327	1.66114425063133	1.80010962486267	1.96742114305496
30	2	0.1	3	1	1.34283798625469	0.125982358855768	1.18489871728706	5.79594699798389	0.773332688212395	0.829426965117455	0.881583404541016	0.952602243423462	1.09013468027115	1.28289973735809	1.53379675745964	1.80696669816971	2.01520948410034	2.19388529062271	2.4390367603302
30	2	0.1	5	1	1.82451346741915	0.512757736037567	1.35881381587829	5.92193062144048	0.825743447542191	0.890439246594906	0.966152632236481	1.06511217355728	1.30372509360313	1.68430918455124	2.18760788440704	2.75688710212708	3.19914534091949	3.59605709910393	4.18647870063782
30	2	0.1	7.5	1	2.70645786287189	2.02441304113403	1.35492774456112	5.93117377679521	0.847763271331787	0.929548542201519	1.01655339598656	1.17571015357971	1.63646638393402	2.43312418460846	3.42508912086487	4.56337556838989	5.42212581634522	6.21138670444489	7.35685810565949
30	2	0.1	10	1	3.95295762422681	6.07972186281048	1.45900154741733	6.44417701048483	0.855830066800118	0.950197944045067	1.07413268089294	1.30358834266663	2.13272333145142	3.44729220867157	5.16287875175476	7.13791069984436	8.63339972496033	10.104026722908	11.9844003677368
30	2	0.15	0	1	1.0659200055629	0.041183817284909	0.875465514050634	5.00448664565586	0.700610555410385	0.740532633662224	0.781433174014092	0.832364255189896	0.923622310161591	1.04085868597031	1.18172886967659	1.33235434293747	1.43239308595657	1.53396977782249	1.6490299975872
30	2	0.15	1	1	1.10970790790916	0.0483103580531809	0.829809474250876	4.16147478626711	0.711020555496216	0.764787152409554	0.804891738295555	0.858003085851669	0.952780053019524	1.08248782157898	1.23574215173721	1.3964390039444	1.51130483150482	1.6258139282465	1.77293266773224
30	2	0.15	2	1	1.24931370443106	0.0810612577187859	1.01809490253676	5.129965448347	0.7601141756773	0.810950800776482	0.860838088393211	0.927874308824539	1.05060252547264	1.21040225028992	1.40243443846703	1.61994222402573	1.77223048210144	1.91880865693092	2.09047019720078
30	2	0.15	3	1	1.47065370942354	0.1653943245622	1.09652447868111	5.14460662719153	0.803911091685295	0.876251724362373	0.940432494878769	1.0193596124649	1.17997616529465	1.40645080804825	1.68602588772774	2.00594167709351	2.23160361051559	2.45604168176651	2.73192344427109
30	2	0.15	5	1	2.19728971377015	0.748610540174699	1.25535682077696	5.77990783457118	0.910902150273323	0.99876511245966	1.09555711746216	1.25149980783463	1.5722983777523	2.04449999332428	2.65163683891296	3.32865540981293	3.81188385486603	4.27502439022064	4.92241117954254
30	2	0.15	7.5	1	3.52567153859139	3.23825339597465	1.23187891834732	5.69066038701902	0.917305594086647	1.02664112448692	1.20890312790871	1.53080024719238	2.23111689090729	3.21450960636139	4.45227885246277	5.89631967544556	6.87499237060547	7.88343315124511	9.08964213371278
30	2	0.15	10	1	5.35626436727047	9.48429129169135	1.18317333480968	5.14717084168754	0.953616982102394	1.10555938482285	1.36533780694008	1.89467524290085	3.13425779342651	4.81371688842773	6.94874322414398	9.43557271957398	11.1490026950836	12.9458963871002	15.219190196991
30	2	0.2	0	1	1.0670613293618	0.0423998119497432	0.845293170341746	4.48311423093042	0.694062677025795	0.736719676852226	0.778425300121307	0.832300817966461	0.922423705458641	1.04178333282471	1.18394103646278	1.33442054986954	1.44146112799644	1.53688018918037	1.67172415971756
30	2	0.2	1	1	1.12815771485567	0.0519061145351806	0.878925165584287	4.48867330429934	0.722864921689034	0.76721432954073	0.812554451823235	0.866336166858673	0.967050969600677	1.09931612014771	1.25472831726074	1.42662303447723	1.54473630189896	1.65272767543793	1.81125947833061
30	2	0.2	2	1	1.31084553488493	0.0946541529527029	1.0051200596172	4.9639467355585	0.787254575490952	0.846128787100315	0.899601769447327	0.965223503112793	1.09319224953651	1.2639953494072	1.48075848817825	1.71718530654907	1.88045195937157	2.03819200396538	2.24340059280396
30	2	0.2	3	1	1.61777063667774	0.218326291631172	1.10799122242343	5.17382023858954	0.849605553746223	0.928315629065037	1.00169161558151	1.09818412065506	1.28236743807793	1.54699391126633	1.86417269706726	2.21797556877136	2.4746719121933	2.74475546479225	3.09274359226227
30	2	0.2	5	1	2.55594963797927	1.00758509271328	1.08548577350151	5.14018805165802	0.94421489417553	1.07121149301529	1.21827957034111	1.42733657360077	1.83993166685104	2.39145243167877	3.10790580511093	3.88601536750793	4.38132817745209	4.93534632921219	5.65434761524201
30	2	0.2	7.5	1	4.35820057438612	4.41804921428612	1.10461036602849	5.4136222839777	0.98089842915535	1.19933368563652	1.51930378675461	1.97718192338943	2.86584937572479	4.04475450515747	5.49221754074097	7.06346411705017	8.25399537086486	9.342489528656	10.8965074253082
30	2	0.2	10	1	6.73986108615398	13.5183353193561	1.08581488619563	5.09498155258078	1.02021471142769	1.28730066716671	1.74238504171371	2.52771229743958	4.11655282974243	6.19502282142639	8.65952014923096	11.6439888954163	13.5682951450348	15.436236166954	18.2583568191528
30	2	0.25	0	1	1.06586219342351	0.0408505405048929	0.81686874408002	4.43151132712855	0.694998677968979	0.741956709325314	0.7847247838974	0.831735736131668	0.922443032264709	1.04175835847855	1.18198734521866	1.32924968004227	1.44091673493385	1.5216194152832	1.65198418617249
30	2	0.25	1	1	1.14173249955773	0.0522055449155839	0.898790372960701	4.73416603229354	0.727463748455048	0.777944584190846	0.827995076775551	0.880422079563141	0.979750975966454	1.11155623197556	1.27061277627945	1.44161089658737	1.55555453896523	1.67130708396435	1.81679055452347
30	2	0.25	2	1	1.37685179803371	0.112791418100126	1.06258272759349	5.3311845909691	0.811181166768074	0.871290394663811	0.924163460731506	0.999121952056885	1.13838139176369	1.32882481813431	1.55681791901588	1.8173664689064	2.00003452301025	2.18054522275925	2.36597330093384
30	2	0.25	3	1	1.75270002179742	0.277290394096782	1.12518533569359	5.41499608129957	0.897836022377014	0.978067745268345	1.05934199690819	1.16650032997131	1.3797170817852	1.67592406272888	2.0300355553627	2.43546159267426	2.73278478384018	3.0239599943161	3.4028420829773
30	2	0.25	5	1	2.91965907334685	1.32014322100671	1.09784190640957	5.31294274516498	1.01986006975174	1.17791641950607	1.36611569523811	1.63123304843903	2.11846649646759	2.74690496921539	3.5298245549202	4.41153879165649	5.04306526184082	5.64890159368515	6.52941134929657
30	2	0.25	7.5	1	5.13267234309316	5.77023332595719	0.972167088605254	4.97014106785437	1.03356968283653	1.29240740835667	1.76513256430626	2.40475354194641	3.46943765878677	4.77954244613648	6.45401704311371	8.3119294166565	9.5270149230957	10.6460445165634	12.2745522403717
30	2	0.25	10	1	8.00424217122793	17.6506366446851	0.972741407896183	4.89672021748851	1.04374921560287	1.3382878869772	2.03211588859558	3.13712196350098	5.09523570537567	7.46352219581604	10.3107485771179	13.4094701766968	15.6923874855041	17.7616261482239	20.7119617462158
30	2	0.3	0	1	1.06297769589424	0.0422291232051136	0.848196658422753	4.40629519930502	0.689546421170235	0.736545626819134	0.778370794653893	0.827487689256668	0.919746488332748	1.03616279363632	1.18099820613861	1.32943668365479	1.44214662909508	1.53645525872707	1.67074568033218
30	2	0.3	1	1	1.16310934658051	0.0565674384676236	0.966626824521167	5.2514845137698	0.741117656230927	0.797137421369553	0.835046049952507	0.891788446903229	0.995176523923874	1.13159817457199	1.29645413160324	1.47218009233475	1.58976148962975	1.69707377552986	1.87213423371315
30	2	0.3	2	1	1.43341512240767	0.125287793585336	1.04923163093922	5.18337690545686	0.838508172035217	0.898381617665291	0.959199726581573	1.03640583753586	1.1800337433815	1.38381761312485	1.62482371926308	1.89174644947052	2.0881765961647	2.27390565872192	2.50069175243378
30	2	0.3	3	1	1.89271695202589	0.315587136201244	1.01783210707667	4.85241438431234	0.950351571440697	1.05352478027344	1.13673134446144	1.2611590385437	1.48723381757736	1.81260025501251	2.19798111915588	2.62511532306671	2.93909143209457	3.22316061258316	3.60948040246964
30	2	0.3	5	1	3.30685983179212	1.65409406274503	0.989461583035204	5.21899512848307	1.01350308537483	1.24896399080753	1.51186961531639	1.85568262338638	2.41535180807114	3.12792122364044	4.00875210762024	4.9820155620575	5.67940695285797	6.27645870447159	7.17947535037994
30	2	0.3	7.5	1	5.95800014016628	7.66774607109916	0.995748426966803	5.17783263149699	1.06342463254929	1.4244543492794	2.05846272706985	2.83530344963074	4.06786215305328	5.57384872436523	7.47391211986542	9.52811794281006	11.0085311412811	12.2805050134659	14.4521263217926
30	2	0.3	10	1	9.29230460144281	22.0229799876033	0.886293349962944	5.0084637062127	1.03798770308495	1.38257676959038	2.2370108127594	3.83151183128357	6.09118950366974	8.73344230651856	11.9419255256653	15.3444574356079	17.6249366760254	20.027965927124	23.2327157592774
30	3	0.05	0	1	1.04002072400451	0.0166239812315702	0.500883813614479	3.53778661835888	0.775994171500206	0.819393247365952	0.850744420289993	0.885896080732346	0.949930027127266	1.02851969003677	1.11872845888138	1.20989274978638	1.26930721402168	1.32014591395855	1.39206006288528
30	3	0.05	1	1	1.05352468823195	0.0180490353777805	0.478014668572419	3.47356272098652	0.780983921289444	0.821228559315205	0.853918021917343	0.892070704698563	0.958924815058708	1.04207754135132	1.13637819886208	1.23091201782227	1.28997312188149	1.34434098601341	1.41632787942886
30	3	0.05	2	1	1.09703350120783	0.0243394603746099	0.658270493849379	3.85511065583848	0.791535750031471	0.835141333937645	0.871841153502464	0.914953655004501	0.988062247633934	1.07962536811829	1.19065794348717	1.30246515274048	1.37533211708069	1.44623230397701	1.54822476029396
30	3	0.05	3	1	1.16715936583281	0.0451507848719723	1.15553590757824	5.6069794195413	0.81433045566082	0.855874948203564	0.892455074191093	0.93527290225029	1.01861655712128	1.13111847639084	1.27528718113899	1.44778008460999	1.56541036963463	1.68025826513767	1.82359319448471
30	3	0.05	5	1	1.39734954789877	0.19165247544709	1.5649927949951	6.82545472213636	0.825514302253723	0.871467183530331	0.914577636122704	0.969480472803116	1.07921528816223	1.28904265165329	1.60793226957321	1.97361311912537	2.23985570669174	2.5236163020134	2.83631320714951
30	3	0.05	7.5	1	1.85048154199719	0.813911678715575	1.53417226977741	6.49865571618143	0.837929086089134	0.881796257197857	0.92540630698204	0.985691171884537	1.14278870820999	1.60485547780991	2.29457139968872	3.07534184455872	3.62916158437729	4.10144242048264	4.79070507049561
30	3	0.05	10	1	2.45033618317843	2.47109330438307	1.5262423615762	6.20640725384424	0.834823436141014	0.887875756621361	0.927025559544563	0.990661454200745	1.17568975687027	1.99594926834106	3.23432171344757	4.63099837303162	5.5519376516342	6.49181762933731	7.66068749904633
30	3	0.1	0	1	1.03658432127833	0.0170947979809657	0.50147488204957	3.74095314240226	0.766158781051636	0.808189044892788	0.842945748567581	0.880352139472961	0.946984827518463	1.02504587173462	1.1166718006134	1.20620303153992	1.26299595832825	1.32409284412861	1.38560094594955
30	3	0.1	1	1	1.06861263775826	0.019449074056133	0.536101258428694	3.65956056061665	0.789156112670898	0.830387699604034	0.86226409971714	0.90349680185318	0.971215963363647	1.0583587884903	1.15241667628288	1.25086829662323	1.31236592531204	1.37287843227386	1.45766008019447
30	3	0.1	2	1	1.15667187559009	0.0322020071065153	0.721833813100956	4.03749252074307	0.82243279337883	0.86502940505743	0.900883737206459	0.943564671278	1.03101882338524	1.13686639070511	1.26265317201614	1.38819155693054	1.47840858697891	1.5653472840786	1.6857359290123
30	3	0.1	3	1	1.3039695182085	0.0769839598918228	1.06945723583005	5.01536319405161	0.859855687022209	0.900935053825378	0.9422019302845	0.997844767570496	1.1009022295475	1.25636690855026	1.45451009273529	1.67321013212204	1.8237155854702	1.95813935995102	2.11738017082214
30	3	0.1	5	1	1.76235482387543	0.372138608018378	1.1690062328797	5.07965023242552	0.891881285905838	0.947885149717331	1.00738027095795	1.09217841625214	1.30054801702499	1.64813673496246	2.08563429117203	2.58746781349182	2.91628266572952	3.21141673922539	3.59319365978241
30	3	0.1	7.5	1	2.62249425747395	1.62330765647817	1.1647915966378	5.08320861491071	0.89615631878376	0.963732118904591	1.04150733947754	1.18871519565582	1.66134142875671	2.39258277416229	3.31002181768417	4.32605295181275	5.01851360797882	5.63722244501114	6.60466106891633
30	3	0.1	10	1	3.81564334062934	5.00990859339187	1.19538568004047	5.10759384296902	0.909838346838951	0.990822632610798	1.08016491532326	1.29105812311172	2.12275946140289	3.3860582113266	5.00666010379791	6.81864609718323	8.05609240531921	9.20762002468109	10.8814538955689
30	3	0.15	0	1	1.03787291843295	0.0168931758580974	0.564649339356083	3.90386405391231	0.772187582850456	0.81134091168642	0.846055319905281	0.884639090299606	0.949761807918549	1.0256250500679	1.11379387974739	1.20719391107559	1.26776955127716	1.32714762687683	1.40241658329964
30	3	0.15	1	1	1.08004839895964	0.0206411285768979	0.574908781763081	3.69275199906157	0.799210221171379	0.833537431061268	0.870140320062637	0.909484750032425	0.980325430631638	1.06804102659225	1.16398066282272	1.27077666521072	1.33937868475914	1.4004542440176	1.48026258587837
30	3	0.15	2	1	1.21537235119939	0.0423044063964155	0.890794257600133	4.54467178544564	0.840486273169518	0.890257148444653	0.933407872915268	0.983473575115204	1.0714570581913	1.1867373585701	1.33039751648903	1.48877767324448	1.59173704981804	1.70179477632046	1.81543318152428
30	3	0.15	3	1	1.43670518544912	0.105214035608275	1.01687824619513	4.85584484562802	0.905833550691605	0.95608646273613	1.00138351917267	1.06612807512283	1.20722070336342	1.387819647789	1.61504665017128	1.87031675577164	2.03468526601791	2.19106068015099	2.41702517986298
30	3	0.15	5	1	2.13036452612877	0.561965728932909	0.944162763557301	4.37782473490939	0.949133622050285	1.02326928675175	1.10941518545151	1.26238725185394	1.57101231813431	2.02389025688171	2.55229127407074	3.12737028598785	3.52401008605957	3.87834848165512	4.38462076663971
30	3	0.15	7.5	1	3.39947948852181	2.51305969569393	1.05686214947705	5.10374793187898	0.986226937174797	1.09272924363613	1.26788727641106	1.55800106525421	2.24752706289291	3.16427993774414	4.27160179615021	5.47762694358826	6.32481195926666	7.13143656253815	8.13730659484863
30	3	0.15	10	1	5.16964907518625	7.58212975708399	0.974354411312328	4.76570930764389	0.992196698188782	1.12861006259918	1.39638915657997	1.91932435035706	3.14240294694901	4.7644853591919	6.72775614261627	8.81894369125366	10.2854555130005	11.5346776008606	13.1411361503601
30	3	0.2	0	1	1.03976873283386	0.0166441003684749	0.539916039627587	3.82272281412039	0.781246633529663	0.816353979706764	0.849888062477112	0.885225069522858	0.949396401643753	1.0307589173317	1.11851274967194	1.20573394298553	1.2657533288002	1.32470979690552	1.38473490834236
30	3	0.2	1	1	1.09531671644449	0.0220505686730075	0.661308501063763	4.05274637176754	0.800917364358902	0.843408577144146	0.878825694322586	0.920756483078003	0.993525117635727	1.08058047294617	1.18113997578621	1.28600529432297	1.3588526725769	1.43190674781799	1.52218642234802
30	3	0.2	2	1	1.27462818123698	0.0488147914134106	0.813762800891566	4.28110188923117	0.877099545001984	0.922198793292046	0.967893341183662	1.0212082862854	1.11590552330017	1.24864774942398	1.4022681415081	1.56391798257828	1.67697178125381	1.77681598067284	1.91158222556114
30	3	0.2	3	1	1.56168155044317	0.134274926085099	0.939357409960641	4.82558331945027	0.940908047556877	0.995044745504856	1.05829570889473	1.13778384923935	1.29711303114891	1.51243609189987	1.76943069696426	2.04748742580414	2.24045141935348	2.42611536383629	2.63651550769806
30	3	0.2	5	1	2.47066560818553	0.747873639064959	0.863120592424169	4.33986357099362	0.996314769387245	1.11235949993134	1.26003454327583	1.45462648868561	1.84470984339714	2.36674952507019	2.96246165037155	3.60734791755676	4.03595767021179	4.45912020206451	5.05079500675202
30	3	0.2	7.5	1	4.17635698084235	3.4875733658509	0.934264655118687	4.55987420383544	1.03790551900864	1.22370031476021	1.57077586054802	2.00925951004028	2.84885364770889	3.9384822845459	5.20305120944977	6.65413842201233	7.60934891700745	8.51876857280731	9.79509425163269
30	3	0.2	10	1	6.42308182036877	10.2288623159151	0.741253419351365	3.75235314201124	1.02833085298538	1.24213789403439	1.74963963031769	2.55394434928894	4.11634862422943	6.0476381778717	8.30230498313904	10.6283338546753	12.2868310451507	13.7150963068008	15.7255660533905
30	3	0.25	0	1	1.0409039545536	0.0172207712331368	0.535699058057199	3.80212126114098	0.771890938282013	0.810983845591545	0.845976036787033	0.884918737411499	0.9516631513834	1.02942419052124	1.11920085549355	1.21116693019867	1.27125295996666	1.32988907396793	1.41126711845398
30	3	0.25	1	1	1.11388572211266	0.0233585967959606	0.657367311382821	3.91435063169509	0.819533638358116	0.86008093059063	0.892522749304771	0.931772130727768	1.00820070505142	1.09915262460709	1.20460194349289	1.310218334198	1.38225015997887	1.45508680939674	1.55597687482834
30	3	0.25	2	1	1.33044404928088	0.0579658959618445	0.797784051028303	4.2550168281615	0.896497082710266	0.941947181522846	0.990629306435585	1.05022650957108	1.15802207589149	1.30087107419968	1.47114080190659	1.64890694618225	1.76529653072357	1.88155310750008	2.00940099000931
30	3	0.25	3	1	1.69749303669333	0.169106346502608	0.867617818195514	4.55744264742799	0.971077260375023	1.04621792733669	1.11814522147179	1.22385951280594	1.40363970398903	1.64485365152359	1.92829900979996	2.23996517658234	2.44290300607681	2.63844904303551	2.90897469043732
30	3	0.25	5	1	2.81835074163675	0.950861712833174	0.739897281297521	3.96553554827458	1.0128992497921	1.18637283444405	1.41868396401405	1.68351866006851	2.12349897623062	2.71086728572845	3.38834780454636	4.10785717964172	4.58933906555176	5.0353774189949	5.57522448062897
30	3	0.25	7.5	1	4.88164179044366	4.50557794555451	0.768445704522863	4.2474559299417	1.04751278996468	1.25420347452164	1.73190144896507	2.38334605693817	3.40374797582626	4.66173577308655	6.08366572856903	7.66341586112976	8.69329562187195	9.76430425643921	11.0027439689636
30	3	0.25	10	1	7.78054827461839	14.2533743445812	0.79080251920735	4.31743411732717	1.05448747634888	1.3339954584837	2.14758303165436	3.38203630447388	5.16842937469482	7.37150287628174	9.89911842346191	12.6358127593994	14.5860286235809	16.3550906181335	18.8901236534119
30	3	0.3	0	1	1.03817232006192	0.0168836626972414	0.588493322655937	3.84909155791851	0.778751072883606	0.816454757750034	0.84913774728775	0.882839089632034	0.948069348931313	1.02802914381027	1.11589840054512	1.20607849359512	1.27017301917076	1.32899343967438	1.40713226675987
30	3	0.3	1	1	1.12445275290608	0.0238006875763363	0.637664145910697	3.86066654814292	0.821543894410133	0.865093673765659	0.90098851621151	0.943079215288162	1.01685574650764	1.10955160856247	1.21444761753082	1.32937678098679	1.40137837529182	1.46751914024353	1.56489172458649
30	3	0.3	2	1	1.39208273712993	0.0665663144740912	0.81770954511341	4.42983923818499	0.926776789426804	0.979140503704548	1.03104727864265	1.09336808919907	1.20746314525604	1.36152744293213	1.53940677642822	1.72564657926559	1.87011829614639	1.99060088396072	2.13424074411392
30	3	0.3	3	1	1.83629704799652	0.207547150887694	0.860938929441291	4.49349781415501	1.01257441878319	1.10311785638332	1.19764578938484	1.3111692070961	1.5186160504818	1.78197532892227	2.0967989563942	2.4258688211441	2.65272866487503	2.88328301906586	3.19440224885941
30	3	0.3	5	1	3.17145859204531	1.23519201752811	0.739355105973055	4.38249251049297	1.03883462548256	1.21966121196747	1.52014912366867	1.86650340557098	2.40875393152237	3.06190931797028	3.80970257520676	4.60511960983276	5.1484269618988	5.6360945224762	6.42632646083832
30	3	0.3	7.5	1	5.6609985034287	5.77020240700602	0.710264200532333	4.21574753878813	1.07060246944428	1.36084313392639	2.03214812278748	2.84922852516174	4.0426150560379	5.42120575904846	7.03486919403076	8.7547607421875	10.0097789287567	11.1687044382095	12.4606084251404
30	3	0.3	10	1	8.90635327041149	17.6361956592554	0.693412724397384	4.3271893545112	1.04921689987183	1.28331377506256	2.35986882448196	3.88253524303436	6.12192761898041	8.51092433929443	11.3120539188385	14.3380816459656	16.3961408615112	18.0773980140686	20.6157914543152
30	4	0.05	0	1	1.02835462774038	0.010180334520245	0.414036568764962	3.80553872986864	0.812405255436897	0.846403895318508	0.874466368556023	0.906200033426285	0.961054801940918	1.02227210998535	1.09038627147675	1.15727503299713	1.20337714552879	1.2436493486166	1.2973541367054
30	4	0.05	1	1	1.04285753023624	0.0111594199790812	0.424372622221103	3.60681660472411	0.821753831505775	0.857534767687321	0.883271911740303	0.91491779088974	0.969623789191246	1.03614741563797	1.10852313041687	1.17704217433929	1.22549167275429	1.27091439068317	1.32950630187988
30	4	0.05	2	1	1.0857408945322	0.0162662781684329	0.7115393388393	4.44811315428654	0.83635971724987	0.87220521569252	0.904102465510368	0.936912387609482	0.997347548604012	1.07242250442505	1.16080757975578	1.25141494274139	1.31099260449409	1.36960656344891	1.44838703632355
30	4	0.05	3	1	1.1589276763916	0.0349363750931766	1.10542729483089	5.09540422950823	0.849891432523728	0.884935466945171	0.918391653895378	0.957253211736679	1.02779397368431	1.12646436691284	1.25614610314369	1.40710308551788	1.50936951041222	1.60898826420307	1.7361315202713
30	4	0.05	5	1	1.37981936044693	0.164695636951314	1.45690693582629	5.98418035996755	0.862257081866264	0.901300896704197	0.938361236453056	0.982588517665863	1.07813400030136	1.2729400396347	1.5817497074604	1.92595304250717	2.17152725458145	2.41961961984634	2.70212908506394
30	4	0.05	7.5	1	1.8336389085412	0.769981305005553	1.38637438649358	5.31666941016676	0.865965284109116	0.909607397019863	0.94241301715374	0.9894402384758	1.12118142843246	1.59050720930099	2.30088776350021	3.04230172634125	3.57291052341461	4.05605545043945	4.63912917137146
30	4	0.05	10	1	2.38570722884536	2.23220537741065	1.5455365264301	6.3470663453434	0.863678755164146	0.906076140701771	0.949613887071609	1.00052288770676	1.14938512444496	1.97116881608963	3.1402360200882	4.39687824249268	5.27398273944855	6.15807019472122	7.28289097309113
30	4	0.1	0	1	1.02722737151384	0.0103327673320489	0.459515683508471	3.63004056110958	0.817379044294357	0.845722079277039	0.87356068789959	0.90542426109314	0.958181083202362	1.02004092931747	1.0888377726078	1.15872037410736	1.20512534379959	1.250454428792	1.30455354809761
30	4	0.1	1	1	1.05687303926349	0.0118281644680996	0.475481065871462	3.61573829568898	0.83168759226799	0.862208725512028	0.893374934792519	0.927161067724228	0.981839269399643	1.04887056350708	1.12291145324707	1.19785182476044	1.24788478016853	1.2973603695631	1.34947463274002
30	4	0.1	2	1	1.14825055597425	0.0229030396017606	0.716347368641804	4.12211459210539	0.863475147485733	0.900536404550076	0.932065451145172	0.975566720962524	1.04002195596695	1.13146328926086	1.23713052272797	1.34690716266632	1.42271842360497	1.4903054445982	1.56905491828919
30	4	0.1	3	1	1.28757258996367	0.0596839252667675	1.02218110549939	4.60917611742397	0.890871921777725	0.933007276058197	0.968200826644897	1.01490927934647	1.11186641454697	1.24547076225281	1.41939401626587	1.61714208126068	1.7414935529232	1.86421573460102	2.03979094028473
30	4	0.1	5	1	1.74218052481413	0.337064413674139	1.13560882005156	4.95012540455909	0.920189035534859	0.969338162243366	1.01943834424019	1.09412750005722	1.30455023050308	1.63961112499237	2.06267577409744	2.51356930732727	2.82260411977768	3.13973997831345	3.52780754327774
30	4	0.1	7.5	1	2.61818514682055	1.55238027507373	1.10979615489145	4.89343429327213	0.926781707406044	0.983124290406704	1.0497861802578	1.18633427619934	1.66597771644592	2.40403735637665	3.3117795586586	4.2831494808197	4.93611505031586	5.62843208312988	6.45785104751587
30	4	0.1	10	1	3.75042791045904	4.43992016274609	1.18527484644016	6.42982571070868	0.931829276680946	0.988819897174835	1.07221423983574	1.30646250247955	2.14650440216064	3.40340340137482	4.9251492023468	6.57443776130676	7.74286451339722	8.75644409656524	10.054389333725
30	4	0.15	0	1	1.02891391167641	0.0103755214763794	0.42047355281052	3.67672103850108	0.812193619012833	0.846115306019783	0.873157820105553	0.907353061437607	0.960835739970207	1.02228319644928	1.0904386639595	1.16085704565048	1.20759368538857	1.24499405920506	1.30360993504524
30	4	0.15	1	1	1.07232815868855	0.0128398113554155	0.539724977654594	3.91057535270641	0.84181182384491	0.875118558108807	0.904258862137794	0.937097907066345	0.993541553616524	1.06359249353409	1.14164292812347	1.21822241544724	1.27030463814735	1.31902466416359	1.38836835622787
30	4	0.15	2	1	1.20324759423137	0.0289152825124963	0.795200299166358	4.46547619004335	0.891166180968285	0.928618720173836	0.962699493765831	1.00733799934387	1.08367428183556	1.18411445617676	1.30162951350212	1.42334190607071	1.50464798212051	1.5949133515358	1.69704967975616
30	4	0.15	3	1	1.41855276142955	0.0833120554891615	0.912211000368521	4.44051087121996	0.937849027514458	0.978486309945583	1.02494263648987	1.08621978759766	1.20865824818611	1.37762272357941	1.5835072696209	1.80021114349365	1.95387281775475	2.09617097973823	2.27201159715653
30	4	0.15	5	1	2.08230550256968	0.492926843765646	0.930503793234516	4.4083145456543	0.972786514759064	1.04353509545326	1.12342602014542	1.26712000370026	1.56715214252472	1.9829506278038	2.48456799983978	3.02480010986328	3.36905970573425	3.69372814297676	4.10409346103668
30	4	0.15	7.5	1	3.3436511920929	2.2840367089091	0.944873274951098	4.82658901243165	0.98964334666729	1.0771013379097	1.24375081062317	1.56030601263046	2.21763932704926	3.15169048309326	4.22028970718384	5.36312937736511	6.074085688591	6.78059056997299	7.82482189655304
30	4	0.15	10	1	5.02412696843147	7.14514011693381	0.948364682739083	4.33839363891252	0.999715058803558	1.10936057269573	1.32861195802689	1.90225937366486	3.04616630077362	4.61849641799927	6.51589179039002	8.60112419128418	10.0479881286621	11.3133075237274	12.9078600597382
30	4	0.2	0	1	1.0300973254323	0.0105555114290512	0.413263337148239	3.61567520304386	0.814639735817909	0.846116159856319	0.871715378761292	0.905189788341522	0.96120211482048	1.02350360155106	1.09236827492714	1.16102701425552	1.20889942646027	1.25804986059666	1.30552000522614
30	4	0.2	1	1	1.08875121341348	0.0143067259083666	0.50673817511859	3.69406826850584	0.844677575826645	0.880860805511475	0.909496223926544	0.946491831541061	1.00573760271072	1.07840263843536	1.16113650798798	1.24385155439377	1.2994314789772	1.34850461781025	1.41283072829247
30	4	0.2	2	1	1.25915925438404	0.0358981565314984	0.761861530425432	4.17949264944881	0.91623011469841	0.953198170661926	0.990126299858093	1.03632900714874	1.12350991368294	1.23858880996704	1.36922320723534	1.5052805185318	1.60171171426773	1.6883293390274	1.79019962787628
30	4	0.2	3	1	1.54447376454473	0.109750798150935	0.838666537735316	4.22190927827377	0.971976638436317	1.02641692459583	1.08337571024895	1.1593231678009	1.30357217788696	1.50035923719406	1.73737519979477	1.97997277975082	2.16073756217956	2.31549476385117	2.49090841293335
30	4	0.2	5	1	2.43150073913336	0.671974973960391	0.793674874929679	4.07706692826233	1.01468981146812	1.11628101468086	1.26145627498627	1.46253806352615	1.83946046233177	2.33408141136169	2.91336935758591	3.51106109619141	3.91475124359131	4.31173161268234	4.80793673992157
30	4	0.2	7.5	1	4.10001018506289	3.20921709880789	0.840393843471096	4.52644639830049	1.04801832318306	1.21885664761066	1.54145126342773	1.96702001094818	2.83034896850586	3.87847375869751	5.15004014968872	6.43967022895813	7.35680727958679	8.08972959518432	9.22566877365113
30	4	0.2	10	1	6.32316810861826	9.95084081429347	0.777363913393402	4.01986175065989	1.04265243887901	1.21309805512428	1.70950511693954	2.55030844211578	4.05923855304718	5.96944189071655	8.1939480304718	10.5469584465027	12.0783383369446	13.5588196992874	15.1788621616364
30	4	0.25	0	1	1.02936629825234	0.0103632681728822	0.385703951383899	3.54734240746401	0.81046846807003	0.843312603235245	0.876177349686623	0.906889349222183	0.961576357483864	1.02261203527451	1.09104532003403	1.16280996799469	1.20770582556725	1.24488374888897	1.305209608078
30	4	0.25	1	1	1.10049720970988	0.0146985380790914	0.556507130577813	3.63854771402698	0.856030746102333	0.894179882109165	0.923579147458076	0.956433153152466	1.01473781466484	1.08932453393936	1.1735867857933	1.25812849998474	1.31460183262825	1.3657599657774	1.43632673978806
30	4	0.25	2	1	1.31703987414241	0.0443296389246661	0.839132889779186	4.44721205728316	0.93964651286602	0.983765788376331	1.023497569561	1.07331504821777	1.16676935553551	1.28935372829437	1.44026845693588	1.59410070180893	1.69535317420959	1.79479403495789	1.9202329647541
30	4	0.25	3	1	1.67086350826621	0.138944236426921	0.775306569354424	4.07695620190537	1.00414134263992	1.06709505021572	1.13864222764969	1.226018846035	1.40724930167198	1.62724727392197	1.88809502124786	2.15196254253387	2.3397327542305	2.53045982718468	2.76724882364273
30	4	0.25	5	1	2.78081723992229	0.88804643617789	0.721461521968363	4.01130177258849	1.04144338607788	1.18099358975887	1.39741683006287	1.67069631814957	2.11786782741547	2.68716776371002	3.32291865348816	4.0141218662262	4.48670582771301	4.90980211496353	5.45003589630127
30	4	0.25	7.5	1	4.87641780603528	4.26436695394447	0.708580822218639	4.22802283880954	1.03759065032005	1.24425233602524	1.7803642988205	2.40582008361816	3.44849264621735	4.68769955635071	6.09910607337952	7.51454501152039	8.51237897872925	9.46927833557129	10.7878699111938
30	4	0.25	10	1	7.6434906820178	13.1695079129562	0.684201498530528	4.11057348765597	1.06217854738235	1.30195710659027	2.09822562932968	3.22298171520233	5.14214849472046	7.33770227432251	9.80029082298279	12.3066606521606	14.0160109043121	15.7095752000809	18.0682364273071
30	4	0.3	0	1	1.02800735716224	0.00990173800560998	0.441170604574473	3.53160147355401	0.817683838605881	0.849605898559094	0.876365917921066	0.909925562143326	0.961012482643127	1.01991641521454	1.08850893378258	1.15625495910645	1.20348587036133	1.24654545783997	1.29522202968597
30	4	0.3	1	1	1.11732241452932	0.0155075393192697	0.5017174200436	3.59774944283788	0.866149200797081	0.901759923994541	0.932444393634796	0.966744589805603	1.02928072214127	1.10806316137314	1.19395598769188	1.27798916101456	1.33478400707245	1.39165551960468	1.45328252434731
30	4	0.3	2	1	1.37882767625451	0.0495769153702246	0.803648448895158	5.10885920293938	0.964886795282364	1.0102247864008	1.0545781493187	1.11666752099991	1.22115167975426	1.35705322027206	1.51037806272507	1.66975512504578	1.77617406249046	1.87002056241035	1.99775349378586
30	4	0.3	3	1	1.79671001823545	0.167391817034598	0.741511952308107	4.52769399474936	1.02574932694435	1.10502341091633	1.19784420728683	1.31070541143417	1.51386469602585	1.75343841314316	2.0361784696579	2.33075687885284	2.52867801189423	2.71591174006462	2.95893117904663
30	4	0.3	5	1	3.11686505690813	1.05949789930906	0.596292304737839	3.87072586405066	1.05212028264999	1.27555485665798	1.58234934210777	1.8908158659935	2.41160577535629	3.02234148979187	3.74184209108353	4.43729529380798	4.91370723247528	5.38255817890167	5.99358726024628
30	4	0.3	7.5	1	5.54988274354935	5.30572305251419	0.710058591608928	4.95620463022118	1.03070425748825	1.32092667520046	2.05673191547394	2.82512209415436	3.98458468914032	5.33345341682434	6.91089498996735	8.52359085083008	9.59607105255127	10.5623524188995	11.8996443557739
30	4	0.3	10	1	8.76551869080663	16.1694811919411	0.534713497731083	3.76684855332069	1.05434877514839	1.28933225870132	2.21994071006775	3.87629890441895	6.02894079685211	8.48079299926758	11.1606435775757	13.9415367126465	15.6724446773529	17.5462554931641	19.9716547012329
35	2	0.05	0	1	1.05622928216457	0.0360337918275388	0.864807584013169	4.65576452150885	0.713700644373894	0.752914318442345	0.792158427834511	0.836162960529327	0.922689214348793	1.03264403343201	1.16447204351425	1.30497307777405	1.39986493587494	1.49121933281422	1.6126414680481
35	2	0.05	1	1	1.07294052721858	0.0367373663115568	0.829077242720177	4.58775612652112	0.727838562726975	0.766274367272854	0.802434647083283	0.851259005069733	0.937738358974457	1.04965078830719	1.18265450000763	1.32485762834549	1.41789236664772	1.51177307963371	1.62542532324791
35	2	0.05	2	1	1.11787521235347	0.0458869545691858	0.899709768335728	4.6853697228552	0.732061888575554	0.778107650578022	0.82001014649868	0.873334604501724	0.967555701732635	1.09147638082504	1.23831015825272	1.39309375286102	1.50048317909241	1.61288059055805	1.76289183974266
35	2	0.05	3	1	1.19815104042888	0.069652862030634	1.08518699395682	5.32531874192381	0.756106370687485	0.804952503740788	0.850032901763916	0.903863418102264	1.00854879617691	1.15703123807907	1.33717560768127	1.5391367316246	1.68476594686508	1.81446365714073	2.01227489948273
35	2	0.05	5	1	1.44077328525782	0.227460688313484	1.40496120246081	6.04593614712521	0.780710062980652	0.833001580834389	0.883551865816116	0.953227931261063	1.09620356559753	1.33228045701981	1.67496454715729	2.08277201652527	2.3687649846077	2.63168689012527	3.02336802244186
35	2	0.05	7.5	1	1.8972181876123	0.849798926414694	1.50201026949346	6.39224539585845	0.780021827220917	0.841968150436878	0.899238073825836	0.988673484325409	1.20170387625694	1.65504121780396	2.3577071428299	3.14396049976349	3.71794908046722	4.23455030918121	4.93122352600098
35	2	0.05	10	1	2.51578531850576	2.41625742365857	1.61589723763366	7.0580486213998	0.794098262190819	0.856845891475678	0.922746005654335	1.02095509767532	1.3010381758213	2.09982419013977	3.28937774896622	4.57840523719788	5.51653153896332	6.42169975042343	7.71186638355256
35	2	0.1	0	1	1.05702544810772	0.036361549591195	0.864970568300098	4.66864627735884	0.713337802886963	0.757212662696838	0.790894281864166	0.837030160427094	0.922493919730186	1.03330159187317	1.16560551524162	1.30879406929016	1.40003179907799	1.49022844135761	1.59687921524048
35	2	0.1	1	1	1.0890275370717	0.0398036366655171	0.865984268887529	4.66979397583153	0.721738117337227	0.766886711120606	0.809301856160164	0.861751979589462	0.950650557875633	1.06489914655685	1.19883945584297	1.35281809568405	1.4558135330677	1.54456688761711	1.66228198885918
35	2	0.1	2	1	1.1817969954133	0.0576021693437844	0.95930238757032	4.80913791689825	0.760632329583168	0.811592595279217	0.854009282588959	0.909986418485641	1.01310658454895	1.15002679824829	1.31401237845421	1.4919890165329	1.61438091993332	1.75341346561909	1.92149956822395
35	2	0.1	3	1	1.33325508533716	0.107506635665374	1.17150298361075	5.73853372955795	0.802960951328278	0.856342372298241	0.906730949878693	0.97047216296196	1.10197868943214	1.2804850935936	1.50707468390465	1.7586171746254	1.92636842727661	2.12362166643143	2.35294793367386
35	2	0.1	5	1	1.8058312120378	0.424493483685924	1.29703121647122	6.27160490356949	0.849073728919029	0.925305050611496	0.992403993010521	1.09686177968979	1.33284065127373	1.6827951669693	2.14243775606155	2.67314009666443	3.01032291650772	3.38732865452766	3.85274735927582
35	2	0.1	7.5	1	2.69771883432865	1.70757557151536	1.34923054815585	6.5629763704481	0.883253864049912	0.972963209450245	1.07946711182594	1.25782127380371	1.74589243531227	2.45811653137207	3.37195527553558	4.40546565055847	5.13469996452332	5.88180916309357	6.8361910200119
35	2	0.1	10	1	3.94806185164452	5.13536131832678	1.32974213437488	6.43291035074084	0.901301180720329	1.00080910921097	1.14732977747917	1.43728481531143	2.25574994087219	3.53900671005249	5.12806463241577	6.95134735107422	8.24193577766418	9.52274184226989	10.8765235710144
35	2	0.15	0	1	1.05364552001357	0.0336986150236835	0.765171411956676	4.19049132027499	0.705150845646858	0.755420398712158	0.795365938544273	0.840767931938171	0.926072046160698	1.02911460399628	1.15865987539291	1.29918539524078	1.3923311829567	1.47077319920063	1.56852895140648
35	2	0.15	1	1	1.10076655384898	0.0407724377862717	0.914302583202649	5.20830411983404	0.730260782241821	0.776092767715454	0.821641206741333	0.86962383389473	0.96137061715126	1.07411795854568	1.21332839131355	1.36040962934494	1.46643299460411	1.56824402213097	1.69409134030342
35	2	0.15	2	1	1.2416272075057	0.0672939604200807	1.04020857149694	5.71093387732242	0.789372421503067	0.838372305035591	0.886646756529808	0.94598862528801	1.0603943169117	1.20552855730057	1.38494527339935	1.58161671161652	1.71129549145698	1.84325160384178	2.00438467502594
35	2	0.15	3	1	1.47357014366984	0.142916609432292	1.0303416604761	4.74256251262034	0.836942648887634	0.908579912781715	0.972068929672241	1.05180728435516	1.20153805613518	1.41397595405579	1.67571166157722	1.96772986650467	2.17877163887024	2.37918629050255	2.63272097349167
35	2	0.15	5	1	2.1855403975904	0.660915119637992	1.13906621906215	5.12926643599078	0.904992101192475	1.01728949546814	1.13477208614349	1.28642655611038	1.60211047530174	2.05206561088562	2.61194533109665	3.22619807720184	3.69409704208374	4.15495467185974	4.76220904827118
35	2	0.15	7.5	1	3.51211767138839	2.66701404082652	1.08010769285231	5.06526602955382	0.986975004673004	1.14788945913315	1.3403563439846	1.6735634803772	2.31005054712296	3.26421666145325	4.41418027877808	5.6785204410553	6.51834859848022	7.34114383459091	8.54128003120423
35	2	0.15	10	1	5.33294700038433	8.03173405187123	1.11029643831402	5.5254855696086	0.993975485563278	1.18695137798786	1.52738889455795	2.07440896034241	3.29276978969574	4.90465950965881	6.89552736282349	9.04102821350098	10.480678653717	11.9864927768707	13.8627742385864
35	2	0.2	0	1	1.05887182164192	0.0363304674638895	0.906801602756187	4.69029857359471	0.71552764236927	0.758041580021382	0.79225709438324	0.838774889707565	0.92665958404541	1.03450131416321	1.16008818149567	1.30308575630188	1.40706585645676	1.51281659603119	1.64473630547524
35	2	0.2	1	1	1.11612691848874	0.0417014228545419	0.844442312213789	4.91550239380221	0.741194132566452	0.792065253853798	0.829222637414932	0.878846192359924	0.971000328660011	1.09360802173615	1.23487630486488	1.38216423988342	1.48227069377899	1.57511069178581	1.69860324859619
35	2	0.2	2	1	1.29448879784346	0.0753542704431601	0.899565800849069	4.54304808357712	0.81019335269928	0.866689103841782	0.916597172617912	0.979729276895523	1.10000497102737	1.2558621764183	1.45174926519394	1.65640504360199	1.79712398648262	1.93060568869114	2.10503862142563
35	2	0.2	3	1	1.60523475384116	0.186062746619285	1.04582692411876	4.9732187953938	0.880203732252121	0.952203817665577	1.02667781710625	1.11911562681198	1.30252450704575	1.54053217172623	1.83777433633804	2.17300913333893	2.40150957107544	2.6337983250618	2.93263860464096
35	2	0.2	5	1	2.54290537942648	0.884610414938786	0.983513815952342	4.5645279315571	0.991977135539055	1.11990694701672	1.27091559171677	1.4719176530838	1.86712378263474	2.40409755706787	3.05326408147812	3.78470106124878	4.29213492870331	4.80821266174316	5.40415594577789
35	2	0.2	7.5	1	4.30468590993285	3.93133250486262	1.07339891563639	5.88013051211274	1.01099988102913	1.22638176679611	1.5754258275032	2.03950130939484	2.90831422805786	4.03527522087097	5.40319180488586	6.88885641098023	7.92911686897278	8.9719545841217	10.2373892307282
35	2	0.2	10	1	6.64777229986787	11.3625538317201	0.971500723001696	4.67366262437929	1.04394108295441	1.31152313649654	1.88215925097466	2.77772524356842	4.28641593456268	6.19456696510315	8.43248820304871	11.04836769104	12.88664894104	14.657083773613	17.1092238426209
35	2	0.25	0	1	1.05832215256691	0.0343930078769863	0.78010692652488	4.26902255142202	0.714759775400162	0.75778471082449	0.797262424230576	0.841209626197815	0.928698375821114	1.03629636764526	1.1627568602562	1.3016942024231	1.38936977386475	1.48300065398216	1.59286770105362
35	2	0.25	1	1	1.13674541942775	0.0447540680674249	0.871536169006595	4.61601322668758	0.750107367038727	0.804113082587719	0.84197860956192	0.893673861026764	0.989865958690643	1.1135002374649	1.25370657444	1.41207435131073	1.51573289632797	1.61868256628513	1.7648573756218
35	2	0.25	2	1	1.36395864389539	0.0894571798041588	0.890934232662282	4.54856600314305	0.839212208390236	0.897328115999699	0.952036437392235	1.02141977548599	1.15116375684738	1.32493829727173	1.52993929386139	1.75508242845535	1.91450670957565	2.07630217671394	2.25152065992355
35	2	0.25	3	1	1.73383085628152	0.224831881873156	1.03697437807748	5.52501417464697	0.922098830938339	1.00691758990288	1.08404330611229	1.19523035287857	1.39698332548141	1.66761231422424	1.99820327758789	2.34489095211029	2.60147757530212	2.83745376467705	3.17452331542969
35	2	0.25	5	1	2.91313545632362	1.1147956504936	0.890202469136001	4.46867665378074	1.01552329897881	1.22126209139824	1.42765175104141	1.71264926195145	2.16961145401001	2.77669215202332	3.49953013658524	4.28297419548035	4.85461673736572	5.41099225282669	6.09140804290772
35	2	0.25	7.5	1	5.12104182769656	4.99170397802062	0.822952063011516	4.4312115139798	1.0630028963089	1.32170358002186	1.82717611193657	2.53246593475342	3.58643108606339	4.8727605342865	6.3629983663559	8.01222972869873	9.1464695930481	10.2621463537216	11.828890914917
35	2	0.25	10	1	7.95142692626715	15.0574184790553	0.824235257590424	4.41015584096313	1.04805057764053	1.37721150517464	2.22416348457336	3.39229438304901	5.32055795192719	7.49181485176086	10.1141767501831	12.9931797981262	15.0386723995209	17.0495853424072	19.5246501350403
35	2	0.3	0	1	1.0585301743567	0.0360754297514081	0.817291808144378	4.47581387753265	0.703701290488243	0.749022883176804	0.791524213552475	0.840837472677231	0.92582531273365	1.03536719083786	1.16464123129845	1.30694432258606	1.40428058505058	1.49539043903351	1.61886207342148
35	2	0.3	1	1	1.14735975590944	0.0458174787714276	0.78950812788784	4.03690156885462	0.754660486578941	0.806207053363323	0.848738291859627	0.900853425264359	0.996030107140541	1.12187850475311	1.27101591229439	1.43037586212158	1.53743184804916	1.6493367344141	1.76627217054367
35	2	0.3	2	1	1.42671603884101	0.100858623799265	0.885961386410628	4.4538790544985	0.869283788204193	0.933698989450932	0.988738617300987	1.06241718530655	1.20182168483734	1.38403111696243	1.60136914253235	1.84971668720245	2.01227722167969	2.16378616690636	2.34004071950913
35	2	0.3	3	1	1.87805522038937	0.265516376742744	0.889312155905863	4.62746586771509	0.973327398896217	1.05995373427868	1.15795723795891	1.28298699855804	1.51233890652657	1.8100574016571	2.17182296514511	2.55863733291626	2.81086546182632	3.05694245100021	3.39756663322449
35	2	0.3	5	1	3.26691280167699	1.37958070257884	0.899577145782983	5.0651349140647	1.06652451038361	1.30874852240086	1.60196660757065	1.92045836448669	2.45952373743057	3.13390970230103	3.9216810464859	4.77381801605225	5.34785478115082	5.955007147789	6.75440769195557
35	2	0.3	7.5	1	5.87384305468798	6.48796804922948	0.822719781545467	4.93083804090361	1.0673405623436	1.3891040623188	2.06877493858337	2.90045735836029	4.16430401802063	5.61310005187988	7.30817794799805	9.11617860794067	10.3270686626434	11.6364187955856	13.303944683075
35	2	0.3	10	1	9.33831509590149	19.8008299338724	0.791945880905766	4.48805566114216	1.05683915615082	1.45534780025482	2.59791404008865	4.14335775375366	6.35965538024902	8.86750936508179	11.8080105781555	15.0374401092529	17.2812565803528	19.761701631546	22.3465542411804
35	3	0.05	0	1	1.03332395641804	0.0144594546825935	0.488990838181333	3.67013526305064	0.785949658751488	0.823770126700401	0.853636679053307	0.889023089408875	0.950623944401741	1.02449196577072	1.10428667068481	1.19115072488785	1.24590254426003	1.29814209342003	1.35958556413651
35	3	0.05	1	1	1.04744595829248	0.0152491111316306	0.507070884763851	3.46597841524724	0.796894243955612	0.834954290091991	0.868245714902878	0.901755392551422	0.959898442029953	1.03663223981857	1.12286141514778	1.20974278450012	1.2677022755146	1.32091405689716	1.38033592581749
35	3	0.05	2	1	1.09281136960387	0.0211316481643674	0.765856472010062	4.40873467515716	0.823109450936317	0.854879021644592	0.887002313137054	0.922827786207199	0.992741525173187	1.0770366191864	1.17575937509537	1.28146030902863	1.35319054722786	1.42227694094181	1.52314526438713
35	3	0.05	3	1	1.16558402172327	0.0381530921910778	1.07255683589838	5.54975232434532	0.831658554673195	0.867600646615028	0.903520256280899	0.948678940534592	1.02953597903252	1.13487064838409	1.27105495333672	1.41933391094208	1.52668744921684	1.61970656216144	1.75926398873329
35	3	0.05	5	1	1.3904456482172	0.155701319183139	1.26807154852793	5.25092962533434	0.847819230556488	0.892675775289536	0.928251856565475	0.979011064767838	1.09282487630844	1.30173802375793	1.60096076130867	1.9202240228653	2.14161170721054	2.34541016817093	2.62905225276947
35	3	0.05	7.5	1	1.84559056558609	0.691514636664082	1.33775802826905	5.30852575807713	0.857076414227486	0.901660872995853	0.944052836298943	1.00963654518127	1.18198683857918	1.64667016267777	2.28864216804504	2.95928795337677	3.47690562009811	3.90083478689194	4.51094784736634
35	3	0.05	10	1	2.46886408487558	2.15905673535292	1.49542373274248	6.36335470546731	0.854802501797676	0.901960392296314	0.950228571891785	1.01709295511246	1.2584413588047	2.1221524477005	3.21000015735626	4.43567972183228	5.28153839111328	6.07910330295562	7.29811861991883
35	3	0.1	0	1	1.03343019577265	0.0142014553337526	0.456929222752572	3.50364903756749	0.789831014871597	0.824008551239967	0.855821487307549	0.889085733890533	0.951531246304512	1.02375197410584	1.10529518127441	1.19017198085785	1.24271666407585	1.29406960010529	1.35617579460144
35	3	0.1	1	1	1.06424898351431	0.0164304453603881	0.572001582644236	3.76032557054604	0.809685275554657	0.846296148002148	0.877961599826813	0.913204962015152	0.973803788423538	1.05324900150299	1.14052975177765	1.23215271234512	1.28930394053459	1.34828411638737	1.42294175624847
35	3	0.1	2	1	1.15679536870718	0.0285835934614663	0.857869555824341	4.57055933977052	0.848051588535309	0.888195306062698	0.921539098024368	0.96358088850975	1.03822547197342	1.13595181703568	1.25262299180031	1.37398393154144	1.46410300731659	1.54788016974926	1.65534395575523
35	3	0.1	3	1	1.30434907349348	0.0633145042982215	0.920888613643116	4.42527552450443	0.877578971385956	0.922851088643074	0.965881618857384	1.01685521602631	1.12444975972176	1.26627969741821	1.44746008515358	1.63482245206833	1.77058998942375	1.89928788542747	2.04350018501282
35	3	0.1	5	1	1.76034734723568	0.316637453882895	0.960592168314595	4.1681054866658	0.912187501788139	0.966991455852985	1.02122173309326	1.11411190032959	1.34115448594093	1.66662746667862	2.07969963550568	2.52939612865448	2.83080946207046	3.10479158759117	3.413698823452
35	3	0.1	7.5	1	2.61448068255186	1.40531135974492	1.06600200898251	4.61386693850503	0.934469537734985	0.998217631876469	1.08615882396698	1.25606962442398	1.71457690000534	2.42163467407227	3.26647436618805	4.20363945960999	4.85507733821869	5.42578266859055	6.21097410202027
35	3	0.1	10	1	3.80271556545496	4.31830143740009	1.14627960939973	5.44981012647252	0.945670463442803	1.01971444189548	1.12713948488235	1.42740119695663	2.23925638198853	3.44649612903595	4.95710241794586	6.59056758880615	7.66494734287262	8.73181748390197	10.0502475833893
35	3	0.15	0	1	1.03279386196733	0.0141407630201993	0.515187555744534	3.83037712361917	0.789002568721771	0.825746171176434	0.856352087855339	0.891082358360291	0.951197043061256	1.02404195070267	1.10456928610802	1.18693181276321	1.24117943644524	1.28919617831707	1.35976006031036
35	3	0.15	1	1	1.07862084482908	0.0174734718429358	0.577521094855979	3.79519829580552	0.818076521158218	0.853434850275517	0.883021166920662	0.920196706056595	0.987063989043236	1.06801092624664	1.15616112947464	1.25389529466629	1.31564729213715	1.36978732943535	1.43438766002655
35	3	0.15	2	1	1.2129639308393	0.0346930807453888	0.725315226651557	4.10143335017068	0.869259027242661	0.911933906376362	0.950139141082764	0.995936524868011	1.07993832230568	1.19300365447998	1.32171836495399	1.45842156410217	1.54720322489738	1.6393246859312	1.74455208420754
35	3	0.15	3	1	1.43053148825765	0.0906235769971205	0.844440864280779	3.97930869888468	0.923122881650925	0.974545082449913	1.02331982851028	1.08425164222717	1.21152383089066	1.38671272993088	1.60411250591278	1.83604313135147	1.99285615086555	2.14063270688057	2.29789131641388
35	3	0.15	5	1	2.11703513993621	0.485004230943568	0.8810929528227	4.09778487578178	0.971560099720955	1.0557759732008	1.15773674845696	1.30792021751404	1.61664578318596	2.01697409152985	2.5205642580986	3.04740781784058	3.39845659732819	3.76476339101791	4.22639331817627
35	3	0.15	7.5	1	3.39787345842719	2.27064870100475	0.956667587058038	4.61121391442756	1.00013954043388	1.10821275413036	1.29374117851257	1.64404039382935	2.32136577367783	3.1857807636261	4.25376284122467	5.38146233558655	6.16294362545013	6.90418343544006	7.99959740638733
35	3	0.15	10	1	5.14011813900471	6.83546197620383	0.960518803601483	4.95846777912459	1.00794684767723	1.1397422015667	1.46755580306053	2.05767595767975	3.22259390354157	4.82441020011902	6.60077238082886	8.61563739776612	9.82395844459534	11.0513780593872	12.8097508335114
35	3	0.2	0	1	1.03529789413214	0.0143193730172853	0.548630655011847	3.79793354720844	0.793288180828094	0.828553909063339	0.859070125222206	0.892674273252487	0.952015250921249	1.02499943971634	1.10820251703262	1.19077237844467	1.24625616073608	1.29512594342232	1.36221734285355
35	3	0.2	1	1	1.09337509738803	0.0186628584032027	0.598898694990682	3.7266750549006	0.82442155957222	0.861956970393658	0.892450308799744	0.932544600963593	0.998166128993034	1.08194088935852	1.17446368932724	1.26989223957062	1.33847491145134	1.40183402299881	1.48029804587364
35	3	0.2	2	1	1.26997235206962	0.0413986749274613	0.73897675937773	4.07089242510942	0.899042541980743	0.940704552829266	0.977977332472801	1.02913743257523	1.12763097882271	1.24598044157028	1.38936537504196	1.53669738769531	1.6326734662056	1.73224150538445	1.85450947999954
35	3	0.2	3	1	1.55798256509304	0.114706483212263	0.897649954674897	4.66857442859836	0.972353383302689	1.02794186472893	1.08667567968369	1.16204082965851	1.31753206253052	1.5156614780426	1.75000384449959	2.00092775821686	2.17510838508606	2.33404101729393	2.53625951051712
35	3	0.2	5	1	2.46353245606422	0.656325686174844	0.846412088758375	4.71915261712637	1.0145031273365	1.14119919836521	1.30373246669769	1.50531957149506	1.898213326931	2.3705472946167	2.92863112688065	3.51615400314331	3.92040454149246	4.31561925411224	4.82005344390869
35	3	0.2	7.5	1	4.16671967309117	3.21741074401721	0.796939728500523	4.00231543690695	1.06123357534409	1.25279891490936	1.60950028896332	2.05749413967133	2.88316524028778	3.93866622447968	5.19151735305786	6.52948260307312	7.4146550655365	8.35114910602569	9.3722509098053
35	3	0.2	10	1	6.46624917139411	9.38990609043984	0.710732362302107	3.7680546813636	1.04467684268951	1.28757328391075	1.92782601118088	2.80913889408112	4.326291680336	6.12342858314514	8.23200225830078	10.5610459327698	12.0368135929108	13.4343859195709	15.2611867904663
35	3	0.25	0	1	1.03377419238091	0.0141983007953361	0.498253296184053	3.60475165764799	0.788032930493355	0.822307251393795	0.854888138175011	0.891118681430817	0.951348170638084	1.02419823408127	1.1065508723259	1.18695597648621	1.24191297888756	1.2935947149992	1.36357116341591
35	3	0.25	1	1	1.10800579232574	0.0196615149102705	0.577856658086038	3.67428935249338	0.829308151006699	0.867667546868324	0.902530801296234	0.941203856468201	1.0102666914463	1.09394562244415	1.19315174221993	1.29153282642365	1.35648946762085	1.42031836509705	1.50124347567558
35	3	0.25	2	1	1.33165308796167	0.0494926416694884	0.73631079288598	4.17313373309956	0.919719705581665	0.968468333780766	1.01609821915627	1.06860294342041	1.17285200953484	1.30620187520981	1.46511700749397	1.62400652170181	1.72544720172882	1.82409564852715	1.95811651468277
35	3	0.25	3	1	1.68830149939656	0.144709399685452	0.771490498960558	4.07511209298549	0.995942072868347	1.06755234003067	1.14691924452782	1.2429892539978	1.42047759890556	1.63823711872101	1.91085427999496	2.18879580497742	2.38296650648117	2.57345358729363	2.79903345584869
35	3	0.25	5	1	2.80536211362481	0.873702460942376	0.788293128915952	4.54022117553295	1.03392000555992	1.22035340070724	1.44401692152023	1.71717556715012	2.15859985351563	2.69718217849731	3.35982483625412	4.0050633430481	4.50111968517304	4.94779316186905	5.45082607269287
35	3	0.25	7.5	1	4.93026078360677	4.0102564449041	0.658860030077791	4.06246946565894	1.04331188559532	1.3164859265089	1.90812417268753	2.55467660427094	3.5575293302536	4.74321389198303	6.08806729316711	7.51478333473206	8.47353458404541	9.43542795181274	10.5835518360138
35	3	0.25	10	1	7.71349147511721	12.5933500933504	0.650615776748816	4.0202266909408	1.05731204032898	1.37351128160954	2.25264836549759	3.49194383621216	5.26698267459869	7.39441347122192	9.8196861743927	12.313162612915	13.8952100276947	15.5465254068375	17.7334105682373
35	3	0.3	0	1	1.03652767119408	0.0146052313447126	0.519380027764344	3.75426514030071	0.79068792283535	0.82597274184227	0.856879687309265	0.89411284327507	0.953228712081909	1.02630168199539	1.10950762033463	1.1939291715622	1.2494900226593	1.29667703211308	1.36373325943947
35	3	0.3	1	1	1.12344435704947	0.0212550734530298	0.628925032970927	3.77952693562071	0.842708620429039	0.87799421697855	0.91017379462719	0.951450157165527	1.02019402384758	1.10897409915924	1.20967230200768	1.31516340970993	1.38255026340485	1.45200145542622	1.541305539608
35	3	0.3	2	1	1.38938356192708	0.0567849093585015	0.69293809936481	3.77715951665924	0.952017798423767	0.999882514774799	1.04732754230499	1.10900025367737	1.21861162781715	1.36174809932709	1.52924486994743	1.70541354417801	1.82623668909073	1.92820552289486	2.05614569664001
35	3	0.3	3	1	1.82165894411206	0.174200517762535	0.688797816577311	4.09644752550786	1.01622075676918	1.11310231685638	1.21396213769913	1.32789418697357	1.53192755579948	1.77730906009674	2.06910663843155	2.35975167751312	2.56878784894943	2.7613915681839	2.99496294736862
35	3	0.3	5	1	3.17203350735307	1.05289053345881	0.607322029651137	4.08313984164638	1.08365389823914	1.30931930243969	1.61968091726303	1.95804046392441	2.46669167280197	3.08822655677795	3.79086166620255	4.49041604995728	4.9688503742218	5.43494260311127	5.95519385814667
35	3	0.3	7.5	1	5.63000725750923	5.08027001449809	0.541093777753739	3.92590550081612	1.03787911534309	1.318675583601	2.08588804006577	2.96158418655396	4.13285624980927	5.46908688545227	6.97768259048462	8.5043459892273	9.57937355041504	10.600661110878	11.7576989364624
35	3	0.3	10	1	8.9556252304852	16.2740052181445	0.557988577543164	3.97401408735764	1.05630134344101	1.31419121921062	2.3608543753624	4.04272651672363	6.30135118961334	8.6833028793335	11.3390440940857	14.0742122650147	15.892243719101	17.8870063304901	20.4093767547607
35	4	0.05	0	1	1.0267901121676	0.00882983504147813	0.453678534054384	3.69205996633625	0.826544565558434	0.860363109409809	0.884691619873047	0.914056652784348	0.963854923844337	1.01991730928421	1.08323809504509	1.14675166606903	1.19215430617332	1.23074720799923	1.2830250120163
35	4	0.05	1	1	1.03937321985364	0.0096308419355153	0.438410531330748	3.6571172986303	0.829654189348221	0.863637220859528	0.891331446170807	0.923118364810944	0.971891492605209	1.03227949142456	1.09918463230133	1.16658840179443	1.20878978967667	1.25162361562252	1.29864717245102
35	4	0.05	2	1	1.08456692244411	0.0143581001196834	0.672418951636237	4.03441382398725	0.854583138823509	0.883374720811844	0.910487589240074	0.943679988384247	1.00035685300827	1.07208341360092	1.15614229440689	1.23941384553909	1.30000256299973	1.35327623486519	1.41570788145065
35	4	0.05	3	1	1.15951465667486	0.0302333275642058	1.06182322753124	4.94412897949787	0.86871458530426	0.907291908562183	0.933423474431038	0.969504392147064	1.03614771366119	1.13018798828125	1.25164702534676	1.3919593334198	1.48801773786545	1.57378349006176	1.69941237926483
35	4	0.05	5	1	1.38893676967621	0.144563140011379	1.29782083707589	5.43857153398831	0.877029896378517	0.914374284446239	0.950264403223991	0.995144867897034	1.09930130839348	1.30480325222015	1.58953642845154	1.89706443548203	2.11164302825928	2.32565299272537	2.62723428010941
35	4	0.05	7.5	1	1.8185796387136	0.641325282181895	1.35374927729007	5.57308572213585	0.882289038300514	0.922084590792656	0.95685156583786	1.00832115411758	1.16407114267349	1.63344013690948	2.2391511797905	2.90907645225525	3.37736405134201	3.78683112263679	4.35421778202057
35	4	0.05	10	1	2.42257132110596	1.93982136859116	1.36934331407123	5.60246560157385	0.900838294625282	0.934591042995453	0.967205211520195	1.02298685312271	1.26484310626984	2.08914494514465	3.16113436222076	4.33320517539978	5.11782670021057	5.81879979372024	6.82833627223969
35	4	0.1	0	1	1.02639727045298	0.00882859788611388	0.412841859109671	3.66521474520946	0.828135006427765	0.857885278761387	0.882275587320328	0.913549268245697	0.962774872779846	1.02041387557983	1.08340805768967	1.14677245616913	1.19283403158188	1.22891084551811	1.27559834361076
35	4	0.1	1	1	1.05505286037922	0.0103172670366444	0.460880336618926	3.75997247223534	0.844010701775551	0.874841499328613	0.903026324510574	0.933778011798859	0.984520733356476	1.04795718193054	1.11706474423409	1.1862856388092	1.23368049860001	1.27210211157799	1.32928312301636
35	4	0.1	2	1	1.14301328107715	0.020031280281745	0.731092525877526	4.17590757253339	0.880224494338036	0.912800611555576	0.942336529493332	0.977625042200089	1.04179233312607	1.12753397226334	1.22375294566154	1.33436088562012	1.39907908439636	1.459180778265	1.54958510994911
35	4	0.1	3	1	1.28924764767885	0.0524635098653339	0.896103094580595	4.26938441542209	0.906590479016304	0.943894903361797	0.97867377102375	1.02601637840271	1.12158787250519	1.257832467556	1.42041411995888	1.59248203039169	1.70759370326996	1.81182977557182	1.9796509039402
35	4	0.1	5	1	1.74494507569075	0.282016869681384	0.969715854017758	4.32744023497283	0.941584067940712	0.986128596961498	1.04451534748077	1.1327733039856	1.34751108288765	1.66368770599365	2.05224126577377	2.44463996887207	2.72504352331162	3.01925276517868	3.35912941455841
35	4	0.1	7.5	1	2.59942292222381	1.30452937450201	0.989983218251388	4.28400780753501	0.957511622905731	1.01324385404587	1.10172973275185	1.27490922212601	1.73789820075035	2.4192715883255	3.25492143630981	4.11314511299133	4.72897214889526	5.32572629451752	6.09030684471131
35	4	0.1	10	1	3.76579439832568	4.02090870980054	1.06835637186086	5.0865908391308	0.955373227596283	1.025707000494	1.13329175114632	1.42449706792831	2.26401197910309	3.44372010231018	4.85905182361603	6.50705709457398	7.47885344028473	8.5097608089447	9.7832109451294
35	4	0.15	0	1	1.02574705435634	0.00899829803035837	0.391153592396028	3.61402088575263	0.820440214276314	0.857506239414215	0.883267486095429	0.912535828351974	0.963057741522789	1.01947975158691	1.0829085111618	1.14914574623108	1.1928843319416	1.23486644327641	1.28030252933502
35	4	0.15	1	1	1.0687163417697	0.0111339005736181	0.472470025403202	3.74376470520502	0.848833643198013	0.88425544500351	0.912545773386955	0.942606770992279	0.995152801275253	1.06104761362076	1.13476356863976	1.20416626930237	1.25292792320251	1.29531781673431	1.35172447562218
35	4	0.15	2	1	1.20196757208705	0.0252351642363452	0.67926780065602	3.87426184109853	0.904124637246132	0.940127255022526	0.969014903903008	1.0139328122139	1.09001997113228	1.18390208482742	1.29590067267418	1.41212441921234	1.48525418639183	1.55771057605743	1.65061417579651
35	4	0.15	3	1	1.41451217116714	0.0743174649887101	0.949539733816313	4.70515929519658	0.952355223298073	0.998729363083839	1.04789282679558	1.10280691385269	1.2165150642395	1.37443464994431	1.56758487224579	1.76889371871948	1.91196290850639	2.05054816007614	2.24619610071182
35	4	0.15	5	1	2.08711108494401	0.433919792155281	0.840300393762023	4.17089327317	1.00200457930565	1.07957948744297	1.16351922154427	1.30612590312958	1.60680755972862	1.99884289503098	2.48418188095093	2.96576607227325	3.27360694408417	3.55740614533424	3.98241460561753
35	4	0.15	7.5	1	3.3260399748683	2.00199925592348	0.841617022897803	4.1639857537073	1.01923841118813	1.13332544565201	1.32987608909607	1.6488862991333	2.2986958026886	3.15166628360748	4.1560435295105	5.19466781616211	5.89977059364319	6.54880598783493	7.45476545810699
35	4	0.15	10	1	5.06974750727415	6.35190342840506	0.925797488403128	4.5463951101418	1.03069202184677	1.20341594517231	1.53934674263001	2.11787879467011	3.25752913951874	4.71804976463318	6.52667963504791	8.39664525985718	9.68552536964416	10.9224171876907	12.4448582363129
35	4	0.2	0	1	1.02556145995855	0.00887877996465281	0.487091698639891	3.95909675523816	0.827227308750153	0.857937599718571	0.882813584804535	0.913135039806366	0.960434749722481	1.02104544639587	1.08243110775948	1.14485064744949	1.18709391951561	1.23239011764526	1.28280557990074
35	4	0.2	1	1	1.08385212196112	0.0120769067720556	0.534071747684136	3.66370005349416	0.859473991394043	0.893091869354248	0.920872503519058	0.953838539123535	1.0082848072052	1.07403320074081	1.15004882216454	1.22691977024078	1.27818676233292	1.33102315664291	1.38933506250381
35	4	0.2	2	1	1.25981231411695	0.0309659216973816	0.729552688232367	4.16331495111069	0.932252950668335	0.975884288549423	1.00924124717712	1.05074874162674	1.13562029600143	1.23983705043793	1.36430090665817	1.49202605485916	1.57155914306641	1.65026500821114	1.76411406755447
35	4	0.2	3	1	1.54098328525424	0.0969647772566944	0.720345945457936	3.79248993929014	0.984772767424584	1.03461046218872	1.09342218637466	1.17057510614395	1.31697630882263	1.50594633817673	1.72353574633598	1.95670012235642	2.09824723005295	2.24296543002129	2.45633352279663
35	4	0.2	5	1	2.43513303530216	0.597483709606094	0.764828891162299	4.43229703182036	1.02279942750931	1.13237654268742	1.30926522016525	1.51530895233154	1.88863065838814	2.35679972171783	2.88993716239929	3.44837272167206	3.81720925569534	4.14110939502716	4.58927618026733
35	4	0.2	7.5	1	4.14810454616547	2.85568757623336	0.826552898666613	4.94855150498019	1.05322034955025	1.26111226975918	1.65014895200729	2.15131487846375	2.97986769676209	3.97327077388763	5.12144005298615	6.32476358413696	7.14032969474792	7.94541928768158	8.96690986633301
35	4	0.2	10	1	6.36349659412503	9.02782585973168	0.762620796635412	4.22652890276851	1.04025981903076	1.25261689722538	1.84800312519074	2.73384323120117	4.2635657787323	6.03720116615295	8.08981084823608	10.2329834938049	11.7118755817413	13.2539646863937	14.9505275154114
35	4	0.25	0	1	1.02647361365557	0.00884981839558994	0.446469726841425	3.65250699943954	0.829969664812088	0.855557750165463	0.883957147598267	0.913912284374237	0.961052671074867	1.02040779590607	1.08446031808853	1.14769468307495	1.18975703120232	1.23186591267586	1.28014410614967
35	4	0.25	1	1	1.09845051243901	0.0123073561495032	0.510955442901871	3.57757179306479	0.876790208220482	0.906505952775478	0.933323672413826	0.964804607629776	1.02084794640541	1.08997881412506	1.16570320725441	1.24141975641251	1.29466580748558	1.34206093549728	1.40360518693924
35	4	0.25	2	1	1.31572012410164	0.0366048204674344	0.684917048079331	3.86497587951239	0.955913300514221	1.00037124752998	1.03900841474533	1.08859651088715	1.17904490232468	1.29637062549591	1.42951112985611	1.56348116397858	1.65671680569649	1.74587486982346	1.85964298725128
35	4	0.25	3	1	1.66895358953476	0.11887494554601	0.697493447265623	4.05283863850825	1.01794627070427	1.09167351722717	1.1661067545414	1.26267775297165	1.42410415410995	1.63108664751053	1.87327340245247	2.12232449054718	2.28372517824173	2.43616365194321	2.65307779073715
35	4	0.25	5	1	2.77272415488958	0.779989983171218	0.629897289225794	3.76715060279442	1.05220072031021	1.21640649735928	1.46075794100761	1.72233706712723	2.16725814342499	2.67369341850281	3.28755116462708	3.93930194377899	4.37380375862122	4.73475867509842	5.27337181568146
35	4	0.25	7.5	1	4.84656445788741	3.86250668972174	0.562336750608634	3.65051023492221	1.0433355140686	1.25813128650188	1.79382384419441	2.45011055469513	3.4928691983223	4.68769407272339	6.02319920063019	7.41764235496521	8.29275603294373	9.2557270526886	10.2936603164673
35	4	0.25	10	1	7.56334016643763	11.7044839323486	0.612498320052904	4.03074224054681	1.07512251257896	1.3415344029665	2.20946974754334	3.38102996349335	5.18893504142761	7.29793429374695	9.62550830841064	11.9358399391174	13.384416103363	14.9886057853699	17.1152402877808
35	4	0.3	0	1	1.02443187690377	0.00879667434021266	0.380978682975339	3.58290774505338	0.821473853588104	0.852191787958145	0.879631474614143	0.911303675174713	0.960509926080704	1.01862323284149	1.08203825354576	1.14567682743073	1.18626103997231	1.22663926780224	1.27307764530182
35	4	0.3	1	1	1.11544238792658	0.0136151419489765	0.565154388513491	3.79015981565488	0.881152988672256	0.916082128882408	0.942616784572601	0.975860130786896	1.03388372063637	1.10573643445969	1.18517759442329	1.26588982343674	1.32147730588913	1.37577278017998	1.44672288417816
35	4	0.3	2	1	1.37419873435497	0.0416408199652568	0.592368144489222	3.70812944694615	0.985148450732231	1.02546238601208	1.07311255931854	1.12868955135345	1.23117676377296	1.35462266206741	1.49849936366081	1.63814665079117	1.73735211491585	1.83219525814056	1.9464451444149
35	4	0.3	3	1	1.80195985656977	0.145658941598788	0.646135640725102	4.01277833380347	1.03402913808823	1.14396500587463	1.24688496589661	1.35229597091675	1.53704738616943	1.76653242111206	2.02754908800125	2.29569454193115	2.48211677074432	2.64096553921699	2.89281977176666
35	4	0.3	5	1	3.12944140598774	0.954922338217177	0.594489645084165	4.44131699090759	1.05999961614609	1.33130804896355	1.64723500013351	1.9652628660202	2.47341126203537	3.06159651279449	3.7075012922287	4.3797890663147	4.82314553260803	5.21316248178482	5.74137788295746
35	4	0.3	7.5	1	5.56274263454676	4.75228196379675	0.456939999996171	3.6925821973686	1.06365217804909	1.34436067640781	2.05569485425949	2.9281670331955	4.11640751361847	5.40550565719605	6.87805998325348	8.37620525360108	9.36082305908202	10.2994465112686	11.4292871856689
35	4	0.3	10	1	8.81967388166189	14.7316894773206	0.492731857414204	3.91151903831758	1.06708803653717	1.38741154372692	2.47449609041214	4.15081648826599	6.30205571651459	8.59929752349854	11.1559283733368	13.6459500312805	15.3862998485565	16.9264679908752	19.3124472045899
40	2	0.05	0	1	1.05041557210684	0.03046887961363	0.757028103482509	4.42163505842076	0.724106199145317	0.766372273862362	0.799835073947907	0.844224685430527	0.927818730473518	1.0329002737999	1.15147972106934	1.27811892032623	1.36307057142258	1.43281753063202	1.54924023509026
40	2	0.05	1	1	1.06442100071907	0.0314773501478886	0.789943680237707	4.5873306734196	0.73326186478138	0.772344002127647	0.809441331028938	0.854568099975586	0.941836953163147	1.04552674293518	1.16472020745277	1.29859447479248	1.38384778499603	1.45686879456043	1.57986369132996
40	2	0.05	2	1	1.11288469750881	0.039207656237381	0.846659021663121	4.59299160479669	0.754672492742539	0.796476443111897	0.834244185686112	0.881970506906509	0.975598484277725	1.08845138549805	1.22564393281937	1.3683497428894	1.47141110301018	1.57497630119324	1.68668920636177
40	2	0.05	3	1	1.1900341114223	0.0619372117138434	1.07711953594766	5.44923661985159	0.764042863845825	0.81463887244463	0.857251140475273	0.911971378326416	1.01449772715569	1.15131634473801	1.32191956043243	1.51443487405777	1.65018736124039	1.76171324253082	1.95825868487358
40	2	0.05	5	1	1.42912282699347	0.188298414458757	1.23238908593053	5.19944012868337	0.798231536149979	0.85038026869297	0.902214711904526	0.969451695680618	1.1110235452652	1.33485472202301	1.65269520878792	2.00891981124878	2.25696460008621	2.52511023879051	2.80587399244308
40	2	0.05	7.5	1	1.88130822989345	0.726249875703893	1.34885254509052	5.58428704349833	0.793931970000267	0.865887294709683	0.924851259589195	1.00517897605896	1.22868666052818	1.68306130170822	2.31949770450592	3.05615022182465	3.55586158037186	4.00496116876602	4.59431803703308
40	2	0.05	10	1	2.51412263029814	2.15455941386767	1.49041237619134	6.53278774350808	0.813361091017723	0.86828988045454	0.939159336686134	1.03614159822464	1.35816451907158	2.16504633426666	3.25784742832184	4.44249219894409	5.35401384830475	6.20082062482834	7.28518080234528
40	2	0.1	0	1	1.05107967067361	0.0308148036812798	0.761600799864524	4.21294486260283	0.728352478146553	0.764087030291557	0.80489057302475	0.845401537418366	0.926544889807701	1.03220826387405	1.15297004580498	1.28064087629318	1.36940539479256	1.45306377708912	1.56492134928703
40	2	0.1	1	1	1.08056751295924	0.0334441863737682	0.775993836315719	4.02512516219263	0.749107863903046	0.786486679315567	0.823690250515938	0.86910355091095	0.951301693916321	1.05891793966293	1.18209889531136	1.32208647727966	1.41617549657822	1.50673527121544	1.61789139986038
40	2	0.1	2	1	1.17051313914657	0.0482546037857999	0.917519360400757	4.82746240667371	0.788077996969223	0.825511100888252	0.864557096362114	0.918020278215408	1.01709669828415	1.14110857248306	1.29467156529427	1.46015968322754	1.56688783764839	1.67383902966976	1.81843922615051
40	2	0.1	3	1	1.32547049189806	0.0917291981558406	0.98102400056497	4.90243125336633	0.810362876653671	0.866474056243897	0.915924698114395	0.981832814216614	1.10833361744881	1.28354525566101	1.49018806219101	1.72351957559586	1.8744499027729	2.04688339233398	2.24187141418457
40	2	0.1	5	1	1.79647360569239	0.352913054570062	1.09280765006891	5.0643158723109	0.87487303674221	0.948639598488808	1.02524465322495	1.13148499727249	1.36141324043274	1.69869613647461	2.12657862901688	2.57633461952209	2.89179507493973	3.18606402277946	3.59547709703446
40	2	0.1	7.5	1	2.71677742387056	1.56231098531344	1.15516700869794	4.98169372628273	0.921040316820145	1.01514657437801	1.13072271943092	1.3195200920105	1.80046483874321	2.48126363754272	3.37872523069382	4.39537134170532	5.075115442276	5.68033250570297	6.58670338153839
40	2	0.1	10	1	3.9193251270771	4.50459574257859	1.16631802003791	5.20575833065157	0.927426355481148	1.04334734082222	1.20981641411781	1.52842961549759	2.35561984777451	3.53532886505127	5.04489469528198	6.7559422492981	7.9081393957138	9.05491533279419	10.5080877304077
40	2	0.15	0	1	1.05069074850082	0.0298669893314454	0.734866508193694	4.08896023525673	0.732399322986603	0.768432278931141	0.8024572879076	0.849310737848282	0.928065851330757	1.03337377309799	1.15090727806091	1.27839324474335	1.35974244475365	1.44299476742744	1.54614264369011
40	2	0.15	1	1	1.09898634510636	0.0359330798747216	0.828100587197468	4.41892465162413	0.755926884412765	0.799331298470497	0.835074630379677	0.879167395830154	0.96632681787014	1.07627391815186	1.20713785290718	1.34569305181503	1.44239904880524	1.53477798402309	1.65702715158463
40	2	0.15	2	1	1.2383535119772	0.059777130088477	0.897103198216129	4.89599830310277	0.803154671788216	0.852746489644051	0.902332207560539	0.956062924861908	1.06574174761772	1.20488846302032	1.3786241710186	1.56430550813675	1.67272542715073	1.80538809895515	1.95380192756653
40	2	0.15	3	1	1.46143218607903	0.124445928527114	0.98615717672043	4.8982812213552	0.859209560751915	0.924030059576035	0.983606579899788	1.06116364002228	1.21333053708076	1.41099762916565	1.65436616539955	1.92503709793091	2.10999692678452	2.29886285662651	2.49782412528992
40	2	0.15	5	1	2.16750046717525	0.548194025250489	0.98907571603811	4.64640103515142	0.961084688305855	1.06398595869541	1.17268984913826	1.32836828231812	1.63106232881546	2.0552943944931	2.57242906093597	3.15578997135162	3.54953429698944	3.91249914765358	4.39278998851776
40	2	0.15	7.5	1	3.50503606390357	2.30661509329774	0.948012252728777	4.54768153127429	0.991916491985321	1.17027842998505	1.39935119152069	1.7581240773201	2.42805749177933	3.27924072742462	4.3560506105423	5.50442242622376	6.25959959030151	7.06599178314209	8.09227201461792
40	2	0.15	10	1	5.31139590064287	6.93685326102421	0.9718885999924	4.81094031682947	1.00614588499069	1.24836430549622	1.61804468631744	2.25406613349915	3.42224115133286	4.95952987670898	6.81265962123871	8.7293251991272	10.0852013587952	11.4999316453934	13.1332398986816
40	2	0.2	0	1	1.0517716164887	0.0299110385587659	0.672037447807494	3.78038560739268	0.726926497220993	0.76915545463562	0.805376619100571	0.849159783124924	0.928656935691833	1.03183841705322	1.15438202023506	1.28351020812988	1.3654981315136	1.43504419624805	1.53936444044113
40	2	0.2	1	1	1.11618154842556	0.0369768463663879	0.733059923516167	4.08102494735994	0.756221904754639	0.799737721681595	0.842577189207077	0.892850655317307	0.981056854128838	1.09577125310898	1.22788909077644	1.36562775373459	1.46355737447739	1.55427873730659	1.68766456484795
40	2	0.2	2	1	1.29599263929129	0.0690188643447661	0.865102423085819	4.50207132814812	0.824275515079498	0.877385926246643	0.928528818488121	0.993073934316635	1.11133676767349	1.26424080133438	1.44304811954498	1.63838800191879	1.77252442240715	1.90067815184593	2.06685166597366
40	2	0.2	3	1	1.6018454458952	0.16263720407892	1.01299277923071	4.95146278964485	0.921613155007362	0.989541164040565	1.05814984440804	1.14468005895615	1.31371971964836	1.54647958278656	1.81943741440773	2.12337596416473	2.33894603252411	2.55248000621796	2.88973663806915
40	2	0.2	5	1	2.53549716857672	0.743489558197994	0.849567481428614	4.17632601497203	1.02777511835098	1.16410005390644	1.33298288583756	1.54087908267975	1.91858351230621	2.42714130878449	3.00874519348145	3.67497715950012	4.13929100036621	4.54626033306122	5.087289686203
40	2	0.2	7.5	1	4.26960167289972	3.34982487040368	0.910601439786941	4.95894381568897	1.01045559406281	1.24184638261795	1.66356571316719	2.16118602752686	2.99342292547226	4.04344201087952	5.27155244350433	6.68475503921509	7.59941856861114	8.57306754589081	9.49272776603699
40	2	0.2	10	1	6.64413693779111	10.2656203171242	0.843380636651499	4.3715482986542	1.0528502368927	1.38819430470467	2.00208685398102	2.87584209442139	4.38500022888184	6.25406002998352	8.46075773239136	10.842271232605	12.43520154953	14.0203846693039	16.2754646873474
40	2	0.25	0	1	1.0516644454658	0.031447078508834	0.822057652471154	4.67729367810033	0.717025822401047	0.761663515865803	0.800840848684311	0.84684950709343	0.927340194582939	1.03147751092911	1.15289577841759	1.2805347442627	1.37267328500748	1.45223310887814	1.56476328015328
40	2	0.25	1	1	1.12918624297977	0.0387757957305878	0.774107062696835	4.25750799318528	0.763080979585648	0.803377275168896	0.850100222229958	0.897187530994415	0.992779135704041	1.10626322031021	1.24181631207466	1.38620040416718	1.48543705940247	1.57535555660725	1.69615213871002
40	2	0.25	2	1	1.35547246702909	0.0793101918351371	0.929305105193268	4.8083048861947	0.860250372886658	0.91634846329689	0.966439232230186	1.03191839456558	1.15614929795265	1.32172310352325	1.512078166008	1.71836673021317	1.8637215077877	2.01394951343536	2.20702566862106
40	2	0.25	3	1	1.72368977249861	0.186238829087695	0.904824050292851	4.73359881606158	0.941633850932121	1.0347020059824	1.1282154917717	1.2292644739151	1.41913175582886	1.66799312829971	1.96815463900566	2.28556685447693	2.51117646694183	2.71950437426567	2.99311540365219
40	2	0.25	5	1	2.88632044493556	0.992520937603463	0.870433031245061	4.94443470264179	1.03031497597694	1.24199958145618	1.46196722388268	1.7480431675911	2.17947596311569	2.77590274810791	3.46950113773346	4.16531667709351	4.63684706687927	5.11938109397888	5.73769038677216
40	2	0.25	7.5	1	5.0627493187964	4.34544481064725	0.670895791482105	3.95590372927322	1.05643941164017	1.33292453289032	1.95138068795204	2.60376279354096	3.67063921689987	4.85750436782837	6.25849211215973	7.78552856445313	8.77238240242004	9.78294761180878	11.0158275222778
40	2	0.25	10	1	7.97681484752297	14.0199642699062	0.744972473162496	4.32091098958054	1.05296922206879	1.37544577121735	2.25456919670105	3.58340456485748	5.4224808216095	7.58508110046387	10.1178889274597	12.8654770851135	14.6964332580566	16.3289938926697	18.6521448898315
40	2	0.3	0	1	1.05053177862763	0.0295170969197079	0.636229559230746	3.79167488016215	0.718871366977692	0.763384330272675	0.803453108668327	0.846259206533432	0.929336905479431	1.03179150819778	1.15387400984764	1.27801436185837	1.35740443468094	1.43532323241234	1.5288194334507
40	2	0.3	1	1	1.14297727103829	0.0409216464388845	0.808208664020724	4.2002036376643	0.77872466981411	0.8199497371912	0.858444908261299	0.909038281440735	0.998870193958282	1.11865603923798	1.25558304786682	1.41271520853043	1.51166452169418	1.60572749078274	1.73405275344849
40	2	0.3	2	1	1.41854739781618	0.0913933674170603	0.867800185679294	4.52497981428112	0.883133565187454	0.944596037268639	0.997888803482056	1.06739550828934	1.20488300919533	1.38071954250336	1.59232810139656	1.81367841959	1.97334596514702	2.1153736114502	2.28669067144394
40	2	0.3	3	1	1.85928245725036	0.234831206517978	0.930872390184099	5.07594083978353	0.978613224029541	1.08797163665295	1.18688224554062	1.30330014228821	1.51780143380165	1.80472058057785	2.12821346521378	2.48835499286652	2.73334786891937	2.96677551865578	3.31148502826691
40	2	0.3	5	1	3.24216667101383	1.22032312451805	0.731983724520938	4.39796679686538	1.0428356218338	1.3084871917963	1.63380169272423	1.96104303598404	2.49325263500214	3.13242113590241	3.87990075349808	4.65518479347229	5.21574139595032	5.72755923271179	6.39408120155335
40	2	0.3	7.5	1	5.82924944314957	5.61455187870333	0.621255857493701	4.19713854835392	1.0583865582943	1.31595906019211	2.17165448665619	3.05694825649262	4.25419485569	5.64600443840027	7.17678105831146	8.86805171966553	10.0051587581635	11.1022351980209	12.3775036430359
40	2	0.3	10	1	9.24660453767777	18.1916375420516	0.662769274061975	4.15497002386323	1.07516281485558	1.4866866081953	2.58130872249603	4.1294430732727	6.41393375396729	8.85928153991699	11.7098591327667	14.6573402404785	16.6849982261658	18.8250762462616	21.6975288963318
40	3	0.05	0	1	1.02985802438855	0.0123252883725304	0.492286539935036	3.65425206355662	0.805744197368622	0.835905003547669	0.863170909881592	0.895538657903671	0.953736260533333	1.02119278907776	1.09712940454483	1.17406262159348	1.22383125424385	1.26818763017654	1.32989114284515
40	3	0.05	1	1	1.04525653453469	0.0132899366653062	0.489219596524668	3.69759858444971	0.808455988764763	0.845751340687275	0.872540494799614	0.907274562120438	0.964559480547905	1.03656178712845	1.11697521805763	1.19513889551163	1.24603644013405	1.2928917825222	1.35149951815605
40	3	0.05	2	1	1.09242870374918	0.0184611120766704	0.679780239343219	4.16747257363929	0.826731790900231	0.863316959142685	0.897129046916962	0.933801734447479	0.997196584939957	1.07922047376633	1.17173483967781	1.2717303276062	1.33509756326675	1.39480651021004	1.4699627161026
40	3	0.05	3	1	1.16678502542973	0.0343077908067929	0.975613840714912	4.73266391582383	0.848072080016136	0.885333894193173	0.918085744976997	0.958078181743622	1.03472548723221	1.14041143655777	1.26775696873665	1.40970821380615	1.510135024786	1.60239579677582	1.73776486515999
40	3	0.05	5	1	1.39298853807449	0.146473613745782	1.29444476533848	5.54481810312622	0.859865593314171	0.902191503345966	0.941675475239754	0.992108345031738	1.10938319563866	1.30914980173111	1.58875027298927	1.91781146526337	2.12638461589813	2.34409804344177	2.59464242458344
40	3	0.05	7.5	1	1.84608591032028	0.627116961935405	1.33029568681284	5.47408646804029	0.870768592357636	0.91848746240139	0.963279274106026	1.02630497217178	1.21386447548866	1.68467700481415	2.25960487127304	2.90355570316315	3.35060938596725	3.7998193860054	4.42818264961243
40	3	0.05	10	1	2.42036711621881	1.77356158505821	1.27102578897624	5.1141697732423	0.877040784955025	0.921779814362526	0.96555170416832	1.03909862041473	1.31804192066193	2.13329029083252	3.14685463905334	4.22719602584839	4.966330742836	5.7279824256897	6.6209051990509
40	3	0.1	0	1	1.03226676564217	0.012429193318683	0.513626787101023	3.59496797387855	0.807965929508209	0.838988769054413	0.867171812057495	0.898266446590424	0.956523388624191	1.02256494760513	1.10022023320198	1.17775712013245	1.23265519738197	1.27817539274693	1.33418764352798
40	3	0.1	1	1	1.06123442575336	0.014471439640096	0.49896535256798	3.54330413693859	0.81815157532692	0.853659689426422	0.883026254177094	0.917788672447205	0.977090790867805	1.05083799362183	1.1350884437561	1.21968102455139	1.27648416161537	1.32573509514332	1.38868275046349
40	3	0.1	2	1	1.15120356112719	0.0251376707396763	0.689484396947605	3.86506909207991	0.852951500415802	0.890906782448292	0.924127373099327	0.966082555055618	1.03933316469193	1.13327610492706	1.24356734752655	1.36361608505249	1.43878433704376	1.50698570609093	1.59565162420273
40	3	0.1	3	1	1.2978546649456	0.0557532532361222	0.914348412100439	4.43192759155569	0.892186987400055	0.933170594274998	0.976399585604668	1.02899788618088	1.12905961275101	1.26472216844559	1.42874443531036	1.61057859659195	1.73677766919136	1.84751633405685	2.0114842581749
40	3	0.1	5	1	1.76363788815141	0.280549841087457	0.946343916100085	4.27528941221445	0.943790786862373	0.991209705173969	1.05602398514748	1.15217204093933	1.37165889143944	1.68359953165054	2.05847924947739	2.47429008483887	2.75582662820816	3.02943356633186	3.33845003604889
40	3	0.1	7.5	1	2.61733475695252	1.22658696278296	0.917032048693107	4.07946473470051	0.956716500520706	1.02879807949066	1.13112210631371	1.30857964754105	1.79038605093956	2.44922530651093	3.26316952705383	4.09733858108521	4.71259915828705	5.19523833990097	5.87972590446472
40	3	0.1	10	1	3.80544895344973	3.67391755414139	0.969052520813042	4.43645722822232	0.963544984459877	1.05284191668034	1.212407797575	1.56062401533127	2.37847244739532	3.53467762470245	4.93683326244354	6.32594566345215	7.35287456512451	8.31274149417877	9.56727355003357
40	3	0.15	0	1	1.03009220855236	0.0124683207085833	0.431591544194791	3.4212591284181	0.798811350464821	0.832066974043846	0.860173490643501	0.896389383077622	0.953031122684479	1.02131271362305	1.09860044717789	1.17631506919861	1.22588817477226	1.27153867185116	1.32342355728149
40	3	0.15	1	1	1.07587751660347	0.0153102201514255	0.564875951784768	3.89687688477985	0.834712415933609	0.864620587229729	0.891695693135262	0.928047209978104	0.988813072443008	1.06559872627258	1.15236914157867	1.2367840051651	1.29296781420708	1.34505678117275	1.40559596896172
40	3	0.15	2	1	1.21285807988644	0.0298248889557043	0.676173749467831	3.97860220467203	0.887122431993485	0.925745950639248	0.964073753356934	1.00866272449493	1.09153458476067	1.19432926177979	1.31465363502502	1.44096789360046	1.52064498066902	1.59478265941143	1.69224993467331
40	3	0.15	3	1	1.42818055686355	0.0825713409462187	0.946023370140558	5.07570624181568	0.93662825524807	0.984687523543835	1.03354541063309	1.09588704109192	1.22187188267708	1.3924360871315	1.58966335654259	1.79767116308212	1.93747583031654	2.0909697830677	2.28923418998718
40	3	0.15	5	1	2.10554551287889	0.422180369141232	0.823507106522869	4.22791611587923	0.983950018882751	1.07676714062691	1.17813360095024	1.34248117208481	1.63047873973846	2.03097724914551	2.47751969099045	2.93986668586731	3.28180809020996	3.6035575568676	4.03022306442261
40	3	0.15	7.5	1	3.40619785993695	2.01386714536414	0.872417400155119	4.4443322943294	1.04432643413544	1.17799353301525	1.38467438220978	1.74806854724884	2.3665776848793	3.23471522331238	4.21315634250641	5.30065245628357	5.98624029159546	6.6165567278862	7.53297058582306
40	3	0.15	10	1	5.13528281661272	5.98373440596963	0.888774839899594	4.59692743187062	1.01835399031639	1.17652927041054	1.58897489905357	2.23227109909058	3.41384136676788	4.85431694984436	6.52219796180725	8.27702646255493	9.5008095741272	10.6908356189728	12.4723009395599
40	3	0.2	0	1	1.03128528957963	0.0127016963764277	0.492385255367815	3.56541781962995	0.801906890273094	0.835675342381001	0.86319891512394	0.896131956577301	0.952946394681931	1.02172249555588	1.10060819983482	1.17792663574219	1.23010033369064	1.27779259979725	1.34041615724564
40	3	0.2	1	1	1.09066007242203	0.0163072858494618	0.57056948165395	3.68247847028774	0.837477116584778	0.874860091507435	0.902036875486374	0.937357079982758	1.00134691596031	1.07987427711487	1.16750419139862	1.2562460064888	1.31657211780548	1.37182572484016	1.45229412436485
40	3	0.2	2	1	1.2671036552608	0.0360198784155085	0.659472027918898	3.92201169822533	0.909270641803742	0.95223455876112	0.991769969463348	1.04182846546173	1.13147020339966	1.24801921844482	1.38034984469414	1.51386156082153	1.60858251452446	1.69298017024994	1.79494202971458
40	3	0.2	3	1	1.55294837543964	0.101747681744985	0.784792467961785	4.13711658508389	0.981964821815491	1.03703290820122	1.09913266897202	1.18000177145004	1.32550206780434	1.51548743247986	1.73717245459557	1.97607183456421	2.12143114805222	2.27677757143974	2.48116331577301
40	3	0.2	5	1	2.4755026907444	0.610451458134097	0.861166448789383	5.01390062264051	1.0333796274662	1.16108084619045	1.3599943459034	1.5584862947464	1.93668988347054	2.38737976551056	2.9226371049881	3.50002093315125	3.86125688552856	4.19765257835388	4.68585648059845
40	3	0.2	7.5	1	4.17291798349023	2.70070921526399	0.668815481524541	4.05378205360076	1.04987326264381	1.25343732535839	1.71768200397491	2.23806531429291	3.01906818151474	4.02631187438965	5.15924298763275	6.3225679397583	7.07526528835297	7.81536386013031	8.78203061103821
40	3	0.2	10	1	6.43946072123647	8.56483912986426	0.682999494627226	4.01126416696198	1.04660070061684	1.3028452783823	2.04812752008438	2.951979804039	4.39186668395996	6.16907072067261	8.16209697723389	10.2437850952148	11.5654108047485	13.0356383323669	14.8658564662933
40	3	0.25	0	1	1.03128092744946	0.0128129059537411	0.525252139996026	3.73021273439697	0.804781467914581	0.833249719440937	0.858708024024964	0.895901829004288	0.953972443938255	1.02315038442612	1.09686455130577	1.17728269100189	1.23186587691307	1.28108238875866	1.34207940101624
40	3	0.25	1	1	1.10519635459185	0.0173420438487598	0.539007186616003	3.71843694152452	0.844428083300591	0.879902976751328	0.910386246442795	0.94703049659729	1.01265966892242	1.09527027606964	1.18439045548439	1.27992904186249	1.33836054205894	1.39015971422195	1.46180821061134
40	3	0.25	2	1	1.32244174166918	0.042752381876334	0.726178074426325	4.32354198589187	0.933184766769409	0.980714394152164	1.02225900888443	1.07652432918549	1.17600044608116	1.30354511737823	1.44235420227051	1.58983972072601	1.68754170536995	1.78085134029388	1.91842088103294
40	3	0.25	3	1	1.68810451380014	0.129261421039137	0.769218046200739	4.53108828202647	1.01722934961319	1.09226979315281	1.16711941361427	1.26376060247421	1.4363097846508	1.64825749397278	1.8968260884285	2.16788437366486	2.32877836227417	2.48813430070877	2.69761510848999
40	3	0.25	5	1	2.81793694933653	0.77200790627941	0.622147210531035	4.06283661110454	1.05426558494568	1.22373148798943	1.48798044323921	1.77131952047348	2.22045958042145	2.7405686378479	3.33352839946747	3.96124424934387	4.36715934276581	4.7489588022232	5.31671300888062
40	3	0.25	7.5	1	4.89552827574015	3.68069909949498	0.621154630869533	4.5399624259204	1.03748413801193	1.24624585211277	1.91852751970291	2.61441988945007	3.61529719829559	4.75934672355652	6.00003802776337	7.3836681842804	8.29943609237671	9.08753311634064	10.1057472515106
40	3	0.25	10	1	7.71915540838838	11.0880307754328	0.516656449432438	3.80047636595451	1.08456574320793	1.42842419743538	2.41506333351135	3.66372082233429	5.52604258060455	7.49624538421631	9.71853446960449	11.9942281723022	13.5085699558258	14.9401752710342	16.7712492370606
40	3	0.3	0	1	1.03082475218177	0.0126571494726207	0.506194194120634	3.66818833049586	0.799947574734688	0.83280682861805	0.864687660336494	0.897363424301148	0.95331484079361	1.0207821726799	1.09922623634338	1.17942085266113	1.22994658946991	1.27280850410461	1.33261224031448
40	3	0.3	1	1	1.11960792187452	0.0179580633114524	0.548796511773961	3.50726091805521	0.857162666320801	0.892701154947281	0.921471872925758	0.958405202627182	1.025944262743	1.10683304071426	1.20059430599213	1.29613085985184	1.3579771220684	1.41777233481407	1.48772158503532
40	3	0.3	2	1	1.38960800077319	0.0516205539772081	0.743270549393618	4.15365157237813	0.969585690498352	1.01766029596329	1.06287367343903	1.12123304605484	1.22925192117691	1.36398202180862	1.52189272642136	1.68231455087662	1.79356710910797	1.91158399283886	2.04531485795975
40	3	0.3	3	1	1.81040112515688	0.150989469106905	0.635583656230598	4.09905404052135	1.02413492560387	1.13836899697781	1.23495689034462	1.35109024047852	1.54302129149437	1.77695423364639	2.04167866706848	2.3111713886261	2.49138866662979	2.66020972132683	2.90159964323044
40	3	0.3	5	1	3.17127756860852	0.95452036071438	0.500473586838867	3.70521112767748	1.06113436698914	1.31441392600536	1.69850977063179	2.02933216094971	2.51664698123932	3.08581554889679	3.75274384021759	4.43429369926453	4.89019320011139	5.35687769651413	5.80660068511963
40	3	0.3	7.5	1	5.69345676440001	4.57324798113772	0.456286669719562	4.06108231886017	1.05388698935509	1.36651382446289	2.27375762462616	3.14858844280243	4.31576299667358	5.57003879547119	6.96534335613251	8.38982124328613	9.30037832260132	10.2670440196991	11.4164894294739
40	3	0.3	10	1	8.90683414447308	14.4574788550308	0.367135879905317	3.49159931476832	1.06752474546432	1.38368911445141	2.46869440078735	4.23551759719849	6.44256496429443	8.69608926773071	11.2553632259369	13.7469422340393	15.5406470775604	16.9688756942749	18.9595014381409
40	4	0.05	0	1	1.0244212076664	0.00762852585324844	0.404571611147743	3.51027106548631	0.840441014170647	0.870599430799484	0.892608898878098	0.918415868282318	0.964895874261856	1.01855528354645	1.07746174931526	1.137229180336	1.17730885744095	1.21320870816708	1.25763279557228
40	4	0.05	1	1	1.03795173271894	0.00835771808502322	0.380942184334978	3.47886346320495	0.846560112833977	0.8725729778409	0.8991445094347	0.925836753845215	0.975729554891586	1.03253811597824	1.0942539870739	1.1548956155777	1.19691233038902	1.23407248854637	1.2818499648571
40	4	0.05	2	1	1.08246348239183	0.0126370122658725	0.666482161915751	4.38420166198355	0.863434029221535	0.895891915261746	0.919651997089386	0.950107246637344	1.00352442264557	1.07187104225159	1.14851486682892	1.22883192300797	1.28296912312508	1.33160356879234	1.39568993806839
40	4	0.05	3	1	1.15781421306133	0.0271862261307277	1.04451921180266	5.25788778985833	0.873932992219925	0.906776458024979	0.941938391327858	0.973923701047897	1.04188561439514	1.13282489776611	1.24535623192787	1.37476131916046	1.46209449768066	1.54745861291885	1.65027334570885
40	4	0.05	5	1	1.3880747379005	0.12738376122348	1.16676812855969	4.77927337330476	0.894997073411942	0.930551236867905	0.964916890859604	1.0081967830658	1.11273372173309	1.31465983390808	1.58216378092766	1.87352396249771	2.08442063331604	2.25570428371429	2.45757046222687
40	4	0.05	7.5	1	1.82272706817389	0.578466259048836	1.26906694151242	5.03185091797085	0.901351101398468	0.939781883358955	0.974083876609802	1.0289780497551	1.21308067440987	1.66027975082397	2.21571439504623	2.8687667131424	3.30885416269302	3.72506843209267	4.26526100635529
40	4	0.05	10	1	2.41812583895326	1.71739889135583	1.22654881441534	4.82260588439685	0.901684821844101	0.941896623373032	0.980112704634666	1.03900700807571	1.33053115010262	2.14434266090393	3.13449436426163	4.21461129188538	4.93719880580902	5.69097068309784	6.54828706264496
40	4	0.1	0	1	1.02424561804533	0.00779279015650579	0.450457377453315	3.9014441625913	0.837911481261253	0.865470239520073	0.890018168091774	0.918430536985397	0.964185297489166	1.01821744441986	1.07863944768906	1.1377988576889	1.17552163600922	1.20890341997147	1.26220576047897
40	4	0.1	1	1	1.0516420371592	0.00921077846041796	0.432585824721206	3.74890145171893	0.848955599665642	0.88056820333004	0.905761563777924	0.935212230682373	0.986695840954781	1.04529803991318	1.11088159680367	1.17556353807449	1.2187733232975	1.25552034676075	1.31065394043922
40	4	0.1	2	1	1.14171908786893	0.0168371454703384	0.672911911338803	4.02483523748245	0.895854036211967	0.928648076951504	0.953742137551308	0.987575095891953	1.04988288879395	1.1300265789032	1.21912151575089	1.30834701061249	1.37073594927788	1.43262379169464	1.51188669323921
40	4	0.1	3	1	1.28695685968399	0.0453742427045969	0.8298472605435	4.06035273308448	0.924113259911537	0.962944982945919	0.994219359755516	1.03908154964447	1.1299055814743	1.25922238826752	1.41056391596794	1.57095922231674	1.675759100914	1.7719933539629	1.90244215846062
40	4	0.1	5	1	1.74883012747169	0.257082759142154	0.882870441150688	3.99890373896789	0.958433001041412	1.0052616417408	1.06195166110992	1.16017398834229	1.37035176157951	1.67796111106873	2.039530813694	2.43271272182465	2.69169081449509	2.92785306572914	3.23343109369278
40	4	0.1	7.5	1	2.60402709807158	1.1717008939516	1.02634358234444	4.93251892081076	0.97718301653862	1.04647324383259	1.13576953411102	1.34268115758896	1.79838794469833	2.45582711696625	3.20511543750763	4.03951101303101	4.57943227291107	5.16378800868988	5.75173987865448
40	4	0.1	10	1	3.76703366393447	3.56781369024592	0.997856180288979	4.57413512016019	0.979222242832184	1.05987943410873	1.20991571545601	1.53912799358368	2.39909142255783	3.48115909099579	4.7986615896225	6.30107083320618	7.35529246330261	8.27874529361725	9.43753522872925
40	4	0.15	0	1	1.02340724452138	0.00777627145912434	0.445267409782339	3.76442193067931	0.834898951053619	0.867632900178433	0.890910694003105	0.918870115280151	0.963852152228355	1.01702833175659	1.07697495818138	1.13742822408676	1.17519444227219	1.21672874391079	1.25868749022484
40	4	0.15	1	1	1.06811625999212	0.0099646579003938	0.469825705459135	3.79931099942692	0.857025489211083	0.89337781816721	0.919033378362656	0.948215794563293	0.999392315745354	1.06115704774857	1.12763202190399	1.19710131883621	1.24123846292496	1.28812720775604	1.33481183886528
40	4	0.15	2	1	1.19968064370751	0.0222667243704478	0.730083352375879	4.21890891186763	0.920612814426422	0.956755343079567	0.986327016353607	1.02502374649048	1.09367769956589	1.18203091621399	1.28962445259094	1.39485627412796	1.4662463247776	1.54104041159153	1.62398466944695
40	4	0.15	3	1	1.41438396031857	0.0656263699461533	0.835556516559932	4.27070878373821	0.97148132443428	1.01266162693501	1.05497687458992	1.11633265018463	1.22974449396133	1.38323789834976	1.56299728155136	1.74852764606476	1.87803527116776	2.00347186326981	2.15011851549149
40	4	0.15	5	1	2.09235973266959	0.389730488169699	0.778821952635121	3.91024598570476	1.01275224924088	1.09747961759567	1.20191184282303	1.35681891441345	1.63956391811371	2.01719212532043	2.45314198732376	2.93915727138519	3.25652960538864	3.5330357670784	3.86630249500275
40	4	0.15	7.5	1	3.35827516590357	1.86497078056829	0.794417009849102	4.08625796712833	1.02020187139511	1.1523487329483	1.37946863174439	1.74207292795181	2.37554085254669	3.19382989406586	4.14923405647278	5.14214973449707	5.80884375572204	6.48281518220901	7.35997805118561
40	4	0.15	10	1	5.09229448947311	5.86724909203251	0.889076542230788	4.69106426382718	1.04731009364128	1.21042848229408	1.59992886781693	2.21373989582062	3.35600203275681	4.82624197006226	6.46450114250183	8.22741975784302	9.46665377616882	10.7358263969421	12.0723156356812
40	4	0.2	0	1	1.02508995824456	0.00777097945842163	0.399923115993955	3.5351204661255	0.837260776162148	0.867424793541431	0.891652947664261	0.918804770708084	0.963888049125671	1.02005338668823	1.07974869012833	1.13704870939255	1.17717475891113	1.21633119881153	1.26332938194275
40	4	0.2	1	1	1.08357300239205	0.0107624899574797	0.561059449969127	3.95063358325961	0.874288374185562	0.901784777641296	0.931276544928551	0.960572546720505	1.01162025332451	1.0757908821106	1.14439949393272	1.2170397400856	1.26567949056625	1.31060185134411	1.36984841585159
40	4	0.2	2	1	1.25718278470039	0.026808100975693	0.634176145151666	3.69159636739379	0.947389981746674	0.986255086958408	1.02093049287796	1.06195777654648	1.14110749959946	1.24189954996109	1.35210955142975	1.47383580207825	1.5527464389801	1.62591100037098	1.71695980429649
40	4	0.2	3	1	1.54886938754916	0.0863355232073633	0.792616157237394	4.87284024750231	1.00731497645378	1.06398942768574	1.12640599012375	1.20323824882507	1.34108579158783	1.5182192325592	1.72211852669716	1.93490310907364	2.07295306921005	2.20129951834679	2.36387031316757
40	4	0.2	5	1	2.43048140678406	0.528168292953358	0.636400696761253	3.93459643836326	1.04468668818474	1.16658982634544	1.3482271194458	1.55023061037064	1.9229431450367	2.36294686794281	2.8598747253418	3.38419964313507	3.72937035560608	4.03688913583755	4.40444632053376
40	4	0.2	7.5	1	4.12462973139882	2.58284231840033	0.681533033819266	4.13740236486571	1.05740190863609	1.29860286414623	1.73361509442329	2.20753693580627	3.00248354673386	3.98189473152161	5.07541406154633	6.20130581855774	6.94505095481873	7.63825895786285	8.73331004142761
40	4	0.2	10	1	6.42563188285828	8.36183915668477	0.763962205664658	4.85516369783293	1.0527596282959	1.33976374864578	2.01243592500687	2.99382133483887	4.45373868942261	6.16032075881958	8.10364508628845	10.1282278060913	11.5065020084381	13.0266313791275	14.530643825531
40	4	0.25	0	1	1.02475899209976	0.00782321087148781	0.407834497901622	3.63091346014238	0.837830458879471	0.863880035281181	0.890198555588722	0.91837505698204	0.965507850050926	1.0191558599472	1.07825294137001	1.1382289648056	1.17899210453033	1.21667175292969	1.2642065012455
40	4	0.25	1	1	1.09770203542113	0.0109215764827865	0.482990653367745	3.59322334843002	0.884154475927353	0.915832082927227	0.942194885015488	0.971157824993134	1.02552255988121	1.08975952863693	1.1609865128994	1.23691555261612	1.28337443470955	1.32679281532764	1.37547063589096
40	4	0.25	2	1	1.31537145496011	0.0329355577216481	0.639685067873241	3.87754889587906	0.967631177902222	1.00954046547413	1.05129702091217	1.10048611164093	1.18619418144226	1.2998144030571	1.42455267906189	1.55291578769684	1.63423964381218	1.7216544598341	1.83329364061356
40	4	0.25	3	1	1.67364388508201	0.110470980062233	0.607298817059713	3.73419362222484	1.02756749987602	1.107283192873	1.17548223137856	1.27251019477844	1.44562125205994	1.64185637235641	1.87281420826912	2.10777449607849	2.26662455797195	2.41183418035507	2.6096342921257
40	4	0.25	5	1	2.79446211127043	0.710856297737781	0.580257052191794	4.09079359337065	1.04683665037155	1.25008187890053	1.5192218542099	1.78535599708557	2.21973294019699	2.73271656036377	3.30139029026032	3.88897175788879	4.24581899642944	4.5952672958374	5.16410092830658
40	4	0.25	7.5	1	4.8788584847331	3.38477728049476	0.431251632933438	3.57332635883273	1.05027600288391	1.30179537832737	1.96287059187889	2.6427542924881	3.66685831546783	4.76340746879578	5.98995399475098	7.25704998970032	8.08816742897034	8.83120474815369	9.83767469406128
40	4	0.25	10	1	7.67840397993326	10.8580585812324	0.424687926650183	3.5913566592334	1.04381952166557	1.27421883642674	2.29749596118927	3.63025658130646	5.48463261127472	7.47350645065308	9.7265510559082	11.8696531295776	13.3238255977631	14.6982472896576	16.5505068016052
40	4	0.3	0	1	1.02409056326151	0.0080022249740146	0.438898280019824	3.59852088629887	0.836695810556412	0.864376947283745	0.889700463414192	0.917383104562759	0.961688339710236	1.01787608861923	1.07949689030647	1.14099724292755	1.17829685211182	1.2179942458868	1.26302815437317
40	4	0.3	1	1	1.11205491613746	0.0120095789399484	0.579348306384034	4.08410091687508	0.891174280643463	0.925427234172821	0.951931545138359	0.981110322475433	1.03639853000641	1.10279184579849	1.17726719379425	1.25355093479157	1.30574246048927	1.35279993116856	1.41060727119446
40	4	0.3	2	1	1.37635059754849	0.038937366334581	0.611835515222434	3.86514042415112	0.993317942619324	1.03967078328133	1.08645795583725	1.13978134393692	1.23773530125618	1.35779649019241	1.4946745634079	1.63322890996933	1.72857405543327	1.81014071702957	1.92480215549469
40	4	0.3	3	1	1.79711276845336	0.13071912638472	0.533318647217764	3.63080232835434	1.04921882748604	1.16180237233639	1.25177906155586	1.37004425525665	1.54641228914261	1.76506930589676	2.0124135017395	2.27256300449371	2.44130239486694	2.59757027626038	2.78808583498001
40	4	0.3	5	1	3.12524985666871	0.85762247802602	0.405706516931149	3.76995645019628	1.03997070908546	1.24661724865437	1.68473852276802	2.03216063976288	2.51998823881149	3.06857144832611	3.68584769964218	4.30270028114319	4.70912003517151	5.14781585931778	5.6670512342453
40	4	0.3	7.5	1	5.58277889785171	4.31488629997476	0.347449587666415	3.69880052099052	1.0358083319664	1.27452865839005	2.15831003189087	3.0922976732254	4.24569082260132	5.48377346992493	6.84109914302826	8.21385431289673	9.15617122650146	9.95437395572662	11.0930186080933
40	4	0.3	10	1	8.88321024320722	13.8999166210834	0.354995616625481	3.69843616915262	1.04964599847794	1.29846845269203	2.4284596323967	4.33265266418457	6.50326836109161	8.75056886672974	11.1443822383881	13.636375617981	15.1754354000092	16.6906525611877	18.723087310791
