# Supplementary material for: Quantification of Difference in Nonselectivity Between In Vitro Diagnostic Medical Devices
Source: Biom J. 2025 Jan 2;67(1):e70032. doi: 10.1002/bimj.70032 (PMC11695778; doi:10.1002/bimj.70032)
Supplement: Supplementary file 1 — Supporting Information [file BIMJ-67-e70032-s001.zip › Reproducibility resubmission v2/results pkf 22 10 2024 7 cores/simulation results relevant/5. simulation setting/ssr.csv]

n	R	qran	qpos	mmax	replicate_id	mean	variance	skewness	kurtosis	1%	2.5%	5%	10%	25%	50%	75%	90%	95%	97.5%	99%
20	2	0.05	0	0	1	1.08949399430156	0.0686947946895547	1.3104669869585	8.39825716164045	0.645213487148285	0.698755691945553	0.742626336216927	0.799539214372635	0.908760115504265	1.05027002096176	1.22435346245766	1.42062611579895	1.5606812953949	1.70948356688023	1.92189293265343
20	2	0.05	0	1	1	1.10988094546497	0.073503940590224	1.32094774461145	7.75546297114393	0.657677029371262	0.709798765182495	0.753719198703766	0.810604196786881	0.919686585664749	1.06998550891876	1.24836295843124	1.4551992058754	1.60460982918739	1.7372007727623	1.93003215670586
20	2	0.05	0	2	1	1.15072741128802	0.0858890600441367	1.21100563468192	6.0501263984664	0.663901689052582	0.721769741177559	0.770840558409691	0.83372306227684	0.945381820201874	1.10040766000748	1.3031297326088	1.52542545795441	1.69380699396133	1.86269637048244	2.08763147115707
20	2	0.05	0	3	1	1.21580488299131	0.127435855755713	1.57352593683685	8.16960245930659	0.672698812484741	0.728362345695496	0.778689223527908	0.844333970546722	0.971538588404655	1.14822602272034	1.38342332839966	1.6650066614151	1.86711956858635	2.1149888753891	2.42558215856552
20	2	0.05	0	5	1	1.4453514922291	0.377541592618744	1.981216212528	10.2837363409314	0.678599536418915	0.74186204969883	0.800542399287224	0.874658334255219	1.02345579862595	1.27780455350876	1.70202222466469	2.23668358325958	2.64435857534409	3.03462347984314	3.50333852052689
20	2	0.05	0	7.5	1	1.8255229293555	1.31817662626495	2.09846036665923	9.4277376283352	0.683028944134712	0.749220694601536	0.809544241428375	0.887608075141907	1.05284205079079	1.38839411735535	2.27763020992279	3.38428826332092	4.13447051048279	4.83040484189987	5.93925462245941
20	2	0.05	0	10	1	2.34458466274142	3.78995122299456	2.41754359380468	12.7643108459536	0.69623354613781	0.765302231907845	0.815884324908257	0.891588574647903	1.06997573375702	1.50017291307449	3.0437451004982	4.88229584693909	6.25824403762817	7.6338760137558	9.37210257530213
20	2	0.05	1	0	1	1.09285399847329	0.0685172498310017	1.06286290919217	5.30851094263224	0.641807501316071	0.697289650142193	0.746696865558624	0.802801543474197	0.908344820141792	1.05245119333267	1.23507875204086	1.42992993593216	1.58020052909851	1.71666579842567	1.92552561044693
20	2	0.05	1	1	1	1.10842993999124	0.0727492615027614	1.18857698907022	6.25736317810896	0.639172671437264	0.699033959209919	0.752990481257439	0.813637298345566	0.921174645423889	1.06730502843857	1.24805375933647	1.4502925157547	1.60255165696144	1.74830216765404	1.94851322054863
20	2	0.05	1	2	1	1.1480981790483	0.0848432763938488	1.23812673918018	6.51347637006541	0.668188026547432	0.721749697625637	0.77054894566536	0.828927719593048	0.942340329289436	1.10089159011841	1.2997804582119	1.52206457853317	1.6851314663887	1.84314978122711	2.07860608816147
20	2	0.05	1	3	1	1.22560096260309	0.125162978780648	1.49876772512852	7.87281117749432	0.681040699481964	0.740471860766411	0.794375991821289	0.85475172996521	0.979879945516586	1.15702271461487	1.39109760522842	1.67583162784576	1.88526573181152	2.10280801057816	2.37788051366806
20	2	0.05	1	5	1	1.44156664398313	0.358021887087531	1.72552520867284	7.9335597091995	0.687184490561485	0.748155049979687	0.803300675749779	0.874671316146851	1.02822914719582	1.27045881748199	1.70399791002274	2.24158544540405	2.65003328323364	2.99599824547768	3.41220768928528
20	2	0.05	1	7.5	1	1.86582763158083	1.36715905380134	1.96619805247611	8.41051865015528	0.701053681969643	0.762286143004894	0.817985942959786	0.894563096761704	1.05761721730232	1.42561423778534	2.32461613416672	3.46832773685455	4.24881460666656	5.02165963649749	5.8157737493515
20	2	0.05	1	10	1	2.4281109046489	3.93438240198284	2.08194431084818	9.2272142780005	0.704294350147247	0.757208867371082	0.820668512582779	0.899921852350235	1.08009180426598	1.54653012752533	3.20724827051163	5.15707297325134	6.54466333389282	7.67751500606537	9.48562894821167
20	2	0.1	0	0	1	1.09087832195163	0.0678634195122515	1.14354081315326	5.81969530453954	0.648279080986977	0.698985692858696	0.743898913264275	0.80106537938118	0.909687459468842	1.0537081360817	1.22683298587799	1.42765815258026	1.56260613799095	1.71147337257862	1.90759735703468
20	2	0.1	0	1	1	1.11843979506493	0.0731269010640759	1.08318554647618	5.60872946401662	0.653468454480171	0.704988664388657	0.75729483962059	0.815916520357132	0.928822413086891	1.08187800645828	1.2628997862339	1.46333054304123	1.60594726204872	1.75890418887138	1.94081434488297
20	2	0.1	0	2	1	1.18352699836493	0.0975879213678241	1.2955383742046	6.82052029153038	0.67647475540638	0.727552679181099	0.780897724628449	0.8445432305336	0.968232646584511	1.13232219219208	1.34608483314514	1.58346374034882	1.76629388928413	1.92837989926338	2.14997524738312
20	2	0.1	0	3	1	1.31085807229579	0.158923975583948	1.42497596507915	6.74291961721214	0.698432126641273	0.769184026122093	0.82222036421299	0.893122208118439	1.03394296765327	1.23228704929352	1.5039276778698	1.82662107944489	2.05221673250198	2.29108017086983	2.6227391576767
20	2	0.1	0	5	1	1.67966649445891	0.521277866801752	1.58175599268708	6.95533415933609	0.737146146297455	0.79872724711895	0.860447356104851	0.954211920499802	1.16092133522034	1.51001107692719	2.01040542125702	2.62250344753265	3.05735831260681	3.51889052391052	4.12218961238862
20	2	0.1	0	7.5	1	2.33718953179717	1.94612998927998	1.73103142771587	8.03737768509676	0.738715165257454	0.806927274167538	0.884247252345085	0.997252058982849	1.28415849804878	1.97612756490707	3.00149357318878	4.14529333114624	4.97364826202392	5.84803035259247	7.05826432228089
20	2	0.1	0	10	1	3.25292907434702	5.7637969150688	1.95940747045686	10.1796082337696	0.750402197241783	0.818338133394718	0.89983421266079	1.01367385387421	1.40392881631851	2.62177848815918	4.36191308498383	6.29487342834473	7.72515678405761	9.30716838836669	11.5665985488892
20	2	0.1	1	0	1	1.09543859254122	0.0673422229196838	1.18056419073358	6.32154452561367	0.652558673024178	0.706863151490688	0.757398772239685	0.807662999629974	0.912988394498825	1.05664992332459	1.2350609600544	1.42940576076508	1.56326512098312	1.69077131450176	1.87138941645622
20	2	0.1	1	1	1	1.11534416707158	0.0731228513279891	1.12501627723841	5.66533846697907	0.657552077770233	0.707782961428165	0.758842939138413	0.818930554389954	0.925988405942917	1.07278668880463	1.25541204214096	1.46771297454834	1.60912481546402	1.76276055276394	1.94449426651001
20	2	0.1	1	2	1	1.1918485973984	0.0992227279832945	1.3478515587259	7.06308026946769	0.690186404585838	0.737497043609619	0.784549102187157	0.850513368844986	0.977120399475098	1.13789993524551	1.34745752811432	1.59156043529511	1.77708802223206	1.96951684951782	2.1781934595108
20	2	0.1	1	3	1	1.31653329419196	0.164366175831335	1.52036139831185	7.29959176590426	0.706163848042488	0.76248841136694	0.82262205183506	0.89364305138588	1.03502810001373	1.24261277914047	1.50599130988121	1.82766609191895	2.05782909393311	2.31200705170631	2.70157388925553
20	2	0.1	1	5	1	1.68943741115928	0.526948234867632	1.65259611917745	7.96139377479401	0.735737292170525	0.8056426897645	0.871764859557152	0.961395823955536	1.16335582733154	1.52165174484253	2.02624648809433	2.63012380599976	3.08901325464249	3.49452205300331	4.03986649513245
20	2	0.1	1	7.5	1	2.42281077000499	2.09682981635041	1.80201495123924	9.77683235397573	0.747742785811424	0.81126161813736	0.890424278378487	1.00510156154633	1.31715488433838	2.07731628417969	3.12814509868622	4.30508618354797	5.12502179145813	6.04462958574295	7.19069776535035
20	2	0.1	1	10	1	3.43747110988498	6.08035899338418	1.82307220726149	10.028392315794	0.753661077618599	0.825724877417088	0.910326847434044	1.03454573154449	1.4868124127388	2.86840391159058	4.6435683965683	6.62057528495789	8.03373460769653	9.42465271949768	11.9008864784241
20	2	0.15	0	0	1	1.08923361883163	0.066817903620622	1.15914234235218	6.16453792912585	0.650979417562485	0.701635627448559	0.744821447134018	0.799914383888245	0.907740697264671	1.05275785923004	1.22632774710655	1.41906368732452	1.55798709392548	1.70599412322044	1.88590328574181
20	2	0.15	0	1	1	1.12283910784125	0.0746450605132054	1.23078729082106	6.61667221480635	0.670720548629761	0.719523365795612	0.761917275190353	0.82178453207016	0.931085199117661	1.0802441239357	1.26844295859337	1.47446737289429	1.60532125234604	1.76748633086681	1.95183695673943
20	2	0.15	0	2	1	1.22060844966471	0.105932409932729	1.42311157831951	8.30891783221543	0.689812467694283	0.750338383018971	0.803464150428772	0.869297730922699	0.996186643838882	1.1661531329155	1.38328221440315	1.63873863220215	1.80503460168838	1.98414150178432	2.25647168874741
20	2	0.15	0	3	1	1.36706904259622	0.177286760394488	1.40931628463289	6.60311258627408	0.724189309477806	0.78643052726984	0.846740639209747	0.923523712158203	1.07292237877846	1.28393310308456	1.57480230927467	1.89860135316849	2.16393193006515	2.41956615447998	2.73298665761948
20	2	0.15	0	5	1	1.84874570364952	0.582473664020822	1.45772748676325	6.6929529720271	0.770808833837509	0.855248498916626	0.934034758806229	1.04349582195282	1.30727881193161	1.69669544696808	2.21430647373199	2.83160393238068	3.29069901704788	3.77712960243225	4.38515170574189
20	2	0.15	0	7.5	1	2.72575845317245	2.30592752165124	1.71403820346373	8.63282131912031	0.806595980525017	0.891421763598919	0.993154317140579	1.16632128953934	1.62211126089096	2.42077910900116	3.42098033428192	4.66657471656799	5.58035364151	6.57132692337036	7.72956984519959
20	2	0.15	0	10	1	3.96573672229648	7.15976566359127	1.66256794303266	7.59569253339299	0.817770898938179	0.917978711426258	1.03128150105476	1.25660263299942	1.98667225241661	3.34390449523926	5.19032621383667	7.46227049827576	9.14077801704406	10.6921744346619	12.912023229599
20	2	0.15	1	0	1	1.09815086346567	0.0709837058374835	1.25360758521851	7.43782150873186	0.646786752343178	0.702383960783482	0.751631724834442	0.803761804103851	0.91070419549942	1.05870962142944	1.23751926422119	1.43895456790924	1.57963539958	1.71939772963524	1.91017145037651
20	2	0.15	1	1	1	1.12080805882514	0.0727484107279435	1.07384383062352	5.3888090895602	0.657242407202721	0.71088552325964	0.761428713798523	0.819713479280472	0.933644622564316	1.07963120937347	1.26486521959305	1.46429065465927	1.61286866664886	1.76859791874886	1.94443627595902
20	2	0.15	1	2	1	1.21530244870186	0.10462723963475	1.38577739629388	7.56934524358009	0.699948179721832	0.752155713737011	0.802918896079064	0.867137598991394	0.992244645953178	1.16054821014404	1.3788597881794	1.62699500322342	1.80600009560585	2.00017921328545	2.27319558382034
20	2	0.15	1	3	1	1.37982411250472	0.176149625075138	1.48220436068118	8.17045997382066	0.733274977207184	0.795062068104744	0.85807543694973	0.931451898813248	1.08402496576309	1.30486452579498	1.59079375863075	1.92361088991165	2.14666794538498	2.36321080327034	2.68922975063324
20	2	0.15	1	5	1	1.85776534638107	0.612246986750521	1.48097092484269	7.14877470824604	0.763793520927429	0.834616962075234	0.91898909509182	1.03066872358322	1.30203199386597	1.69999539852142	2.24140161275864	2.86766400337219	3.33403499126434	3.78402706980705	4.38545101165772
20	2	0.15	1	7.5	1	2.81928557542562	2.45299781133253	1.61520535923884	8.26134797982041	0.793853542804718	0.88649687319994	0.992283183336258	1.15215917825699	1.67047357559204	2.51387095451355	3.57398891448975	4.78958158493042	5.69910571575165	6.66884522438049	7.88780147075654
20	2	0.15	1	10	1	4.09507315422893	7.11749897475132	1.56896504251162	7.38650129314455	0.822038962244988	0.928784054517746	1.04613907337189	1.26390011310577	2.09487646818161	3.57760393619537	5.34736752510071	7.48050231933594	9.19407911300659	10.8564654111862	12.8751453971863
20	2	0.2	0	0	1	1.09916546609402	0.069930432271572	1.09877735985415	5.35316705283378	0.652634440660477	0.700433024764061	0.745735025405884	0.808044117689133	0.912885636091232	1.06134676933289	1.23466092348099	1.44491217136383	1.59406818151474	1.73112676143646	1.90948240637779
20	2	0.2	0	1	1	1.1274225831598	0.0805155203255906	1.60512756621631	10.7559508752111	0.66198410153389	0.713756942749023	0.761840602755547	0.825028860569	0.934557303786278	1.08358162641525	1.26784089207649	1.4771333694458	1.63778221607208	1.81665550172329	2.04284324169159
20	2	0.2	0	2	1	1.24120901542008	0.110246227420605	1.18167823687901	5.85981756758181	0.691932409405708	0.748418694734573	0.805006062984467	0.877403450012207	1.01021671295166	1.19177830219269	1.41118317842484	1.6670804977417	1.85901291370392	2.04560884237289	2.25746205806732
20	2	0.2	0	3	1	1.40847522018254	0.181723833846234	1.33500016576561	6.44474664038474	0.748696804046631	0.809747172892094	0.869238677620888	0.950534385442734	1.10793319344521	1.32988739013672	1.62650763988495	1.95707482099533	2.17495143413544	2.4488083422184	2.75244038581848
20	2	0.2	0	5	1	1.96701812854409	0.620042428343093	1.53412267327632	7.60131308194961	0.825576614737511	0.914052042365074	1.00524464845657	1.13442749977112	1.41179403662682	1.82086980342865	2.33317404985428	2.9755181312561	3.44515532255173	3.91476594805717	4.53549810409546
20	2	0.2	0	7.5	1	2.97630131183863	2.50769330154846	1.6383016303449	7.88045115014525	0.849260718226433	0.966399317979813	1.09987150430679	1.30902643203735	1.85565701127052	2.66554439067841	3.68683761358261	4.99183783531189	5.89782829284668	6.9311533331871	8.47179636955262
20	2	0.2	0	10	1	4.35624296105504	8.14734889671955	1.93350237195902	10.4401671489558	0.879868720173836	1.00790407955647	1.18079211711884	1.49944052696228	2.36313205957413	3.68759143352509	5.64087867736816	7.87204098701477	9.72559795379638	11.496945476532	14.0731680774689
20	2	0.2	1	0	1	1.09293295999169	0.0673608781589131	1.17606511386336	6.46079406723943	0.643649020195007	0.698013323545456	0.745763179659844	0.805465143918991	0.914974018931389	1.05442321300507	1.22631621360779	1.42472813129425	1.56541360616684	1.70641647875309	1.8664656150341
20	2	0.2	1	1	1	1.13388462032974	0.0762680620999639	1.03312355090028	4.94232369093945	0.663363019227982	0.714332470297813	0.768520346283913	0.827147996425629	0.940956875681877	1.09364819526672	1.2818720638752	1.49770460128784	1.64135034680366	1.80279291570187	1.99098589420319
20	2	0.2	1	2	1	1.23491309464574	0.109730854060951	1.30299634745186	6.56025559773366	0.70068369448185	0.758245585858822	0.810395920276642	0.878829282522202	1.0021587908268	1.17848497629166	1.40211907029152	1.65625774860382	1.84712349772453	2.0278561770916	2.28981181621552
20	2	0.2	1	3	1	1.40435145708323	0.182976390120342	1.44981572765538	7.08380001727623	0.749587345719338	0.812263655662537	0.875562405586243	0.953290569782257	1.10746523737907	1.32373994588852	1.61747986078262	1.94893046617508	2.19115748405457	2.44978649616241	2.8114199090004
20	2	0.2	1	5	1	1.97360101261735	0.645586697383721	1.51408692907287	7.27637530090344	0.815561751723289	0.895751927793026	0.993440556526184	1.12290649414063	1.41098323464394	1.82205641269684	2.3609179854393	2.96959321498871	3.47684234380722	3.94818314909935	4.68625776290894
20	2	0.2	1	7.5	1	3.04312534289956	2.58345861803675	1.73717423218972	9.17482559277517	0.852308880090714	0.97108206897974	1.10602927207947	1.34169636964798	1.93611878156662	2.74753701686859	3.75534808635712	5.03452725410461	6.0095144033432	7.01947237253189	8.29942302703858
20	2	0.2	1	10	1	4.52062892757654	8.01660290536461	1.71375091102846	8.37553037937026	0.876834343075752	1.01287177503109	1.18240466713905	1.54854055643082	2.56056970357895	3.95433962345123	5.80485451221466	8.06886034011841	9.87556276321411	11.6668303966522	14.2347786331177
20	2	0.25	0	0	1	1.09697461619675	0.0674306230093425	1.01811388587472	5.0126376509508	0.648802313804626	0.702480059862137	0.747955593466759	0.807324439287186	0.916122689843178	1.0576000213623	1.23507308959961	1.4340292930603	1.58575088977814	1.72262903153896	1.87867977619171
20	2	0.25	0	1	1	1.13160353964865	0.0792394154419119	1.1622161169917	5.62394906339315	0.654723784327507	0.714588735997677	0.765519723296166	0.823233151435852	0.93550543487072	1.08782231807709	1.27473384141922	1.49503989219666	1.64322459101677	1.79694999456406	2.05194252490997
20	2	0.25	0	2	1	1.24240734843016	0.10875494163634	1.29438908985132	6.75177049740827	0.701334527134895	0.76048466861248	0.816746467351914	0.883537763357163	1.0159914791584	1.18860554695129	1.40804961323738	1.65984281301498	1.84990436434746	2.02177042365074	2.29216300487518
20	2	0.25	0	3	1	1.43853997166157	0.19430232583657	1.36898673734089	6.1703736517432	0.763818776607513	0.823831927776337	0.889659506082535	0.972499078512192	1.13474979996681	1.35458725690842	1.64841002225876	1.99803711175919	2.25320454835892	2.5371876835823	2.95881807088852
20	2	0.25	0	5	1	2.02194950556755	0.650182376528462	1.82788426464956	10.7338824259445	0.856148344874382	0.956939767301083	1.05384548902512	1.18730334043503	1.47325253486633	1.87042534351349	2.38118094205856	3.00938606262207	3.50172251462936	3.99561765789986	4.77235667228699
20	2	0.25	0	7.5	1	3.1110824192822	2.68599990968869	1.83658195885467	10.0819570630242	0.894724499583244	1.0285892188549	1.18854007720947	1.44468550682068	1.99279275536537	2.76963770389557	3.84360647201538	5.10445666313171	6.16653501987457	7.33246710300445	8.84896459579468
20	2	0.25	0	10	1	4.5184210934639	8.08095034954751	2.01175515154235	11.3187254099439	0.938809178471565	1.09360896945	1.2862411737442	1.68075803518295	2.56632250547409	3.90554654598236	5.72907137870789	7.98113460540772	9.72350664138794	11.8852476835251	14.6578025817871
20	2	0.25	1	0	1	1.10123997057378	0.0720438323137478	1.36194016293995	7.76866649882588	0.657853299975395	0.706047302484512	0.75876452922821	0.811326807737351	0.916131541132927	1.05795228481293	1.23837512731552	1.44406378269196	1.59612823724747	1.74295755624771	1.9185437142849
20	2	0.25	1	1	1	1.12906475978494	0.0761280847453416	1.09671519630563	5.5093959514227	0.66248205602169	0.714223326742649	0.762995290756226	0.820414686203003	0.936306148767471	1.08523619174957	1.27823334932327	1.48437895774841	1.63437266349792	1.77673713266849	1.98978674054146
20	2	0.25	1	2	1	1.24280425359905	0.110040729863862	1.37515983699215	7.64160399764557	0.708852497935295	0.765573182702065	0.819381123781204	0.883519059419632	1.00969731807709	1.18850356340408	1.41222217679024	1.66139665842056	1.84457533359527	2.02638030052185	2.30105800151825
20	2	0.25	1	3	1	1.42657523576021	0.190852370997516	1.61422761483747	9.28952535283617	0.763620417118073	0.827877062559128	0.884208744764328	0.965026885271072	1.12365502119064	1.34660845994949	1.63716849684715	1.97481923103333	2.22828116416931	2.50401839017868	2.83776051282883
20	2	0.25	1	5	1	2.02177642073035	0.658579646177566	1.75619468006456	9.5379145258244	0.842062320709229	0.938618116080761	1.04207431674004	1.18052961826324	1.46970903873444	1.8736452460289	2.39560824632645	3.00402088165283	3.5074178814888	4.02473449707031	4.83049440860749
20	2	0.25	1	7.5	1	3.14626908302307	2.65747436350636	1.91232788751177	11.0295994553764	0.902384972572327	1.03165309131145	1.21710918545723	1.46997106075287	2.04518979787827	2.83430826663971	3.85514754056931	5.13446507453919	6.18036377429962	7.27061229944229	8.7143757247925
20	2	0.25	1	10	1	4.74803655843735	9.01212153153761	2.09316541000206	11.89221450052	0.917725888490677	1.04815534055233	1.30848886370659	1.7602454662323	2.75261229276657	4.12880086898804	5.96093010902405	8.33438396453857	10.272231054306	12.5360728263855	15.569167098999
20	2	0.3	0	0	1	1.09515245909393	0.0678749815968537	1.09686414889064	5.51101625987048	0.645445532798767	0.702729061245918	0.750450357794762	0.806999039649963	0.913028910756111	1.0549333691597	1.23271730542183	1.43002396821976	1.56465200781822	1.70999699831009	1.92699544787407
20	2	0.3	0	1	1	1.13382555184364	0.0747702097083103	1.02643322368881	4.98620866883335	0.657747662067413	0.719786924123764	0.772547921538353	0.832751208543778	0.940062031149864	1.09320032596588	1.28418129682541	1.48274335861206	1.64194731116295	1.78381728231907	1.98144696593285
20	2	0.3	0	2	1	1.24189816659689	0.109657981461577	1.23230237086784	5.88833647510206	0.704716324210167	0.765196937322617	0.816520202159882	0.882968789339066	1.01288396120071	1.18496799468994	1.41120371222496	1.66974165439606	1.84835007190704	2.05902787446976	2.2895561504364
20	2	0.3	0	3	1	1.42455313529968	0.189240586562549	1.58552063206609	8.22043961531857	0.763321870565414	0.823133258521557	0.889282566308975	0.964148640632629	1.1297550201416	1.34477651119232	1.62990090250969	1.96439702510834	2.21156902313232	2.4942750453949	2.8491752910614
20	2	0.3	0	5	1	2.0229010735631	0.655297053962837	1.97419873993547	11.6468812569149	0.871601654887199	0.961849145591259	1.06796050667763	1.20359343290329	1.47598633170128	1.86984294652939	2.37135493755341	3.00337994098663	3.47916147708893	3.99218991398811	4.76261690616608
20	2	0.3	0	7.5	1	3.12554772185087	2.59089949828642	1.93231790320828	11.1519993225794	0.922595136165619	1.04843292236328	1.22473930120468	1.49453935623169	2.03667467832565	2.80961680412293	3.83682429790497	5.06956081390381	6.05306718349456	7.1478621840477	8.76215308189392
20	2	0.3	0	10	1	4.63636952379346	8.9148511181264	2.50665711672099	17.7228379830911	0.950034201741219	1.15376731157303	1.41229191422462	1.82367355823517	2.66185849905014	3.97497141361237	5.74141705036163	8.22967834472656	10.0874598026276	12.258091378212	15.0198789215088
20	2	0.3	1	0	1	1.09140143803954	0.0677665220969896	1.07309439595825	5.48588866417526	0.635970341563225	0.696150301396847	0.741690105199814	0.801802438497543	0.911273956298828	1.05399709939957	1.23168483376503	1.42575215101242	1.56855837702751	1.71144501566887	1.89234080433846
20	2	0.3	1	1	1	1.12955548859239	0.0806500922564362	1.40509001381199	9.54667030900841	0.659764468073845	0.711536493897438	0.760228195786476	0.818012183904648	0.932579010725021	1.08522087335587	1.27747023105621	1.49424742460251	1.63675041794777	1.8043635904789	2.00966415166855
20	2	0.3	1	2	1	1.24344441132247	0.109127886481629	1.23155428663493	5.96286854982139	0.708194378614426	0.762904550135136	0.815462785959244	0.881459653377533	1.01200860738754	1.19027376174927	1.41199854016304	1.66683824062347	1.84481157660484	2.03473971486092	2.30815185308457
20	2	0.3	1	3	1	1.41990219535828	0.179599654684798	1.48991847294336	8.01948477102584	0.764847424030304	0.833640506863594	0.89489518404007	0.967453557252884	1.12649327516556	1.34404063224792	1.62389224767685	1.95613901615143	2.20864590406418	2.46816706061363	2.76662297725678
20	2	0.3	1	5	1	2.0109825470984	0.637347159937388	2.20343629182375	16.5143563622922	0.878510643839836	0.966665971279144	1.06697552800179	1.20450817346573	1.48416122794151	1.86296451091766	2.35501408576965	2.95964622497559	3.41166059970856	3.92908030152321	4.81547804832459
20	2	0.3	1	7.5	1	3.16332030388713	2.78402228723203	2.10890720251695	12.3322372756152	0.922418417930603	1.06533953249455	1.25677370429039	1.52953082323074	2.06626307964325	2.81183898448944	3.81760483980179	5.19732551574707	6.27611799240112	7.44392400979996	9.17983431816101
20	2	0.3	1	10	1	4.7100600874424	8.68982779706209	2.16503333762621	12.420148580114	0.956268401145935	1.13586781919003	1.39744219779968	1.85926976203918	2.74811840057373	4.04466652870178	5.86064112186432	8.24167995452881	10.2079163074493	12.2426231861115	15.2759414958954
20	3	0.05	0	0	1	1.05075614398122	0.0252783567864902	0.688576444825825	4.87903405923472	0.732404320836067	0.77840259373188	0.818058264255524	0.865315687656403	0.942733138799667	1.036605656147	1.14243999123573	1.26115436553955	1.33455216884613	1.39851628243923	1.48906767368317
20	3	0.05	0	1	1	1.06737412168384	0.0278294521695642	0.626752932336647	3.86306972293757	0.739485290646553	0.786371652781963	0.827607077360153	0.873712414503098	0.950355812907219	1.05018669366837	1.1665318608284	1.28292753696442	1.3629262804985	1.44370397031307	1.5400688457489
20	3	0.05	0	2	1	1.10649421171546	0.0369466906429151	0.874869898619802	4.62873740598703	0.754656531214714	0.798150056600571	0.842277157306671	0.887994658946991	0.97087836265564	1.08311063051224	1.21357962489128	1.35582211017609	1.45337768793106	1.54726013541222	1.68180408716202
20	3	0.05	0	3	1	1.16357932110429	0.0603251857773897	1.21235626474185	5.48064425870501	0.754174335002899	0.805930608510971	0.85431290268898	0.903564870357513	0.993683069944382	1.11889600753784	1.28564155101776	1.48037414550781	1.62511601448059	1.76978988051414	1.96777714371681
20	3	0.05	0	5	1	1.36514774964452	0.235577574241711	1.63799482291529	6.62924962980023	0.766577141284943	0.817272038757801	0.864039576053619	0.918823748826981	1.02554392814636	1.2112957239151	1.58013120293617	2.04336931705475	2.32442623376846	2.63439576625824	2.97943916797638
20	3	0.05	0	7.5	1	1.72534072296619	0.981099979968466	1.89048787846566	7.80747362860137	0.771918789744377	0.824388501048088	0.866880255937576	0.92547772526741	1.04566249251366	1.30736482143402	2.13761472702026	3.14000256061554	3.76875153779984	4.36123358011246	5.04539071083069
20	3	0.05	0	10	1	2.21095910184979	2.98285149766044	2.00203481505876	8.12248798255499	0.774094260931015	0.829461960494518	0.871971517801285	0.932169908285141	1.05313953757286	1.38500487804413	2.88711631298065	4.67454605102539	5.78596565723419	6.78289555311203	8.15813852310182
20	3	0.05	1	0	1	1.0562272459209	0.0261530768804846	0.652823861192349	3.98164954881743	0.740820862054825	0.784717205166817	0.821787637472153	0.864712983369827	0.945025503635406	1.03897482156754	1.14913082122803	1.26513484716415	1.35046481490135	1.43079531788826	1.51414642930031
20	3	0.05	1	1	1	1.06446095544994	0.0275465342408799	0.580011968055643	3.93005370635283	0.728160358071327	0.784479185938835	0.821489053964615	0.869455718994141	0.947989791631699	1.04823541641235	1.16360256075859	1.28338876962662	1.3557821393013	1.42255202829838	1.51939893126488
20	3	0.05	1	2	1	1.10251345038414	0.0356852545856336	0.859580418017351	4.60807521763725	0.753160412311554	0.800443406403065	0.840243703126907	0.885522609949112	0.972165837883949	1.08060652017593	1.20617067813873	1.34788148403168	1.45170212984085	1.54166910052299	1.66833836078644
20	3	0.05	1	3	1	1.17162803170681	0.0640813655666218	1.34738337747443	6.79068028267077	0.76231670320034	0.810437369346619	0.853452748060226	0.903753125667572	0.995462790131569	1.12590831518173	1.29885441064835	1.49528510570526	1.64510264396667	1.78933297693729	1.96931631565094
20	3	0.05	1	5	1	1.36764905478954	0.232736683811561	1.51235298205166	5.74028606015081	0.765304766893387	0.822689190506935	0.867717280983925	0.919645941257477	1.02461752295494	1.21007925271988	1.5956746339798	2.05432076454163	2.34267122745514	2.60976094603539	2.95269040822983
20	3	0.05	1	7.5	1	1.77270470229983	1.00345199785805	1.64090705331183	6.06143187015581	0.782046005725861	0.83077400624752	0.879027959704399	0.93571412563324	1.05668663978577	1.3314493894577	2.25916075706482	3.21832821369171	3.79879651069641	4.34845817089081	5.13180144309998
20	3	0.05	1	10	1	2.2875758468926	3.03305808757104	1.78081523500817	7.13052588427492	0.783008811473846	0.832527934014797	0.876413658261299	0.932162249088287	1.05675980448723	1.42143923044205	3.14161890745163	4.83449840545654	5.77666735649109	6.78382815122604	8.00601456642151
20	3	0.1	0	0	1	1.05379074858427	0.0255080765200309	0.602756714343318	3.75454735035565	0.741267692446709	0.783295772969723	0.823246601223946	0.867148059606552	0.939476668834686	1.03868913650513	1.15058922767639	1.26544111967087	1.33940723538399	1.40941358208656	1.49736557483673
20	3	0.1	0	1	1	1.07567549633384	0.0280952494628084	0.643990109736533	3.9758475263619	0.748805221915245	0.796407878398895	0.836590418219566	0.877582544088364	0.960553422570229	1.05744850635529	1.17346119880676	1.29589540958405	1.37602767944336	1.45196541249752	1.54762069821358
20	3	0.1	0	2	1	1.14373349570632	0.0415895541565178	0.901394283690733	4.98561145378162	0.769923820495606	0.820812417566776	0.86173877120018	0.910688549280167	1.00192293524742	1.11860322952271	1.25855526328087	1.40495208501816	1.51314337849617	1.61534546613693	1.75002827882767
20	3	0.1	0	3	1	1.25385853444934	0.0795429073088906	1.1188878801603	5.29997452145767	0.802414418458939	0.845067775249481	0.887722504138947	0.94353438615799	1.05238482356071	1.20574158430099	1.40618991851807	1.62924126386642	1.76828289031982	1.92884024679661	2.12287875413895
20	3	0.1	0	5	1	1.60096779939532	0.352937064034317	1.42367874720737	6.53693049894101	0.815489385724068	0.871113826334477	0.917057859897614	0.993845254182816	1.15004616975784	1.46753525733948	1.91702291369438	2.38601832389832	2.71452860832214	3.04004178643227	3.50420685529709
20	3	0.1	0	7.5	1	2.22750059972405	1.43585443320348	1.49710926430488	7.29426479458885	0.831290291547775	0.886102317273617	0.935962581634521	1.01723412275314	1.26106178760529	1.94850903749466	2.87581539154053	3.81219353675842	4.47718567848206	5.10292568206787	6.07185321331024
20	3	0.1	0	10	1	3.10314263209701	4.69407541803648	1.65789203967624	7.43173217440729	0.825458260178566	0.891255150735378	0.948442807793617	1.04038465023041	1.36569318175316	2.52060341835022	4.20537519454956	5.94777455329895	7.23573489189148	8.58311722278594	10.4445981407166
20	3	0.1	1	0	1	1.05196764106751	0.0259682060188022	0.651086245502984	4.16091611682419	0.733023937344551	0.781273053586483	0.820506390929222	0.863177275657654	0.940884619951248	1.03592073917389	1.14676585793495	1.25898238420486	1.33727511167526	1.41207787692547	1.49357352972031
20	3	0.1	1	1	1	1.07453403178453	0.0285569593526484	0.648904468352547	4.03104986960614	0.742629451155663	0.789979118108749	0.827046579122543	0.87576567530632	0.959666058421135	1.05810403823853	1.17268338799477	1.2967897772789	1.37476943135261	1.45013384222984	1.53867544531822
20	3	0.1	1	2	1	1.14307956908345	0.0416622824567492	0.86356156808869	4.66532081570327	0.759941447377205	0.817962899804115	0.860519850254059	0.911168843507767	1.0005607008934	1.11742877960205	1.25535473227501	1.41187381744385	1.50726520419121	1.60735107958317	1.75816711425781
20	3	0.1	1	3	1	1.25140875028968	0.079819423404315	1.12933717664368	5.59532388778832	0.79035077393055	0.841162605583668	0.884858551621437	0.941423261165619	1.04874864220619	1.20326030254364	1.40588393807411	1.62262002229691	1.79009961485863	1.93044936656952	2.09972655773163
20	3	0.1	1	5	1	1.60259406177402	0.342298916810004	1.33407396605358	6.01219636543131	0.820351631641388	0.868942525982857	0.919807562232018	0.986271888017654	1.15800735354424	1.4772657752037	1.91419723629951	2.38026351928711	2.69574221372604	3.02463896870613	3.43102833747864
20	3	0.1	1	7.5	1	2.29341968294978	1.54318999558194	1.33958158398512	5.7259065279132	0.823476792573929	0.88071346282959	0.934733894467354	1.01850827932358	1.26849046349525	2.03710293769836	2.97423505783081	3.96855721473694	4.6151079416275	5.28628454208374	6.37656710624695
20	3	0.1	1	10	1	3.23420401284695	4.46516545110599	1.25334175484014	5.08720803080308	0.839037786126137	0.899256855249405	0.959109660983086	1.04874219894409	1.42227628827095	2.78417360782623	4.41512978076935	6.07233448028565	7.31136772632599	8.46312420368194	9.85514878273011
20	3	0.15	0	0	1	1.05329109464884	0.0255657286767977	0.578388140143657	3.74905320915259	0.729275351166725	0.775902964174748	0.820804151892662	0.864035910367966	0.944569706916809	1.0380676984787	1.14678066968918	1.2605039358139	1.33971900939941	1.41717218756676	1.50077090859413
20	3	0.15	0	1	1	1.08301213707924	0.0294893498596563	0.675663973801037	4.08118154749221	0.754081743359566	0.794864369928837	0.837672531604767	0.881127363443375	0.963896602392197	1.06642085313797	1.18175208568573	1.30624657869339	1.39100338816643	1.47171704769135	1.56929721951485
20	3	0.15	0	2	1	1.17486457532644	0.045437537805455	0.846543245134849	4.36092520758202	0.792945040464401	0.837218856811523	0.880366250872612	0.929944515228271	1.02349889278412	1.14605581760407	1.29653841257095	1.45649971961975	1.56144350171089	1.66743879020214	1.7965613257885
20	3	0.15	0	3	1	1.31574171753526	0.0904266419951358	1.10668695796871	5.63354596918439	0.810132667422295	0.868263119459152	0.918589976429939	0.980443781614304	1.10270267724991	1.27258765697479	1.47705894708633	1.71617863178253	1.86259543895721	2.01442680358887	2.21363126993179
20	3	0.15	0	5	1	1.76567075622678	0.375068754369215	1.15270773175497	5.47605619413041	0.852532567381859	0.914591597020626	0.979891082644463	1.07047590017319	1.30859220027924	1.67644792795181	2.10206878185272	2.55634803771973	2.89195274114609	3.23894827365875	3.66295624256134
20	3	0.15	0	7.5	1	2.58928844908476	1.74382387728548	1.36102043405687	6.17173911593073	0.870254385471344	0.936750711500645	1.01156834959984	1.14390053749084	1.57616481184959	2.3650199174881	3.26604056358337	4.29565486907959	5.02534499168396	5.84703192710877	6.86425081253053
20	3	0.15	0	10	1	3.64886855430007	5.19028905308881	1.46294303823123	6.65667436385909	0.881144730448723	0.95240188986063	1.04137455821037	1.2074171423912	1.93094384670258	3.15203177928925	4.81395781040192	6.6461660861969	7.94014725685119	9.38201239109039	10.9190827178955
20	3	0.15	1	0	1	1.05496239327192	0.0262528225363281	0.657012860236695	4.10159666799496	0.729276160597801	0.777798053622246	0.819245129823685	0.865783828496933	0.945578068494797	1.03921276330948	1.14892101287842	1.26669824123383	1.34344180822372	1.41784653067589	1.52206229329109
20	3	0.15	1	1	1	1.08229680958986	0.0290750154668709	0.659809863408828	3.91845228367653	0.74883137524128	0.800015830993652	0.836418676376343	0.881508111953735	0.962650641798973	1.06659436225891	1.18074080348015	1.30364204645157	1.38633665442467	1.47008325755596	1.5697224020958
20	3	0.15	1	2	1	1.16828234692216	0.0441681696642845	0.873661932015861	4.6447597897034	0.782147024869919	0.832665188610554	0.876735451817513	0.927256691455841	1.02070701122284	1.14345508813858	1.28286761045456	1.43954035043716	1.55412091016769	1.65507285892963	1.79042203307152
20	3	0.15	1	3	1	1.31694385113716	0.0902664562352128	1.19867206428758	5.89934034605131	0.828985326886177	0.881048116087914	0.924609902501106	0.985605943202972	1.10520732402802	1.26815962791443	1.47102680802345	1.70170645713806	1.87090684771538	2.02689377069473	2.26593188047409
20	3	0.15	1	5	1	1.77155238044858	0.387721186857275	1.24917766393	5.91496590506915	0.851661301851273	0.92295496314764	0.989684781432152	1.07949880361557	1.30637577176094	1.67035627365112	2.10888582468033	2.57543697357178	2.91110473871231	3.26465313434601	3.74305844545365
20	3	0.15	1	7.5	1	2.67065387481451	1.81741445154601	1.31200057265418	6.16549151708094	0.874301298260689	0.949824222922325	1.0261028945446	1.15578628778458	1.65674659609795	2.45600032806397	3.37164884805679	4.41439208984375	5.11760356426239	5.94001008272171	7.00887371063233
20	3	0.15	1	10	1	3.81757074785233	5.16310870762538	1.27815201728505	5.66283254406432	0.87931501865387	0.956289711594582	1.05520930290222	1.23552249670029	2.10516792535782	3.44689750671387	4.99627363681793	6.75185174942017	8.12201037406921	9.51454136371613	11.0032350730896
20	3	0.2	0	0	1	1.05259201839566	0.0255180349098412	0.58498716727585	3.80787317273074	0.733295356035233	0.778107453882694	0.819882345199585	0.864065039157867	0.942595779895782	1.03708326816559	1.14717581868172	1.26325795650482	1.34214632511139	1.40452250540257	1.4955500459671
20	3	0.2	0	1	1	1.08590531705618	0.0297920965271199	0.681013600113297	4.03052054195526	0.74956737101078	0.793293952941895	0.836249712109566	0.885420548915863	0.966442570090294	1.06808882951736	1.18556898832321	1.30816186666489	1.39699062108994	1.47838452756405	1.57373482823372
20	3	0.2	0	2	1	1.18618505852818	0.0462290413364689	0.826525772130295	4.27163836716849	0.789031584262848	0.845163966715336	0.890269154310226	0.940767079591751	1.03359204530716	1.15687447786331	1.30954286456108	1.46878352165222	1.5750647008419	1.68510680198669	1.81962865114212
20	3	0.2	0	3	1	1.34762042319179	0.0927798460223967	1.31483413420374	7.60528259585801	0.841293922662735	0.90058608353138	0.946815693378448	1.00797809362412	1.13472434878349	1.30268377065659	1.50916174054146	1.7205003619194	1.88450095653534	2.06565348505974	2.31126074552536
20	3	0.2	0	5	1	1.86760707847476	0.410834255183174	1.56204388676162	9.09905802926596	0.894348667263985	0.973140726983547	1.04056430459023	1.16185164451599	1.42225241661072	1.77112424373627	2.1871092915535	2.65008270740509	3.02023363113403	3.37645153999329	3.93681338071823
20	3	0.2	0	7.5	1	2.80699616595507	1.73897197442939	1.51008222396046	8.15520876179388	0.934919853806496	1.02431944906712	1.1369333088398	1.33057501316071	1.88104212284088	2.59315764904022	3.46565049886704	4.43727054595947	5.15609977245331	5.97294306755066	7.26122264385224
20	3	0.2	0	10	1	4.08312844129205	5.92006094893406	1.74962770431794	10.2460496255775	0.940917263031006	1.0348385155201	1.17037417292595	1.4907177567482	2.37066954374313	3.59027135372162	5.26586329936981	7.13529562950134	8.58664102554321	9.94809134006499	12.453973236084
20	3	0.2	1	0	1	1.05143920707107	0.0259775848801465	0.669900299618266	4.16565474671148	0.729093473553658	0.777075818181038	0.815851286053658	0.862566608190537	0.938971266150475	1.03776520490646	1.14434629678726	1.25489958524704	1.33619940280914	1.41527020037174	1.51820882320404
20	3	0.2	1	1	1	1.08526963609457	0.0304044717373838	0.738171155779638	4.20547779644452	0.748979551196098	0.798987199366093	0.837588831782341	0.885718834400177	0.964059859514236	1.06451618671417	1.18658956885338	1.31030011177063	1.39878904223442	1.48213578760624	1.58458986878395
20	3	0.2	1	2	1	1.1821637160182	0.0464803094384285	0.926778899287678	4.96523144068779	0.785461974143982	0.842419567704201	0.885952535271645	0.937245148420334	1.03354287147522	1.15526950359344	1.30014035105705	1.4611771941185	1.57615237832069	1.68904114365578	1.83232438087463
20	3	0.2	1	3	1	1.35123739983439	0.0930433101121791	1.19759032140139	6.17299559899508	0.844280840158463	0.89661947786808	0.952042844891548	1.01337592601776	1.13964170217514	1.30477064847946	1.51037704944611	1.74170529842377	1.91008746623993	2.06521970629692	2.29773323297501
20	3	0.2	1	5	1	1.8696456850946	0.411794814869037	1.35271341111732	6.74521118627047	0.892162864804268	0.957285378873348	1.03389591574669	1.15749924182892	1.42032262682915	1.77446639537811	2.1887743473053	2.67622771263123	3.03126826286316	3.37517287135124	3.92446465015411
20	3	0.2	1	7.5	1	2.87902395092249	1.85484399205136	1.65802246773873	9.54157967444382	0.936408645510673	1.02577760219574	1.14223645925522	1.37062650918961	1.94751527905464	2.65973556041718	3.53684651851654	4.55767855644226	5.33219764232635	6.20750858783722	7.27499455928803
20	3	0.2	1	10	1	4.24965238618851	5.85385879782115	1.53194626156049	7.72148112304749	0.944566938877106	1.04756428599358	1.20138872861862	1.56660267114639	2.55699753761292	3.83821976184845	5.40340709686279	7.22064747810364	8.71009917259216	10.3470258951187	12.1195005130768
20	3	0.25	0	0	1	1.05329183917642	0.0260478741948101	0.678709254639357	4.23902368120586	0.736857851147652	0.78078235834837	0.816959410905838	0.863940072059631	0.943402573466301	1.03844803571701	1.14650589227676	1.26140645742416	1.33803225159645	1.42069832086563	1.5123893904686
20	3	0.25	0	1	1	1.09014895848036	0.0294007201658959	0.692728011923451	4.18021597710798	0.751438260674477	0.803538055717945	0.840902346372604	0.890873175859451	0.971398234367371	1.07178455591202	1.19272738695145	1.30781846046448	1.3913645029068	1.47927068769932	1.59050667881966
20	3	0.25	0	2	1	1.1959508935988	0.0491785773911179	1.06048126148521	6.02444794666752	0.802655255198479	0.852085913717747	0.894203153252602	0.945099914073944	1.04049995541573	1.16871583461761	1.31415173411369	1.47782917022705	1.59715406894684	1.71122308373451	1.86400012373924
20	3	0.25	0	3	1	1.3625935289681	0.0952888832542956	1.30123672789116	6.74905639181491	0.857873683571816	0.910755667090416	0.95919041633606	1.02449735403061	1.14862033724785	1.31932091712952	1.52008736133575	1.74905567169189	1.91371398568153	2.09225025177002	2.38121936321259
20	3	0.25	0	5	1	1.90669141017199	0.395750821334493	1.47893244211381	8.10993156110505	0.923002097606659	0.995853996276855	1.08877577185631	1.21805779933929	1.47367352247238	1.80821722745895	2.2186131477356	2.67071809768677	3.02683898210525	3.38603039979935	3.98456310510635
20	3	0.25	0	7.5	1	2.93287999550104	1.89169780239907	1.59597905311497	8.15141362791841	0.957377936840057	1.06711616516113	1.2202236533165	1.46312259435654	1.99084293842316	2.6836451292038	3.56937181949616	4.64704313278198	5.46728522777557	6.39124879837036	7.61289690494538
20	3	0.25	0	10	1	4.33003319737911	6.40826482320487	1.62067888576906	7.32406896659307	0.96841815173626	1.07327860891819	1.29520320296288	1.72243314981461	2.57127666473389	3.80038213729858	5.45854127407074	7.52163486480713	9.07054390907287	10.7836729288101	13.1974584007263
20	3	0.25	1	0	1	1.05185960389972	0.0262442789900403	0.66505785589385	4.12025625937357	0.734888013005257	0.77619931101799	0.814926853775978	0.86109676361084	0.940280899405479	1.03635001182556	1.14543497562408	1.25846160650253	1.34110177159309	1.41868699491024	1.51804962158203
20	3	0.25	1	1	1	1.08730018889904	0.0311056190392716	0.764499937218296	4.41437482655861	0.748178780078888	0.795282039046288	0.835832393169403	0.884113019704819	0.966981828212738	1.06656008958817	1.18959537148476	1.3185990691185	1.39791840314865	1.48350712656975	1.60590657711029
20	3	0.25	1	2	1	1.1932760173142	0.0499235250069634	1.30758282489426	8.58675195585927	0.794499300718307	0.843518540263176	0.888719490170479	0.946937227249146	1.04398459196091	1.16341954469681	1.31042870879173	1.47619630098343	1.59612118601799	1.70513402819633	1.84490234732628
20	3	0.25	1	3	1	1.36647032683492	0.0993864212345421	1.6486659307334	11.124303198091	0.859318467974663	0.910834881663322	0.962679666280746	1.0255756855011	1.15216225385666	1.31737715005875	1.52123630046844	1.75841616392136	1.92822670936584	2.09409906864166	2.33195272922516
20	3	0.25	1	5	1	1.91616957749724	0.416557442012589	1.66596520486173	9.64404343402035	0.92362484395504	1.01480143666267	1.09722170233727	1.22110246419907	1.47781410813332	1.81563854217529	2.22584462165833	2.68862376213074	3.0757972240448	3.46385452151298	4.0569215297699
20	3	0.25	1	7.5	1	2.98391887011528	1.9278144097671	1.59362738833358	8.12324829289763	0.959407628774643	1.05685783922672	1.20676045417786	1.48553602695465	2.04495131969452	2.75742566585541	3.61783140897751	4.68783059120178	5.46183207035064	6.38872034549713	7.7429860496521
20	3	0.25	1	10	1	4.38962402865887	6.08611712965379	2.15277990427022	20.0211084363732	0.95901505112648	1.08837948143482	1.29883568286896	1.79097282886505	2.72349351644516	3.9516898393631	5.49681699275971	7.36397976875305	8.95041046142577	10.5294567584991	12.3666564846039
20	3	0.3	0	0	1	1.05394102550149	0.0256705072207725	0.66148054356653	3.95080599433824	0.740850390195847	0.785758975148201	0.823218506574631	0.86707004904747	0.941080749034882	1.0389296412468	1.14851957559586	1.26304694414139	1.34304299354553	1.41381130218506	1.50832151412964
20	3	0.3	0	1	1	1.08912168411613	0.0299366938606128	0.796525716399005	4.61809749723918	0.756676443815231	0.803537434339523	0.845646396279335	0.889999133348465	0.970284819602966	1.06957054138184	1.18588447570801	1.3169489979744	1.39792236089706	1.47481491267681	1.59405621409416
20	3	0.3	0	2	1	1.19122743289471	0.0456922369088316	0.943671551049201	5.11579334482937	0.811158102154732	0.855913569033146	0.896077859401703	0.945914089679718	1.04225677251816	1.16509181261063	1.31151875853539	1.46345825195313	1.57730895876884	1.67269300222397	1.82703182339668
20	3	0.3	0	3	1	1.36577525234222	0.0941114363785984	1.31643150216319	6.97627725066039	0.857452620267868	0.9119908452034	0.966534775495529	1.03052209615707	1.15232306718826	1.32105708122253	1.52364161610603	1.740187895298	1.91055925488472	2.09377232193947	2.3833072924614
20	3	0.3	0	5	1	1.91626464261413	0.419573392398716	1.94015945067158	11.1418391124685	0.950335838794708	1.02975236177444	1.11070834994316	1.24123976230621	1.49477252364159	1.8118451833725	2.19531089067459	2.66308696269989	3.03604862689972	3.49235198497772	4.20431970119476
20	3	0.3	0	7.5	1	2.93832934300303	1.97341276647649	2.16983433669431	13.520316759494	0.978795039057732	1.10225495100021	1.25614287853241	1.53893899917603	2.02827221155167	2.66273581981659	3.52781826257706	4.55075221061707	5.4370230436325	6.41527786254883	7.97695950031281
20	3	0.3	0	10	1	4.39505781911612	6.72804894389614	1.93549054525471	9.66098713099463	0.980757957696915	1.13183480501175	1.37822602987289	1.83844798803329	2.67631733417511	3.83172142505646	5.41171479225159	7.50157389640808	9.23871073722839	11.2839424848556	13.8166747188568
20	3	0.3	1	0	1	1.05510279120207	0.0265401772380813	0.616456728865058	3.79345173350169	0.73073259472847	0.777317859232426	0.818813160061836	0.866025733947754	0.944157347083092	1.0365589261055	1.15091252326965	1.27200583219528	1.35071796774864	1.41696973741055	1.50889305949211
20	3	0.3	1	1	1	1.08612662728429	0.029087003709245	0.756978347182685	4.39860441182148	0.759876312613487	0.806032338738442	0.843249002099037	0.88910459280014	0.96695564687252	1.06612831354141	1.18715539574623	1.30397175550461	1.38880890011787	1.47210139036179	1.58047449350357
20	3	0.3	1	2	1	1.19339229245186	0.0480327350669966	1.05616253902925	5.79330897817568	0.804256939291954	0.851130917668343	0.89456712603569	0.945545166730881	1.04125109314919	1.16576969623566	1.30989924073219	1.47549211978912	1.59215439558029	1.69604393541813	1.83413367629051
20	3	0.3	1	3	1	1.36883446409702	0.0985752960089067	1.59285210621318	8.99568521132511	0.865217017531395	0.919660399854183	0.969261392951012	1.03427102565765	1.15756592154503	1.32019621133804	1.52026867866516	1.7528809428215	1.9281523168087	2.10344735383987	2.38349532365799
20	3	0.3	1	5	1	1.92119515015483	0.399393928363349	1.89456555282169	12.6029252048711	0.960127363204956	1.03879050314426	1.12872120141983	1.25634568929672	1.50105619430542	1.81394094228745	2.20846873521805	2.66718127727509	3.05082467794418	3.45338197946548	4.11644341468811
20	3	0.3	1	7.5	1	2.96986106042266	1.86498860102827	2.01631204853657	11.3212111919268	0.992328963279724	1.10319375693798	1.29513207674027	1.58408275842667	2.09031349420547	2.73385775089264	3.52862310409546	4.53091921806336	5.33527367115021	6.29267098903656	7.99956961154939
20	3	0.3	1	10	1	4.44017863191962	6.19794004911288	1.74882526029293	8.28917452658294	1.00375954151154	1.14198415279388	1.42843738794327	1.90054930448532	2.79879611730576	3.92769241333008	5.48208057880402	7.47906546592713	9.1879822731018	11.0134157180786	13.2330633163452
20	4	0.05	0	0	1	1.03858080144525	0.0150714015329915	0.425006098200747	3.53988240299004	0.779759613871574	0.822523860633373	0.854977399110794	0.89145987033844	0.954953894019127	1.0295969247818	1.11487281322479	1.19795929193497	1.25309217572212	1.30696020722389	1.36457331180573
20	4	0.05	0	1	1	1.04899594990015	0.0170194596857268	0.529161997036575	3.73245450926277	0.782154168486595	0.822026999294758	0.855815583467484	0.895089393854141	0.958794429898262	1.03813421726227	1.12644344568253	1.21971476078033	1.28420987129211	1.33841898441315	1.40986193656921
20	4	0.05	0	2	1	1.08990119410753	0.0230667920011274	0.837285118209734	5.10508031486624	0.796369205713272	0.839024850726128	0.877921566367149	0.918429601192474	0.984424918889999	1.07194298505783	1.17555126547813	1.28751482963562	1.36188999414444	1.4293367266655	1.53236457467079
20	4	0.05	0	3	1	1.15166511362195	0.0426561823007284	1.09085950423497	4.97001105328352	0.805039097070694	0.847585189342499	0.885033378005028	0.931478762626648	1.00793445110321	1.11058753728867	1.25651976466179	1.43347179889679	1.54420049190521	1.6527194082737	1.77117272496224
20	4	0.05	0	5	1	1.34188923459969	0.200255577399209	1.60385421328759	6.51248272738084	0.810786714553833	0.854833734035492	0.895643526315689	0.938211381435394	1.02495658397675	1.18094944953918	1.55754232406616	1.98172688484192	2.23252725601196	2.4653767824173	2.79096165657044
20	4	0.05	0	7.5	1	1.69075959433317	0.851903622940121	1.71735069542206	6.50366715904393	0.818436290025711	0.861368118226528	0.898801997303963	0.944459444284439	1.03940373659134	1.26478123664856	2.13221555948257	3.00262711048126	3.56912207603454	4.11684746742248	4.84177273273468
20	4	0.05	0	10	1	2.16788492082357	2.61591327875486	1.80319589819581	6.84732462570615	0.823200233578682	0.865198701620102	0.90311938226223	0.951508873701096	1.05391445755959	1.3496515750885	2.87154978513718	4.54603304862976	5.53105704784393	6.4126603603363	7.57505815982819
20	4	0.05	1	0	1	1.03787193556428	0.0154464973966638	0.530148263606657	3.81434447048295	0.7816758030653	0.820334973931313	0.853275454044342	0.893138295412064	0.952348351478577	1.02643841505051	1.11092382669449	1.20047271251678	1.25814301967621	1.31446018218994	1.37883665204048
20	4	0.05	1	1	1	1.05200909692645	0.0170160662407568	0.450891526398511	3.73172320003774	0.775555175542831	0.818015094101429	0.857677659392357	0.898376673460007	0.962686598300934	1.04272449016571	1.13171651959419	1.22017493247986	1.28000740408897	1.33375336527824	1.40811694264412
20	4	0.05	1	2	1	1.09115638493299	0.0232227776444583	0.794424388084471	4.60474413770893	0.800997931361198	0.83886670768261	0.874808552861214	0.914557725191116	0.98718686401844	1.07431119680405	1.17554950714111	1.28820300102234	1.3652385532856	1.43706319630146	1.52939815044403
20	4	0.05	1	3	1	1.15248755960465	0.0450530880451072	1.17903146753079	5.30484143230562	0.80729825258255	0.850540402531624	0.886785951256752	0.926676607131958	1.00364315509796	1.11026650667191	1.26066938042641	1.43877766132355	1.55807485580444	1.66967121064663	1.79726831674576
20	4	0.05	1	5	1	1.35625299551487	0.213137659702904	1.63548332423333	6.97282599030091	0.806373739242554	0.854002095758915	0.893454983830452	0.939664268493652	1.03067597746849	1.18815934658051	1.57989796996117	2.01004333496094	2.27678515911102	2.5231430709362	2.83193275928498
20	4	0.05	1	7.5	1	1.72203085271716	0.919519123905212	1.64420001854538	6.05588178379446	0.81399441421032	0.858330251276493	0.896578100323677	0.946548759937286	1.04217427968979	1.26657748222351	2.19505453109741	3.12746980190277	3.66613755226135	4.20707396268844	4.91232857704163
20	4	0.05	1	10	1	2.2623662014544	2.84533301268315	1.69802139306722	6.35717876663056	0.820540965199471	0.865151193737984	0.905028775334358	0.949485754966736	1.05247935652733	1.41037750244141	3.10723346471787	4.70184473991394	5.66655690670013	6.58102352619171	7.9489818096161
20	4	0.1	0	0	1	1.04095618344545	0.0158002907186273	0.51020587222171	3.75766559848521	0.781530009508133	0.820940311253071	0.854552534222603	0.891769957542419	0.955385118722916	1.03071385622025	1.11731112003326	1.20545915365219	1.26372669935226	1.31485904455185	1.38320664167404
20	4	0.1	0	1	1	1.06208173720837	0.0179351880829992	0.547030408368966	3.83999047040397	0.791454277038574	0.82994609773159	0.864494317770004	0.902029496431351	0.969348341226578	1.05131340026855	1.1413956284523	1.23712273836136	1.29566711187363	1.35789370238781	1.43331527471542
20	4	0.1	0	2	1	1.12679616959095	0.0272051100782664	0.793068294125396	4.44301805807041	0.819979032874107	0.857997933030129	0.893705233931541	0.935925841331482	1.01023650169373	1.1093373298645	1.22105687856674	1.34311023950577	1.41871622800827	1.49999235868454	1.61466165781021
20	4	0.1	0	3	1	1.23409518431425	0.0602031480417516	1.14023347212412	5.74058032465819	0.836713352799416	0.880780740082264	0.917844170331955	0.965835362672806	1.05809515714645	1.19158458709717	1.36648973822594	1.56235691308975	1.6879169523716	1.80560036599636	1.97874974012375
20	4	0.1	0	5	1	1.5746182107985	0.288808216817165	1.20084555176061	5.13701004424471	0.848178485631943	0.903606612980366	0.944665643572807	1.00399359464645	1.14973673224449	1.46348398923874	1.88556903600693	2.28984150886536	2.57996008396149	2.86486756205559	3.2499585390091
20	4	0.1	0	7.5	1	2.19440255128741	1.31130231507446	1.25514929055904	4.95506865280081	0.858484157323837	0.914166028797626	0.955409282445908	1.02668527364731	1.23539897799492	1.93263429403305	2.82988482713699	3.74511568546295	4.37613945007324	5.02076108455658	5.83197808265686
20	4	0.1	0	10	1	2.95733377720714	3.91968498382483	1.4924717753163	6.30273243461138	0.852772049307823	0.905076320469379	0.95502912402153	1.03187954425812	1.3222863972187	2.4569605588913	3.97911697626114	5.60062255859375	6.78262846469879	7.93718482255936	9.39124147415161
20	4	0.1	1	0	1	1.03964240036011	0.0156573271659055	0.434122323591143	3.46757907801461	0.775930017828941	0.816523852944374	0.85298385322094	0.89156636595726	0.953950867056847	1.02956765890121	1.1160663664341	1.20576467514038	1.25864872336388	1.31115479767323	1.37401150584221
20	4	0.1	1	1	1	1.05954083690643	0.0173209560584408	0.467382023770311	3.67494622036236	0.784665290117264	0.828118835389614	0.861847111582756	0.904379260540009	0.968233063817024	1.04967617988586	1.13932958245277	1.22847162485123	1.29118608236313	1.34568748772144	1.41712673902512
20	4	0.1	1	2	1	1.13017825380564	0.0275641845205476	0.82741089796171	4.52427668495048	0.819259586334228	0.859357480704784	0.89421061873436	0.939205580949783	1.01799756288528	1.11005187034607	1.22239401936531	1.34587854146957	1.4322171151638	1.51928098499775	1.6120726120472
20	4	0.1	1	3	1	1.23916678468585	0.0614673100665036	1.13909443854203	5.45791199860414	0.832911337614059	0.879092255234718	0.919286477565765	0.968369448184967	1.06331795454025	1.19516956806183	1.37174841761589	1.56263830661774	1.69958246350288	1.83233767449856	1.99710799217224
20	4	0.1	1	5	1	1.58971386472583	0.303670654656523	1.22602834323853	5.78146310173336	0.842291584610939	0.897212524712086	0.940384465456009	0.999481129646301	1.15007176995277	1.48907458782196	1.90637663006783	2.32146785259247	2.60715881586075	2.88253335356712	3.22851186037064
20	4	0.1	1	7.5	1	2.24166987045407	1.36015964275312	1.31896938705554	6.0774515813225	0.855027841925621	0.908272004127502	0.957795351743698	1.02317994832993	1.25520500540733	2.01011753082275	2.90764194726944	3.78547484874725	4.42373201847076	4.99075783491135	5.77611270427704
20	4	0.1	1	10	1	3.14345761538744	4.1891293831122	1.32357955988318	5.64389560956503	0.861614575386047	0.916502873599529	0.96750705242157	1.04018952846527	1.3748691380024	2.71877706050873	4.28713989257813	5.85210556983948	6.94852175712585	8.03553109169006	9.72421921730042
20	4	0.15	0	0	1	1.03860112481713	0.0159774366325821	0.593324156679513	4.12760502604867	0.7809208548069	0.818409459292889	0.852385053038597	0.889696323871613	0.952439516782761	1.02871811389923	1.11266627907753	1.20136693716049	1.26142276525497	1.31888922452927	1.39514886379242
20	4	0.15	0	1	1	1.0660583044827	0.0175648149490509	0.675074520124065	4.57685958417626	0.796750042438507	0.834302178025246	0.871861678361893	0.91382942199707	0.976714059710503	1.054114818573	1.14240851998329	1.23523923158646	1.2974068582058	1.35796267688274	1.43627802252769
20	4	0.15	0	2	1	1.15622603185773	0.0299617070761695	0.907706613104027	5.25277460651287	0.824561423063278	0.876193730533123	0.914677345752716	0.957355839014053	1.03790473937988	1.13574635982513	1.25160476565361	1.37725836038589	1.4703770160675	1.54071989059448	1.66228850960732
20	4	0.15	0	3	1	1.29620195893049	0.0680609946000829	1.19612301424112	7.20669317306642	0.859538108110428	0.912655600905418	0.950598466396332	1.00203278064728	1.10863557457924	1.25885462760925	1.43920934200287	1.63369091749191	1.75507851243019	1.90375756323338	2.08337147474289
20	4	0.15	0	5	1	1.73490027416945	0.331125941981167	1.15347479560827	5.51876820942724	0.887518271803856	0.943613769114017	0.994504937529564	1.07431356906891	1.30222228169441	1.65506941080093	2.0472674369812	2.47039752006531	2.79629093408585	3.09932401776314	3.50023303031921
20	4	0.15	0	7.5	1	2.52019142314196	1.44392837133354	1.28134907839386	6.09749674654172	0.908738282322884	0.97253540456295	1.02952315807343	1.15703455209732	1.60430228710175	2.33772337436676	3.1630694270134	4.07205681800842	4.72695803642273	5.40365411043167	6.29632668495178
20	4	0.15	0	10	1	3.61064704174399	4.81871856843956	1.36923093103546	6.06051762144317	0.92026140332222	0.97796596288681	1.05115015506744	1.19974447488785	1.93720310926437	3.18266034126282	4.77526986598969	6.47234735488892	7.71224858760834	8.94166121482849	10.8236118888855
20	4	0.15	1	0	1	1.04064246997237	0.0157285448037377	0.562728836313913	4.21327272883607	0.775173338055611	0.820671352744103	0.855985373258591	0.895173162221909	0.955768585205078	1.03048229217529	1.11397069692612	1.2017768740654	1.26274898052216	1.3151175558567	1.38191046595573
20	4	0.15	1	1	1	1.06959582499266	0.0181948874762614	0.610787102057291	4.02904281025184	0.802788500785828	0.840370906889439	0.871227279305458	0.911986070871353	0.976532593369484	1.05743229389191	1.14984786510468	1.24503298997879	1.30292435288429	1.36750736236572	1.45293235659599
20	4	0.15	1	2	1	1.15477968850732	0.0297643092356271	0.829959711138943	4.99396960391785	0.828667325973511	0.874462594091892	0.910840192437172	0.954307854175568	1.03475931286812	1.13708639144897	1.25439220666885	1.37795423269272	1.46537162065506	1.54118001461029	1.66148379683495
20	4	0.15	1	3	1	1.29534852897525	0.0683318634494205	1.05664125089257	5.30840875200013	0.858615682721138	0.910221466422081	0.949789509177208	1.00353345870972	1.10810920596123	1.25432121753693	1.43948793411255	1.64024777412415	1.77366969585419	1.90349736213684	2.06800005197525
20	4	0.15	1	5	1	1.73771388358474	0.330778746733825	1.14304883322283	5.66303124326267	0.89361200273037	0.939122821390629	0.996090823411942	1.08042387962341	1.30130395293236	1.65643805265427	2.05682468414307	2.48341093063355	2.77019459009171	3.09356232285499	3.47978603363037
20	4	0.15	1	7.5	1	2.58969645809531	1.54205002738729	1.18940496756425	5.59877263922266	0.902261774539948	0.967027117311954	1.033522772789	1.15576637983322	1.63948661088943	2.4148942232132	3.25058746337891	4.20404810905457	4.87217910289764	5.5546767115593	6.47080809593201
20	4	0.15	1	10	1	3.79375163139701	4.86302302694192	1.28037465373733	6.18546768161023	0.917209236621857	0.9813835516572	1.05334154963493	1.23355338573456	2.12029665708542	3.46708512306213	4.92110168933868	6.61706738471985	7.81393415927887	9.10144271850586	10.8416636657715
20	4	0.2	0	0	1	1.04014798434973	0.0155097593064222	0.468931731243252	3.67891381781575	0.778120015263558	0.817735859751701	0.853480967879295	0.889998018741608	0.955301120877266	1.03142136335373	1.11411970853806	1.20174208879471	1.26318024992943	1.31272442936897	1.37971034169197
20	4	0.2	0	1	1	1.07288672995567	0.0183969623676056	0.613040512689253	4.18894068619633	0.793447450995445	0.83674832880497	0.871639984846115	0.912707012891769	0.980103641748428	1.06231272220612	1.1519333422184	1.24680557250977	1.31032884716988	1.37567735910416	1.46056908130646
20	4	0.2	0	2	1	1.16946152203083	0.0307684285986494	0.811838621627077	4.50974495903105	0.838636302351952	0.884036560356617	0.924740529060364	0.968630647659302	1.0469366312027	1.15097975730896	1.26800027489662	1.39543040990829	1.48486167192459	1.56912792921066	1.70115588665009
20	4	0.2	0	3	1	1.32566596833467	0.0704847156281533	1.33930419391391	9.45469382944833	0.888762621283531	0.930507493019104	0.975059127807617	1.0273174405098	1.14082163572311	1.28800022602081	1.46895077824593	1.6672643661499	1.80975268483162	1.9469847202301	2.12380697727203
20	4	0.2	0	5	1	1.82444486559033	0.338024284253775	1.33659382169222	7.1331752881332	0.930224977731705	0.988099592924118	1.04943179488182	1.16495417356491	1.41448557376862	1.74340313673019	2.12911552190781	2.53801331520081	2.84705945253372	3.16448140740395	3.64941996574402
20	4	0.2	0	7.5	1	2.76132790112495	1.58548965812241	1.41190816833847	7.75482563322265	0.958877328634262	1.02228887081146	1.12595042586327	1.33348470926285	1.86771312355995	2.57722055912018	3.40077990293503	4.35169816017151	5.02873656749725	5.77808563709259	6.79624039173126
20	4	0.2	0	10	1	4.0118749990046	5.34454318965092	1.48064005516067	7.02917228018093	0.964896621108055	1.05636421144009	1.18582409024239	1.50741527080536	2.36094933748245	3.5399032831192	5.15899157524109	7.0126838684082	8.34420642852783	9.68325686454772	11.3203084278107
20	4	0.2	1	0	1	1.03746136084199	0.0157774418213223	0.504163086334618	3.88744495991422	0.785245518088341	0.81667817980051	0.85069628059864	0.888093960285187	0.951572135090828	1.02717232704163	1.11473396420479	1.1998535990715	1.25876915454865	1.31272160112858	1.35980822563171
20	4	0.2	1	1	1	1.07498310402632	0.0186876575108088	0.60212722509568	4.03103702481575	0.793910835981369	0.836580149829388	0.874004283547401	0.915108746290207	0.980940192937851	1.06337821483612	1.15443813800812	1.24998643398285	1.31744624972343	1.37561546862125	1.46123955368996
20	4	0.2	1	2	1	1.16561758655906	0.0316783639574445	1.04121339266202	6.86071837867355	0.83135750234127	0.876683123409748	0.919703355431557	0.963854765892029	1.04368275403976	1.14497077465057	1.26565423607826	1.39239127635956	1.48294696211815	1.56240886747837	1.6835373711586
20	4	0.2	1	3	1	1.33117516596913	0.0703359526199258	1.27340863593545	7.42959151778606	0.883703938126564	0.930301268398762	0.974880453944206	1.03296729326248	1.14700895547867	1.29618817567825	1.469173848629	1.65993559360504	1.7975864470005	1.94349218010902	2.14275870323181
20	4	0.2	1	5	1	1.83058846333027	0.328620188091457	1.26842914159377	7.17042370300757	0.932521880865097	0.988136003911495	1.05211655497551	1.1655327796936	1.42728260159493	1.76263350248337	2.13637489080429	2.53227880001068	2.84528313875198	3.17320101261139	3.57708585262299
20	4	0.2	1	7.5	1	2.80836364188194	1.63965112081715	1.40818902207424	7.26189059078562	0.95526498913765	1.02413175404072	1.12177407741547	1.32616004943848	1.92121148109436	2.63180160522461	3.45435667037964	4.34995541572571	5.13512420654297	5.95361549854279	6.92895525455475
20	4	0.2	1	10	1	4.16150345698595	5.4327168972288	1.48670602698187	7.33235175023463	0.966021536588669	1.04396856427193	1.18188347220421	1.55681179761887	2.53741359710693	3.78706455230713	5.27356970310211	7.0112786769867	8.48319306373596	10.0566783666611	11.8966907882691
20	4	0.25	0	0	1	1.03848387265801	0.0155261277515182	0.443592656013614	3.54815860849972	0.777359933257103	0.820515605807304	0.852115833759308	0.890382426977158	0.952334508299828	1.02890068292618	1.11293521523476	1.2013694524765	1.25924664139748	1.31062409877777	1.37411744594574
20	4	0.25	0	1	1	1.07392237358093	0.0191767444593285	0.635544945361616	4.28653718850614	0.799990864992142	0.837166191637516	0.873334342241287	0.911144232749939	0.977978885173798	1.05961614847183	1.15646284818649	1.25209304094315	1.31852483153343	1.37667873501778	1.4547994196415
20	4	0.25	0	2	1	1.17410550714135	0.032943856284763	1.1790094528804	7.45745840942314	0.844370443820953	0.88717325925827	0.925373324751854	0.969227761030197	1.05028563737869	1.15441083908081	1.26991593837738	1.4035940527916	1.49505789875984	1.58556933104992	1.70605753064156
20	4	0.25	0	3	1	1.34194150284529	0.0690150199209403	1.44544156804541	8.86841668400089	0.900626081228256	0.95262266099453	0.996068143844604	1.05665898323059	1.16238489747047	1.30339401960373	1.47925132513046	1.66274420022964	1.81003342866898	1.93724127709865	2.14305680990219
20	4	0.25	0	5	1	1.86832244608402	0.344509841785767	1.8504672575186	11.9797626437582	0.961185429692268	1.02848058342934	1.11258528828621	1.23472319841385	1.48074960708618	1.78243273496628	2.15223222970963	2.56427414417267	2.85465569496155	3.1982014477253	3.86256279230118
20	4	0.25	0	7.5	1	2.87660052986741	1.70552433791083	1.62032267354646	8.1363844335923	0.985200265049934	1.07254785299301	1.22512717247009	1.47871593236923	1.99893414974213	2.65748405456543	3.47602128982544	4.42337350845337	5.24450023174286	6.14608554840088	7.37476021766663
20	4	0.25	0	10	1	4.19778663816452	5.74638614785182	1.89164613359311	11.4261178760739	0.998822731375694	1.10440175831318	1.29689564704895	1.73599838018417	2.5597248673439	3.71455073356628	5.30586659908295	7.16657376289368	8.61658644676208	10.132408452034	12.3358160495758
20	4	0.25	1	0	1	1.03745401362181	0.0154851142402176	0.460244806125227	3.77045108774829	0.773726147413254	0.811477987468243	0.851476839184761	0.889396685361862	0.953634679317474	1.02850306034088	1.11210736632347	1.19891902208328	1.25666190385818	1.31062561571598	1.37450231671333
20	4	0.25	1	1	1	1.0712039050281	0.0190157371009657	0.735380780221191	5.00703043311217	0.797021298408508	0.834816233813763	0.871487665176392	0.912692928314209	0.976204261183739	1.05749976634979	1.15172240138054	1.24877245426178	1.3114304125309	1.37626024484634	1.45969193577766
20	4	0.25	1	2	1	1.17571539847851	0.031835925949443	1.04591359621162	6.46878634071783	0.842692645192146	0.891448658704758	0.929479485750198	0.972808009386063	1.0541136264801	1.15602368116379	1.27343860268593	1.3993784070015	1.49084681272507	1.58199593126774	1.72330603599548
20	4	0.25	1	3	1	1.35091410149336	0.0711465775289033	1.31574071465807	6.98576024379306	0.90855326116085	0.958233553171158	1.00198691487312	1.05771865844727	1.1670705974102	1.31160616874695	1.48531287908554	1.68397301435471	1.82655573487282	1.97088723182678	2.20413937568665
20	4	0.25	1	5	1	1.87358675803542	0.325214803354559	1.42382694974214	7.87360654437623	0.966599910259247	1.0320499509573	1.11817044615746	1.24822438955307	1.48521310091019	1.79058367013931	2.15126168727875	2.57451601028442	2.91617395877838	3.23594432473183	3.72968873262405
20	4	0.25	1	7.5	1	2.91284268666506	1.72408128295389	1.66781533077728	8.71560512344032	0.981392403841019	1.06852222084999	1.21446295976639	1.49611796140671	2.03733068704605	2.71038341522217	3.50399047136307	4.47480797767639	5.23393526077271	6.1341295838356	7.57320785999299
20	4	0.25	1	10	1	4.34423004415035	5.66046578332117	1.65263486168655	8.36080905847504	0.999131083488464	1.10592937171459	1.31047473549843	1.7819620013237	2.7730707526207	3.89884161949158	5.37218427658081	7.26701164245606	8.7958899974823	10.4364145040512	12.6042855739594
20	4	0.3	0	0	1	1.03777966775894	0.014910289687358	0.424760658136516	3.62175076584058	0.776791846752167	0.816533374786377	0.853641760349274	0.890821278095245	0.955757841467857	1.0297749042511	1.11033183336258	1.19641983509064	1.24911787509918	1.30760533809662	1.36632784366608
20	4	0.3	0	1	1	1.07111051997542	0.0180483826157233	0.587875814712663	4.01163289002529	0.8008218729496	0.83840806633234	0.869739517569542	0.913409441709518	0.977967634797096	1.06126648187637	1.15057104825974	1.24569302797318	1.30763800144196	1.36622284352779	1.4503831756115
20	4	0.3	0	2	1	1.17537602900863	0.0326244633742729	1.18499873371727	6.79917468602836	0.844527887105942	0.893236446380615	0.933230200409889	0.974015367031097	1.05457890033722	1.15386515855789	1.26817736029625	1.39535588026047	1.49331820011139	1.58810529112816	1.74214268684387
20	4	0.3	0	3	1	1.34153865971565	0.0681746567361055	1.66505448305576	10.8006568022108	0.91683419406414	0.953405421972275	1.00322948098183	1.05730732679367	1.1640345454216	1.30424100160599	1.47645998001099	1.65224665403366	1.78174564838409	1.92614834904671	2.17623593330383
20	4	0.3	0	5	1	1.87464553704262	0.333583144476637	1.71913111087921	8.89854142182962	0.978558084964752	1.0500335931778	1.1322794854641	1.2656397819519	1.49991881847382	1.78892123699188	2.12774097919464	2.53758955001831	2.8727049946785	3.28823682665825	4.00849030971527
20	4	0.3	0	7.5	1	2.91064496673346	1.79530723580012	2.04060787455658	11.2587371825626	1.00676228761673	1.12521385550499	1.31230499744415	1.56958578824997	2.03808885812759	2.65879881381989	3.45362734794617	4.46890058517456	5.26621479988098	6.31665412187576	7.68604699134827
20	4	0.3	0	10	1	4.24880438225865	5.95615634598189	1.87464683481913	9.00595379993007	1.01332586050034	1.15026167035103	1.39815970659256	1.85918056964874	2.62362408638001	3.73071157932282	5.21236324310303	7.22617383003235	8.93419141769408	10.8394545316696	12.9635845756531
20	4	0.3	1	0	1	1.03865989679098	0.0155363257834272	0.510685585816473	3.77152037671447	0.783244360089302	0.820234207808971	0.852018335461617	0.890991127490997	0.953204542398453	1.02896112203598	1.11262464523315	1.19918158054352	1.25872985124588	1.31221944689751	1.38812960386276
20	4	0.3	1	1	1	1.07304358277321	0.0183627130361959	0.559812444019087	3.89035098663446	0.798036217689514	0.836894741654396	0.872579678893089	0.911420673131943	0.980407387018204	1.0623095035553	1.15291082859039	1.24961440563202	1.31221822500229	1.37211193740368	1.44466364502907
20	4	0.3	1	2	1	1.1732594548583	0.0318454324001929	1.21105440068281	7.33985160341977	0.855951862335205	0.894331568479538	0.930789053440094	0.974168640375137	1.0491661131382	1.15170872211456	1.27236831188202	1.39504269361496	1.47666718363762	1.57290352880955	1.7020314347744
20	4	0.3	1	3	1	1.34345576545	0.0706727440544074	1.77362502039486	11.8437932149331	0.916481716632843	0.95929304510355	1.00464731454849	1.05930881500244	1.16456818580627	1.30585205554962	1.47382098436356	1.65822356939316	1.80227432250977	1.95172564089298	2.1940229344368
20	4	0.3	1	5	1	1.88833903435469	0.353820233826528	2.00362292178015	12.2006127088686	0.979355189800262	1.05617393553257	1.15000720024109	1.26873933076859	1.50255739688873	1.7907851934433	2.14511942863464	2.55755770206451	2.91441866159439	3.36792261004448	3.9729464507103
20	4	0.3	1	7.5	1	2.91683744254708	1.70013803263537	1.91806482360097	10.9185250261978	0.993463869094849	1.10499994456768	1.27010054588318	1.59224848747253	2.08172106742859	2.68429279327393	3.44532823562622	4.45260453224182	5.31069421768188	6.20105029344558	7.48747845172882
20	4	0.3	1	10	1	4.32880834193826	5.85933977738922	1.93522662441656	9.94081764524934	1.00170439004898	1.12082109153271	1.38072613477707	1.88661139011383	2.77006769180298	3.87777054309845	5.27687048912048	7.17926635742188	8.8121545791626	10.5780862808228	13.3841045188904
25	2	0.05	0	0	1	1.07704954842329	0.0516626936192111	0.94120369603042	5.05866157172642	0.668344949483871	0.72019507586956	0.764405459165573	0.818641149997711	0.919399246573448	1.04804062843323	1.20172464847565	1.37064963579178	1.48775495886803	1.59533728957176	1.74572201132775
25	2	0.05	0	1	1	1.0897520203352	0.053834571613466	0.993237792937404	5.0512881257698	0.68102300286293	0.730497869849205	0.776200464367867	0.830594724416733	0.927531063556671	1.0561096072197	1.21453642845154	1.39578859806061	1.51884904503822	1.63807901740074	1.79783665537834
25	2	0.05	0	2	1	1.13662142396271	0.0668056985765149	1.03664041587874	5.18078943992116	0.686829922795296	0.741780449450016	0.793002682924271	0.848475563526154	0.955484017729759	1.09919935464859	1.27512297034264	1.47214496135712	1.60767927765846	1.74584507644176	1.91324106574059
25	2	0.05	0	3	1	1.19890745387673	0.0971870538567247	1.41085521344563	7.67162918120828	0.698935170769691	0.746723939478397	0.797631201148033	0.866270041465759	0.98445962369442	1.14584195613861	1.35514521598816	1.58933916091919	1.75914249420166	1.95624442100525	2.21397503852844
25	2	0.05	0	5	1	1.42232108934522	0.288811223394545	1.58722188179946	6.88901017957579	0.710793401002884	0.765301506221294	0.823996478319168	0.892380660772324	1.04337230324745	1.28723126649857	1.66914486885071	2.13554003238678	2.47763974666595	2.81172205209732	3.25502862691879
25	2	0.05	0	7.5	1	1.82281313371956	1.05232031784219	1.7699426107868	7.33067697024967	0.728220782876015	0.788046158850193	0.838698449730873	0.919350397586823	1.09108212590218	1.45390039682388	2.27235597372055	3.23080842494965	3.85802583694458	4.50936995744705	5.30609128475189
25	2	0.05	0	10	1	2.31527567194104	3.0404534347074	2.06053311725585	9.50118158590128	0.734795250892639	0.786169742047787	0.843028545379639	0.918457019329071	1.10698673129082	1.59362012147903	3.04203343391418	4.65744605064392	5.86560547351837	6.91802650690078	8.36298444747925
25	2	0.05	1	0	1	1.07653869187236	0.0513094878265902	0.902937094797141	4.62777518135006	0.680183770060539	0.723558683693409	0.761702060699463	0.814784264564514	0.917557775974274	1.04472440481186	1.20377343893051	1.37483999729157	1.49191313385963	1.60353626906872	1.75053863286972
25	2	0.05	1	1	1	1.09206028421521	0.054453306260269	0.901592604218888	4.46946136197957	0.678805671334267	0.729312652349472	0.772318786382675	0.828230184316635	0.927468851208687	1.05953937768936	1.2245015501976	1.39522832632065	1.51738708019257	1.64364261925221	1.80910143494606
25	2	0.05	1	2	1	1.13171156878471	0.0677672588266332	1.0983309387472	5.32766544393202	0.691386933922768	0.739540925621987	0.785682502388954	0.844614088535309	0.948733538389206	1.08823126554489	1.26671487092972	1.47126353979111	1.61042495369911	1.77173715531826	1.93310195565224
25	2	0.05	1	3	1	1.20162895379066	0.0972947275114113	1.23307432405443	5.64483606833945	0.70165584564209	0.757779788970947	0.807328858971596	0.865069723129273	0.983298644423485	1.14451038837433	1.35803520679474	1.61315535306931	1.78906741142273	1.97165661156177	2.2006177353859
25	2	0.05	1	5	1	1.42205227095485	0.285479311659856	1.53816922391548	6.40759701760596	0.708684933185577	0.770892691612244	0.825250127911568	0.897635722160339	1.04502305388451	1.28080248832703	1.66455671191216	2.14208474159241	2.45134073495865	2.8035560965538	3.23636682271957
25	2	0.05	1	7.5	1	1.84089875481129	1.06511554914801	1.64997462014635	6.62283023738997	0.722830772995949	0.777458909153938	0.835402518510819	0.912497842311859	1.08366715908051	1.47544831037521	2.33142226934433	3.27448239326477	3.90675040483475	4.49348231554031	5.30078896522523
25	2	0.05	1	10	1	2.44294583754539	3.15035555231006	1.79240977962872	7.53836149871772	0.722011550068855	0.794699047505856	0.854429769515991	0.937055242061615	1.13206046819687	1.76099991798401	3.31193858385086	4.83552904129028	5.93411989212036	6.98757889270782	8.5289155292511
25	2	0.1	0	0	1	1.07463814561069	0.0534457512833072	1.06207421458576	5.63916129251527	0.67508355140686	0.723882389068604	0.761213704943657	0.815548938512802	0.913844585418701	1.04275441169739	1.19923740625381	1.37506220340729	1.49861282706261	1.61070251166821	1.76140676140785
25	2	0.1	0	1	1	1.09828685521483	0.0562347463243447	0.966107130230834	4.84507024253333	0.688871282935143	0.731715661287308	0.77608032822609	0.830314743518829	0.930007338523865	1.06708598136902	1.23068100214005	1.40647958517075	1.53337957859039	1.65342631936073	1.81243082046509
25	2	0.1	0	2	1	1.17199015756845	0.0731990771069573	0.971067930609148	4.93537605270627	0.700007377266884	0.757029251754284	0.806264188885689	0.869493758678436	0.97917902469635	1.13458508253098	1.32186940312386	1.52263662815094	1.66168113350868	1.81171595752239	2.00374724149704
25	2	0.1	0	3	1	1.29062925751805	0.11788086632986	1.22928245306507	5.9866127305236	0.742556082010269	0.795391139388084	0.85061020553112	0.915799301862717	1.04799768328667	1.23046410083771	1.46902361512184	1.74155684709549	1.92917188405991	2.1229773581028	2.36867103338242
25	2	0.1	0	5	1	1.65615557622314	0.409194869695915	1.51689248545133	7.64460146726217	0.770333894491196	0.830626773834229	0.89551228582859	0.985685592889786	1.19253250956535	1.51780277490616	1.98796448111534	2.4817314863205	2.82550560235977	3.18668075203896	3.76556365728378
25	2	0.1	0	7.5	1	2.37286707549691	1.58671862414365	1.40253880613162	6.29151146109744	0.783033428788185	0.854374803602696	0.943096095323563	1.06073777675629	1.39638882875443	2.10495316982269	3.0114751458168	4.05741548538208	4.78791816234589	5.47678829431534	6.33576049327851
25	2	0.1	0	10	1	3.26593509562016	4.74493826545526	1.72992527935184	8.30789000063002	0.803588097691536	0.888746100664139	0.962183171510696	1.10777982473373	1.59779685735703	2.75444793701172	4.30821990966797	6.07646365165711	7.3033861875534	8.73811376094818	10.4990695285797
25	2	0.1	1	0	1	1.07517560244799	0.0520003292174114	1.02247582760396	5.09838250587526	0.681954167485237	0.728505519032478	0.766605040431023	0.819060546159744	0.916400119662285	1.04349380731583	1.19791522622108	1.36332758665085	1.49337408542633	1.62236204743385	1.78089178919792
25	2	0.1	1	1	1	1.10344090302885	0.057684078225984	0.990574683587971	5.08309413438356	0.676454930305481	0.733443714678288	0.781062382459641	0.834042346477509	0.934458985924721	1.07170629501343	1.23453003168106	1.4106952548027	1.54387194514275	1.67254185974598	1.84832811236382
25	2	0.1	1	2	1	1.17497477814555	0.0730668973608049	1.06480248203793	5.22346014286022	0.713279902338982	0.767792639136315	0.814812752604485	0.872675031423569	0.985173895955086	1.13582921028137	1.31905698776245	1.52348341941834	1.67993735671043	1.82008743286133	2.00970704317093
25	2	0.1	1	3	1	1.29179604244828	0.124200856150358	1.32092394484038	6.56761427569448	0.724142491817474	0.789260622859001	0.845902314782143	0.910825020074844	1.04570871591568	1.23018580675125	1.4738655090332	1.7400882601738	1.93298471570015	2.15185247063637	2.43068128585816
25	2	0.1	1	5	1	1.66696521118283	0.398243877116413	1.40489926172304	6.4642337583765	0.776754241585732	0.836057332158089	0.905762973427773	0.998145616054535	1.2084553539753	1.54519337415695	1.97733825445175	2.47791998386383	2.85503969192505	3.22280058860779	3.70494965791702
25	2	0.1	1	7.5	1	2.41897486364245	1.60170543593769	1.39652343163952	6.70417953320045	0.790003429055214	0.858683198690414	0.943034982681274	1.07324155569077	1.43777227401733	2.16675198078156	3.08512777090073	4.08444538116455	4.78822164535522	5.48982652425766	6.41789716720581
25	2	0.1	1	10	1	3.42026906611323	4.77992272653048	1.42249255801273	6.23309528448371	0.795469239354134	0.882737191021442	0.967161777615547	1.11469875574112	1.70376482605934	2.9801572561264	4.5559595823288	6.24609804153442	7.51337583065033	8.93578190803528	10.6375869464874
25	2	0.15	0	0	1	1.07587045433223	0.0512905881476092	0.870856811935992	4.39934450180753	0.676386424303055	0.723724292218685	0.763804459571838	0.81416135430336	0.913451686501503	1.04571539163589	1.20500773191452	1.37212314605713	1.48511434793472	1.59318186044693	1.75589671730995
25	2	0.15	0	1	1	1.10800926004648	0.0567514631989949	0.998480229318852	5.19450434348238	0.689005170464516	0.738921174407005	0.786541312932968	0.841514486074448	0.940098360180855	1.07621037960052	1.24048066139221	1.41341837644577	1.54542971849442	1.66868430376053	1.82241481900215
25	2	0.15	0	2	1	1.20449086391926	0.0798732522174435	0.999639781211548	4.75334585799753	0.722982788681984	0.779274816811085	0.825232994556427	0.888651746511459	1.00576487183571	1.16377824544907	1.3538846373558	1.57370669841766	1.72077187299728	1.88159151673317	2.08396224737167
25	2	0.15	0	3	1	1.35474973208904	0.135266847285721	1.2172947664611	6.06792697419974	0.762802516222	0.821257528662682	0.874952861666679	0.950934183597565	1.09377238154411	1.29719054698944	1.54346379637718	1.83102260828018	2.04009269475937	2.23141084909439	2.49746119022369
25	2	0.15	0	5	1	1.84114508426785	0.460571572479514	1.25535204959788	5.93918038246383	0.810025707483292	0.900833064317703	0.981162512302399	1.09955956935883	1.3510782122612	1.72083389759064	2.18980807065964	2.71841752529144	3.12546532154083	3.47897719144821	3.99284718751907
25	2	0.15	0	7.5	1	2.73670786294341	1.83920104110953	1.37227862222434	6.30846713472578	0.856283621191978	0.960172648727894	1.06862575411797	1.26079989671707	1.74347129464149	2.50329267978668	3.41823583841324	4.46759839057922	5.27657480239868	6.08345018625259	7.15618298530579
25	2	0.15	0	10	1	3.8934140914619	5.66219208649543	1.53233943791147	7.08595756401624	0.866165044903755	0.978361016511917	1.11679744720459	1.37794748544693	2.15476763248444	3.38805258274078	5.04464113712311	6.98858480453491	8.43133072853088	9.8991140127182	11.794799489975
25	2	0.15	1	0	1	1.07648357676268	0.0529957405009887	0.988913159802861	5.27147741814055	0.668888663649559	0.718101818859577	0.765767824649811	0.815149956941605	0.914711385965347	1.04537034034729	1.20370322465897	1.37908647060394	1.49589658975601	1.60648042261601	1.75284346818924
25	2	0.15	1	1	1	1.1054785890013	0.057497878229627	1.05325618515613	5.67297671035363	0.692860480546951	0.739269146323204	0.782876256108284	0.836820805072784	0.935971811413765	1.07300651073456	1.23675268888474	1.41316691637039	1.53445023298264	1.65834902524948	1.82570892572403
25	2	0.15	1	2	1	1.20792212635279	0.0833423574039069	1.07687121395641	5.30614656814542	0.716844337582588	0.775759802758694	0.827363497018814	0.888519090414047	1.00340387225151	1.16315680742264	1.36210179328918	1.58052625656128	1.7465100646019	1.90087251961231	2.08969264268875
25	2	0.15	1	3	1	1.34951099503636	0.129961162262719	1.17957702485071	5.76826054326987	0.770926584005356	0.824936689436436	0.884142890572548	0.953824746608734	1.09442153573036	1.28800636529922	1.54212662577629	1.82514050006866	2.02463525533676	2.21630121469498	2.4475643992424
25	2	0.15	1	5	1	1.84064200917482	0.456564229463194	1.25450462993838	5.96386747409128	0.823106325268745	0.898548784852028	0.980987703800201	1.10188164710999	1.35003054141998	1.72721725702286	2.19568729400635	2.70951724052429	3.086277115345	3.4304150223732	3.97303968429566
25	2	0.15	1	7.5	1	2.80644973596334	1.91491103056336	1.30626131893812	6.01656219406098	0.865435647964478	0.953604330122471	1.06116008758545	1.25756376981735	1.81216242909431	2.57200646400452	3.5212180018425	4.5730926990509	5.36672766208648	6.20590374469757	7.25114789485932
25	2	0.15	1	10	1	4.05879675763845	5.84595280275693	1.59095065283578	8.43073291587339	0.872049124240875	0.97651077657938	1.1331926882267	1.41734226942062	2.32591336965561	3.6189192533493	5.22054374217987	7.12802925109863	8.5735604763031	9.9564845085144	12.017564868927
25	2	0.2	0	0	1	1.07910398084223	0.0522769299309263	1.02225157889909	5.29852658920128	0.666993380188942	0.724100345373154	0.769747397303581	0.821583437919617	0.921934962272644	1.04839444160461	1.20268630981445	1.36713589429855	1.49604420661926	1.61509111523628	1.80068357110024
25	2	0.2	0	1	1	1.11143243974149	0.0570019603814614	0.925021948307314	4.61698691538664	0.698398967981339	0.743577483296394	0.785228371620178	0.83893648982048	0.942148879170418	1.0789647102356	1.24120756983757	1.42625681161881	1.55347627997398	1.67229800224304	1.81852817296982
25	2	0.2	0	2	1	1.2160777321279	0.0834150233498455	1.16264036453949	5.76381315095557	0.745771079063416	0.792522194981575	0.83990960419178	0.898804211616516	1.01311075687408	1.1696435213089	1.37208592891693	1.58973215818405	1.74749809503555	1.89979662299156	2.1023680472374
25	2	0.2	0	3	1	1.39159791322947	0.144726670066134	1.35031055102632	6.62462396313323	0.797297065854073	0.852257750928402	0.90686682164669	0.980895930528641	1.12728944420815	1.32559549808502	1.57937452197075	1.8745557308197	2.0944931268692	2.31137776374817	2.62556344509125
25	2	0.2	0	5	1	1.95777209835649	0.502285572029033	1.35879133877786	6.47874317904123	0.872855896353722	0.96417730152607	1.05115365982056	1.19068750143051	1.46446833014488	1.83634239435196	2.30632841587067	2.85278356075287	3.25857787132263	3.67920050621032	4.28080460071564
25	2	0.2	0	7.5	1	2.96197173242569	2.03088352824613	1.63252341115164	8.70597893030596	0.913360957503319	1.04423275589943	1.2011142551899	1.45979475975037	1.96803265810013	2.68814277648926	3.63364320993423	4.77639355659485	5.54103951454163	6.42993186712265	7.63820049762726
25	2	0.2	0	10	1	4.29818105641007	6.37326674225296	1.66938759404296	8.31515209829875	0.921116580367088	1.0617962449789	1.25171329975128	1.64963482618332	2.541459441185	3.80192124843597	5.43517398834229	7.44996399879456	8.97884526252746	10.6519779205322	12.9821274185181
25	2	0.2	1	0	1	1.08140890653729	0.0523060153080097	1.00241945139509	5.5941779581674	0.674225739240646	0.72600724697113	0.769074621796608	0.820624041557312	0.922290772199631	1.05258828401566	1.20693463087082	1.37245839834213	1.49940252900124	1.61334854662418	1.75996912837029
25	2	0.2	1	1	1	1.11309977428317	0.0578137609566449	1.07940715002033	5.94400006805702	0.696860111951828	0.745843090116978	0.789582452178001	0.844699293375015	0.945809811353683	1.07862848043442	1.24235162138939	1.42806580066681	1.55056629180908	1.66673009395599	1.84174454331398
25	2	0.2	1	2	1	1.21707981802821	0.080556323937481	1.09392422455925	5.76526953314026	0.739460923671722	0.788676112890244	0.838671591877937	0.899126791954041	1.01884642243385	1.17549353837967	1.37005934119225	1.58329355716705	1.73647428750992	1.89335052073002	2.07584454536438
25	2	0.2	1	3	1	1.38478319824934	0.13638682199656	1.15443684449074	5.41664107647226	0.790916182398796	0.847106471657753	0.901726865768433	0.978950184583664	1.12362313270569	1.32331812381744	1.57672649621964	1.86719160079956	2.06530561447144	2.27739779353142	2.58417214632034
25	2	0.2	1	5	1	1.95654416002035	0.512389630919239	1.51771165279381	8.36444009127994	0.864445824623108	0.951537291705608	1.04377039074898	1.18595982789993	1.457215487957	1.83469468355179	2.32129794359207	2.85982570648193	3.22749806642532	3.63525657057762	4.26323244571686
25	2	0.2	1	7.5	1	3.01137402991653	2.01310646615332	1.48201162215388	7.34362096553177	0.920492907762528	1.05015563368797	1.2095063328743	1.48074164390564	2.02650290727615	2.76722967624664	3.70063149929047	4.77569904327393	5.55983364582062	6.49821630716324	7.82321381568909
25	2	0.2	1	10	1	4.45140942257047	6.25196521667614	1.5351401918547	7.7154721211453	0.940861117839813	1.09481474757195	1.3331385910511	1.77874953746796	2.71640110015869	3.98893940448761	5.62879872322083	7.59688382148743	9.15871996879577	10.7932769298553	12.8107774925232
25	2	0.25	0	0	1	1.08176449647844	0.0550852474620331	1.25535492790623	9.34606467170996	0.674632724523544	0.720995235443115	0.763323482871056	0.820186442136765	0.920349106192589	1.04758828878403	1.20689445734024	1.38632694482803	1.50739614963531	1.63060674071312	1.7818907058239
25	2	0.25	0	1	1	1.11294410443008	0.0604006515322844	1.07813870600166	5.76701141366875	0.685271096229553	0.735575026273727	0.781551694869995	0.837394535541534	0.942287147045135	1.0768010020256	1.24669456481934	1.42493585348129	1.55535282492638	1.68781282603741	1.85636441230774
25	2	0.25	0	2	1	1.21921484127641	0.0827394365759204	1.29008136435302	7.22961320220415	0.743025455474854	0.793794280290604	0.838514843583107	0.903307598829269	1.01949310302734	1.17505794763565	1.36531564593315	1.58496922254562	1.74009834527969	1.89999979734421	2.11866493701935
25	2	0.25	0	3	1	1.41631726964116	0.152854783011436	1.44014225654367	7.3485152451868	0.796684595942497	0.856751011312008	0.924021551012993	0.998267143964767	1.1501427590847	1.34897071123123	1.6040957570076	1.90424304008484	2.13789228200912	2.34532275795937	2.6489182305336
25	2	0.25	0	5	1	1.98660005044341	0.525824649525542	1.77024501076426	11.1334057818737	0.890383499264717	0.986922644078732	1.09282974600792	1.23151834011078	1.48735752701759	1.86244004964829	2.318683385849	2.88580911159515	3.30577433109283	3.71188134551048	4.37276921272278
25	2	0.25	0	7.5	1	3.07841101222634	2.17620958728793	1.82681133578451	9.97230833117523	0.943089526891708	1.1037099480629	1.28594958782196	1.56128025054932	2.09004855155945	2.79308044910431	3.74219852685928	4.86618723869324	5.73110017776489	6.73698066473007	8.25373332977296
25	2	0.25	0	10	1	4.53840038607717	7.01022416186543	1.69693901062171	7.73859585362594	0.966997539997101	1.17295010685921	1.41810032725334	1.85544903278351	2.73506909608841	3.9508261680603	5.69924533367157	7.84916710853577	9.54173145294189	11.4210331201553	13.866458940506
25	2	0.25	1	0	1	1.07625457095206	0.0521532983734553	1.00711587505612	5.29691847468329	0.673271481990814	0.726787094771862	0.764241582155228	0.817041766643524	0.916976690292358	1.04407894611359	1.20386546850204	1.36705129146576	1.48669982552528	1.60853305459023	1.76341457009316
25	2	0.25	1	1	1	1.11313176935911	0.0584470932118645	0.959502909028664	4.69301684271756	0.687198311686516	0.743354272842407	0.78687170445919	0.84094625711441	0.943211048841476	1.07942169904709	1.24511647224426	1.4322930932045	1.55844293236732	1.69248916506767	1.84906086325645
25	2	0.25	1	2	1	1.22725305695236	0.0846811925036838	1.15990086205796	6.27902096209064	0.735774706602097	0.792663282155991	0.846078696846962	0.906045788526535	1.02200120687485	1.18165123462677	1.38114342093468	1.60705626010895	1.75492462515831	1.90863829255104	2.099038002491
25	2	0.25	1	3	1	1.40330388721824	0.143749574255686	1.3651746649633	6.97779146007124	0.789277478456497	0.857227303087711	0.917957627773285	0.990587902069092	1.1438589990139	1.3430814743042	1.58652439713478	1.88499217033386	2.09925165176392	2.33617708086967	2.61203666210175
25	2	0.25	1	5	1	1.99443583394289	0.528149659499362	1.59609703576302	8.30147875574566	0.906068330407143	0.987099069356918	1.08419879078865	1.2203320145607	1.49721202254295	1.87049573659897	2.33611780405045	2.8843855381012	3.29881929159164	3.76253511309624	4.41187584877014
25	2	0.25	1	7.5	1	3.1245324234128	2.26263300147627	1.81868116191968	10.1233264280901	0.955226004719734	1.09828584194183	1.28034640550613	1.57397749423981	2.11798352003098	2.84524667263031	3.76887029409409	4.92996377944946	5.88870368003845	6.91369981765747	8.35699460983277
25	2	0.25	1	10	1	4.69199593985677	7.08973891487351	1.83515441491376	9.564498341578	0.991042369008064	1.17514350414276	1.45625122189522	1.9898618221283	2.91494530439377	4.17049908638001	5.82670092582703	7.87747807502747	9.50610313415527	11.3132701635361	14.3397287082672
25	2	0.3	0	0	1	1.07724960392714	0.052925714486135	1.01914016189587	5.35219232634722	0.671904502511024	0.719404728710651	0.766066652536392	0.8175532579422	0.918064206838608	1.04529422521591	1.20131221413612	1.37491561174393	1.50416083335876	1.61370474100113	1.77401919960976
25	2	0.3	0	1	1	1.11671900843382	0.0614872431026474	1.16773356474412	6.26535942731214	0.69049257516861	0.744861191511154	0.788509413599968	0.842464232444763	0.944926753640175	1.07928198575974	1.24696642160416	1.43269587755203	1.56432637572288	1.70183989405632	1.87114645957947
25	2	0.3	0	2	1	1.21975827295184	0.0849709410889111	1.25757494051901	6.9161176332781	0.73213298201561	0.788548369705677	0.835530322790146	0.899237215518951	1.01910993456841	1.17732709646225	1.36674627661705	1.59514799118042	1.75224472880363	1.92717981934547	2.13672704696655
25	2	0.3	0	3	1	1.40644744607806	0.143257618440321	1.41400774549871	7.38762556264064	0.806600296497345	0.866996920108795	0.92708645761013	1.00135754346848	1.14445924758911	1.34177881479263	1.59216651320457	1.89148806333542	2.10440412759781	2.31910209059715	2.627483355999
25	2	0.3	0	5	1	1.9979437643826	0.528949379334514	1.69328887189996	8.65617580541883	0.917232038974762	1.01320903301239	1.11538974046707	1.24310735464096	1.50818920135498	1.85907590389252	2.32707166671753	2.87834231853485	3.32745287418365	3.79706827402115	4.56981871128082
25	2	0.3	0	7.5	1	3.10471825011373	2.35867127785577	2.14208794441435	13.0137155998693	0.96309573173523	1.10656563043594	1.31202157735825	1.59680755138397	2.10627609491348	2.78935992717743	3.72105884552002	4.92358527183533	5.83919837474823	6.97081636190414	8.49435510635378
25	2	0.3	0	10	1	4.59063630719781	7.42022413600555	2.10887568953629	11.3513866381597	1.00376645803452	1.19026108682156	1.49049215912819	1.96577038764954	2.80348438024521	4.00127506256104	5.66571378707886	7.82545175552368	9.52079591751098	11.7403958320618	14.5292661094666
25	2	0.3	1	0	1	1.07487036616504	0.0505126173240785	0.905085506331575	4.77635774844126	0.669097087979317	0.7173688814044	0.766897454857826	0.819286334514618	0.9172143638134	1.04529523849487	1.19969576597214	1.36950355768204	1.48054391145706	1.59090250134468	1.74838684797287
25	2	0.3	1	1	1	1.11322396057844	0.057067569744537	0.900502163410769	4.56538398528221	0.690693552494049	0.742366960644722	0.783217820525169	0.8420778632164	0.942138820886612	1.0835040807724	1.24828407168388	1.42366353273392	1.54981383681297	1.6669915407896	1.82917668819428
25	2	0.3	1	2	1	1.22379831879139	0.0811068561617384	1.08581327748838	5.55080435417162	0.740260460972786	0.790777826309204	0.847660207748413	0.907611972093582	1.02185207605362	1.18048286437988	1.37616509199142	1.60028607845306	1.74595901370049	1.89568703770638	2.10271124362946
25	2	0.3	1	3	1	1.40749121268988	0.142061684152544	1.43453377305752	7.8045683251557	0.798985869884491	0.862950512766838	0.926307335495949	1.00359160900116	1.14934584498405	1.34079349040985	1.59738886356354	1.8817032456398	2.08490380048752	2.30421856641769	2.62008108615875
25	2	0.3	1	5	1	1.99817859992981	0.505961151752291	1.66306683977876	8.68537027754177	0.912492151260376	1.01595204174519	1.11402325630188	1.25161789655685	1.52158343791962	1.88057136535645	2.32046723365784	2.85720429420471	3.27887110710144	3.72545073032379	4.52281551361084
25	2	0.3	1	7.5	1	3.15251343390942	2.32193347993444	2.06164913654002	11.9024249387415	0.983610035777092	1.13896954655647	1.33730012178421	1.62349308729172	2.15830296278	2.85930156707764	3.78589427471161	4.95351734161377	5.85044140815735	6.92507179975509	8.61287072181702
25	2	0.3	1	10	1	4.67883435930014	7.34032692003774	2.05431234302821	11.2319389222656	0.963973439335823	1.16776094436646	1.50195090770721	2.01041436195374	2.92427957057953	4.13199806213379	5.73761177062988	7.89234867095948	9.71709342002868	11.6529850244522	14.2123968029022
25	3	0.05	0	0	1	1.04596355332136	0.0205357448296837	0.553971550605048	3.70482941734233	0.756990376114845	0.801883612573147	0.835090467333794	0.87541435956955	0.946348145604134	1.03358364105225	1.1299974322319	1.23269872665405	1.29647718071938	1.37151360213757	1.4494819688797
25	3	0.05	0	1	1	1.05808658736944	0.0214097420430418	0.535291313477278	3.62845721338346	0.76781078338623	0.805101543664932	0.839991882443428	0.882257199287415	0.956210136413574	1.04542607069016	1.1460667848587	1.25002734661102	1.31440736055374	1.38050447702408	1.45781003952026
25	3	0.05	0	2	1	1.09673591756225	0.0278984413594463	0.689668873652751	3.88503595419916	0.776651345491409	0.820168879628182	0.859526580572128	0.902882730960846	0.978759706020355	1.07933241128922	1.1924409866333	1.31590560674667	1.40375814437866	1.47556940317154	1.58071942806244
25	3	0.05	0	3	1	1.16308156967163	0.049631618948772	1.05067418337592	4.8265943255444	0.788560014367104	0.831493122875691	0.870705682039261	0.916350042819977	1.00710290670395	1.12824702262878	1.2773340344429	1.45164304971695	1.57926803827286	1.71222705245018	1.86913054823875
25	3	0.05	0	5	1	1.36764573148489	0.195879834622346	1.44798577795131	5.71176525733209	0.80049861073494	0.844033543765545	0.884573170542717	0.940714257955551	1.0485942363739	1.23671752214432	1.58533120155334	1.985373878479	2.24277974367142	2.50885536074638	2.77407660484314
25	3	0.05	0	7.5	1	1.75103547233939	0.8303097429565	1.63901886045413	6.46918749220002	0.808983636498451	0.857682949304581	0.90002526640892	0.952785122394562	1.07737532258034	1.40094184875488	2.21907961368561	3.01092591285706	3.57406576871872	4.07638010978699	4.75739328861237
25	3	0.05	0	10	1	2.21108831495047	2.32367950101339	1.7298404900169	6.65334827889356	0.805887719988823	0.858401550352573	0.902442315220833	0.961739349365234	1.09459042549133	1.57467728853226	2.93159466981888	4.3487606048584	5.26687047481537	6.15776532888412	7.51338485240937
25	3	0.05	1	0	1	1.04434197426438	0.0200444286417112	0.582266229910306	3.80191974580598	0.761808765530586	0.802788157761097	0.835022774338722	0.875460606813431	0.947203785181046	1.03092449903488	1.12841781973839	1.22841110229492	1.29784239530563	1.35974958240986	1.44074957609177
25	3	0.05	1	1	1	1.05919585615397	0.0224094816164533	0.68198236234233	4.70079483804483	0.763211472630501	0.806617942452431	0.842257863283157	0.882186776399612	0.955932885408401	1.04537618160248	1.14735925197601	1.25502350330353	1.3225076675415	1.38902646899223	1.47656449437141
25	3	0.05	1	2	1	1.09913753457069	0.0282231591154374	0.826695104846351	4.54685103221033	0.784166341423988	0.827435152232647	0.863077902793884	0.906405925750732	0.982027903199196	1.07949072122574	1.19464907050133	1.31528217792511	1.40132476091385	1.4837572902441	1.59107459902763
25	3	0.05	1	3	1	1.16240111114383	0.0503462640622767	1.18130094302761	6.02889131568637	0.79151624917984	0.831471125781536	0.872109463810921	0.920286279916763	1.00333669781685	1.12395161390305	1.27883014082909	1.45705881118774	1.58467207551002	1.69502973556519	1.8548498082161
25	3	0.05	1	5	1	1.37292992089987	0.199499666619869	1.39643968206916	5.51016208509746	0.794252201914787	0.840821687877178	0.884795758128166	0.935349774360657	1.04374516010284	1.24255210161209	1.60506305098534	1.98952417373657	2.23921554088593	2.49890137314796	2.80334003448486
25	3	0.05	1	7.5	1	1.77910961248279	0.852127631689636	1.53501755753682	6.12811108093577	0.801386024355888	0.851423466205597	0.898963406682015	0.953265857696533	1.07708293199539	1.42981672286987	2.28315454721451	3.07800443172455	3.58457719087601	4.07978571653366	4.76449841499329
25	3	0.05	1	10	1	2.31800671007037	2.49780208415519	1.495493426469	5.5876962068011	0.813020492196083	0.859514343738556	0.903231605887413	0.957694172859192	1.09000235795975	1.68144410848618	3.2157261967659	4.53117051124573	5.43554816246032	6.25284434556961	7.62905014514924
25	3	0.1	0	0	1	1.04483417437077	0.0199176545396566	0.567270042225097	3.81048507130565	0.758664221763611	0.801220151782036	0.838018670678139	0.87944370508194	0.946733072400093	1.03298962116241	1.13032272458076	1.2303586602211	1.29451345205307	1.35382059514523	1.43298148989677
25	3	0.1	0	1	1	1.06648269796968	0.0221144959522704	0.624160479680949	3.84824683530101	0.771498307585716	0.817440989613533	0.848110073804855	0.891477602720261	0.9642264097929	1.05087888240814	1.15417042374611	1.26360641717911	1.33130965232849	1.39750191569328	1.4767949450016
25	3	0.1	0	2	1	1.13529811044335	0.033174615082459	0.757708940223216	4.09312885966588	0.795550311803818	0.839136631786823	0.879191172122955	0.923924285173416	1.00751122832298	1.11411643028259	1.2406157553196	1.3715208530426	1.47065387964249	1.55816707015038	1.66364946365356
25	3	0.1	0	3	1	1.24954690483212	0.0652081092531937	1.12592465803834	5.85969908720272	0.822949386239052	0.872059299051762	0.912811377644539	0.965360063314438	1.06640112400055	1.21086770296097	1.38481491804123	1.58754566907883	1.71672466397285	1.85012509226799	2.02312849760056
25	3	0.1	0	5	1	1.59996564833522	0.281858195243727	1.38122999013279	7.54381233049695	0.853452174067497	0.899969911575317	0.954022544622421	1.02701060771942	1.1960437297821	1.50530588626862	1.89193630218506	2.28453793525696	2.56913111209869	2.85774911642074	3.1918158698082
25	3	0.1	0	7.5	1	2.25332627187371	1.23286516064803	1.30138103438798	5.77113473658521	0.856133712530136	0.916626888513565	0.977702116966248	1.06600069999695	1.36993017792702	2.04175448417664	2.85569560527802	3.71333673000336	4.35168902873993	4.98566851615906	5.80513654232025
25	3	0.1	0	10	1	3.10784624177218	3.71097553288255	1.34556013466441	5.57242320154234	0.865934011936188	0.922333893179893	0.986755856871605	1.09839121103287	1.55910474061966	2.7013783454895	4.09882187843323	5.68132734298706	6.83111977577209	7.92080245018005	9.26322971343995
25	3	0.1	1	0	1	1.0468427442193	0.0204126042858386	0.611722316667583	3.81593001372102	0.761761192083359	0.806360681355	0.840305054187775	0.879543596506119	0.948397800326347	1.03198432922363	1.13051569461823	1.2330216884613	1.30314865708351	1.37287480533123	1.44734512686729
25	3	0.1	1	1	1	1.06608399533033	0.0227191929725584	0.546784084403017	3.6403140771447	0.766500536203385	0.814204333722591	0.846236354112625	0.885892128944397	0.960805267095566	1.05083471536636	1.15681710839272	1.26744359731674	1.33255688548088	1.39337218403816	1.48036603093147
25	3	0.1	1	2	1	1.13677895979285	0.0336126452495569	0.846139433690297	4.64882047198431	0.795414704084396	0.843078011274338	0.882517835497856	0.926701694726944	1.00781723856926	1.11376905441284	1.2400004863739	1.37745813131332	1.47067868113518	1.55490483045578	1.65116787195206
25	3	0.1	1	3	1	1.24944187979698	0.0673391420654416	1.16115141524238	5.83321426788641	0.823896461129189	0.867127534747124	0.911019712686539	0.96097047328949	1.06711715459824	1.20662927627563	1.39023938775063	1.59173400402069	1.72891558408737	1.86572884321213	2.01774815797806
25	3	0.1	1	5	1	1.60675795346499	0.280366159038192	1.19748545474771	5.54124989938037	0.850333456993103	0.898201848566532	0.954556751251221	1.02626951932907	1.19532904028893	1.51757901906967	1.89400669932365	2.30896308422089	2.583152115345	2.88891891241074	3.2104586148262
25	3	0.1	1	7.5	1	2.29660857461095	1.20243084539381	1.16398347169091	5.33563524677673	0.855085986852646	0.915426534414291	0.976077780127525	1.06642633676529	1.4211577475071	2.10912156105042	2.92842853069305	3.72703683376312	4.32256031036376	4.8974954366684	5.58010804653168
25	3	0.1	1	10	1	3.23025414420366	3.66631080333629	1.21162133607632	5.5848427649138	0.866963056325913	0.924662202596664	0.995819452404976	1.09579839706421	1.64052352309227	2.94793057441711	4.2955402135849	5.72082438468933	6.79539699554443	7.89516303539276	9.09585083007813
25	3	0.15	0	0	1	1.04430337931514	0.0203233954136284	0.619496475076414	4.16861983438127	0.760241521596909	0.799479150772095	0.836266231536865	0.875363516807556	0.945579499006271	1.03105759620667	1.12935814261436	1.22882823944092	1.29342370629311	1.35453415811062	1.43762441754341
25	3	0.15	0	1	1	1.07180722421408	0.023364476404067	0.616025632313387	4.02869128668391	0.771739537715912	0.812993498146534	0.849267870187759	0.890029239654541	0.963595762848854	1.05858701467514	1.16507169604301	1.27145329713821	1.33783579468727	1.41236008703709	1.50475566744804
25	3	0.15	0	2	1	1.16274552722573	0.0359458894160764	0.783623182028694	4.25056090497669	0.810443294644356	0.858826956152916	0.896375831961632	0.942945772409439	1.02811682224274	1.14183109998703	1.27220103144646	1.40985816717148	1.50569751858711	1.59816688597202	1.72016294121742
25	3	0.15	0	3	1	1.31150210776925	0.0725501693322388	1.0290693626694	5.3928602090794	0.848797399997711	0.90243323892355	0.951057717204094	1.00527427196503	1.12103843688965	1.27275818586349	1.46247199177742	1.66671308279037	1.8060787498951	1.92770602405071	2.09194931268692
25	3	0.15	0	5	1	1.76925130137205	0.323678304502313	1.18586777309284	5.90190220115321	0.893548485040665	0.953961786627769	1.02306253910065	1.12561126947403	1.35695856809616	1.68617027997971	2.07494574785233	2.49883844852448	2.79630700349808	3.08912739753723	3.53744173288346
25	3	0.15	0	7.5	1	2.6460483573854	1.50145857282189	1.3235353535388	6.18165272588072	0.923164857625961	1.00038964748383	1.09033566117287	1.26123942136765	1.77973565459251	2.44188678264618	3.25304663181305	4.20027694702149	4.91373600959778	5.62833946943283	6.62963477134705
25	3	0.15	0	10	1	3.74174838852286	4.52461194626647	1.41751658812978	7.44252774250075	0.918876832127571	0.998506347835064	1.12150678038597	1.38079499006271	2.18656611442566	3.36042892932892	4.83960521221161	6.52838497161865	7.70456631183624	8.91135401725769	10.4341125679016
25	3	0.15	1	0	1	1.04463900715709	0.0202442573433598	0.5412155664936	3.74059200570221	0.754990775585175	0.798922762274742	0.833739715814591	0.875540256500244	0.946132883429527	1.03224223852158	1.12890055775642	1.2300506234169	1.29127262234688	1.35957147479057	1.44361003875732
25	3	0.15	1	1	1	1.07363443715572	0.0234102582768065	0.70045165157282	4.25583198584932	0.778581792712212	0.819955594837666	0.852134126424789	0.893383693695068	0.96731773018837	1.05919808149338	1.16261738538742	1.27221693992615	1.34821957945824	1.42014303803444	1.50268829107285
25	3	0.15	1	2	1	1.16299615491629	0.0357421139614496	0.782330326484511	4.19194096233394	0.819595586657524	0.857648773491383	0.897339668869972	0.943655025959015	1.03040388226509	1.13822221755981	1.27279117703438	1.40947246551514	1.50633237957954	1.5981854557991	1.70689094424248
25	3	0.15	1	3	1	1.31044650121331	0.0736664919683202	1.01155782005884	4.85160839639678	0.857874081730843	0.902391892671585	0.951046645641327	1.00586477518082	1.1168977022171	1.26831984519959	1.46059346199036	1.66687631607056	1.81101474761963	1.93718676567078	2.13200037002564
25	3	0.15	1	5	1	1.77186792159081	0.306205440648852	1.19941845791772	6.991889402462	0.901454104185104	0.965458437800407	1.03279532790184	1.13553668260574	1.36969745159149	1.69319951534271	2.09131056070328	2.48218638896942	2.76219627857208	3.01378932595253	3.3770879983902
25	3	0.15	1	7.5	1	2.64676917274594	1.39413643490077	1.15522278372625	5.489695461181	0.913104821443558	0.991639895737171	1.08097314238548	1.27390533685684	1.79300299286842	2.48506236076355	3.2759131193161	4.16199245452881	4.8102817773819	5.47260763645172	6.29920653820038
25	3	0.15	1	10	1	3.88898593074083	4.45038865777867	1.23757790325527	5.96044778130747	0.91847881436348	1.00314486920834	1.12542577385902	1.42394292354584	2.37324142456055	3.57556009292603	4.97142267227173	6.60736713409424	7.7557733297348	9.02369108200073	10.7157910060883
25	3	0.2	0	0	1	1.04025208499432	0.0203539987525824	0.553835625100107	3.77934260991091	0.754799509644508	0.795851923525333	0.830311834812164	0.870999026298523	0.940846458077431	1.02673470973969	1.12768268585205	1.23000526428223	1.2968384206295	1.35406833589077	1.42951753139496
25	3	0.2	0	1	1	1.07882846624851	0.0239158049141968	0.701653434308912	4.21618629497253	0.780072451233864	0.819513659179211	0.854496023058891	0.897653841972351	0.972278073430061	1.06339007616043	1.16805049777031	1.27984070777893	1.35179765820503	1.43001359701157	1.51396596908569
25	3	0.2	0	2	1	1.1779190118432	0.0384463569436589	0.989488735946841	5.84458433268573	0.820621462464333	0.866192734241486	0.906709507107735	0.953927528858185	1.04194116592407	1.15520375967026	1.28752332925797	1.42806144952774	1.52905863523483	1.6165279597044	1.74154226183891
25	3	0.2	0	3	1	1.34270150066614	0.0742310598318253	1.11748248755352	6.24536820631907	0.866140115261078	0.923490117490292	0.972244113683701	1.03673950433731	1.15414121747017	1.30709207057953	1.49162763357162	1.68992094993591	1.82451429367065	1.97269893586636	2.17736045598984
25	3	0.2	0	5	1	1.87160476577282	0.343056040928047	1.42575683675576	7.69492600508233	0.940355892181396	1.00940335988998	1.09626764059067	1.22644274234772	1.47536346316338	1.78769749403	2.15874719619751	2.5888251543045	2.9206955075264	3.27557418942451	3.8005573296547
25	3	0.2	0	7.5	1	2.8247777954638	1.58335662866795	1.56038177791369	8.83710724882667	0.953049043416977	1.05859665572643	1.18859051465988	1.44778828620911	1.95979958772659	2.63246715068817	3.41566854715347	4.38576254844666	5.07401123046875	5.87473330497742	6.9191161441803
25	3	0.2	0	10	1	4.12384844496846	5.0391319843347	1.36343410338149	6.31928238567524	0.97028292953968	1.08189302384853	1.28215649724007	1.67370727062225	2.52188569307327	3.71692800521851	5.24857294559479	6.99181632995606	8.30730757713318	9.58322381973267	11.3260748958588
25	3	0.2	1	0	1	1.04440575146079	0.0210452364264682	0.605762682450091	3.96165649757542	0.752645338773727	0.797549411654472	0.834341579675674	0.872662538290024	0.942389219999313	1.03037703037262	1.13100388646126	1.23544875383377	1.30427807569504	1.36823097765446	1.43999190568924
25	3	0.2	1	1	1	1.07930928072333	0.0237247117754527	0.748975934290591	4.73679916910413	0.781639958024025	0.822216799855232	0.856314754486084	0.899415737390518	0.972131699323654	1.06439071893692	1.16812032461166	1.27671154737473	1.35296058654785	1.41826694011688	1.50736920356751
25	3	0.2	1	2	1	1.17791922978163	0.0377409524968689	0.881489617973738	4.96611302485599	0.82357128739357	0.868563623726368	0.907748630642891	0.954130214452744	1.04193499684334	1.15433871746063	1.28771874308586	1.43158918619156	1.52411543726921	1.62239367961884	1.75400426387787
25	3	0.2	1	3	1	1.34943899806142	0.0758994964620746	1.06054635030364	5.55893906724188	0.876954327225685	0.931404413282871	0.978438797593117	1.03738948106766	1.15406867861748	1.31506043672562	1.50007426738739	1.69977920055389	1.84367391467094	1.99004744291306	2.20919231414795
25	3	0.2	1	5	1	1.88430351156592	0.334184132909096	1.159863417477	5.9633578467056	0.945443085432053	1.01371273398399	1.09843842387199	1.22309476137161	1.48350304365158	1.81383609771729	2.19507253170013	2.61622381210327	2.92281075716019	3.21146817803383	3.72043559312821
25	3	0.2	1	7.5	1	2.91087344167829	1.6519582374249	1.48298452027546	7.83641141122774	0.976363291740418	1.07153297364712	1.20340861082077	1.48139083385468	2.03089267015457	2.71973037719727	3.52557414770126	4.49520382881165	5.24939486980438	6.03693462610245	7.1402804851532
25	3	0.2	1	10	1	4.27009026290178	5.04763042192752	1.55269918381497	8.72545695141431	0.983599804639816	1.09942327439785	1.29582656621933	1.7668883562088	2.76186007261276	3.91896951198578	5.3539491891861	7.10565733909607	8.27257118225097	9.59590079784392	11.6700334167481
25	3	0.25	0	0	1	1.04378149564862	0.0201087429246721	0.555189194845584	3.6881743934651	0.758882777690887	0.798770728707314	0.83484893143177	0.875799983739853	0.945273950695992	1.03217524290085	1.12808918952942	1.23053574562073	1.29487674832344	1.35380506813526	1.44407458424568
25	3	0.25	0	1	1	1.08192721095085	0.0238926490951094	0.6448275766757	3.97140131761999	0.777276765704155	0.824401687085629	0.858872303366661	0.901597195863724	0.972920522093773	1.06605345010757	1.17343893647194	1.28454546928406	1.35682458281517	1.42496080994606	1.51062821745873
25	3	0.25	0	2	1	1.18773470933437	0.038407146943951	0.982008630188759	5.52994029555602	0.837203518152237	0.876678910851479	0.913817331194878	0.964615154266357	1.05180317163467	1.16372907161713	1.29786333441734	1.43590463399887	1.53129515647888	1.64057929515839	1.77597346425056
25	3	0.25	0	3	1	1.35815753665566	0.0756267917563119	1.22474711834884	6.68813420427135	0.892319806218147	0.941437265276909	0.988588178157806	1.04860390424728	1.16959699988365	1.32217752933502	1.50365707278252	1.69801105260849	1.84802911281586	2.00641043782234	2.21911319255829
25	3	0.25	0	5	1	1.91142328503132	0.36339015855583	1.67372703815411	9.33012334376362	0.966459800004959	1.04947720468044	1.13218900561333	1.26581292152405	1.51396757364273	1.82016891241074	2.18808799982071	2.63048629760742	2.95916787385941	3.34496512413025	3.9113654923439
25	3	0.25	0	7.5	1	2.93544116201997	1.63784736342079	1.53734696161406	7.81974077585601	0.978573945760727	1.10937766432762	1.28880332112312	1.56768281459808	2.07221412658691	2.7223482131958	3.53466588258743	4.53403315544128	5.23974335193634	6.01471132040024	7.29841727256775
25	3	0.25	0	10	1	4.32596426995397	5.41145629513583	1.49391313701104	7.08790635590181	1.00059972345829	1.14259487688541	1.39413356781006	1.84267168045044	2.7220351099968	3.86741638183594	5.43882524967194	7.27142910957336	8.60694675445556	10.1142719984055	12.0861296272278
25	3	0.25	1	0	1	1.04436586803198	0.0205013360731892	0.571894254202288	3.84620456797767	0.755498245358467	0.797745744884014	0.83456617295742	0.875871199369431	0.944213479757309	1.03214675188065	1.13060849905014	1.23297445774078	1.29714269042015	1.35654241740704	1.43473217725754
25	3	0.25	1	1	1	1.08146217426062	0.0240473010601038	0.666952702638687	4.15366856720407	0.779644235372543	0.818389186263084	0.856556326150894	0.899112546443939	0.973682686686516	1.06609976291657	1.17280814051628	1.28563506603241	1.35562598705292	1.42242003679276	1.51300021767616
25	3	0.25	1	2	1	1.18564135745168	0.0387456306247282	1.105198979281	6.92954364331775	0.83145040333271	0.878176411986351	0.915169736742973	0.961564314365387	1.04951080679893	1.16308277845383	1.29439237713814	1.43272683620453	1.53551613688469	1.63203189969063	1.76841489553452
25	3	0.25	1	3	1	1.36086976740956	0.0757774933110803	1.28622679090906	7.58758994865556	0.889639577865601	0.943127307295799	0.99112896323204	1.05206924676895	1.17017960548401	1.32593709230423	1.50691911578178	1.69926352500916	1.8486857175827	1.9962175399065	2.22525473833084
25	3	0.25	1	5	1	1.91522709105611	0.334372501489014	1.42078657973897	7.55637618496856	0.968473344445229	1.04804510772228	1.14937924742699	1.28151098489761	1.52651578187943	1.83378052711487	2.19072204828262	2.61662611961365	2.93888174295425	3.28931602835655	3.86305055379868
25	3	0.25	1	7.5	1	2.9860530401051	1.65906924079239	1.63114241905743	8.65763159001743	0.991150941848755	1.10972835421562	1.29715352058411	1.61787515878677	2.14206856489182	2.77618741989136	3.57455062866211	4.55093140602112	5.30242781639099	6.10525443553924	7.23810284137726
25	3	0.25	1	10	1	4.47410764056444	5.57756020590713	1.80640821497444	9.91972588528157	1.03240288496017	1.17082378268242	1.44947598576546	2.01631343364716	2.95736247301102	4.04768395423889	5.47057092189789	7.32539896965027	8.82125401496887	10.3493718862533	12.9208016872406
25	3	0.3	0	0	1	1.04382623529434	0.0205284467760425	0.551346051764868	3.62893198934869	0.753967318534851	0.800841648876667	0.833319985866547	0.873450636863709	0.94320522248745	1.03166437149048	1.12897554039955	1.23119119405746	1.30015820264816	1.36327533423901	1.43459103941917
25	3	0.3	0	1	1	1.07796774046421	0.0231673177511107	0.599754625513636	3.88456386836802	0.771213350296021	0.820265533030033	0.855452060699463	0.898148703575134	0.973293766379356	1.06284457445145	1.16884043812752	1.27479997873306	1.35143566131592	1.41691779792309	1.50165698885918
25	3	0.3	0	2	1	1.18304381817579	0.0388301649557708	0.985207921570703	5.4750255341913	0.824109615683556	0.868978282809258	0.908655190467834	0.959952574968338	1.04664212465286	1.16038298606873	1.2911185324192	1.43454228639603	1.53329846262932	1.63000213205814	1.78292291283608
25	3	0.3	0	3	1	1.35875190945864	0.0802283730998179	1.7667918314945	12.3933717361683	0.881972031593323	0.938633708655834	0.986289009451866	1.05220944881439	1.17001804709435	1.32174915075302	1.4987365603447	1.69991921186447	1.84526740312576	1.98709837198257	2.20776573181152
25	3	0.3	0	5	1	1.90765463632345	0.337172313905248	1.81342753495967	10.8272567135665	0.988910645246506	1.07835213243961	1.1784656226635	1.30389120578766	1.52414703369141	1.81432783603668	2.16630858182907	2.58780038356781	2.95822341442108	3.33360560536385	3.87537851572037
25	3	0.3	0	7.5	1	2.93926041606069	1.71645699079793	1.93452617077254	10.5366699387655	0.98677142739296	1.12386933863163	1.33419656157494	1.61435151100159	2.09657788276672	2.70666658878326	3.48129284381866	4.44617142677307	5.27853813171387	6.30433560609817	7.81626182556152
25	3	0.3	0	10	1	4.38205354145169	5.75958650520033	1.79718539402309	9.07406531639614	1.0238649725914	1.17599315643311	1.47512137889862	1.95822380781174	2.79489314556122	3.9065066576004	5.38793706893921	7.27535300254822	8.91084361076355	10.5479573488235	12.9702096176148
25	3	0.3	1	0	1	1.04521864908338	0.0205396418919103	0.633953048758106	4.06909071970131	0.760620733499527	0.79854402244091	0.836845225095749	0.876832246780396	0.946818560361862	1.03155678510666	1.12895280122757	1.22964808940887	1.29873933196068	1.36382431089878	1.4537122797966
25	3	0.3	1	1	1	1.07931299573779	0.0240214104169091	0.674108311798199	4.23970393174853	0.774702371954918	0.813403452932835	0.856570312380791	0.898358863592148	0.971846237778664	1.06400537490845	1.17144513130188	1.28330081701279	1.35415262579918	1.41699713468552	1.51415686964989
25	3	0.3	1	2	1	1.18504870495796	0.0393959637769737	1.10373148022429	6.21801279621583	0.830454868078232	0.876639792323113	0.914739501476288	0.961584681272507	1.04688635468483	1.15849590301514	1.29410716891289	1.43201353549957	1.5291044652462	1.63509690761566	1.80141374230385
25	3	0.3	1	3	1	1.35531212775707	0.0764228251901788	1.39819339370786	8.12587774361298	0.892575536966324	0.944220475852489	0.991017916798592	1.05310020446777	1.16723787784576	1.31545394659042	1.49755597114563	1.69174711704254	1.83337699770927	2.00070626139641	2.22678120613098
25	3	0.3	1	5	1	1.91536638709307	0.354944436860259	1.95817640483397	11.7580293819109	0.976114326715469	1.06194124817848	1.16868569850922	1.30260499715805	1.53344205021858	1.82263678312302	2.16990888118744	2.5987964630127	2.93758125305176	3.35705958008766	4.04657304763794
25	3	0.3	1	7.5	1	2.99442514913082	1.68657751659063	1.80467377313026	9.43652681126382	1.00189127087593	1.13948950171471	1.3547188103199	1.6812408208847	2.1630243062973	2.76178050041199	3.52615630626678	4.52059683799744	5.34222688674927	6.24637285470962	7.6683774471283
25	3	0.3	1	10	1	4.46732464307547	5.65777973263597	1.80202374181611	9.03201237359023	1.00096529960632	1.1479636490345	1.482542937994	2.05285885334015	2.94183331727982	4.00820302963257	5.42467963695526	7.29038562774658	8.8013557434082	10.5048045873642	12.9477390003204
25	4	0.05	0	0	1	1.03369191233516	0.012517518763141	0.495121828130769	3.76169140921945	0.801069281101227	0.837857882678509	0.866739729046822	0.900640147924423	0.958477362990379	1.02445787191391	1.09994623064995	1.17840648889542	1.23156825304031	1.27774412333965	1.33732944130898
25	4	0.05	0	1	1	1.04604978377819	0.0133559962680068	0.517348834417272	3.65802818147351	0.80527225792408	0.847583895921707	0.875575530529022	0.91003457903862	0.965783685445786	1.03587460517883	1.11618116497993	1.19640580415726	1.25287657976151	1.30516225099564	1.36025279164314
25	4	0.05	0	2	1	1.08491711381078	0.0186291299162633	0.730406953738938	4.32964838288564	0.820462583303452	0.858115249872208	0.890009593963623	0.926007944345474	0.990692913532257	1.07099592685699	1.16228526830673	1.26037230491638	1.32992231845856	1.39246860444546	1.48450513958931
25	4	0.05	0	3	1	1.15214966540337	0.0365220324516622	1.01292848041306	4.58067560421852	0.836484223008156	0.872979265451431	0.905512189865112	0.942470264434814	1.01470500230789	1.11566585302353	1.25926405191422	1.41086397171021	1.5109278023243	1.60755756795406	1.72684386968613
25	4	0.05	0	5	1	1.34784466709495	0.169248560244844	1.41954927795981	5.81347313932194	0.840798410177231	0.878324811160564	0.916026118397713	0.955902904272079	1.04005631804466	1.21356576681137	1.571976095438	1.93013154268265	2.15195515155792	2.35684551596642	2.62442257404328
25	4	0.05	0	7.5	1	1.70883251931071	0.737583308050331	1.59783694465685	6.48014048688592	0.845758112668991	0.888098083436489	0.924093252420425	0.96723467707634	1.06602248549461	1.35812079906464	2.16547006368637	2.92688269615173	3.40397469997406	3.87028284668922	4.44530406475067
25	4	0.05	0	10	1	2.16056818220019	2.15763843592789	1.75120457408943	7.04365512367297	0.848935396671295	0.88613401055336	0.920428389310837	0.969635051488876	1.07338351011276	1.53816682100296	2.90471231937408	4.22657599449158	5.0114152431488	5.90964022874832	7.08632620811463
25	4	0.05	1	0	1	1.03420918201804	0.0121024632834862	0.431066906615035	3.52229022158377	0.799786056876183	0.838694816827774	0.86709763109684	0.902828103303909	0.958243429660797	1.02605348825455	1.10031560063362	1.17726318836212	1.22913874983788	1.27327914535999	1.33020537495613
25	4	0.05	1	1	1	1.04525693437457	0.0130437466759421	0.439637000810284	3.62996133160143	0.803704237341881	0.839655761420727	0.871579933166504	0.907844692468643	0.967372462153435	1.03709989786148	1.11452689766884	1.19398655891418	1.24649938941002	1.29035556614399	1.34639486789703
25	4	0.05	1	2	1	1.08318747264743	0.0185292524547112	0.662230659000714	3.96524558455063	0.816500779390335	0.856258553266525	0.888347402215004	0.925404798984528	0.988749429583549	1.06915473937988	1.16077530384064	1.26127245426178	1.3300562441349	1.39288650751114	1.47138704180717
25	4	0.05	1	3	1	1.15374391258955	0.0367782897672395	1.10120917024376	5.17931682543062	0.8356775867939	0.871888107061386	0.907668751478195	0.944861227273941	1.01911076903343	1.12035149335861	1.25609889626503	1.40929244756699	1.51176356673241	1.61111893057823	1.74596321463585
25	4	0.05	1	5	1	1.36333822274208	0.177290793297426	1.3406767767568	5.10952626365766	0.841184269785881	0.881910675764084	0.915893706679344	0.959800064563751	1.04650467634201	1.22272568941116	1.5985052883625	1.96777684688568	2.18021514415741	2.39044069647789	2.67778607606888
25	4	0.05	1	7.5	1	1.75429326512218	0.775996184287871	1.46486155159454	5.66904318869452	0.851742320656777	0.888206374645233	0.923227798938751	0.969094663858414	1.06661036610603	1.41944909095764	2.25959235429764	2.98141009807587	3.45851413011551	3.94382898211479	4.64848220348358
25	4	0.05	1	10	1	2.30015070079565	2.38479755787192	1.49086517492995	5.66532658324606	0.843955528140068	0.884202103316784	0.921412387490273	0.96783099770546	1.08103123307228	1.70963507890701	3.18376046419144	4.45023798942566	5.30360803604126	6.15003643035888	7.24592191696167
25	4	0.1	0	0	1	1.0324306255877	0.0123615966241764	0.429109342982296	3.4576742098471	0.800621219277382	0.832458393275738	0.865764454007149	0.900349074602127	0.956176191568375	1.02325743436813	1.1013657450676	1.17676932811737	1.22790454030037	1.27444039285183	1.33201491951942
25	4	0.1	0	1	1	1.0576431078136	0.0139859280235933	0.530492317439515	3.80634755493209	0.818363460302353	0.852499523758888	0.882604992389679	0.917000514268875	0.976132467389107	1.04818147420883	1.12878414988518	1.21218326091766	1.26431801915169	1.31583901643753	1.38007596135139
25	4	0.1	0	2	1	1.12357907229662	0.0227604487005427	0.75163009616311	4.59344722332756	0.829783564209938	0.872250327467918	0.907520869374275	0.948321390151978	1.01911589503288	1.10698050260544	1.20964252948761	1.31651245355606	1.39785174131393	1.45872294008732	1.55412846565247
25	4	0.1	0	3	1	1.23452136741877	0.0494958353332578	1.04725419792498	5.567900752806	0.867885949611664	0.903462509810925	0.940202721953392	0.983242362737656	1.07314535975456	1.20362490415573	1.35894197225571	1.52506835460663	1.63384295105934	1.74624432623386	1.89319860100746
25	4	0.1	0	5	1	1.57766334097385	0.234365496615102	1.03618882699242	4.68469410080575	0.879711883068085	0.926914392411709	0.970564964413643	1.03239423036575	1.19835650920868	1.50261986255646	1.86135798692703	2.2146390914917	2.46250159740448	2.69662115573883	3.05116799116135
25	4	0.1	0	7.5	1	2.23209514949322	1.09165791339199	1.15430457985636	5.10613337411926	0.892644665241241	0.939730267226696	0.990251272916794	1.06252375841141	1.3905545771122	2.0408273935318	2.83476132154465	3.61892976760864	4.16572687625885	4.72790809869766	5.43843733787537
25	4	0.1	0	10	1	3.08684840237498	3.51626521785364	1.32444115023767	5.55658694704323	0.90120628118515	0.947998915612698	1.00325805544853	1.09876711368561	1.57795640826225	2.68805038928986	4.07897019386292	5.6279851436615	6.67034330368042	7.68998402357101	8.96725341796875
25	4	0.1	1	0	1	1.03338403468132	0.0124137157262599	0.479698150667322	3.80299371219971	0.80108667910099	0.837441682815552	0.866640010476112	0.898949807882309	0.955807372927666	1.02537178993225	1.10350623726845	1.17808052301407	1.22535294294357	1.27167250812054	1.3342351436615
25	4	0.1	1	1	1	1.05425581691265	0.013883559880798	0.488242532142872	3.72125749780334	0.808520127534866	0.846476396918297	0.878311777114868	0.913895726203918	0.973402634263039	1.04396975040436	1.1255407333374	1.20936706066132	1.26065311431885	1.31378250718117	1.37317012190819
25	4	0.1	1	2	1	1.11975801967382	0.0218957920877561	0.7894686305964	4.83756311789839	0.833700866699219	0.874423818290234	0.908835697174072	0.948952376842499	1.01734459400177	1.10380256175995	1.20336517691612	1.31292902231216	1.38095837235451	1.44431650936604	1.54378548741341
25	4	0.1	1	3	1	1.23578761521578	0.0484777109075177	0.958939387032239	4.8398712290198	0.861710372567177	0.907336109876633	0.941499468684196	0.987876808643341	1.07478177547455	1.20319563150406	1.35996496677399	1.53077461719513	1.64260475635529	1.74573116898537	1.87832147479057
25	4	0.1	1	5	1	1.59014773908258	0.246118829781756	1.08262079152686	5.29056551009237	0.887035584449768	0.926507516205311	0.972896239161491	1.02979710102081	1.19566094875336	1.51345843076706	1.87652346491814	2.24943580627441	2.51735495328903	2.74366488456726	3.05997744560242
25	4	0.1	1	7.5	1	2.27694118836522	1.11314267110911	1.0776171625624	5.04236845848348	0.898193583488464	0.948933777213097	0.997684115171432	1.07785596847534	1.40900677442551	2.13005208969116	2.89026606082916	3.66257085800171	4.2209926366806	4.76040484905243	5.45054824352265
25	4	0.1	1	10	1	3.19891721845269	3.41847638333913	1.13132604412788	5.22185755553446	0.89474598646164	0.944676384329796	1.00147078633308	1.09558491706848	1.66997587680817	2.91763281822205	4.26481401920319	5.62593650817871	6.60557916164398	7.56944380998611	8.74315217971802
25	4	0.15	0	0	1	1.03212582005858	0.012263249555068	0.390705485336082	3.59537899944888	0.794655253887177	0.83628762960434	0.862840962409973	0.898600935935974	0.956810489296913	1.02523624897003	1.10106524825096	1.17533922195435	1.2211500108242	1.26329478621483	1.32611712932587
25	4	0.15	0	1	1	1.06412193575501	0.0143564096991655	0.541846133596216	3.9405677554964	0.822124162316322	0.857775816321373	0.885854864120483	0.922617638111115	0.981220945715904	1.05398142337799	1.13550066947937	1.22002158164978	1.27147358059883	1.32780319452286	1.39201488494873
25	4	0.15	0	2	1	1.14817392109633	0.0242587028397214	0.801003556412524	4.79620052416478	0.853825184702873	0.89445826113224	0.927551931142807	0.966292238235474	1.04094192385674	1.13134813308716	1.23812419176102	1.34839380979538	1.41896150112152	1.49805655777454	1.59796501994133
25	4	0.15	0	3	1	1.29564074069858	0.0533539875882862	1.00230414631074	5.5360952350789	0.888012202382088	0.936981809139252	0.975709715485573	1.02759951353073	1.13303697109222	1.26820141077042	1.42465204000473	1.58637449741364	1.70339019298553	1.81733606755733	1.9820701944828
25	4	0.15	0	5	1	1.74576307116747	0.27435242942499	1.13335516808051	6.02956324618342	0.926368564367294	0.983655782043934	1.04451851248741	1.13848977088928	1.35938850045204	1.68092882633209	2.03784310817719	2.40439264774323	2.68011425733566	2.93061186075211	3.38252657175064
25	4	0.15	0	7.5	1	2.57882240655422	1.30513290177529	1.35125405821404	8.27358687752979	0.944909226298332	1.00806481540203	1.08895877599716	1.25073717832565	1.74813371896744	2.41256630420685	3.18947488069534	4.04536709785462	4.636940574646	5.22261515855789	6.08061283111573
25	4	0.15	0	10	1	3.6579957697928	4.27875503320086	1.46071704731107	8.64731683435113	0.945346040725708	1.01779700219631	1.10981711149216	1.36025838851929	2.1288053393364	3.27892541885376	4.73593533039093	6.34922146797181	7.59081697463989	8.75465791225433	10.0439919090271
25	4	0.15	1	0	1	1.03231310365796	0.0121699862757172	0.430221057912372	3.55309863007839	0.798043483495712	0.834771153330803	0.864943990111351	0.899978119134903	0.956905752420425	1.02492469549179	1.09922397136688	1.17499324083328	1.2279213488102	1.27521128356457	1.33127201080322
25	4	0.15	1	1	1	1.06174189291596	0.0147749151453427	0.537099168993536	3.71639946179692	0.816557883620262	0.851410368084908	0.881684765219688	0.915833055973053	0.979174390435219	1.05078113079071	1.13446995615959	1.22134829759598	1.27814384102821	1.32829861044884	1.39141224622727
25	4	0.15	1	2	1	1.14842267776728	0.0238671943502848	0.690848835093256	4.07236633583109	0.850230289697647	0.891794584691525	0.927040606737137	0.968660205602646	1.04026594758034	1.13194024562836	1.23777770996094	1.3528290271759	1.42531035542488	1.48482286632061	1.58644656777382
25	4	0.15	1	3	1	1.29511680603027	0.0537941790286625	1.06225127253586	6.49787777518596	0.889208490848541	0.934770813584328	0.974020320177078	1.02798392772675	1.13092035055161	1.26755267381668	1.42922469973564	1.59045403003693	1.70706197619438	1.81071452796459	1.96576516985893
25	4	0.15	1	5	1	1.74516579872966	0.255958477409805	0.899868768843155	4.61328655284283	0.926658051013947	0.979772859811783	1.03695118427277	1.14192472696304	1.3692027926445	1.69379377365112	2.03627383708954	2.3993891954422	2.63490755558014	2.89836293458939	3.25162883043289
25	4	0.15	1	7.5	1	2.61118589670062	1.27319134448978	1.10730056985456	5.68465857362794	0.940078707933426	0.996791468560696	1.07739025950432	1.25458303689957	1.79952174425125	2.48573434352875	3.22467535734177	4.07744789123535	4.65613172054291	5.23977898359299	6.04735184669495
25	4	0.15	1	10	1	3.81243928697109	3.95467886844805	1.11617482718204	5.73265076901094	0.95784347653389	1.02738962471485	1.12561269402504	1.41536335945129	2.3560249209404	3.57138478755951	4.88129389286041	6.3630265712738	7.40577838420867	8.45338077545165	9.9377018737793
25	4	0.2	0	0	1	1.03140441289544	0.0126111779873034	0.49605988551621	3.85264317095245	0.795659059286118	0.833529236912727	0.862208530306816	0.897768670320511	0.954411640763283	1.02328723669052	1.09893932938576	1.17536082267761	1.2265912771225	1.27152937054634	1.33751304626465
25	4	0.2	0	1	1	1.06642796874046	0.0147979132535531	0.578893381347825	4.13311629559427	0.821212791800499	0.857369792461395	0.886433756351471	0.921620047092438	0.983441039919853	1.05578297376633	1.13998219370842	1.22339292764664	1.27720783948898	1.32923794388771	1.39691972494125
25	4	0.2	0	2	1	1.16630187784433	0.0255563924609025	0.912537590554831	5.11339414228	0.868579153418541	0.905600938200951	0.941804465651512	0.982938063144684	1.05555930733681	1.148776948452	1.25435122847557	1.37134464979172	1.44922305345535	1.53265628516674	1.62578324913979
25	4	0.2	0	3	1	1.32527230386138	0.0553486610641427	1.04540941374841	5.69367303349704	0.914727322459221	0.959539516270161	1.00262145400047	1.05689936876297	1.16141471266747	1.29377812147141	1.45676249265671	1.62637909650803	1.74653213024139	1.86255654990673	2.01924937009811
25	4	0.2	0	5	1	1.82874962598085	0.280470720931697	1.25518227669747	6.94144313633416	0.970645622611046	1.03268814086914	1.10017362236977	1.21906145811081	1.46418863534927	1.76662093400955	2.10753130912781	2.47924234867096	2.75757213830948	3.0265695631504	3.49531785964966
25	4	0.2	0	7.5	1	2.80871241281629	1.47520815261822	1.49313607317033	8.04438443819979	0.993143903613091	1.0748242944479	1.21047737598419	1.47316476106644	1.97777917981148	2.6192501783371	3.4110107421875	4.31527357101441	4.97617661952972	5.64681936502456	6.83619498252869
25	4	0.2	0	10	1	4.07219628722668	4.83976852049313	1.43338012644447	6.80423672949798	0.995098259449005	1.09924048185349	1.28436173796654	1.68626210689545	2.52567374706268	3.66796743869782	5.12028908729553	6.90874156951904	8.28270602226257	9.58215515613556	11.3843700313568
25	4	0.2	1	0	1	1.03328335784674	0.0125293574864306	0.516313822954013	3.82542874699647	0.804166933894157	0.837363165616989	0.866513726115227	0.899630206823349	0.956849679350853	1.02437114715576	1.10159745812416	1.17640157938004	1.22999778389931	1.28381543159485	1.3362672662735
25	4	0.2	1	1	1	1.06716948066354	0.0146695046771985	0.530816245171078	3.82085207152695	0.815370154976845	0.855538423359394	0.887980544567108	0.922286403179169	0.985219746828079	1.05655318498611	1.13880062103271	1.22382519245148	1.27975820302963	1.33209568858147	1.40279693722725
25	4	0.2	1	2	1	1.16388641751409	0.0255564401441518	0.860404654151358	5.02815171690624	0.867893555164337	0.905745753645897	0.939352548122406	0.979963266849518	1.05346623063087	1.14626824855804	1.25482302904129	1.37080509662628	1.4519867002964	1.52344722151756	1.62416930794716
25	4	0.2	1	3	1	1.32652836320996	0.058098232373621	1.18123581430892	6.37019955633977	0.912541317343712	0.958986055850983	1.00059652328491	1.05552890300751	1.15985760092735	1.29714804887772	1.45072335004807	1.62685228586197	1.76215091347694	1.89591099917889	2.05950294017792
25	4	0.2	1	5	1	1.85424558055997	0.289631245199924	1.39341774693156	8.89401501723818	0.972556924819946	1.03583810329437	1.1148661673069	1.24224667549133	1.48953941464424	1.78836840391159	2.14047718048096	2.51986448764801	2.79573159217834	3.07384066581726	3.53012508392334
25	4	0.2	1	7.5	1	2.83063799927235	1.35231478340569	1.33347420992368	7.11872014923636	0.992666309475899	1.08133391141891	1.23119480609894	1.51270037889481	2.0466730594635	2.68601727485657	3.39603197574616	4.24865674972534	4.92950925827026	5.61751116514206	6.5429263830185
25	4	0.2	1	10	1	4.18634873195291	4.53555454831661	1.40804243954321	7.22799636259149	0.997001374959946	1.11281075775623	1.30952776074409	1.78150779008865	2.76583361625671	3.8618528842926	5.21499586105347	6.81636748313904	8.09111733436584	9.33544788360595	11.1900617980957
25	4	0.25	0	0	1	1.03347402032018	0.0124241929781191	0.48609137169234	3.7636504771437	0.796868993639946	0.836130411922932	0.866833263635635	0.902660518884659	0.958551481366158	1.02440315485001	1.09846088290215	1.18021969795227	1.22977001667023	1.27972666919231	1.33714938998222
25	4	0.25	0	1	1	1.06893814687133	0.0149478694898812	0.631241785826711	4.24304529266058	0.82384311914444	0.858417873084545	0.888236358761787	0.925184673070908	0.985493123531342	1.05810940265656	1.14026233553886	1.22580373287201	1.28202841877937	1.34243268072605	1.41300586819649
25	4	0.25	0	2	1	1.16898209617734	0.02497155605123	0.928330548980541	5.21529271811776	0.880968784093857	0.913751508295536	0.947787865996361	0.987601220607758	1.06057381629944	1.14923101663589	1.25888940691948	1.36914654970169	1.4494427382946	1.53001362085342	1.62993728160858
25	4	0.25	0	3	1	1.34381484771371	0.058635608000469	1.31211883398709	7.46792734093286	0.927920495271683	0.975262831151485	1.01603326201439	1.07202789783478	1.18032264709473	1.31501263380051	1.4672155380249	1.63987267017365	1.76320352554321	1.90951912403107	2.11011868715286
25	4	0.25	0	5	1	1.87648723104596	0.305897275095808	2.00391076904502	15.0635948146206	0.980615382790566	1.06268474757671	1.15774746537209	1.27919809818268	1.52132380008698	1.80318140983582	2.12719458341599	2.50798733234406	2.82822169065475	3.16769595146179	3.71951321601868
25	4	0.25	0	7.5	1	2.89101352341771	1.4565214548318	1.44894474245296	7.12421654549191	1.01278461098671	1.12429926395416	1.31779773831368	1.59399988651276	2.08100026845932	2.69297015666962	3.4484521150589	4.38160963058472	5.11644949913025	5.91452225446701	6.98481481552124
25	4	0.25	0	10	1	4.2653506952703	5.1823816719113	1.49018376860361	6.9264651512957	1.01440130472183	1.1440854370594	1.42454299926758	1.85726654529572	2.68348211050034	3.81081509590149	5.32733690738678	7.13704686164856	8.5247001171112	10.1264394044876	11.7847035884857
25	4	0.25	1	0	1	1.03350968599319	0.0127477382891152	0.470955988008645	3.73254376218486	0.798931732773781	0.834066404402256	0.863103029131889	0.897155845165253	0.956897035241127	1.02548617124558	1.1031282544136	1.17807620763779	1.22965204119682	1.27776430845261	1.33973155498505
25	4	0.25	1	1	1	1.06589975463152	0.0147388008823586	0.551811889410992	4.01675571778773	0.816876705288887	0.854827460646629	0.885559505224228	0.920106869935989	0.984217867255211	1.05492115020752	1.13873538374901	1.22311984300613	1.28155177235603	1.3318629771471	1.39091124773026
25	4	0.25	1	2	1	1.17096477708817	0.0263036256084913	1.16164656185595	7.58665219847393	0.871088029742241	0.912507928907871	0.944369405508041	0.987177389860153	1.06049609184265	1.15359836816788	1.25772207975388	1.37336288690567	1.45428359508514	1.53611750006676	1.65576802492142
25	4	0.25	1	3	1	1.34156480603218	0.0584473455275882	1.44613202255535	8.73807213446403	0.933234758377075	0.976515445113182	1.01871773004532	1.07435895204544	1.17836317420006	1.30859380960464	1.46224462985992	1.63435915708542	1.76411777734756	1.89716182947159	2.11540327072144
25	4	0.25	1	5	1	1.89382560594678	0.285056790367232	1.38953225175663	7.72237148380223	0.983079809546471	1.06436178088188	1.16538965702057	1.3019673705101	1.5427240729332	1.82911986112595	2.1584307551384	2.52604329586029	2.82201850414276	3.16447256207466	3.7511335515976
25	4	0.25	1	7.5	1	2.95362731804252	1.5076390971166	1.67762343120451	9.52578000931504	1.00540129423141	1.11886543631554	1.32350603342056	1.64095159769058	2.1671644449234	2.77131593227386	3.49684125185013	4.40080471038818	5.16384105682373	6.00170931816101	7.07388089179993
25	4	0.25	1	10	1	4.37950791244507	4.91789272017495	1.57268287753835	8.43149563583972	1.01381678700447	1.13243623375893	1.43919638991356	1.99092103242874	2.90302461385727	4.02755331993103	5.4072539806366	7.13270521163941	8.36904993057251	9.85009939670563	11.7713930892944
25	4	0.3	0	0	1	1.03454587711692	0.0125225153378115	0.535816354295605	3.97901533422311	0.806078606843948	0.839150626957417	0.868218547105789	0.902300029993057	0.958704352378845	1.02517092227936	1.10019439458847	1.17966173887253	1.23136080503464	1.28020577430725	1.34891278862953
25	4	0.3	0	1	1	1.06682539175749	0.0148017186638082	0.667762108708434	4.71877854942048	0.823682999014855	0.859176744520664	0.887665989995003	0.922183930873871	0.983277782797813	1.05624800920486	1.13943290710449	1.22061096429825	1.28393587470055	1.33980059623718	1.40407984018326
25	4	0.3	0	2	1	1.16864441251159	0.0249883904543421	1.16905839209473	6.94312360324896	0.885097772479057	0.920416502654552	0.951963239908218	0.99055979847908	1.06218561530113	1.14878624677658	1.25568062067032	1.36359087228775	1.44511643648148	1.52764751315117	1.65579770207405
25	4	0.3	0	3	1	1.33585222069025	0.0564727517836044	1.58609568670235	9.00286595153828	0.932841665744781	0.982032889127731	1.02862256169319	1.08208706378937	1.17788252234459	1.30439478158951	1.4503578543663	1.61081265211105	1.74457733035088	1.89325025379658	2.14854909658432
25	4	0.3	0	5	1	1.88244397355914	0.301687350767734	1.87984831341626	10.8366645392476	1.00557344555855	1.0852766096592	1.18867855072022	1.31708940267563	1.53453579545021	1.7963941693306	2.11149317026138	2.50416915416718	2.83820650577545	3.25632030367851	3.85308538675308
25	4	0.3	0	7.5	1	2.89898018357754	1.53841599856597	1.91800306911711	10.6469990370408	1.00659859418869	1.11521719396114	1.31968180537224	1.66212989091873	2.11895793676376	2.67833030223846	3.40406829118729	4.31821203231812	5.07933833599091	6.05692994594574	7.48467899799347
25	4	0.3	0	10	1	4.2838412856698	5.32574153471074	1.79384062566037	9.1541610277383	1.0167787706852	1.16367729008198	1.51072911024094	1.96155548095703	2.74610656499863	3.82689952850342	5.23539805412293	7.13225064277649	8.54716286659241	10.2161984205246	12.6288070011139
25	4	0.3	1	0	1	1.03204198668599	0.0121176646101253	0.414423406509483	3.60466026753457	0.796335899233818	0.83567491620779	0.864432770013809	0.899567210674286	0.957456439733505	1.02323180437088	1.09960195422173	1.17498282194138	1.22455956935883	1.26857568919659	1.32967718243599
25	4	0.3	1	1	1	1.0680955616653	0.0152989487457657	0.743614883438623	4.51323525954273	0.827720422148705	0.85842527449131	0.891085711121559	0.925594210624695	0.983135983347893	1.0551615357399	1.13761937618256	1.22802416086197	1.28943807482719	1.34394940435886	1.42471064209938
25	4	0.3	1	2	1	1.16861189804077	0.0264858869471827	1.19166672165561	7.25123481441358	0.877452580928803	0.913577595353127	0.946079906821251	0.985519134998322	1.0564914047718	1.14996445178986	1.25519448518753	1.3681781411171	1.45055456161499	1.53705797195435	1.64781039357186
25	4	0.3	1	3	1	1.33940125021935	0.0579280018704116	1.64179560706988	9.51413293317032	0.935670110583305	0.985581165552139	1.02692969441414	1.08014032840729	1.1817122399807	1.30732959508896	1.45463326573372	1.61742335557938	1.74768092632294	1.89050641059875	2.15279507637024
25	4	0.3	1	5	1	1.87810413866043	0.303933326188849	2.01148111007067	12.5385338004911	0.992130934596062	1.07001057565212	1.18010414838791	1.31226974725723	1.53136247396469	1.78882527351379	2.11613446474075	2.51025257110596	2.8008898973465	3.1935332775116	3.79652906417847
25	4	0.3	1	7.5	1	2.93322446531653	1.50805223846551	1.90424413317013	10.1261239835283	1.01428372502327	1.14627139866352	1.38509889245033	1.69504990577698	2.17244833707809	2.71935749053955	3.43378150463104	4.33734774589539	5.1164273738861	5.90927397012711	7.41038513660432
25	4	0.3	1	10	1	4.3917592854321	5.43479235959235	1.88229980455187	9.78198922196489	1.01645915985107	1.15466864407063	1.47049845457077	2.0342520236969	2.9169060587883	3.95492541790009	5.30828130245209	7.11993789672852	8.71233963966369	10.4918886423111	13.0258434200287
30	2	0.05	0	0	1	1.06417241410017	0.0413602978729924	0.816592549015855	4.39966094614424	0.697343563437462	0.737680213153362	0.776029422879219	0.827954423427582	0.921296909451485	1.03906893730164	1.18075510859489	1.33005919456482	1.43073714375496	1.53414717316627	1.6491213285923
30	2	0.05	0	1	1	1.07738461023569	0.0427762996401438	0.849994172169463	4.39533617329307	0.704568928480148	0.750982822477818	0.789557874202728	0.839707964658737	0.930559992790222	1.05070686340332	1.19501078128815	1.34782682657242	1.45585778951645	1.55320862531662	1.66629090309143
30	2	0.05	0	2	1	1.12328479638398	0.0548777351467568	0.977845684804985	4.84061579963624	0.717869489789009	0.763321308791637	0.809304544329643	0.859502816200256	0.956592991948128	1.08914321660995	1.2527362704277	1.42809818983078	1.55185012817383	1.68359948396683	1.83559497833252
30	2	0.05	0	3	1	1.18788900260925	0.0795214277309609	1.18437718366189	5.44891248692566	0.726521518230438	0.786473499238491	0.828591054677963	0.880087846517563	0.989840269088745	1.14014321565628	1.33074197173119	1.55717455148697	1.71626266241074	1.8814223498106	2.08929108858109
30	2	0.05	0	5	1	1.40859036449194	0.234291785478132	1.44506676242901	6.17925263497464	0.748212389945984	0.796495002508164	0.846236062049866	0.916871619224548	1.06281337141991	1.29223585128784	1.6397559940815	2.05052077770233	2.34478286504745	2.61337545514107	2.99751877307892
30	2	0.05	0	7.5	1	1.79643862223625	0.807270556463598	1.51516238970293	6.21132592380915	0.75870282292366	0.812815268337727	0.869627285003662	0.944373047351837	1.12197908759117	1.51714676618576	2.25816005468369	3.03570897579193	3.54314624071121	4.04706215858459	4.79239825248718
30	2	0.05	0	10	1	2.31444638922811	2.34631074758165	1.6442366481755	6.70156972405713	0.759337782859802	0.824649356305599	0.875608763098717	0.954943865537643	1.15516892075539	1.76810479164124	3.08416676521301	4.44450745582581	5.34021725654602	6.25125261545181	7.40720758438111
30	2	0.05	1	0	1	1.06631174745858	0.0414334075768395	0.797928489412505	4.15748306013981	0.695297216773033	0.739645527303219	0.784297829866409	0.831162303686142	0.922659978270531	1.0401166677475	1.18076986074448	1.33595710992813	1.44040016531944	1.53340879678726	1.66736451983452
30	2	0.05	1	1	1	1.07996920546889	0.0450844217598866	0.86464410939572	4.55168198849947	0.70080460190773	0.744884236156941	0.785638612508774	0.83834388256073	0.928447335958481	1.05169594287872	1.20025333762169	1.36316089630127	1.46625157594681	1.56725827753544	1.69085429906845
30	2	0.05	1	2	1	1.12171978586912	0.0518918862322763	0.893600097549175	4.61976355653521	0.718842170238495	0.769043378531933	0.80992269217968	0.861240464448929	0.95927757024765	1.09179109334946	1.2503562271595	1.42111028432846	1.54062415361404	1.65554604828358	1.78793420910835
30	2	0.05	1	3	1	1.19491821341217	0.0806051532858151	1.10607658797049	5.07483431576485	0.733017892837525	0.782027305662632	0.822610509395599	0.879734134674072	0.994533389806747	1.14777880907059	1.34022107720375	1.56950072050095	1.73753240704536	1.87866652309895	2.08738143444061
30	2	0.05	1	5	1	1.40649258531928	0.22160464250972	1.45624676046408	6.5664304433634	0.746368458271027	0.800980471074581	0.852016595005989	0.923554289340973	1.06874871253967	1.30300354957581	1.63746771216393	2.03000729084015	2.29633671045303	2.57437954545021	2.95687080860138
30	2	0.05	1	7.5	1	1.8419401843369	0.881286184037494	1.55422726641474	6.64363017465752	0.753273159265518	0.816309840977192	0.871622070670128	0.949637281894684	1.13350874185562	1.56249314546585	2.32630550861359	3.10959410667419	3.64943027496338	4.14760174751282	4.93201263427735
30	2	0.05	1	10	1	2.41378151391149	2.51505363448741	1.54216854154385	6.13763111044472	0.757069775462151	0.819365482032299	0.87220439016819	0.959013688564301	1.16737544536591	1.91983771324158	3.2396075129509	4.52992100715637	5.49040269851684	6.42337510585785	7.76029946327209
30	2	0.1	0	0	1	1.06547670599818	0.0428906460756941	0.923147619437036	4.94521458933138	0.690199528932572	0.740908512473106	0.778069451451302	0.827651196718216	0.921033680438995	1.04066902399063	1.17953687906265	1.33232582807541	1.44358710646629	1.5413597881794	1.68836167812347
30	2	0.1	0	1	1	1.08489242531061	0.0438563541350998	0.780478497791042	4.03484865790805	0.706113330125809	0.752218939363957	0.790198302268982	0.841533124446869	0.937869682908058	1.05864876508713	1.204755038023	1.36154018640518	1.46176804900169	1.56515702307224	1.69798184871674
30	2	0.1	0	2	1	1.15981939908266	0.0596163497598852	0.968072478881124	4.92806114178488	0.731480110287666	0.783992923796177	0.827683585882187	0.883775067329407	0.987223923206329	1.12367534637451	1.29494547843933	1.47711868286133	1.61057673692703	1.74350436031818	1.89609972476959
30	2	0.1	0	3	1	1.28176017186642	0.0965389437605918	0.973280387793028	4.57810377498338	0.755521935224533	0.808783955872059	0.865540304780006	0.932949006557465	1.0592152774334	1.23528856039047	1.45269840955734	1.69139173030853	1.85441963672638	2.01805768013	2.22951811313629
30	2	0.1	0	5	1	1.65608388869166	0.32641768390261	1.16959532859215	5.18813206039257	0.805533527135849	0.872469721734524	0.938341018557549	1.03197989463806	1.2300925552845	1.55539429187775	1.96770566701889	2.40446946620941	2.71115175485611	3.01625193953514	3.47800602912903
30	2	0.1	0	7.5	1	2.33519344841838	1.30514339751395	1.51425223598026	7.81841593170672	0.828741592168808	0.909909608960152	0.993425023555756	1.11707245111465	1.4847956597805	2.1093453168869	2.9071655869484	3.83579454421997	4.48347895145416	5.07364435195923	5.98594527721405
30	2	0.1	0	10	1	3.24874252927899	3.97026200711821	1.55630971033978	7.28602853853632	0.852675203680992	0.924941778182984	1.0232007086277	1.17884042263031	1.73312383890152	2.83477914333344	4.24038565158844	5.83577680587769	6.9961701631546	8.21527395248413	9.89167378425598
30	2	0.1	1	0	1	1.06335064291656	0.0407872969888424	0.831803370111273	4.51896222114716	0.694344606995583	0.744455027580261	0.783037924766541	0.829921323060989	0.918954208493233	1.03853058815002	1.18094396591187	1.32777459621429	1.42650524973869	1.5253511339426	1.64479294896126
30	2	0.1	1	1	1	1.08544302749634	0.0459503649125042	0.879707624592196	4.63028095588299	0.703348657488823	0.749395316839218	0.786805990338325	0.839507591724396	0.933773398399353	1.05982375144959	1.2054927945137	1.36757916212082	1.47810136675835	1.58171550035477	1.73547194480896
30	2	0.1	1	2	1	1.16719235482812	0.0629475485447891	1.07526172418597	5.47973974010596	0.72820667386055	0.782766726613045	0.830731296539307	0.886201828718185	0.994174614548683	1.13248318433762	1.30004370212555	1.4919513463974	1.61887093782425	1.7654678940773	1.95651512742043
30	2	0.1	1	3	1	1.28903257437944	0.100575174875743	1.05325817123137	4.91186219984816	0.755383718013763	0.82057089060545	0.875539857149124	0.938014107942581	1.06387874484062	1.24292683601379	1.45849609375	1.69878429174423	1.88689222931862	2.06174394488335	2.27251556634903
30	2	0.1	1	5	1	1.67022259514928	0.333796390614185	1.20500472118864	5.49006619788873	0.811576390266419	0.8768998041749	0.942696350812912	1.03871262073517	1.24312055110931	1.5675134062767	1.97753509879112	2.41354804039002	2.76248854398727	3.09081813693047	3.45933673381805
30	2	0.1	1	7.5	1	2.42290022377968	1.32722802971647	1.21795473709848	5.21793047237423	0.836236162185669	0.913260762393475	0.997574588656425	1.15138423442841	1.56353679299355	2.21454691886902	3.02576541900635	3.94036180973053	4.5832859992981	5.24688721895218	6.1172253894806
30	2	0.1	1	10	1	3.3984639087677	3.91172039146852	1.29304554677807	5.81645623387112	0.837877482771873	0.924427954852581	1.02685539126396	1.20351979732513	1.88082513213158	3.04300236701965	4.44187724590302	5.98683004379272	7.09663457870483	8.14749059677124	9.78623349189758
30	2	0.15	0	0	1	1.06578590244651	0.0416680446539953	0.881454600514754	4.56199569419927	0.69374554336071	0.742705251276493	0.784713605046272	0.832017725706101	0.921814873814583	1.04012644290924	1.17854455113411	1.3320717215538	1.43525886535645	1.54204853475094	1.68014863610268
30	2	0.15	0	1	1	1.09923464618325	0.0479132950591718	0.88729242413001	4.51991407582631	0.700650519728661	0.751105254888535	0.79816480576992	0.852475565671921	0.944770291447639	1.07074069976807	1.22066229581833	1.38473072052002	1.49498817920685	1.61581465303898	1.75355789542198
30	2	0.15	0	2	1	1.19067308581471	0.0648373578486469	1.07119508398658	5.90217414030393	0.74403763115406	0.795463646948338	0.844861045479775	0.903723466396332	1.01246216893196	1.15865504741669	1.32832828164101	1.5182433962822	1.64349281787872	1.7639765560627	1.9620127427578
30	2	0.15	0	3	1	1.34811309626699	0.111733560659109	1.2187323496791	6.66866570593583	0.794941604137421	0.853634032607079	0.907924956083298	0.974598491191864	1.11524224281311	1.29645085334778	1.52375730872154	1.78276609182358	1.96664729714394	2.13120510578155	2.36365177631378
30	2	0.15	0	5	1	1.8272394931972	0.391514064249533	1.23172186735851	5.83914396718986	0.869833008050919	0.931719549000263	1.01544144153595	1.12484897375107	1.38469883799553	1.72747975587845	2.15021777153015	2.63294701576233	2.98435443639755	3.37336935997009	3.80477551698685
30	2	0.15	0	7.5	1	2.72815089302659	1.58826301652168	1.36021000157796	6.8475752455319	0.887388872504234	0.995207399129868	1.12284460663795	1.33095358610153	1.82638201117516	2.51227200031281	3.37303924560547	4.33280873298645	5.04038157463074	5.73106752634048	6.69942157268525
30	2	0.15	0	10	1	3.88044462485909	4.92284297839084	1.39395470451171	6.09585378237423	0.916516498923302	1.04087516963482	1.19413012862206	1.48065919876099	2.27169501781464	3.442955493927	4.96781504154205	6.78601851463318	8.06001062393188	9.37376372814178	11.3106258296967
30	2	0.15	1	0	1	1.06280602593422	0.0415046200237127	0.880373894328932	4.7420108927932	0.691068369150162	0.740211383998394	0.781349959969521	0.8308070063591	0.917156174778938	1.03767001628876	1.17828920483589	1.32882175445557	1.4317437171936	1.53177990019321	1.66822482824326
30	2	0.15	1	1	1	1.0963806648612	0.0481134524255545	1.01110378214397	5.4565387979169	0.707717313170433	0.753009611368179	0.796450045704842	0.847308570146561	0.94404111802578	1.06763482093811	1.2163553237915	1.37877869606018	1.48509320616722	1.60445767641068	1.76362613201141
30	2	0.15	1	2	1	1.19380222445726	0.0656552406554193	1.09801498986627	5.45346767782157	0.75763323366642	0.80720669478178	0.850928097963333	0.907220506668091	1.0174942612648	1.15646910667419	1.32720723748207	1.52785048484802	1.66070291399956	1.79518710970879	1.99623679041863
30	2	0.15	1	3	1	1.3450595699966	0.112782801382439	1.18745084687744	6.09728819061796	0.796136562228203	0.847612506151199	0.908009815216064	0.970243638753891	1.10791900753975	1.29547399282455	1.52284389734268	1.77641507387161	1.95438871979713	2.12148566842079	2.37942039966583
30	2	0.15	1	5	1	1.83554660062194	0.398678822085609	1.43631124882718	7.93388032569845	0.865275537967682	0.94582641273737	1.02410709857941	1.13586937189102	1.39518782496452	1.73405706882477	2.15234488248825	2.62830581665039	2.97168550491333	3.32117902636528	3.8464391708374
30	2	0.15	1	7.5	1	2.77649078390002	1.59881820748158	1.33882038254984	6.84512174467111	0.903212076425552	1.01421386897564	1.14966791272163	1.35617029666901	1.87911912798882	2.58471119403839	3.43091291189194	4.3953339099884	5.09959528446197	5.7317067861557	6.7011097240448
30	2	0.15	1	10	1	4.02633531153202	4.65048028172037	1.29458738803886	6.10335859885734	0.918439116477966	1.04903319478035	1.23975133895874	1.58419588804245	2.48570853471756	3.68370473384857	5.10166597366333	6.7619291305542	8.06620020866394	9.43061673641205	11.0601986503601
30	2	0.2	0	0	1	1.06380095408559	0.0416231152491795	0.851701657703966	4.51103258113173	0.687875146865845	0.739397273957729	0.776175284385681	0.826638692617416	0.921689048409462	1.04059845209122	1.17796710133553	1.3265148639679	1.43805168867111	1.53243032991886	1.67176385998726
30	2	0.2	0	1	1	1.09979548575282	0.0466237863541395	0.812195211496489	4.18957492503198	0.70360447704792	0.756141458451748	0.799340748786926	0.850962460041046	0.947943598031998	1.07370793819427	1.22124847769737	1.38202095031738	1.49471307396889	1.61146023571491	1.73677582859993
30	2	0.2	0	2	1	1.20464866191149	0.0672109443607107	1.09911720585786	5.53736260478202	0.759599429965019	0.816674976050854	0.863309434056282	0.918423193693161	1.0222629904747	1.16659265756607	1.34214076399803	1.53885176181793	1.68496404886246	1.81724243760109	2.00294746875763
30	2	0.2	0	3	1	1.37803168551326	0.113452537057369	1.11774249410277	5.53455277936047	0.812298059463501	0.867939141392708	0.929892331361771	1.0009560585022	1.14265233278275	1.32721412181854	1.55345958471298	1.81395844221115	1.99776143431664	2.18084681034088	2.42108844518662
30	2	0.2	0	5	1	1.9248884098351	0.406946224033446	1.3035542610939	6.59659441175976	0.899220286607742	0.990516276657581	1.0970204949379	1.22297891378403	1.48480957746506	1.81723612546921	2.25314712524414	2.73999948501587	3.06395878791809	3.43270804882049	3.99099122047424
30	2	0.2	0	7.5	1	2.95826795029044	1.73751148170485	1.37250368115293	6.43855180203488	0.964668147563934	1.09443924725056	1.27238942980766	1.54459207057953	2.0475487112999	2.71701192855835	3.60970515012741	4.62013359069824	5.45032088756561	6.20336084365845	7.25356184959412
30	2	0.2	0	10	1	4.31619506629705	5.74240304993106	1.53340546782196	7.15468078723032	0.952328351140022	1.13865836858749	1.37069553136826	1.78695590496063	2.6563960313797	3.83442723751068	5.4476535320282	7.3135968208313	8.77876887321472	10.243707036972	12.5969090270996
30	2	0.2	1	0	1	1.06387173248529	0.0401676583902757	0.765171008206827	4.19044353964166	0.696421512961388	0.739601893723011	0.780330684781075	0.829785442352295	0.923215731978416	1.03902965784073	1.17873623967171	1.32758561372757	1.43330871462822	1.51841898858547	1.62677855491638
30	2	0.2	1	1	1	1.10280771713853	0.0486707655385394	0.990571123392527	5.5892798376825	0.714369821548462	0.755551066994667	0.79631310403347	0.851698142290115	0.948964476585388	1.07435017824173	1.22480431199074	1.38587701320648	1.50454337596893	1.61306506693363	1.75481580376625
30	2	0.2	1	2	1	1.20767766802907	0.0667841258169398	1.10455182780377	5.83059985275049	0.759184238910675	0.812999220192432	0.86084221303463	0.917966258525848	1.02722045779228	1.16971850395203	1.34532767534256	1.5409371137619	1.66873280405998	1.81634628176689	1.99355314612389
30	2	0.2	1	3	1	1.37386265049577	0.11593742060413	1.21084206741682	6.09455974963175	0.810268827080727	0.872852297127247	0.931352910399437	0.998496586084366	1.13755464553833	1.32057172060013	1.54663103818893	1.81231249570847	2.00818656682968	2.18105127811432	2.42927006006241
30	2	0.2	1	5	1	1.94531525532007	0.418867124722675	1.28659837896917	6.71082594986305	0.894343554973602	0.989873631298542	1.09948576688767	1.22993415594101	1.49113181233406	1.84696859121323	2.27219045162201	2.77256367206574	3.12810423374176	3.48346172571182	3.9655765748024
30	2	0.2	1	7.5	1	3.00739543762207	1.64403663895133	1.27458181987519	6.14092784241305	0.949919335246086	1.09798222780228	1.28417410850525	1.58841084241867	2.13317078351974	2.81652045249939	3.63691741228104	4.60892553329468	5.40975759029388	6.13154058456421	7.14482096672058
30	2	0.2	1	10	1	4.41544560537934	5.44415619377494	1.56359041572308	8.6768015410851	0.972664474844933	1.14184502959251	1.39055951833725	1.89517854452133	2.84172832965851	4.0039324760437	5.52204394340515	7.30726552009583	8.7857798576355	10.0619437217712	12.3001853370667
30	2	0.25	0	0	1	1.06305561230183	0.0408366216625921	0.857309394704473	4.51489978545575	0.696014125347138	0.74561622440815	0.781681990623474	0.829920226335526	0.921783119440079	1.03890091180801	1.17792430520058	1.3241219162941	1.42752772569656	1.52890673577785	1.66012520194054
30	2	0.25	0	1	1	1.09831804661155	0.0462900351260072	0.856570181993956	4.41117820421163	0.713242843747139	0.761816008388996	0.804868370294571	0.849116045236588	0.943415567278862	1.07064253091812	1.22086754441261	1.37924879789352	1.49180349707603	1.59814116954803	1.71530759334564
30	2	0.25	0	2	1	1.21346124642491	0.0671906361640808	1.01414174093456	5.03349263321555	0.764333583116532	0.817762693762779	0.863371548056603	0.920905637741089	1.03004288673401	1.17566901445389	1.35456097126007	1.54711267948151	1.68998748064041	1.82331644892692	2.00114292144775
30	2	0.25	0	3	1	1.395038018924	0.114155187174765	1.09145413410679	5.44107001312665	0.833225556015968	0.890082623064518	0.944088569283485	1.01787625551224	1.15686151385307	1.34179854393005	1.57988569140434	1.82842392921448	2.01534436941147	2.19075117111206	2.40864339351654
30	2	0.25	0	5	1	1.97787338529825	0.440746671823036	1.69599517044793	9.9002771346299	0.932491164207459	1.02858961522579	1.13442080616951	1.27408465147018	1.53649833798409	1.86676150560379	2.30076760053635	2.77766301631928	3.18135681152344	3.60010038018227	4.06851716995239
30	2	0.25	0	7.5	1	3.07892394564152	1.96520577111997	1.73598536926722	9.18097840543023	0.971400117278099	1.1299087703228	1.34285531640053	1.61684818267822	2.15614122152329	2.81573140621185	3.72567158937454	4.76915826797485	5.59799559116364	6.49253227710724	7.8295161342621
30	2	0.25	0	10	1	4.49925261415243	5.99250203269565	1.54570862342449	7.22748744389745	1.01506787657738	1.20758008956909	1.4970854640007	1.96390314102173	2.79252409934998	3.99978828430176	5.61803793907166	7.63488817214966	9.11697354316711	10.5504977941513	12.9465110874176
30	2	0.25	1	0	1	1.06490771810412	0.0410459921236984	0.800856947061343	4.20392737293158	0.695976179242134	0.743171118199825	0.78228702545166	0.828428119421005	0.920811280608177	1.03928917646408	1.18149897456169	1.33089188337326	1.43768601417542	1.52766755521297	1.64776984333992
30	2	0.25	1	1	1	1.10253545969725	0.0476614117569586	0.875403484043996	4.37083167792634	0.707866235375404	0.759353505074978	0.800820034742355	0.855711334943771	0.9476108700037	1.07627493143082	1.22064164280891	1.38749363422394	1.50724639892578	1.62400008440018	1.76201158165932
30	2	0.25	1	2	1	1.21140995050073	0.067161680880921	0.930900709763106	4.56465435612589	0.760428937077522	0.810526138544083	0.8577865421772	0.916710191965103	1.02849820256233	1.17117059230804	1.35334751009941	1.54994567632675	1.69364460110664	1.81943999230862	1.98577617287636
30	2	0.25	1	3	1	1.39559868952632	0.118082939258478	1.17461050636698	6.04914354878091	0.819839771389961	0.879499942064286	0.941695722937584	1.01218738555908	1.15690720081329	1.34368693828583	1.58107152581215	1.83701364994049	2.01480119228363	2.1993845641613	2.46879953384399
30	2	0.25	1	5	1	1.98755774720311	0.430037360932907	1.31070059227533	6.33274683762357	0.931182572245598	1.03801020681858	1.13670910596848	1.27735856771469	1.53491395711899	1.88028907775879	2.31413894891739	2.81997678279877	3.18646607398987	3.56248686909676	4.16562026023865
30	2	0.25	1	7.5	1	3.1094151339829	1.88124994636555	1.65933032789948	8.90114417904596	0.957250520586967	1.13200499415398	1.35065339803696	1.66456977128983	2.21545946598053	2.87730836868286	3.72007685899735	4.77464661598206	5.58834097385406	6.46036245822906	7.88889922618866
30	2	0.25	1	10	1	4.70576658597589	6.0338582332663	1.62076847454978	8.18764348522534	0.993470751643181	1.2115239739418	1.59170376062393	2.16719496250153	3.08244597911835	4.25358152389526	5.80493152141571	7.73528904914856	9.25223536491393	10.8405831575394	13.0212065410614
30	2	0.3	0	0	1	1.06668522697687	0.0440432753931173	0.890212118871729	4.59768100823085	0.683803051114082	0.734379850327969	0.777993094921112	0.828194624185562	0.919205531477928	1.03933000564575	1.18305310606956	1.33717362880707	1.45403184294701	1.55296348631382	1.70063422322273
30	2	0.3	0	1	1	1.10332729793191	0.0477717962118241	0.864671295879807	4.51225110230519	0.711211308240891	0.75545459240675	0.800011798739433	0.851124447584152	0.950196012854576	1.0769374370575	1.22707068920136	1.38644334077835	1.4965290248394	1.60699716508388	1.75489911198616
30	2	0.3	0	2	1	1.20975992668867	0.0686069028801205	1.05598644547847	5.34567535627617	0.75892076253891	0.81190849840641	0.856991559267044	0.917190170288086	1.02604904770851	1.17183977365494	1.34847903251648	1.55184698104858	1.68040591478348	1.82427852451801	2.00293749809265
30	2	0.3	0	3	1	1.39614564628005	0.117457560881733	1.21819711898032	5.97393157307026	0.826131758093834	0.889693456888199	0.943808874487877	1.01838124990463	1.16099041700363	1.34699648618698	1.56929382681847	1.82805981636047	2.01301251649857	2.22523421049118	2.49110913991928
30	2	0.3	0	5	1	1.97293270579576	0.43913603144076	1.7230548576243	9.20438158152386	0.941272524595261	1.03470803797245	1.1569263279438	1.28902318477631	1.52942606806755	1.85473740100861	2.27356600761414	2.76671509742737	3.14189229011536	3.61162073016167	4.27519367218018
30	2	0.3	0	7.5	1	3.05668320614696	1.90387466636818	1.79964267662147	9.498278594959	0.99149697303772	1.1558822542429	1.37652206420898	1.64530303478241	2.14866060018539	2.8026750087738	3.64102178812027	4.72490768432617	5.58498506546021	6.50004087686539	7.75064729213715
30	2	0.3	0	10	1	4.59483697770238	6.77989489849676	1.75632830595705	8.119812748148	0.97638908803463	1.1472687959671	1.4941715657711	2.00863966941834	2.86040604114532	4.04104256629944	5.6850323677063	7.75038819313049	9.47537231445312	11.3758429527283	14.2774732589722
30	2	0.3	1	0	1	1.06431598981917	0.0410289429699313	0.821116500007694	4.41848807541043	0.693474041819572	0.740922789275646	0.78286409676075	0.829497194290161	0.920558929443359	1.03962814807892	1.1799359023571	1.32839072942734	1.43448675274849	1.53087708353996	1.65180735468864
30	2	0.3	1	1	1	1.1043117220521	0.0473058529850725	0.9986703842776	5.50607577575594	0.716598067879677	0.760824905335903	0.80523042678833	0.858002030849457	0.954134732484818	1.07587444782257	1.22176975011826	1.38547710180283	1.49018975496292	1.60314392149448	1.75474486708641
30	2	0.3	1	2	1	1.21308433196247	0.0684827308580804	1.11199817599065	6.34123979581517	0.753920236229897	0.809096945822239	0.858507561683655	0.919749581813812	1.02909827232361	1.17873078584671	1.35394752025604	1.54699317216873	1.68775198459625	1.8154552012682	1.97991268992424
30	2	0.3	1	3	1	1.39330037589073	0.118380257026593	1.41070180594415	8.46494618527994	0.826126413941383	0.894347395002842	0.951814669370651	1.01912143230438	1.15363544225693	1.33897912502289	1.5651860833168	1.83307384252548	2.00756360292435	2.20837016105652	2.46930204153061
30	2	0.3	1	5	1	1.96992842132449	0.427301562187925	1.67252582386564	9.12705615294555	0.925886961817741	1.03706192970276	1.14288749694824	1.27994139194489	1.53862920403481	1.86424803733826	2.25569707155228	2.75171978473663	3.15082861185074	3.56317641139031	4.21670097827911
30	2	0.3	1	7.5	1	3.09198804455996	1.91139208570872	1.73608723116956	8.59715445420723	0.989185392260551	1.15917882323265	1.38976944088936	1.68894000053406	2.19643175601959	2.85223925113678	3.67383003234863	4.74913840293884	5.62542974948883	6.59117549657821	8.05681100845337
30	2	0.3	1	10	1	4.69847734431624	6.65303555706298	1.76588150548371	8.49171452812334	0.977148454189301	1.1619753152132	1.53073647022247	2.09865963459015	3.03997778892517	4.18743586540222	5.75502228736877	7.81954092979431	9.56931161880493	11.4534788608551	13.8940829658508
30	3	0.05	0	0	1	1.03866962705851	0.016458975269887	0.489062081232038	3.68976029447733	0.777653549909592	0.814015811681747	0.846392059326172	0.884396660327911	0.951421603560448	1.02837306261063	1.115901440382	1.20579270124435	1.26260565519333	1.31600620448589	1.39398302316666
30	3	0.05	0	1	1	1.04993035417199	0.0179162504312949	0.523050097855129	3.58283195860927	0.785957850813866	0.820234194397926	0.852030918002129	0.89035114645958	0.956974446773529	1.03867840766907	1.13076034188271	1.22780451774597	1.28766738772392	1.34534891545773	1.41467743873596
30	3	0.05	0	2	1	1.09334035797119	0.0236508006281198	0.734996598260683	4.30899174073365	0.799876393079758	0.837049958109856	0.87496092915535	0.915104293823242	0.985898971557617	1.07727873325348	1.1842183470726	1.28977377414703	1.36642897129059	1.44360997378826	1.53630238890648
30	3	0.05	0	3	1	1.16306858320236	0.0424577982559896	1.03417693610043	4.94264885314507	0.811250827312469	0.855670367181301	0.889892816543579	0.93597024679184	1.01788684725761	1.13007938861847	1.2721820473671	1.43305740356445	1.54372528791428	1.65593672096729	1.79181379079819
30	3	0.05	0	5	1	1.36024040305018	0.164253113702917	1.39410167703826	6.04448048276875	0.815673642158508	0.861547374725342	0.901072433590889	0.953620404005051	1.05822095274925	1.25700342655182	1.58329978585243	1.90409429073334	2.12861362695694	2.35784480571747	2.63938844919205
30	3	0.05	0	7.5	1	1.74660654368401	0.694765358438359	1.5473108907864	6.71642304903036	0.825563166737556	0.871463638544083	0.916072374582291	0.969664412736893	1.09855577349663	1.48370510339737	2.20447605848312	2.87406980991364	3.33863011598587	3.83537258505821	4.42261298179626
30	3	0.05	0	10	1	2.23923250037432	2.02674182958182	1.60130540899626	6.60478845209993	0.83599956870079	0.878559508919716	0.923721668124199	0.979622530937195	1.12897020578384	1.73643237352371	2.97949349880219	4.1687949180603	5.03009278774261	5.88009868860245	7.08608746051788
30	3	0.05	1	0	1	1.03820806006193	0.0168740778280093	0.484492135174548	3.57466763272403	0.771252842545509	0.811679184436798	0.843252384662628	0.883210188150406	0.948130995035172	1.02731281518936	1.11724618077278	1.2078888297081	1.26558327674866	1.32617570757866	1.39093577861786
30	3	0.05	1	1	1	1.04914240369797	0.0177229956403691	0.482345771331396	3.68096244725666	0.773888973593712	0.814989276230335	0.8485964179039	0.890026116371155	0.958172991871834	1.0387796163559	1.12979635596275	1.22331351041794	1.28308141827583	1.33873698711395	1.403605697155
30	3	0.05	1	2	1	1.09294152063131	0.0240561230498143	0.727923882673923	4.36406521670364	0.799019718766212	0.83562702536583	0.869184246659279	0.911573022603989	0.983759805560112	1.07860773801804	1.1829762160778	1.29152196645737	1.3712488591671	1.43663967549801	1.53916151165962
30	3	0.05	1	3	1	1.15625095689893	0.0408070327883884	1.03260586672293	5.1080002016122	0.810710946917534	0.849226966500282	0.8851866543293	0.930768805742264	1.01444265246391	1.125155210495	1.26600497961044	1.41993112564087	1.52351107597351	1.63380517959595	1.77685671448708
30	3	0.05	1	5	1	1.37967367225289	0.174576331794349	1.30489770920609	5.28547116603998	0.817375813126564	0.865928636491299	0.906394472718239	0.956885701417923	1.0630264878273	1.2764505147934	1.60514867305756	1.94704558849335	2.17338818311691	2.41770262122154	2.70231852769852
30	3	0.05	1	7.5	1	1.78504701803327	0.709321920415577	1.3137896062309	5.06384586058472	0.831436414718628	0.878419500589371	0.919682213664055	0.970806849002838	1.10721826553345	1.54435342550278	2.27180033922195	2.95658802986145	3.41123892068863	3.83602201342583	4.40861458778383
30	3	0.05	1	10	1	2.33255529615879	2.16429663026702	1.49309995737689	6.37818347917928	0.82830567240715	0.880986654758453	0.922420978546143	0.977784210443497	1.13256970047951	1.88230693340302	3.17298966646194	4.30600457191467	5.04939053058624	5.94204938411713	7.2019793510437
30	3	0.1	0	0	1	1.04023860943317	0.0171221254741658	0.529251987744197	3.87815854578122	0.771939556002617	0.812967354059219	0.847382190823555	0.882981616258621	0.950072944164276	1.02864611148834	1.12012723088264	1.21009340286255	1.27197488546371	1.33076347708702	1.39488436818123
30	3	0.1	0	1	1	1.06310307258368	0.0188963342769162	0.59409731082948	4.0755386019597	0.781940289735794	0.823729510605335	0.863060638308525	0.901678174734116	0.96871754527092	1.05143183469772	1.14428535103798	1.24001684188843	1.30869249105453	1.36653519868851	1.44293796181679
30	3	0.1	0	2	1	1.13193629581928	0.0279300691591973	0.788375759938087	4.59482179995934	0.820807412862778	0.857387866079807	0.895444852113724	0.940048390626907	1.01536744832993	1.11366587877274	1.22785356640816	1.34528350830078	1.42861425876617	1.50969120562077	1.61144724488258
30	3	0.1	0	3	1	1.24577313042283	0.0529956893804184	0.906244837914658	4.61021287919738	0.850184412002564	0.89491608440876	0.934929564595222	0.982014411687851	1.08000463247299	1.21429669857025	1.37836602330208	1.55257937908173	1.66188268065453	1.7675108641386	1.92213823080063
30	3	0.1	0	5	1	1.59889946782589	0.229301169272619	1.02086083591561	4.73481256874801	0.879333582520485	0.926337085664272	0.980065792798996	1.05063951015472	1.23379918932915	1.52504724264145	1.86921933293343	2.24612367153168	2.47508268356323	2.70492122173309	3.02696844100952
30	3	0.1	0	7.5	1	2.25993459636569	1.02916852647679	1.12918999000479	5.16152154754869	0.891099610328674	0.945775836706161	1.01005125641823	1.1111185669899	1.45281955599785	2.10366702079773	2.83495795726776	3.57868280410767	4.15253360271454	4.69703395366669	5.34830482006073
30	3	0.1	0	10	1	3.11595236840248	3.25827600791828	1.32352542100111	5.70483181314247	0.893786352872849	0.954119546711445	1.02346947789192	1.15515693426132	1.70116114616394	2.78820717334747	4.06948614120483	5.47290735244751	6.50705687999725	7.48934123516083	9.00111438751221
30	3	0.1	1	0	1	1.03869333498478	0.0164971712519208	0.53341452496962	3.63383976412656	0.780900948047638	0.82053797096014	0.849225279688835	0.884516960382462	0.949061498045921	1.02774828672409	1.11531156301498	1.20913507938385	1.26630628108978	1.32285715639591	1.38815181136131
30	3	0.1	1	1	1	1.06179334817529	0.0186433937136515	0.564758739254447	3.7127533305327	0.789982295036316	0.826071362197399	0.859763598442078	0.898916602134705	0.967438519001007	1.04958254098892	1.14195537567139	1.24099987745285	1.3057274222374	1.36702358424664	1.43865339636803
30	3	0.1	1	2	1	1.13181285744309	0.0282817003277904	0.769330079384674	4.41623827928051	0.814431281685829	0.858315844833851	0.893198770284653	0.935028153657913	1.01261129975319	1.11344057321548	1.22991269826889	1.34823504686356	1.43042913079262	1.51229921579361	1.61944533348084
30	3	0.1	1	3	1	1.24525584608912	0.0524969693298629	0.991682026102376	4.98973758447657	0.853229160308838	0.894806051254273	0.93513015806675	0.983680403232574	1.08106276392937	1.21293449401855	1.37363785505295	1.53972438573837	1.6626160800457	1.77456122934818	1.95384443044663
30	3	0.1	1	5	1	1.60483725539446	0.228775515220656	1.04891811882622	4.93317148633985	0.886119673252106	0.933344157040119	0.983502200245857	1.06122767925262	1.24266269803047	1.53382194042206	1.8740676343441	2.23446741104126	2.48836109638214	2.72496945261955	3.02635308980942
30	3	0.1	1	7.5	1	2.3150739870429	1.05265267364227	1.08003793715515	5.04024633618558	0.888249506354332	0.950412802398205	1.00728257894516	1.121353495121	1.52016597986221	2.18356204032898	2.87968134880066	3.67251665592194	4.19084253311157	4.74772320985794	5.48194847106934
30	3	0.1	1	10	1	3.26140647903085	3.16388897561728	1.03324477897001	4.5587674326529	0.895329478979111	0.95641725063324	1.02961911559105	1.16325949430466	1.85974615812302	3.01013731956482	4.28019237518311	5.60833439826965	6.55401556491852	7.41225136518477	8.71553728103638
30	3	0.15	0	0	1	1.03891030785441	0.0167540389302673	0.537234309446929	3.60089942812917	0.781529766917229	0.819142219424248	0.848516440391541	0.88432058095932	0.948426768183708	1.02784258127213	1.11756122112274	1.20925984382629	1.26616671681404	1.3233948558569	1.3995962870121
30	3	0.15	0	1	1	1.06875991547108	0.0194470896685765	0.580092528851796	3.81235849123279	0.795252147316933	0.832496747374535	0.863323003053665	0.901811522245407	0.972892671823502	1.05634260177612	1.15135988593102	1.25147168636322	1.31603766083717	1.37635604143143	1.45179247498512
30	3	0.15	0	2	1	1.15787873484492	0.0297237958957147	0.76297515849331	4.2796714502496	0.840857011079788	0.881180720031261	0.912858313322067	0.957515579462051	1.03601869940758	1.13827043771744	1.25819718837738	1.3833745598793	1.47026183009148	1.54712960124016	1.65770918250084
30	3	0.15	0	3	1	1.30890586892366	0.060197528910265	0.997278138650094	5.72671258691408	0.87320440530777	0.924835595488548	0.971414312720299	1.03106857538223	1.13334605097771	1.27974772453308	1.44753006100655	1.62094761133194	1.74496312737465	1.86767012178898	2.04527440547943
30	3	0.15	0	5	1	1.76155100814104	0.278724296525849	1.21362366278574	6.50721388992442	0.919482795596123	0.982454408705235	1.0533340215683	1.15870950222015	1.38491666316986	1.69339340925217	2.04801565408707	2.42650942802429	2.70946586132049	2.9792866051197	3.38734769582748
30	3	0.15	0	7.5	1	2.60861822731495	1.24809229068629	1.1752436824234	5.60629990016066	0.945323186516762	1.02517133951187	1.13568733930588	1.33229410648346	1.80835539102554	2.43877494335175	3.20231634378433	4.05459251403809	4.6631609916687	5.28588505983353	6.15048800468445
30	3	0.15	0	10	1	3.74513372519612	3.95957367202309	1.29309438132848	5.93634715771233	0.965116218328476	1.05999190211296	1.21624619960785	1.53239254951477	2.30027329921722	3.39729034900665	4.7782963514328	6.32146782875061	7.41588721275329	8.50715341567993	10.2401167774201
30	3	0.15	1	0	1	1.03559723501801	0.0166449552089287	0.564412999599713	3.78057294875185	0.77550684928894	0.813849607110024	0.846133223176003	0.883625876903534	0.945432230830193	1.02413707971573	1.11095049977303	1.20452936887741	1.26376457810402	1.32735541462898	1.39217626214027
30	3	0.15	1	1	1	1.06693402714133	0.0189058608229584	0.572760301919108	3.80112745124399	0.793324153423309	0.83032740354538	0.867552453279495	0.903016835451126	0.970865279436111	1.05443131923676	1.15151903033257	1.24792652130127	1.30635746717453	1.36873349845409	1.44672075152397
30	3	0.15	1	2	1	1.15933333833218	0.0294336532575201	0.752946341747618	4.47981062639106	0.836481548547745	0.875519552826881	0.91550957262516	0.957552206516266	1.03757825493813	1.14215785264969	1.26090708374977	1.38306056261063	1.46282224059105	1.53769314587116	1.64537055969238
30	3	0.15	1	3	1	1.30588618617654	0.0624701599380967	1.13016424215053	6.40730203839545	0.873000697493553	0.922516348958015	0.968637102842331	1.02635016441345	1.13004049658775	1.27188545465469	1.44166845083237	1.62207703590393	1.75689145922661	1.87993659079075	2.05327896118164
30	3	0.15	1	5	1	1.77766884422302	0.279690166098932	1.06468877871181	5.42691651927938	0.922084599137306	0.98700143545866	1.05726082921028	1.16260876655579	1.39985448122025	1.70854204893112	2.06247407197952	2.467902302742	2.72997601032257	3.00964253544807	3.38811233997345
30	3	0.15	1	7.5	1	2.6966300555408	1.21412060116549	1.1644950490364	6.24645988923318	0.951774215102196	1.04012605547905	1.17501608729362	1.39844851493835	1.93119934201241	2.56303429603577	3.28566253185272	4.10062136650086	4.69471538066864	5.28183115720749	6.03531513690949
30	3	0.15	1	10	1	3.90835108690262	3.96566977398612	1.27592865846602	6.56612870475756	0.958954718708992	1.06228698194027	1.21764311790466	1.61921241283417	2.52192443609238	3.61475932598114	4.95286118984222	6.40295224189758	7.55366921424866	8.67361857891082	10.1939322471619
30	3	0.2	0	0	1	1.03647079587579	0.016335448635617	0.460134523190756	3.52941591071652	0.773430652618408	0.811423408985138	0.845493921637535	0.882968598604202	0.947357192635536	1.0265286564827	1.11548206210136	1.20279675722122	1.261216121912	1.31200188994408	1.38074494957924
30	3	0.2	0	1	1	1.07112201448083	0.0196078245644339	0.594177880879102	3.84313752407217	0.791104385256767	0.831292283535004	0.867527261376381	0.90530503988266	0.975114211440086	1.05723178386688	1.1533328294754	1.25282620191574	1.32360998988152	1.38462239205837	1.46580398201942
30	3	0.2	0	2	1	1.1716076495409	0.0298105610898011	0.795828829374279	4.68226716070283	0.847168006300926	0.889588849246502	0.926442494988441	0.971497631072998	1.05141046643257	1.15320229530334	1.26844942569733	1.39314938783646	1.48458467721939	1.57229089140892	1.67076995491982
30	3	0.2	0	3	1	1.3375199410677	0.0617651147730249	1.00834897493581	5.55989209890055	0.893508805632591	0.945693454146385	0.995682168006897	1.05395601987839	1.16382238268852	1.30771845579147	1.47485545277596	1.65179592370987	1.77920123338699	1.90217704474926	2.0830104970932
30	3	0.2	0	5	1	1.86481711928248	0.298314122285702	1.53279389127541	10.1107396798759	0.951505715847015	1.02870042026043	1.12538859248161	1.25882776975632	1.50080299377441	1.79564988613129	2.1435974240303	2.51567630767822	2.81281294822693	3.13114699721336	3.55306797981262
30	3	0.2	0	7.5	1	2.83821531840563	1.37402943860684	1.35712250538137	6.93406590114325	1.01014327168465	1.12087124586105	1.28079296350479	1.53515188694	2.0222053527832	2.6680988073349	3.41973692178726	4.28683457374573	4.97205369472504	5.64611768722534	6.60277709007263
30	3	0.2	0	10	1	4.17745188645124	4.6842462627562	1.41470089449732	6.61857224635004	1.01140523314476	1.147625207901	1.41518133878708	1.84558339118958	2.68372827768326	3.77636897563934	5.21516942977905	6.91469826698303	8.1979751586914	9.64430756568909	11.4588822746277
30	3	0.2	1	0	1	1.03962376796603	0.0168969479823829	0.577614884273962	3.91800254012865	0.775154167413712	0.816437891125679	0.847616976499558	0.884746420383453	0.950761273503304	1.02891701459885	1.11576235294342	1.21045608520508	1.26813026666641	1.32296226620674	1.39790800333023
30	3	0.2	1	1	1	1.07136328513026	0.0200927922716131	0.744507926978803	4.91481206498942	0.791369115114212	0.83432093411684	0.866134557127953	0.904895055294037	0.97266398370266	1.05948150157928	1.15486308932304	1.25197209119797	1.31933830976486	1.38422706723213	1.46995569944382
30	3	0.2	1	2	1	1.17328848901391	0.0310465077480229	0.817156669676691	4.53291324594372	0.847771564722061	0.887930299341679	0.922016528248787	0.968794393539429	1.05180087685585	1.15309137105942	1.27267748117447	1.39920492172241	1.49368240237236	1.58063311874866	1.68209808111191
30	3	0.2	1	3	1	1.34333369363546	0.061628498213068	1.01439582319049	5.65571157649489	0.90460342168808	0.953889003396034	1.00196493864059	1.05991672277451	1.17031306028366	1.31300055980682	1.47944113612175	1.66442912817001	1.79295715689659	1.91819133162498	2.09184635162354
30	3	0.2	1	5	1	1.87787387818694	0.294791681349524	1.28200739746767	7.53120478119281	0.968994245529175	1.05573446750641	1.14596074819565	1.26499141454697	1.50685462355614	1.80625516176224	2.16065502166748	2.54485025405884	2.83412371873856	3.14606759548187	3.69148767709732
30	3	0.2	1	7.5	1	2.90802396342754	1.34083029123814	1.28578254478742	7.07133699690399	1.00164884805679	1.10883022844791	1.29287183880806	1.59773762226105	2.134437084198	2.75870990753174	3.50368767976761	4.34493112564087	4.96705429553986	5.59481320381164	6.56666699886323
30	3	0.2	1	10	1	4.29483161194921	4.61939233396313	1.37752715299785	7.10389459761972	0.994984472990036	1.11589387357235	1.36383264660835	1.89140772819519	2.87024587392807	3.96087372303009	5.31919062137604	6.98625655174256	8.21311073303222	9.5752562046051	11.3054043292999
30	3	0.25	0	0	1	1.03917062513232	0.0171888113195702	0.583708401719914	3.85015920544125	0.774818513393402	0.815821516513825	0.846754452586174	0.883459085226059	0.949840128421783	1.02645868062973	1.1188457608223	1.20729734897614	1.274452906847	1.32760543525219	1.39840790629387
30	3	0.25	0	1	1	1.07251841968894	0.0200061876068188	0.679353302023468	4.66518223195769	0.794982763528824	0.834057360887528	0.86899528503418	0.906944853067398	0.973225578665733	1.0580005645752	1.15676119923592	1.25637700557709	1.3224273443222	1.38586526215076	1.45682299733162
30	3	0.25	0	2	1	1.17864696926475	0.0319388397956535	0.907671753278568	5.20591880990845	0.850255286693573	0.892823052406311	0.925178164243698	0.97093089222908	1.05420535802841	1.1587535738945	1.28340345621109	1.40471051931381	1.48732023835182	1.57611213624477	1.70454958438873
30	3	0.25	0	3	1	1.35766168882251	0.0666072560582392	1.47072110346578	9.25204012666953	0.916504932641983	0.964888119697571	1.01519984006882	1.07125821113586	1.18368938565254	1.32652372121811	1.48855391144753	1.6658266544342	1.81047915816307	1.95769422352314	2.18103488683701
30	3	0.25	0	5	1	1.89341473214626	0.300097589236986	1.62123248882992	9.29494427231123	0.99007977604866	1.07103410363197	1.17371591925621	1.3075815320015	1.5324923992157	1.81207573413849	2.15520083904266	2.55140087604523	2.8306708574295	3.17806769013405	3.78704881191254
30	3	0.25	0	7.5	1	2.9479102245748	1.47899544040456	1.43449055412927	7.27734877033753	1.00474502444267	1.12804224491119	1.32616744041443	1.62822300195694	2.13590979576111	2.75682580471039	3.5264368057251	4.45152444839477	5.14404606819153	5.91864025592804	7.00326384067536
30	3	0.25	0	10	1	4.35669069264531	5.02124116986292	1.51478568896631	7.37909455079821	1.02849664568901	1.16421845257282	1.51732242107391	2.02264904975891	2.82351720333099	3.95323038101196	5.4028434753418	7.20124983787537	8.57834315299988	9.76355054378509	11.8152772808075
30	3	0.25	1	0	1	1.03796672882438	0.0166505036950451	0.534053639000675	3.66674581849301	0.779090312123299	0.814982262253761	0.846794837713242	0.883760595321655	0.948208898305893	1.02589875459671	1.11669090390205	1.20944051742554	1.26770687103271	1.3191592425108	1.38818873286247
30	3	0.25	1	1	1	1.07436808018684	0.0199386531884382	0.676642448006509	4.36044490543626	0.793349787592888	0.832737259566784	0.868177503347397	0.909436869621277	0.977442294359207	1.06289976835251	1.15607061982155	1.25408455133438	1.32447779774666	1.38775662779808	1.47402435779572
30	3	0.25	1	2	1	1.17925963008404	0.0334390665341805	0.959317984679393	5.15716223055135	0.851599066853523	0.889476770162582	0.925756868720055	0.970321947336197	1.05316650867462	1.15754157304764	1.27947509288788	1.41259596347809	1.50669130682945	1.60194051861763	1.73864239454269
30	3	0.25	1	3	1	1.35462068830132	0.0646035600290243	1.23052433822301	6.99105682122278	0.912343637943268	0.959062042832375	1.00721904635429	1.06999907493591	1.18250942230225	1.32275199890137	1.48959800601006	1.66985857486725	1.79680888056755	1.93963210582733	2.14114742040634
30	3	0.25	1	5	1	1.91793964737654	0.30906226101814	1.71519167484994	9.97690127560984	0.998147068619728	1.084549254179	1.18886947035789	1.32891490459442	1.55959486961365	1.84196090698242	2.17181706428528	2.55421648025513	2.89161936044693	3.27442806363106	3.81189554452896
30	3	0.25	1	7.5	1	2.99948619844914	1.48243565935658	1.51179988510645	7.95554468203735	1.0071903192997	1.13207781016827	1.38707686662674	1.69108499288559	2.21156316995621	2.81578469276428	3.54533326625824	4.44637866020203	5.20068695545196	5.99265718460083	7.10237332820894
30	3	0.25	1	10	1	4.48465337967873	5.01847394955741	1.69696218181976	9.0998526043508	1.03051200509071	1.19459382891655	1.57303827404976	2.14306874275208	3.04174584150314	4.11209201812744	5.46564829349518	7.1567645072937	8.57718572616577	10.0535713911056	12.3070024585724
30	3	0.3	0	0	1	1.03830789268613	0.0173046125971895	0.604736984803007	4.06064720358432	0.775337746739388	0.814642012119293	0.844587343931198	0.88015376329422	0.947593510150909	1.02565670013428	1.1169830262661	1.20808230638504	1.26860421895981	1.32429177165031	1.39729592442513
30	3	0.3	0	1	1	1.07302558937073	0.0197523807538579	0.63067416244689	3.99255974018376	0.797938849925995	0.835611203312874	0.868765127658844	0.905560290813446	0.974705889821053	1.06002950668335	1.15817871689796	1.25382926464081	1.32030500173569	1.38252623379231	1.46735046029091
30	3	0.3	0	2	1	1.17852305784225	0.0337279418472628	1.10716165234232	6.17575327300948	0.852464374899864	0.888796007633209	0.925371113419533	0.969625604152679	1.05361944437027	1.15745759010315	1.2753738462925	1.40808095932007	1.49753840565681	1.60547461509705	1.7461951982975
30	3	0.3	0	3	1	1.35295754247904	0.0677217101097355	1.39450012736428	7.75213532910624	0.913169182538986	0.958683177828789	1.00846825242043	1.06773294210434	1.1772193312645	1.318832218647	1.48212161660194	1.66836280822754	1.80358220934868	1.95534534752369	2.2071960735321
30	3	0.3	0	5	1	1.91027115886211	0.331999962212446	1.87153723989671	10.3160026290185	0.985551431179047	1.08348417878151	1.18816044330597	1.32258754968643	1.54292035102844	1.81423819065094	2.1532735824585	2.56911153793335	2.91032811403275	3.34036311507225	3.98244111537933
30	3	0.3	0	7.5	1	2.95843161082268	1.56060268658646	1.96746182279103	12.0502002690538	1.01441762566566	1.14325273036957	1.39911058545113	1.70541242361069	2.16974103450775	2.73295831680298	3.50355207920074	4.40635113716125	5.21245119571686	6.08929141759872	7.29134805202484
30	3	0.3	0	10	1	4.39967021141648	5.48660994983889	1.74298417319522	8.71719500145676	1.00257680177689	1.15710156559944	1.54363892674446	2.0477952003479	2.84797239303589	3.94616985321045	5.41890680789948	7.25470147132874	8.7465543270111	10.2812968969345	12.4827533245087
30	3	0.3	1	0	1	1.03773413467407	0.0167166977196765	0.532753031700973	3.62885162888877	0.778040151000023	0.817081418633461	0.847140997648239	0.882434672117233	0.946547076106071	1.02766364812851	1.11664763092995	1.20503851175308	1.26584045886993	1.32377647161484	1.39551993012428
30	3	0.3	1	1	1	1.07416262336969	0.0192972922310462	0.61907679321285	3.94850084225141	0.803078171610832	0.8396350055933	0.873091486096382	0.908221101760864	0.977600365877151	1.0619290471077	1.15711265802383	1.25466583967209	1.31890984773636	1.38454439938068	1.46843907237053
30	3	0.3	1	2	1	1.17886833845377	0.0333711922398769	1.37997940725158	12.219124685837	0.84630657851696	0.892427985370159	0.931395035982132	0.974978798627853	1.05638918280602	1.15442204475403	1.27626517415047	1.41070063114166	1.50033332705498	1.59856452941895	1.73913899540901
30	3	0.3	1	3	1	1.35539668803215	0.0638226014400487	1.29401598837493	7.62286345095345	0.913878501653671	0.967494584619999	1.01569849848747	1.07445982694626	1.1834183037281	1.3219199180603	1.48702576756477	1.66666771173477	1.79694186449051	1.94088515341282	2.13040318965912
30	3	0.3	1	5	1	1.91074355223179	0.317262129052296	1.9159602448395	11.5494632758676	0.995984876155853	1.08553772866726	1.20080807209015	1.3344286441803	1.55180883407593	1.82076102495193	2.1589931845665	2.54785873889923	2.87307063341141	3.29207943081856	3.88748250246048
30	3	0.3	1	7.5	1	3.00193274382353	1.5830112054987	1.82749488859875	9.59547081383422	1.00049080610275	1.1480115801096	1.40439242720604	1.73738626241684	2.22265082597733	2.78099596500397	3.50963151454926	4.44998044967651	5.28236827850342	6.26044600009918	7.53037601470948
30	3	0.3	1	10	1	4.48849450283647	5.50937914037025	1.77467451753718	8.89561255941273	1.00983503699303	1.13938162624836	1.46928001642227	2.14494924545288	3.01179677248001	4.04521465301514	5.41954219341278	7.29901309013367	8.94515080451965	10.5310986280441	12.9265220355988
30	4	0.05	0	0	1	1.0304083532989	0.0102988723720193	0.411496065702476	3.67660627516064	0.808992872834206	0.848394361138344	0.878433018922806	0.90964412689209	0.960501998662949	1.02471071481705	1.09217777848244	1.16222547292709	1.20699231624603	1.24686514735222	1.30109929323196
30	4	0.05	0	1	1	1.04280740420222	0.0107634571938115	0.460159464460891	3.63409944120183	0.823042628765106	0.859701843559742	0.886920917034149	0.91907222867012	0.972037076950073	1.03478139638901	1.10550752282143	1.17639644145966	1.22562473416328	1.27410365045071	1.32537226080895
30	4	0.05	0	2	1	1.07957719424963	0.0158881235788144	0.679522868927635	3.95311563610433	0.833814154863358	0.871267893910408	0.901308301091194	0.933555918931961	0.991663962602615	1.06493848562241	1.1525254547596	1.24786268472672	1.30651437044144	1.3616602897644	1.43654529213905
30	4	0.05	0	3	1	1.14948409446478	0.0309507242660036	0.953048418220269	4.58804591722797	0.846336340308189	0.883338995277882	0.916267392039299	0.953468286991119	1.02337902784348	1.12042927742004	1.24876806139946	1.38375617265701	1.47130347490311	1.56094401180744	1.67040573835373
30	4	0.05	0	5	1	1.35048219535947	0.143722007859321	1.28706813416408	5.18573567607997	0.86266813993454	0.897243712842464	0.930706310272217	0.97001411318779	1.06111907958984	1.24362337589264	1.56276521086693	1.87519295215607	2.07699130773544	2.28789908289909	2.55466891050339
30	4	0.05	0	7.5	1	1.72757640427947	0.63692534348819	1.33885142552445	5.06135102969636	0.863291087150574	0.899390679597855	0.935691937804222	0.979934287071228	1.08685344457626	1.46851313114166	2.18745756149292	2.84626851081848	3.27801815271377	3.68759204745293	4.27272290706635
30	4	0.05	0	10	1	2.20329147961736	1.94545035400984	1.63221961806401	6.89853514273536	0.859648227095604	0.900809535384178	0.939607709646225	0.984914445877075	1.10427552461624	1.72242319583893	2.93434488773346	4.12766952514649	4.89575655460358	5.7320256948471	6.87292705059052
30	4	0.05	1	0	1	1.02800580257773	0.00998038019674048	0.406090339894734	3.60899049443179	0.817250149846077	0.847172658145428	0.874344927072525	0.907124435901642	0.960042521357536	1.02171713113785	1.08958455920219	1.15697107315063	1.19995453357697	1.24392122626305	1.29037721633911
30	4	0.05	1	1	1	1.04257139388919	0.011180750247007	0.608684414761758	4.16837018422659	0.829032456874847	0.85925068706274	0.887152469158173	0.917518186569214	0.971305578947067	1.0335773229599	1.1038823723793	1.18001111745834	1.22743077874184	1.27691856920719	1.3390714263916
30	4	0.05	1	2	1	1.08288279833198	0.0156105537369713	0.666137656099021	4.18609603591866	0.833381642103195	0.872786146402359	0.903412595391273	0.937061589956284	0.9956034719944	1.07063806056976	1.15536692738533	1.24298828840256	1.30809788107872	1.36483232080936	1.43534127235413
30	4	0.05	1	3	1	1.15011111844778	0.0321344594275733	1.0245446037272	4.6694518904892	0.852157991528511	0.886361321806908	0.916296097636223	0.953600084781647	1.02124932408333	1.11964279413223	1.24570766091347	1.3876157283783	1.48978531360626	1.58040046393871	1.7021215903759
30	4	0.05	1	5	1	1.3604077947855	0.146778701024294	1.2521927951162	4.97056245546891	0.862389946579933	0.899207419157028	0.932912635803223	0.971280694007874	1.06417521834373	1.25689423084259	1.57206955552101	1.88603090047836	2.09323946237564	2.28690707087517	2.5714410161972
30	4	0.05	1	7.5	1	1.74633988303542	0.637797749137316	1.35169484001783	5.83026233746536	0.867261433005333	0.897534219920635	0.932719019055367	0.982143324613571	1.09087550640106	1.51327562332153	2.21571850776672	2.83195159435272	3.25567284822464	3.69029537439346	4.23475907325745
30	4	0.05	1	10	1	2.31085522733927	2.02252064184168	1.34317182819093	5.27980384992654	0.867639936804772	0.906045508384705	0.938763722777367	0.988979017734528	1.11377355456352	1.87912881374359	3.15758776664734	4.24575843811035	5.03920803070068	5.7452464222908	6.79415100574494
30	4	0.1	0	0	1	1.02779102767706	0.0103490619338263	0.4751895206663	4.00050415654704	0.811145252585411	0.845851521193981	0.874603915214539	0.907488125562668	0.959037318825722	1.02038329839706	1.0882151722908	1.15629479885101	1.20299686789513	1.25268196761608	1.30310042977333
30	4	0.1	0	1	1	1.04998617534041	0.0118114702385953	0.507922923306096	3.79091886002185	0.822319937348366	0.858795127272606	0.888808679580689	0.920446932315826	0.975706458091736	1.04214656352997	1.11549711227417	1.18952850103378	1.24231448173523	1.28829199075699	1.34598945736885
30	4	0.1	0	2	1	1.1186606789887	0.0192328270463112	0.702572455177938	4.30913382573493	0.851610733270645	0.890779577195644	0.920185312628746	0.957054877281189	1.0223782658577	1.10395234823227	1.20109856128693	1.29711898565292	1.36664196252823	1.42802118659019	1.5151578772068
30	4	0.1	0	3	1	1.23646620756984	0.0427646088685223	0.99256580947079	5.13763333469258	0.885472816228867	0.923174503445625	0.957009616494179	0.999595165252686	1.08854803442955	1.20848250389099	1.35334905982018	1.50155720710754	1.60390194654465	1.7203389942646	1.85972587704659
30	4	0.1	0	5	1	1.58029385335445	0.198316670103915	0.990035698543456	4.76800272688977	0.908209788203239	0.955584254860878	0.99489451944828	1.06087113618851	1.23993939161301	1.52503484487534	1.83356234431267	2.16517241001129	2.39217947721481	2.59710702896118	2.90929956436157
30	4	0.1	0	7.5	1	2.22458980574012	0.940881103959125	1.18529780205994	5.79156936746896	0.924942978024483	0.971078383922577	1.02353776097298	1.11117173433304	1.4626077413559	2.08681428432465	2.77277028560638	3.48253216743469	3.99760493040085	4.48020046949386	5.10727723598481
30	4	0.1	0	10	1	3.04601896013618	2.97020320097279	1.29348596865104	5.6160771830526	0.921323696374893	0.975609743595123	1.03223142623901	1.15500341653824	1.70483735203743	2.72170126438141	3.95043468475342	5.34657301902771	6.30425765514374	7.24217830896378	8.36646000862122
30	4	0.1	1	0	1	1.02846102869511	0.0100853336620886	0.43623962073916	3.7411992963196	0.81289428293705	0.848575113713741	0.876834574341774	0.908241039514542	0.960043624043465	1.02112835645676	1.08990302681923	1.15816767215729	1.20095213055611	1.24281207919121	1.30181815981865
30	4	0.1	1	1	1	1.05261734067798	0.0113560034575167	0.495225575539567	3.72051717534695	0.829524272680283	0.865009342133999	0.892784416675568	0.925392693281174	0.97835448384285	1.04559522867203	1.1168267428875	1.18890022039413	1.23858309984207	1.28377015590668	1.34058500051498
30	4	0.1	1	2	1	1.12058529257178	0.0191593138388184	0.701422535616893	4.36500434193745	0.852824777960777	0.887706737220287	0.921167147159576	0.958326268196106	1.02439177036285	1.10738289356232	1.2020363509655	1.29993900060654	1.36889102458954	1.43576415479183	1.50329395413399
30	4	0.1	1	3	1	1.23080800244212	0.0404266511248996	0.852199914244015	4.47928317154997	0.870979958772659	0.916569125652313	0.953221130371094	0.997188532352448	1.08690932393074	1.20424038171768	1.34808140993118	1.49486486911774	1.59160373210907	1.68373911678791	1.81270311355591
30	4	0.1	1	5	1	1.59091220104694	0.202253350701215	0.938224100879726	4.59882035322355	0.905748233795166	0.947341984510422	0.994486182928085	1.05973966121674	1.24467101693153	1.53601223230362	1.85758090019226	2.18484692573547	2.40127955675125	2.61651948094368	2.9056485915184
30	4	0.1	1	7.5	1	2.28132989346981	0.943588299876364	1.09005637710455	5.95053909513505	0.929899470210075	0.976628538966179	1.0257722556591	1.11516867876053	1.52124381065369	2.15596413612366	2.85072273015976	3.54908142089844	4.00763444900513	4.47083938121796	5.12903921604157
30	4	0.1	1	10	1	3.19335372890234	2.92129653059539	1.05147145102538	4.73901963569315	0.922358165383339	0.978512445092201	1.03725934624672	1.17253520488739	1.84535735845566	2.96056663990021	4.15592348575592	5.43901286125183	6.35018718242645	7.24859395027161	8.5055663394928
30	4	0.15	0	0	1	1.03008289446235	0.0102407409321998	0.450322331895959	3.58890385677761	0.812678295969963	0.849441459774971	0.87778294980526	0.90975883603096	0.961452335119247	1.0218226313591	1.09115955233574	1.16330109834671	1.21065394878387	1.24878750741482	1.29723384737968
30	4	0.15	0	1	1	1.05843140380383	0.0119980495490629	0.495925603205539	3.66837464646852	0.834003773331642	0.870045533776283	0.897064802050591	0.92747386097908	0.983426854014397	1.04956072568893	1.12522387504578	1.20080599784851	1.25220480561256	1.29773454666138	1.35186005473137
30	4	0.15	0	2	1	1.14680291804671	0.0206607018148577	0.79576470714391	4.79000519975631	0.872135111689568	0.908872932195664	0.941144603490829	0.979726284742355	1.04588678479195	1.13133078813553	1.22997269034386	1.3322806596756	1.40100154280663	1.46837950348854	1.5616220843792
30	4	0.15	0	3	1	1.2902125408113	0.0451364199777878	0.962135812994642	5.46076087765549	0.918701124787331	0.959234553575516	0.995004084706306	1.04368468523026	1.13771724700928	1.26723831892014	1.41242000460625	1.55932728052139	1.66347165107727	1.76082584261894	1.910195800066
30	4	0.15	0	5	1	1.73661599659324	0.231363982763501	0.995913265054618	5.12680907662572	0.953597713708877	1.00815439522266	1.06888823509216	1.16167193651199	1.39413800835609	1.68344807624817	2.00304502248764	2.35456936359406	2.59180959463119	2.85757237672806	3.18217498779297
30	4	0.15	0	7.5	1	2.60394482433796	1.1559487338135	1.14071937229527	5.59518261587344	0.987979418635368	1.04901804924011	1.1498871088028	1.35605916976929	1.83291956782341	2.44969797134399	3.17938470840454	3.98618705272675	4.5835072517395	5.15032418966293	5.9831639289856
30	4	0.15	0	10	1	3.66775925852656	3.64800863555626	1.25300005692915	6.12229997804877	0.981323632001877	1.059972178936	1.19176411032677	1.49474283456802	2.2603787779808	3.36348533630371	4.67994010448456	6.14333872795105	7.21009826660156	8.24401483535766	9.54749452590943
30	4	0.15	1	0	1	1.02832642434835	0.00998433294182182	0.411088299183116	3.62231698750611	0.817900474071503	0.848664006590843	0.876318329572678	0.906921482086182	0.959704294800758	1.02281564474106	1.0892259478569	1.15831097364426	1.20170713067055	1.23855890929699	1.29325034379959
30	4	0.15	1	1	1	1.05791151897311	0.0119268178617763	0.491181000234079	3.7889634246301	0.827463638186455	0.864804887771606	0.893904569745064	0.928441965579987	0.983025640249252	1.04957336187363	1.12470161914825	1.19979447126389	1.24430794119835	1.2948302179575	1.35520285010338
30	4	0.15	1	2	1	1.14816655826569	0.0211043863618078	0.868492710962139	5.26379073118545	0.872482182979584	0.907547019422054	0.942922228574753	0.981080603599548	1.04707568883896	1.13395369052887	1.23082864284515	1.33047090768814	1.40217354297638	1.46988569796085	1.573660582304
30	4	0.15	1	3	1	1.2939503610611	0.0451208181602553	0.913331611881816	5.24509356048164	0.908334110975266	0.957032179832458	0.996299022436142	1.04549568891525	1.14438703656197	1.27059996128082	1.41574564576149	1.56630662679672	1.66705416440964	1.76859741508961	1.90743781805038
30	4	0.15	1	5	1	1.7516799561739	0.233890899422732	1.03612692406215	5.53537573922334	0.962096065282822	1.01412546634674	1.08014906048775	1.17601382732391	1.40558332204819	1.70161539316177	2.02483612298965	2.36396398544312	2.61230989694595	2.84879495501518	3.20546519517899
30	4	0.15	1	7.5	1	2.62664702106714	1.08426035975187	1.02701400086912	5.39006168545043	0.972860367298126	1.03384344279766	1.14913529753685	1.37913426160812	1.88998672366142	2.51183497905731	3.20591694116592	3.94540688991547	4.47881815433502	5.00950714349747	5.82718635559082
30	4	0.15	1	10	1	3.82784670536518	3.5914139137059	1.29090661640534	7.33458136782136	0.984626676440239	1.07537368535995	1.23479383587837	1.60638873577118	2.50570946931839	3.58544230461121	4.82203507423401	6.20826134681702	7.25240042209625	8.25227148532867	9.73320388793945
30	4	0.2	0	0	1	1.02951703162193	0.0101767660551266	0.438469535393979	3.52717203805721	0.813656161427498	0.851602640748024	0.877046892046928	0.908051896095276	0.961169183254242	1.02151674032211	1.09006288647652	1.16066880226135	1.20767942667007	1.2547558516264	1.29407166481018
30	4	0.2	0	1	1	1.0628697162807	0.0123871198777007	0.497875878791078	3.9140393972112	0.828477376699448	0.867829199135304	0.895212283730507	0.928420877456665	0.987372234463692	1.05414998531342	1.13053715229034	1.20495048761368	1.25392624735832	1.29660976827145	1.36612961411476
30	4	0.2	0	2	1	1.16335898044705	0.0215666290301849	1.11364311743303	7.516382479581	0.888861494660378	0.924722449481487	0.957348147034645	0.995737421512604	1.06394508481026	1.14829939603806	1.24337741732597	1.34674663543701	1.42107619047165	1.49275797307491	1.60226021528244
30	4	0.2	0	3	1	1.32755709266067	0.0497859995068008	1.226696557365	6.95589268264814	0.94321478843689	0.983524133265018	1.02302969098091	1.07543331384659	1.17279532551765	1.30082255601883	1.44833651185036	1.59845702648163	1.70981075763702	1.83991597294807	2.01229689598084
30	4	0.2	0	5	1	1.8360082449317	0.243142515498435	1.16488083952741	6.85576945436139	0.983843871951103	1.05462307333946	1.1398115336895	1.26183174848557	1.49743449687958	1.78083288669586	2.10189419984818	2.43942289352417	2.69613211154938	2.94401301145554	3.31652219295502
30	4	0.2	0	7.5	1	2.79998743056059	1.23779391027497	1.15894316778968	5.72187366034453	0.999497742652893	1.10170329511166	1.25532648563385	1.51800031661987	2.03996080160141	2.65842092037201	3.36327809095383	4.21893134117127	4.81403903961181	5.42996211051941	6.37727002620697
30	4	0.2	0	10	1	4.07706855987906	4.31509008488827	1.37891176856849	7.10081615449635	1.02194899916649	1.13894359171391	1.36118679046631	1.79618535041809	2.60870808362961	3.72753608226776	5.1378812789917	6.78092389106751	7.87082645893097	8.9602047920227	10.6039143180847
30	4	0.2	1	0	1	1.03108929946423	0.0101250487459057	0.45037977138049	3.5864892292761	0.821318882703781	0.854221452772617	0.879091629385948	0.911325681209564	0.961928129196167	1.0240513086319	1.09265685081482	1.1607772231102	1.20919716358185	1.25103579759598	1.30425847291946
30	4	0.2	1	1	1	1.06278394480944	0.0123094892596464	0.53812001305867	4.12451531635643	0.83054869055748	0.867677196860314	0.897694340348244	0.930659145116806	0.987702041864395	1.05466663837433	1.13016197085381	1.20530734062195	1.25439205169678	1.30375588536263	1.36433355808258
30	4	0.2	1	2	1	1.1611226380825	0.0215981934461266	0.831323455897722	5.09855277489158	0.879215760231018	0.921684397757053	0.951200112700462	0.989432609081268	1.06002405285835	1.1462396979332	1.24564728140831	1.34849148988724	1.41676826477051	1.48800136744976	1.57907370209694
30	4	0.2	1	3	1	1.32710847159624	0.0474595532637099	1.17620858800596	7.04319431265584	0.934972403645516	0.982472345232964	1.02507043480873	1.08089966773987	1.17842918634415	1.30287742614746	1.44533693790436	1.59704110622406	1.70161647796631	1.81437054872513	1.98284008264542
30	4	0.2	1	5	1	1.85181565059423	0.263850534042906	1.51604024784258	10.0308220877859	0.97897164106369	1.05164543390274	1.13906586170197	1.2724653840065	1.5124979019165	1.79227405786514	2.1155446767807	2.46349203586578	2.74575643539429	2.9874456346035	3.43180920124054
30	4	0.2	1	7.5	1	2.85177048341632	1.18593293283493	1.20795804321743	6.62330471393692	1.02331763744354	1.12858309149742	1.31497359871864	1.59627175331116	2.12923663854599	2.71569061279297	3.41123569011688	4.21042170524597	4.76624829769135	5.42633689641952	6.35099293231964
30	4	0.2	1	10	1	4.20125609610081	3.95693077297262	1.21286543863219	6.14596003249926	1.02321071743965	1.15024156272411	1.4090503513813	1.93924624919891	2.85601735115051	3.92289304733276	5.21198177337647	6.7255961894989	7.88041732311249	8.93627924919128	10.437756357193
30	4	0.25	0	0	1	1.03125037717819	0.0105215102094222	0.492164346753658	3.8432585969139	0.817916952371597	0.848588810861111	0.877313804626465	0.910442906618118	0.961527854204178	1.0234397649765	1.09408259391785	1.16101393699646	1.21375153660774	1.2564610093832	1.30900605201721
30	4	0.25	0	1	1	1.06380657661557	0.0122735141851125	0.593842403739146	4.30632891154686	0.842961224317551	0.870901124179363	0.899784627556801	0.930544775724411	0.988472491502762	1.05450141429901	1.12967202067375	1.20637420415878	1.25689441561699	1.30417819321156	1.36500573396683
30	4	0.25	0	2	1	1.16948387475014	0.0219922606670427	1.08714550692707	6.7408311118385	0.891115255951882	0.93043091148138	0.963539576530457	1.00081270933151	1.0689857006073	1.15421938896179	1.25072598457336	1.35531094074249	1.42434235811234	1.49465206563473	1.61546218514442
30	4	0.25	0	3	1	1.33932971659899	0.0513733501443213	1.65030064805145	14.337615822526	0.952484267950058	0.994874902069569	1.03429819941521	1.08654596805573	1.18769797682762	1.31154590845108	1.45671260356903	1.61155180931091	1.72240853905678	1.84377574622631	2.05886625766754
30	4	0.25	0	5	1	1.88683935040236	0.257068459519008	1.53185018508261	9.32718602850037	1.0158848965168	1.09923749864101	1.20125571489334	1.33648706674576	1.55550935864449	1.81913208961487	2.13805598020554	2.49190020561218	2.75234409570694	3.05735223889351	3.5499862074852
30	4	0.25	0	7.5	1	2.90591294824481	1.38414938830367	1.65648094291373	8.93557243690316	1.00926208376884	1.14882644414902	1.38971180915833	1.67793138027191	2.13798135519028	2.71641445159912	3.42553281784058	4.31362957954407	5.00320148468018	5.75074946880341	6.99608755111694
30	4	0.25	0	10	1	4.24625665323734	4.65246671560919	1.48185923693027	7.40095936404973	1.03368274688721	1.17284665703774	1.50137860178947	1.95698888301849	2.7541635632515	3.85610616207123	5.28111469745636	6.93918271064758	8.21113023757935	9.6187674999237	11.3720845413208
30	4	0.25	1	0	1	1.02997081179619	0.0103263960657912	0.471782235122127	3.78209085534985	0.817682665586472	0.849360425770283	0.879036799073219	0.908073455095291	0.960070356726646	1.02380019426346	1.09254941344261	1.15943697690964	1.20608525872231	1.24793309271336	1.30961360692978
30	4	0.25	1	1	1	1.06367375908494	0.0123524464853011	0.62353038502337	4.05910639203087	0.842704201340675	0.872842693328857	0.899078464508057	0.93209336400032	0.987276181578636	1.05517047643662	1.12803533673286	1.2041675567627	1.26046206951141	1.3140263736248	1.37952267050743
30	4	0.25	1	2	1	1.16807188274264	0.0218465807560253	0.899664789879277	5.4501068687112	0.888145200014115	0.92383074760437	0.954563972353935	0.996659106016159	1.06687948107719	1.15296405553818	1.25046148896217	1.35294831991196	1.42511637806892	1.49161085188389	1.6145466029644
30	4	0.25	1	3	1	1.33724346817136	0.0478780564797048	1.35026572889311	8.87574127704657	0.952814390659332	0.99546707123518	1.03614911437035	1.09159754514694	1.18850609660149	1.31339168548584	1.45396935939789	1.60489196777344	1.71776189208031	1.82151825428009	1.98107054352761
30	4	0.25	1	5	1	1.89522469257116	0.27158883117665	1.5507267755791	9.08056483493801	0.997389403581619	1.08377554416656	1.18833612203598	1.33220474720001	1.55991166830063	1.82957583665848	2.13674783706665	2.50254120826721	2.7921862244606	3.15023323297501	3.64122421264648
30	4	0.25	1	7.5	1	2.92811265856028	1.28953198132493	1.49940079430006	8.15470748463642	1.01071204781532	1.12526172399521	1.36822891831398	1.70183589458466	2.21486312150955	2.74533617496491	3.45279312133789	4.28086767196655	4.91039109230041	5.69020228385925	6.81489682197571
30	4	0.25	1	10	1	4.38127120460272	4.48297502247527	1.48900954801703	7.36765702205225	1.02507720828056	1.16752524375916	1.56806324124336	2.132763671875	3.02090442180634	4.02141332626343	5.32532203197479	6.95691823959351	8.25768003463744	9.78041896820068	11.8211713504791
30	4	0.3	0	0	1	1.02905744445324	0.0102546149925525	0.450545393652688	3.84785474363633	0.811961882114411	0.845278517901897	0.874225494265556	0.908209103345871	0.96142290532589	1.02245181798935	1.09064525365829	1.15740641355515	1.20357612371445	1.25119687616825	1.30234508752823
30	4	0.3	0	1	1	1.06425910511017	0.01261700975156	0.649506951369436	4.62131802000146	0.836070011258125	0.870819148421288	0.898300111293793	0.929760748147964	0.988003358244896	1.05620682239532	1.13061195611954	1.20214322805405	1.25606095790863	1.30349521934986	1.38198065042496
30	4	0.3	0	2	1	1.16623100495338	0.0220611676472826	1.11170473910203	6.66667636485406	0.891106352806091	0.927023263275623	0.960089975595474	0.999610990285873	1.06665572524071	1.15003407001495	1.24640575051308	1.34801224470139	1.42483488321304	1.49503435194492	1.6188964509964
30	4	0.3	0	3	1	1.33836407313347	0.0509780073197639	1.6813064758251	10.1184474531681	0.957625871896744	0.999017073214054	1.04300668239594	1.0973435997963	1.19076591730118	1.31004548072815	1.44540047645569	1.59378691911697	1.72051934599876	1.85808602869511	2.09804040193558
30	4	0.3	0	5	1	1.88246553946137	0.266952634902809	1.78439955545646	10.1931045385076	1.00984276533127	1.10933822691441	1.21693821549416	1.34205833673477	1.5558468401432	1.80895620584488	2.10683375597	2.46470150947571	2.76549761295319	3.14548053145408	3.81347959041596
30	4	0.3	0	7.5	1	2.91849855396748	1.44481378700009	1.97366141103403	11.8245764722846	1.02499222159386	1.15704660415649	1.41732602119446	1.70703718662262	2.16057479381561	2.71596086025238	3.42587602138519	4.27807221412659	5.05573852062225	5.89410650730133	7.26884657382965
30	4	0.3	0	10	1	4.30487246614695	4.97454718714601	1.81096710919985	9.64403701685147	1.02084386587143	1.16878959536552	1.54375160336494	2.07744834423065	2.83937847614288	3.86553084850311	5.25816428661346	7.01034464836121	8.52989292144775	9.88072664737701	11.8946985435486
30	4	0.3	1	0	1	1.02729080825448	0.0103178456735561	0.428177998444059	3.57680050316084	0.81131319642067	0.846347106993198	0.873374575376511	0.905867123603821	0.957505419850349	1.02018320560455	1.08950653672218	1.15993905067444	1.20521046519279	1.24418590068817	1.29797964811325
30	4	0.3	1	1	1	1.06434219791889	0.0122586743690411	0.536727264666751	3.71891975074841	0.840393177866936	0.87528710514307	0.902013912796974	0.931801903247833	0.988209992647171	1.05543029308319	1.1293773651123	1.20774379968643	1.26275217533112	1.31104920208454	1.36795403599739
30	4	0.3	1	2	1	1.16763168524504	0.0231288739713991	1.17662835912065	6.88878778127734	0.888708066940308	0.927265977859497	0.957977932691574	0.99633532166481	1.0637569129467	1.15159070491791	1.2489769756794	1.35033764839172	1.43195133805275	1.5048136562109	1.63832448959351
30	4	0.3	1	3	1	1.34041768909693	0.0531510912215004	1.69810734512007	9.70547500796628	0.962325487136841	1.00372444987297	1.04147838354111	1.09414174556732	1.18815484642982	1.3091544508934	1.44787392020226	1.60924586057663	1.72197770476341	1.86996401846409	2.14402503013611
30	4	0.3	1	5	1	1.89317949066758	0.272060526123774	1.9595373715638	11.605089975968	0.997847039699554	1.08955935835838	1.2253736615181	1.36861709356308	1.57892483472824	1.81675690412521	2.11115795373917	2.46823480129242	2.80187530517578	3.1395626783371	3.8106461262703
30	4	0.3	1	7.5	1	2.9538682592392	1.40029108564444	2.01536799696477	13.1354854518319	1.02226054310799	1.15685074031353	1.41783883571625	1.76214472055435	2.23457491397858	2.76910090446472	3.43523162603378	4.29884495735169	5.03667848110199	5.88901972770691	6.95064230918885
30	4	0.3	1	10	1	4.39930830460787	4.88786457696641	1.7254796458616	8.4833165225845	1.01771995663643	1.1657801181078	1.56251757144928	2.17539794445038	3.00968086719513	4.00234532356262	5.29047703742981	7.00007309913635	8.48251919746399	10.2573576211929	12.3555686378479
35	2	0.05	0	0	1	1.05561614102125	0.0354057982028509	0.809476808468445	4.29676159564856	0.71333243727684	0.75662067681551	0.790952497720718	0.838052189350128	0.921676427125931	1.02985209226608	1.16338992118835	1.30438477993012	1.398845744133	1.48536892831326	1.58889743208885
35	2	0.05	0	1	1	1.06901475399137	0.0366383079230202	0.806359621635	4.24147072846419	0.721869522333145	0.763710601627827	0.803961044549942	0.845754969120026	0.934516251087189	1.04580569267273	1.17718520760536	1.32363760471344	1.41613152623177	1.50948176085949	1.62345876336098
35	2	0.05	0	2	1	1.11281664767265	0.0456285303877092	0.866906086434784	4.5846656592288	0.723125001788139	0.771165660023689	0.816746804118156	0.866707730293274	0.962551400065422	1.08596670627594	1.22961696982384	1.3907130241394	1.49741095304489	1.60432246625423	1.75677760243416
35	2	0.05	0	3	1	1.18421048097014	0.0650958811155638	1.03240641195173	5.27285003497441	0.751209663748741	0.799292249977589	0.844168466329575	0.89767028093338	1.00225922465324	1.14610451459885	1.32328659296036	1.52185361385345	1.65258587598801	1.77634584903717	1.96898282647133
35	2	0.05	0	5	1	1.39854693799019	0.194566702887479	1.33637983803308	5.86140713198552	0.773654433488846	0.827476271986961	0.874668005108833	0.941383868455887	1.07394304871559	1.30198162794113	1.62075343728066	1.99326633214951	2.24611829519272	2.50258037447929	2.77656334400177
35	2	0.05	0	7.5	1	1.79830775809288	0.702586608966452	1.38083781454793	5.47990494065901	0.783013417124748	0.839800538122654	0.89510024189949	0.970928853750229	1.14938804507256	1.56649816036224	2.23907470703125	2.95519876480103	3.43003878593445	3.89474858045578	4.50762166976929
35	2	0.05	0	10	1	2.32345336621404	2.05496570358031	1.5937819114424	6.72938921832515	0.787828822135925	0.845363934338093	0.902843308448792	0.988496601581573	1.20807731151581	1.90655410289764	3.05310821533203	4.29493522644043	5.12790100574493	5.96587911844254	7.18760253429413
35	2	0.05	1	0	1	1.05564550204873	0.0347595441681195	0.787864036056202	4.16634146971153	0.716967355012894	0.757094509899616	0.7928959608078	0.840284782648087	0.922443062067032	1.03389686346054	1.16211479902267	1.3007205247879	1.39740458130836	1.48059345185757	1.58754005551338
35	2	0.05	1	1	1	1.06839295991659	0.0361272685124816	0.811310188842372	4.41785033108352	0.718698949217796	0.764153833687306	0.799030423164368	0.848056721687317	0.93422557413578	1.04565393924713	1.17952540516853	1.31626032590866	1.40807018280029	1.49603446722031	1.6227668595314
35	2	0.05	1	2	1	1.11370373933911	0.0443185675286687	0.844021090540108	4.33159757236577	0.738531289696693	0.783285777270794	0.821437799930573	0.872842299938202	0.963906347751617	1.08722078800201	1.23177886009216	1.39017227888107	1.50198335051537	1.59824820756912	1.73526012182236
35	2	0.05	1	3	1	1.18240422936082	0.0660448652986346	1.08184932879023	5.60344779866517	0.755362501144409	0.80068025290966	0.839202407002449	0.892740368843079	0.999023109674454	1.14420509338379	1.32227200269699	1.51781752109528	1.65296819210052	1.78198993802071	1.94651275157929
35	2	0.05	1	5	1	1.40038391607404	0.19123487045635	1.24058346933066	5.39708276903862	0.765800914168358	0.825083109736443	0.876582729816437	0.939295887947083	1.07486778497696	1.30515867471695	1.62866285443306	1.99620949029923	2.24035348892212	2.49673416614532	2.76674573659897
35	2	0.05	1	7.5	1	1.84110861079097	0.761629016077179	1.38183487986032	5.57651527408109	0.785676417350769	0.838615320622921	0.894837746024132	0.972066539525986	1.1645912528038	1.61221104860306	2.30821788311005	3.03866233825684	3.51719269752502	4.00599232912064	4.66326693058014
35	2	0.05	1	10	1	2.41258047864437	2.13668723817724	1.3953693935396	5.93147892323244	0.785474813580513	0.843247017264366	0.903786727786064	0.984786355495453	1.2078802883625	2.02485287189484	3.2206923365593	4.40572662353516	5.26669583320618	6.06078615188599	6.94867866516113
35	2	0.1	0	0	1	1.05933990719318	0.0342157141500269	0.796491865552414	4.55558397507608	0.715794948935509	0.760550917685032	0.798076754808426	0.843521767854691	0.926931545138359	1.03717392683029	1.1669405400753	1.29970588684082	1.39216828346252	1.48134434819221	1.58712253808975
35	2	0.1	0	1	1	1.08264535275996	0.0384646842692647	0.823197518920592	4.25638084225592	0.729788322448731	0.772569879889488	0.807266062498093	0.854909199476242	0.946253955364227	1.05556529760361	1.19432294368744	1.34080048799515	1.4411889731884	1.53719185590744	1.65402892947197
35	2	0.1	0	2	1	1.1538231020987	0.0498954785806567	0.853564965635589	4.68271867989429	0.748942682743072	0.795774060487747	0.839165639877319	0.893754810094833	0.997503459453583	1.12478649616241	1.28155496716499	1.44360262155533	1.557019084692	1.66230980157852	1.79778606414795
35	2	0.1	0	3	1	1.27858931652904	0.0863013850486441	0.965971417928895	4.64534896603512	0.779232378602028	0.828009302914143	0.881391307711601	0.94467768073082	1.06997358798981	1.23743969202042	1.43495491147041	1.67150523662567	1.82609637379646	1.96421091556549	2.18058656215668
35	2	0.1	0	5	1	1.65578439435959	0.281733614121592	1.13914008761361	5.53830051087265	0.831605942249298	0.894971473515034	0.96429625749588	1.05890952348709	1.26804864406586	1.57091248035431	1.94665431976318	2.34749183654785	2.64107440710068	2.92474816441536	3.25267411708832
35	2	0.1	0	7.5	1	2.3343849368453	1.10223052667589	1.20158201807237	5.42141706822268	0.854336462616921	0.933545461297035	1.02049461007118	1.15576956272125	1.55413207411766	2.16000425815582	2.89507400989532	3.71665670871735	4.30741658210754	4.86895052194595	5.5855001115799
35	2	0.1	0	10	1	3.22474208809733	3.19479104117025	1.26467652529444	5.41333607275374	0.872002684473991	0.957865092158318	1.07413672208786	1.25397609472275	1.87675994634628	2.8813648223877	4.16815602779388	5.58437480926514	6.57773849964142	7.63388087749481	8.95255721092225
35	2	0.1	1	0	1	1.0572112444669	0.0347994016704515	0.74686116076612	3.97930721040617	0.715275430679321	0.755130507051945	0.793127325177193	0.840084493160248	0.927754133939743	1.0340336561203	1.16362401843071	1.30249041318893	1.40084386467934	1.48184925019741	1.58833304643631
35	2	0.1	1	1	1	1.08046550036669	0.0381116910436786	0.893520186550236	4.95401424296242	0.724761881828308	0.768046033382416	0.807999873161316	0.855795639753342	0.941801309585571	1.05653297901154	1.19020226597786	1.33176865577698	1.42596995234489	1.52882359921932	1.66275302767754
35	2	0.1	1	2	1	1.15441283380985	0.0498111717106984	0.878785369690226	4.57415153792689	0.753469512462616	0.805149452388287	0.846328493952751	0.898051232099533	0.996284976601601	1.12605613470078	1.27911761403084	1.44830939769745	1.55561029911041	1.65961406230927	1.80916462898254
35	2	0.1	1	3	1	1.27362547835708	0.0835003345164561	1.15021996982035	6.20408474913096	0.782316051721573	0.833679437637329	0.885565409064293	0.949110090732574	1.06970801949501	1.23533982038498	1.42879450321198	1.63866201639175	1.80198142528534	1.93651257455349	2.15948740720749
35	2	0.1	1	5	1	1.65868110686541	0.283856049136632	1.12863097081065	5.57227517033786	0.829044660925865	0.893121083080769	0.960665965080261	1.05732234716415	1.27392122149467	1.5701789855957	1.94934579730034	2.36631224155426	2.64069213867187	2.89417219161987	3.29565451383591
35	2	0.1	1	7.5	1	2.38188269439936	1.08790437149651	1.13422668586154	5.52709700352159	0.852290735840798	0.937605088949203	1.02717934846878	1.18827263116837	1.60468819737434	2.22570264339447	2.95989292860031	3.73009259700775	4.34114725589752	4.87119336128235	5.51765850543976
35	2	0.1	1	10	1	3.3975307646215	3.25154967900038	1.15639965235916	5.38003168986028	0.875060764551163	0.972879347205162	1.08907442092896	1.31132565736771	2.04171764850616	3.11913657188416	4.35362660884857	5.81244192123413	6.70996301174163	7.71211479902267	8.96624313354492
35	2	0.15	0	0	1	1.05699486837983	0.0346629801220674	0.749428976989313	4.19518248064521	0.709586658477783	0.753541113436222	0.793946409225464	0.840679556131363	0.926461696624756	1.03485774993896	1.16321650147438	1.30100910663605	1.39304729104042	1.48808767199516	1.57741533756256
35	2	0.15	0	1	1	1.08830821031928	0.0386166105262501	0.778463822265431	4.2906882995987	0.722466673851013	0.771346934139729	0.81065229177475	0.859584844112396	0.951030746102333	1.06563371419907	1.20211777091026	1.34324061870575	1.44019113183022	1.53729484081268	1.65872987627983
35	2	0.15	0	2	1	1.18130911149383	0.0547555932699781	0.966744757442854	5.32118043502638	0.758410305976868	0.80976554453373	0.856438800692558	0.915413796901703	1.01796919107437	1.15254729986191	1.30760100483894	1.48349771499634	1.60447924137115	1.71964492797851	1.88730858206749
35	2	0.15	0	3	1	1.33809164870977	0.0938433988993529	1.03197688963394	5.11326524454417	0.814114271998406	0.875192280113697	0.925624546408653	0.994621968269348	1.12202921509743	1.29551118612289	1.50516146421433	1.73542467355728	1.88664304018021	2.0654058277607	2.27510030508041
35	2	0.15	0	5	1	1.81732781487107	0.339496203909718	1.26647152697743	6.52612613441607	0.892164340019226	0.970789536833763	1.05940751433372	1.1688906788826	1.40430104732513	1.72904247045517	2.12119436264038	2.55396647453308	2.89164197444916	3.22555589079857	3.64081665992737
35	2	0.15	0	7.5	1	2.69950058836341	1.38197608151789	1.25606605329536	6.02753160194667	0.922198345661163	1.03259359896183	1.17721735239029	1.38247203826904	1.86336019635201	2.51728534698486	3.30322599411011	4.22749743461609	4.87283260822296	5.56424258947372	6.39158425331116
35	2	0.15	0	10	1	3.84728840218186	4.20307973311153	1.3851409481996	7.00886916947256	0.93183466732502	1.07611437737942	1.26101561784744	1.5911446928978	2.37925404310226	3.45699548721314	4.89192473888397	6.56457424163818	7.69128618240356	8.7034857749939	10.1753483581543
35	2	0.15	1	0	1	1.0557160243094	0.0344809867615841	0.754719431797954	4.26785762921784	0.705286954641342	0.748102258145809	0.789477384090424	0.840843915939331	0.92558728158474	1.03523463010788	1.1624148786068	1.29447681903839	1.38449094891548	1.48518086969852	1.59625532507896
35	2	0.15	1	1	1	1.08839624152184	0.039456805403794	0.846162059900101	4.35298440027694	0.734826944470406	0.775433054566383	0.812887367606163	0.861251044273377	0.948768585920334	1.06024044752121	1.19870159029961	1.35399421453476	1.45276089310646	1.55033756494522	1.67583516001701
35	2	0.15	1	2	1	1.17900841495991	0.0533117563800583	1.00590747771519	5.44443659804507	0.769740455746651	0.821411389112473	0.866263592243195	0.917295080423355	1.01810702681541	1.14737552404404	1.30190342664719	1.47869324684143	1.6022464454174	1.72229803800583	1.88228589177132
35	2	0.15	1	3	1	1.33712585104704	0.088606714335838	0.907180150908916	4.47215102561337	0.81918644964695	0.87575099915266	0.929058486223221	0.995619738101959	1.1263433098793	1.29378318786621	1.50399503111839	1.73147518634796	1.88880955576897	2.01351429820061	2.21901564836502
35	2	0.15	1	5	1	1.8185579220593	0.326267214770058	1.20708455353115	6.28015566116117	0.89578318297863	0.971924616396427	1.05596134066582	1.17835154533386	1.41672015190125	1.74335694313049	2.12111276388168	2.53214700222015	2.85596296787262	3.13698717355728	3.6209134054184
35	2	0.15	1	7.5	1	2.75836855580211	1.36812173014276	1.31905522125784	7.30206888105057	0.925804802179337	1.03330887556076	1.18991382718086	1.43768759965897	1.93707582354546	2.5950710773468	3.37011766433716	4.22158308029175	4.85707502365112	5.46494365930557	6.34503467082978
35	2	0.15	1	10	1	4.069797143507	4.2069239292624	1.22271406290438	5.83664240735207	0.990440654158592	1.12408630549908	1.32631592750549	1.74403258562088	2.62591469287872	3.76260805130005	5.09966266155243	6.72353372573853	7.88247668743134	9.07898042201996	10.567007522583
35	2	0.2	0	0	1	1.05790537598729	0.035347699075071	0.720141727535333	3.84533417611018	0.711800324320793	0.758784657716751	0.792812371253967	0.838789463043213	0.92496620118618	1.03470307588577	1.16964700818062	1.30784920454025	1.39798061847687	1.49101224243641	1.59658688306809
35	2	0.2	0	1	1	1.09332558826208	0.0398664256808906	0.843340335843576	4.33434005511074	0.73825420320034	0.782177746295929	0.81574712395668	0.8617731153965	0.95060621201992	1.06823974847794	1.20772868394852	1.35146653652191	1.45157836079597	1.55442598462105	1.69249263048172
35	2	0.2	0	2	1	1.19725362445116	0.0556203238124302	0.88864532352082	4.55970626660731	0.780345679521561	0.826267716288567	0.86707344353199	0.92801331281662	1.0313079059124	1.16846710443497	1.32622095942497	1.50576502084732	1.6364029943943	1.75874999463558	1.89964305877686
35	2	0.2	0	3	1	1.37167739721537	0.0973406606892831	1.06506053012087	5.49343142711461	0.834913277029991	0.891984887421131	0.946373763680458	1.01547688245773	1.15301564335823	1.32701963186264	1.53939017653465	1.77357075214386	1.93108324408531	2.10923463106155	2.33781467199326
35	2	0.2	0	5	1	1.92657522631884	0.360897916013798	1.13949878768423	5.62616047899908	0.929138247966766	1.01524142324924	1.12083514332771	1.25653309822083	1.5061531662941	1.84088838100433	2.23449122905731	2.70213332176209	3.01259522438049	3.35304239392281	3.8425067615509
35	2	0.2	0	7.5	1	2.93775867486	1.55572697753559	1.45556632916356	8.34769776551226	0.98105006814003	1.11335374712944	1.28986377716064	1.55827633142471	2.08746123313904	2.74527788162231	3.56600642204285	4.49660229682922	5.20123562812805	5.91971344947815	7.00659373283387
35	2	0.2	0	10	1	4.30735259876251	5.3283543485799	1.63804407413528	8.69198167001595	0.993829219341278	1.17309095859528	1.44380715489388	1.87885870933533	2.71062940359116	3.87616539001465	5.38653993606567	7.1987425327301	8.55654311180115	9.93439762592316	11.9190830516815
35	2	0.2	1	0	1	1.05545011462569	0.0350827501423402	0.879133267632213	4.96074687766616	0.708136357069016	0.750707201659679	0.794289422035217	0.840475302934647	0.923635870218277	1.03331857919693	1.16276356577873	1.29271404743195	1.38214486241341	1.47384525537491	1.60705218672753
35	2	0.2	1	1	1	1.09550609202981	0.040573839755937	0.896228901328368	4.85172514541572	0.732459470033646	0.776955941319466	0.815410813689232	0.862841236591339	0.953779727220535	1.07246959209442	1.20829409360886	1.35795192718506	1.45964118242264	1.55535071790218	1.68136833906174
35	2	0.2	1	2	1	1.20099620919824	0.0576164698146405	0.977642256316968	4.84785419011528	0.784462181925774	0.83168812841177	0.875562655925751	0.930429530143738	1.03164941072464	1.16870832443237	1.33066439628601	1.51181999444962	1.6441277384758	1.76133325994015	1.94064892172813
35	2	0.2	1	3	1	1.37298130062223	0.0972382161126671	1.08270231989245	5.75129645423909	0.830749512910843	0.896102866530418	0.953025209903717	1.02491999864578	1.15575695037842	1.32886296510696	1.5415880382061	1.77811626195908	1.94074215292931	2.10818940997124	2.33462853431702
35	2	0.2	1	5	1	1.93202008545995	0.366105739544489	1.28080856497535	6.80075712610065	0.934404743313789	1.0257901340723	1.12932062149048	1.26622688770294	1.51222652196884	1.84076136350632	2.23825365304947	2.69003267288208	3.01781975030899	3.38221881389618	3.90770462989807
35	2	0.2	1	7.5	1	2.98929451501966	1.55591980733262	1.45959563672528	8.50001275413487	0.970764659643173	1.12993683815002	1.31102994084358	1.6321552157402	2.14558112621307	2.81307888031006	3.60144102573395	4.48447260856628	5.24255270957947	6.00070180892944	7.11405109882355
35	2	0.2	1	10	1	4.45318693234325	4.77689890487787	1.35590406120528	6.77344960640136	1.00241582751274	1.17111497223377	1.51282802820206	2.06679961681366	3.00871932506561	4.09468555450439	5.47935831546783	7.20107979774475	8.57729506492614	9.97644162178039	11.620656337738
35	2	0.25	0	0	1	1.05575016237199	0.0346539805885649	0.800122910961164	4.51658839472151	0.708758239150047	0.752793216705322	0.794555458426476	0.839057683944702	0.924344420433044	1.0359018445015	1.1637958586216	1.29358481168747	1.39274580478668	1.47793414592743	1.58993072152138
35	2	0.25	0	1	1	1.0929850364387	0.0397401316888691	0.802458714641632	4.39567942146208	0.729810773134232	0.772690542042255	0.813861057162285	0.861266994476318	0.951919659972191	1.07056301832199	1.20760372281075	1.35283988714218	1.45754361152649	1.5453366369009	1.66093069434166
35	2	0.25	0	2	1	1.20933238276243	0.0596801697825264	1.08698993129883	6.29378376950012	0.779420617222786	0.831993539631367	0.880683135986328	0.934658241271973	1.03717082738876	1.17682403326035	1.34533113241196	1.51996697187424	1.65119413137436	1.78032749593258	1.94473110675812
35	2	0.25	0	3	1	1.38452372562885	0.101810305893685	1.21534081646211	6.70357006247616	0.858596947789192	0.906655360758305	0.961393907666206	1.03204768896103	1.16280487179756	1.33634269237518	1.5492140352726	1.79658193588257	1.96519175171852	2.12906829118729	2.37544576883316
35	2	0.25	0	5	1	1.96604518786669	0.385171617757011	1.40395658720082	7.35748483220023	0.942886281609535	1.04900725185871	1.1582400739193	1.29558353424072	1.54798251390457	1.86509156227112	2.26664865016937	2.73972461223602	3.10538322925568	3.47692816257477	3.98774513244629
35	2	0.25	0	7.5	1	3.04090832568407	1.63039850024795	1.57397690546683	8.33642839806922	1.01661844015121	1.21583806574345	1.40791670084	1.68634870052338	2.18231332302094	2.83668804168701	3.63903784751892	4.602481174469	5.33593261241913	6.10146101713181	7.39295706272125
35	2	0.25	0	10	1	4.46418992829919	5.44287622603492	1.52390171054815	7.42179554230143	0.979410187005997	1.18361900448799	1.51841875910759	2.0226806640625	2.86586511135101	4.02352857589722	5.56925845146179	7.41016712188721	8.90765714645385	10.1907671451569	12.2755070209503
35	2	0.25	1	0	1	1.05537077343464	0.0347182818243719	0.759441078545035	4.1266013492334	0.708502618670464	0.752799567580223	0.792845603823662	0.839465749263763	0.924652010202408	1.03359121084213	1.16056787967682	1.30096101760864	1.39694705605507	1.49063664674759	1.58412013173103
35	2	0.25	1	1	1	1.09675703977346	0.0405809723764236	0.803685071363342	4.30380077982063	0.73005715072155	0.772285196185112	0.813759377598763	0.86225957274437	0.955955237150192	1.07286834716797	1.21095782518387	1.36050329208374	1.46418108940125	1.55930142998695	1.68186159610748
35	2	0.25	1	2	1	1.20396615697742	0.0577731436208028	1.02256682841579	5.52642331038317	0.778487955927849	0.823351581394672	0.876827296614647	0.932560384273529	1.03513637185097	1.17276835441589	1.33637017011642	1.51275606155396	1.63220092654228	1.75049811005592	1.927010409832
35	2	0.25	1	3	1	1.39217629015446	0.103204043262538	1.16782414598318	6.08291376762859	0.850277624130249	0.906834350526333	0.961334323883057	1.03607537746429	1.16796404123306	1.347835958004	1.55920448899269	1.80074424743652	1.97663796544075	2.15293923020363	2.38151156187058
35	2	0.25	1	5	1	1.97089256984591	0.374793372255004	1.53319821577763	9.46231355110621	0.94160685300827	1.06907483637333	1.1782478749752	1.30535373687744	1.55797535181046	1.87655681371689	2.27652549743652	2.72281470298767	3.0510572552681	3.40684571266174	3.89023376703263
35	2	0.25	1	7.5	1	3.10343710086346	1.62282385357974	1.37899511750678	6.943982392666	0.976778845787048	1.15343515574932	1.40591554641724	1.74503564834595	2.27010345458984	2.89874613285065	3.69564175605774	4.70280203819275	5.43576333522796	6.2216204047203	7.36735976219177
35	2	0.25	1	10	1	4.66346343533993	5.60315052210112	1.67998859646858	8.78847031818563	1.01537254333496	1.24682956635952	1.61166507601738	2.20812299251556	3.11568027734756	4.24244165420532	5.72190248966217	7.54344391822815	8.95855631828308	10.3926861763	12.8605855941772
35	2	0.3	0	0	1	1.05620860399604	0.0355232290860795	0.774591013228582	4.0605705802963	0.70917728126049	0.752943049371243	0.790181109309197	0.838109695911408	0.924867540597916	1.0326954126358	1.16297528147697	1.30420281887054	1.40896002054214	1.49238288402557	1.59828886508942
35	2	0.3	0	1	1	1.0969567070961	0.0401626334188085	0.786857339957463	4.122575370538	0.731476755142212	0.775717689096928	0.815622076392174	0.863704067468643	0.954757064580917	1.07249462604523	1.21201705932617	1.3634318113327	1.46049528121948	1.55789986252785	1.67402482390404
35	2	0.3	0	2	1	1.20093267346025	0.0565245553810376	0.999660041002271	5.23150899192326	0.784344463944435	0.833167749643326	0.876056045293808	0.927932745218277	1.03371194005013	1.17035317420959	1.32946118712425	1.50737128257751	1.6307990193367	1.74653729498386	1.91666941165924
35	2	0.3	0	3	1	1.38695991593003	0.105547095673693	1.37849052182072	7.16561770004147	0.856908999085426	0.9118309289217	0.962435561418533	1.03621567487717	1.16652289032936	1.33462089300156	1.54953530430794	1.7847767829895	1.95996932387352	2.14487965106964	2.49879131793976
35	2	0.3	0	5	1	1.97367381752133	0.412534438246884	1.8290919812226	11.6957413404655	0.930198010206223	1.05301034152508	1.16788401007652	1.30386478900909	1.55369806289673	1.86983090639114	2.26398473978043	2.72674877643585	3.10878032445908	3.55824567079544	4.1562314414978
35	2	0.3	0	7.5	1	3.05619318444729	1.83945480026022	1.95049288889773	11.3651968669937	0.999847849607468	1.17324124276638	1.40751360654831	1.69347529411316	2.19394338130951	2.79372406005859	3.62165319919586	4.65132164955139	5.57421364784241	6.45010833740234	7.76806375980377
35	2	0.3	0	10	1	4.50777376368046	6.04396158483905	1.83017869147984	9.23116784765224	0.985223039388657	1.1744880348444	1.56019040346146	2.07759037017822	2.87354344129562	4.00422310829163	5.54782950878143	7.42697834968567	9.09195847511291	10.7737314224243	13.3371582698822
35	2	0.3	1	0	1	1.05704639358222	0.0345560192610032	0.772274322551476	4.29093147800744	0.709622344970703	0.751863691210747	0.794664373993874	0.840767431259155	0.927965819835663	1.03629261255264	1.16382929682732	1.29716988801956	1.38830453753471	1.48092452287674	1.60746516346931
35	2	0.3	1	1	1	1.09488712040186	0.039040859929785	0.73870147933018	3.96378437066663	0.731583253741264	0.778129652142525	0.818004921078682	0.862781113386154	0.954595237970352	1.07133674621582	1.20923963189125	1.35528521537781	1.45305203795433	1.55213983654976	1.66871078014374
35	2	0.3	1	2	1	1.20659277313352	0.0588685958461868	1.08032013155396	5.82323528019168	0.78726576924324	0.832710483670235	0.877731487154961	0.93395784497261	1.03827121853828	1.17415714263916	1.33733323216438	1.51868798732758	1.640894728899	1.77366697192192	1.94656007051468
35	2	0.3	1	3	1	1.38687438643575	0.103467328571175	1.35001470216203	7.39506077469785	0.850259287953377	0.909271843731403	0.962425941228867	1.03576194047928	1.16588220000267	1.34157067537308	1.55018103122711	1.78901051282883	1.96738948822021	2.13695497512817	2.4007467007637
35	2	0.3	1	5	1	1.96188552094698	0.405246435429456	1.8344599082404	10.9222457524191	0.93463074862957	1.05592162311077	1.16120574474335	1.30641293525696	1.54571786522865	1.85528528690338	2.24629420042038	2.70336761474609	3.08189253807068	3.50359577536583	4.10867290973664
35	2	0.3	1	7.5	1	3.09795167882443	1.83430227622383	2.16360800385666	14.5702139219773	0.992834034562111	1.17222516834736	1.41297808885574	1.75664011240006	2.23207098245621	2.87818622589111	3.65516936779022	4.63642988204956	5.43967807292938	6.4301934838295	7.82670976638794
35	2	0.3	1	10	1	4.64967931961417	6.05303348748835	1.74296318205164	8.34803365735849	1.01343303561211	1.17486072778702	1.60128799676895	2.19357964992523	3.07319957017899	4.16998314857483	5.65191745758057	7.60164694786072	9.23831729888916	11.1504871368408	13.2102201080322
35	3	0.05	0	0	1	1.03309181208014	0.0140118161833155	0.504828225263926	3.62750256075741	0.794531583786011	0.830742709338665	0.858467671275139	0.892696565389633	0.949522480368614	1.02316355705261	1.10427299141884	1.18709124326706	1.23979264497757	1.29542864561081	1.35367883443832
35	3	0.05	0	1	1	1.04812311647534	0.0152189317433767	0.58552543655566	3.8573233154555	0.803984791040421	0.836540202796459	0.867171779274941	0.90084480047226	0.961547344923019	1.03786110877991	1.12305745482445	1.20928885936737	1.26448359489441	1.32127909660339	1.39227777242661
35	3	0.05	0	2	1	1.08973106925488	0.0204997276047182	0.660352168504944	4.01762406637336	0.812182366847992	0.850450992584229	0.883677437901497	0.921677857637405	0.990768194198608	1.07583546638489	1.17325288057327	1.27698308229446	1.34683614969254	1.40779055058956	1.49120991826057
35	3	0.05	0	3	1	1.15301847789884	0.0348305283381906	0.947142643034331	4.76635686149867	0.825736392140389	0.864345100522041	0.901679101586342	0.943396562337875	1.02042552828789	1.12722879648209	1.25592738389969	1.40026979446411	1.49742705821991	1.58863011002541	1.69974294543266
35	3	0.05	0	5	1	1.36907609290481	0.142623419036625	1.19157850230098	5.23567449306272	0.840010949373245	0.880296419560909	0.918517017364502	0.96947026848793	1.07813960313797	1.28476572036743	1.58714321255684	1.8829692363739	2.08314604759216	2.28957988619804	2.52504185914994
35	3	0.05	0	7.5	1	1.74313736696243	0.616178203500554	1.37227780244067	5.47526028689283	0.84199914753437	0.890500463545322	0.930980485677719	0.984061342477798	1.11784186959267	1.52299922704697	2.17224901914597	2.84333307743073	3.26266582012176	3.69800959825516	4.17363481521606
35	3	0.05	0	10	1	2.2334005561471	1.72920571075531	1.4569363202045	6.22977097217501	0.856215770840645	0.898013041913509	0.937531739473343	0.995741027593613	1.16118648648262	1.84051614999771	2.96352356672287	4.01440896987915	4.82570762634277	5.52024047374725	6.38791326522827
35	3	0.05	1	0	1	1.03415187109709	0.0142080374166863	0.465007265269879	3.50323837240099	0.791105160713196	0.826000967621803	0.85550916492939	0.88975048661232	0.951547786593437	1.02411705255508	1.10940277576447	1.19037107229233	1.24328420758247	1.291646489501	1.34828344583511
35	3	0.05	1	1	1	1.04634456236362	0.0150994138564923	0.592627156690982	3.88780669734621	0.806133550405502	0.838207241892815	0.865335553884506	0.900362169742584	0.960172563791275	1.03532290458679	1.12031474709511	1.20821682214737	1.26132317781448	1.31394499838352	1.38081827998161
35	3	0.05	1	2	1	1.08763261455894	0.0199738919273779	0.597968577189518	3.71240271214842	0.810289318561554	0.851339027285576	0.882291188836098	0.919692659378052	0.988319084048271	1.07347995042801	1.17119631171227	1.27514201402664	1.33789768218994	1.40347711443901	1.48051998138428
35	3	0.05	1	3	1	1.15572155837417	0.0363789546857663	0.979952764932136	4.67085321304731	0.828286408185959	0.86669365465641	0.900886109471321	0.941419106721878	1.02058291435242	1.12666672468185	1.26036843657494	1.40306808948517	1.50474039316177	1.60915887057781	1.74602814555168
35	3	0.05	1	5	1	1.36451360092163	0.144148603128911	1.25459890254075	5.31944050231394	0.846540353298187	0.885148115456104	0.92057871222496	0.969466632604599	1.07693976163864	1.27555501461029	1.5691451728344	1.8777130484581	2.08709017038345	2.28741106390953	2.52182850599289
35	3	0.05	1	7.5	1	1.76931089602709	0.603080821956386	1.2878635906461	5.47908220523748	0.844824267625809	0.889391833543778	0.930781266093254	0.987775927782059	1.13213396072388	1.58024734258652	2.21567761898041	2.82364385128021	3.24417423009872	3.61683814525604	4.12217007637024
35	3	0.05	1	10	1	2.35352675585151	1.86839399597852	1.25476819164777	4.99800016575829	0.848973613977432	0.898276914656162	0.941279295086861	0.999234789609909	1.17717808485031	2.02622938156128	3.16832530498505	4.19257888793945	4.94252588748932	5.61433075666428	6.63898098945618
35	3	0.1	0	0	1	1.03389299467206	0.0140507118219363	0.489158415468678	3.66460914175289	0.792490196824074	0.825542338192463	0.85535760819912	0.892864543199539	0.950253069400787	1.02523303031921	1.10566237568855	1.18870577812195	1.2411347091198	1.292031493783	1.35177927017212
35	3	0.1	0	1	1	1.05961616208553	0.0161274339467707	0.51940187105781	3.69727932403172	0.79987155020237	0.841753652691841	0.872963982820511	0.90659014582634	0.971136689186096	1.04896122217178	1.13668012619019	1.22356595993042	1.28149808049202	1.33807589709759	1.41769738078117
35	3	0.1	0	2	1	1.12793209488392	0.0238076332648386	0.663340586135774	3.99846101564207	0.830192562937737	0.869569046795368	0.903835651278496	0.943554246425629	1.01928579807282	1.11308646202087	1.21901711821556	1.32780945301056	1.40166307687759	1.47146174311638	1.56513319253922
35	3	0.1	0	3	1	1.2430187323451	0.0456498169578411	0.878104266382137	4.53804586055151	0.867541688680649	0.906709153950214	0.945435246825218	0.994283920526505	1.09180721640587	1.21787476539612	1.36493334174156	1.51936749219894	1.63187764883041	1.73882492780685	1.86666167020798
35	3	0.1	0	5	1	1.60452015170455	0.204682265402293	1.10740889822627	6.07641337393012	0.894329853653908	0.950450582802296	1.00353360176086	1.08210018873215	1.26871040463448	1.53916853666306	1.86105206608772	2.19764306545258	2.4159309387207	2.6354888856411	2.9391702914238
35	3	0.1	0	7.5	1	2.25921448138356	0.900128139403413	1.13386486028572	5.85428658674945	0.903233151435852	0.972281904518604	1.03739047050476	1.15580384731293	1.53041058778763	2.11857175827026	2.80159443616867	3.50313360691071	4.01490483283996	4.44900869131088	5.00706508159638
35	3	0.1	0	10	1	3.1603876026094	2.86778615406131	1.20337023062816	5.56175442471933	0.921001576185226	0.994393031299114	1.07603204250336	1.24139660596848	1.86153998970985	2.87761378288269	4.08487129211426	5.42280397415161	6.32695791721344	7.20469709634781	8.46226296424866
35	3	0.1	1	0	1	1.0347253593564	0.0144803949920103	0.566223248442127	4.0207655087822	0.78906737267971	0.825556257367134	0.857685619592667	0.89366779923439	0.952345222234726	1.02389228343964	1.10598510503769	1.19102159738541	1.24529612660408	1.29768542945385	1.3641192817688
35	3	0.1	1	1	1	1.05632617505789	0.0157271812327283	0.567416716264576	4.01446777158947	0.804096134901047	0.840954214334488	0.870986768603325	0.908139050006866	0.968166694045067	1.0466166138649	1.13215333223343	1.21666536331177	1.27609806060791	1.33188619613647	1.39923138022423
35	3	0.1	1	2	1	1.12847358781695	0.0232370577699564	0.695293375336555	4.35276757221801	0.831035066843033	0.872408485412598	0.90724356174469	0.948628371953964	1.02163216471672	1.11432331800461	1.21849977970123	1.32454326152802	1.39962519407272	1.47004790604115	1.55249475955963
35	3	0.1	1	3	1	1.24546436174512	0.046148123996838	0.801141025449078	4.2342136284443	0.8621516507864	0.906683108210564	0.944829145073891	0.995553880929947	1.09189009666443	1.21947222948074	1.36946320533752	1.53118182420731	1.63719197511673	1.73887051939964	1.86504402399063
35	3	0.1	1	5	1	1.61173369840384	0.202606704109007	0.944352025897554	4.62056209163696	0.896071601510048	0.950911000370979	1.00463139414787	1.08540737628937	1.27339848875999	1.55098831653595	1.87616580724716	2.19812936782837	2.41718519926071	2.64903487563133	2.95593361139298
35	3	0.1	1	7.5	1	2.33100286278725	0.904504691730977	0.996978382197333	5.04525252835456	0.912432985901832	0.981769815087318	1.05990105867386	1.19656127691269	1.61541673541069	2.21154224872589	2.87849909067154	3.57467954158783	4.07541887760162	4.53319435119629	5.15389568805695
35	3	0.1	1	10	1	3.26459877583981	2.76316100106863	1.03178862718474	4.96939694032465	0.92227937400341	0.988042941689491	1.07067026495934	1.25671706199646	2.00199371576309	3.05277574062347	4.20285022258759	5.41115155220032	6.27563676834106	7.19649918079376	8.34402962684631
35	3	0.15	0	0	1	1.0337408424139	0.0139926647140735	0.49696926178509	3.68810866010785	0.789966767430306	0.826898765563965	0.855277860164642	0.892035156488419	0.952902212738991	1.02404844760895	1.10583394765854	1.18700033426285	1.24007853269577	1.2935318082571	1.35601435184479
35	3	0.15	0	1	1	1.06466406391859	0.0164533440076661	0.638355436405981	4.47363218575066	0.804899678230286	0.843481412529945	0.875797149538994	0.912959450483322	0.977610483765602	1.05359238386154	1.13922369480133	1.23002059459686	1.28835567235947	1.34540103375912	1.42612359404564
35	3	0.15	0	2	1	1.15511405442953	0.0258377726103107	0.824723172072558	5.07448011222084	0.85013239979744	0.889765284955502	0.926153841614723	0.970391869544983	1.04373961687088	1.13848721981049	1.24763622879982	1.36038897037506	1.44170462489128	1.51166458129883	1.61519255638123
35	3	0.15	0	3	1	1.30220347135067	0.0527542312380739	0.875111305598303	4.76095208320516	0.89527332007885	0.940471716225147	0.98167168200016	1.0329395532608	1.13890290260315	1.27520245313644	1.43374335765839	1.60257731676102	1.71918184757233	1.82218691706657	1.97502437949181
35	3	0.15	0	5	1	1.76619466276169	0.238742398595384	1.22683987521125	7.51149498969254	0.951776044368744	1.02462586760521	1.09760891199112	1.21046395301819	1.42469584941864	1.70026898384094	2.03233373165131	2.38123574256897	2.64491951465607	2.89233719110489	3.255398478508
35	3	0.15	0	7.5	1	2.61791902417541	1.10540326792662	1.11442754388427	5.50483991938634	0.976816976070404	1.06112543046474	1.19612701535225	1.40914679765701	1.86604586243629	2.47686421871185	3.17149883508682	3.97539217472077	4.53416647911072	5.08063621520996	5.86030556678772
35	3	0.15	0	10	1	3.76282648978233	3.6407469349685	1.18592754262142	5.53102174307721	0.984827505350113	1.09177631139755	1.25728266239166	1.62798470258713	2.37449610233307	3.43572854995728	4.77667629718781	6.26889247894287	7.32194306850432	8.41975440979004	9.73918449401856
35	3	0.15	1	0	1	1.03396859904528	0.014464966397049	0.545123930171282	3.86920659942579	0.790810108184815	0.827070181071758	0.855475556850433	0.891077482700348	0.950437515974045	1.02382391691208	1.10682094097137	1.18999333381653	1.24376159310341	1.29581413567066	1.37062868833542
35	3	0.15	1	1	1	1.06410701883435	0.0163189727746966	0.522303821067825	3.73941553063044	0.802499445080757	0.846993342041969	0.875026053190231	0.910171502828598	0.974948227405548	1.05518865585327	1.14117187261581	1.23209747076035	1.28807544112206	1.34171613156796	1.40657289505005
35	3	0.15	1	2	1	1.15547410705686	0.0260362579590697	0.752354298503438	4.4777285694185	0.848154138922691	0.888192003965378	0.924911627173424	0.968713492155075	1.0427174270153	1.13836497068405	1.24837675690651	1.36643306016922	1.44754180908203	1.51503397524357	1.61268643736839
35	3	0.15	1	3	1	1.30387852272391	0.0526085465403331	0.883215080118409	4.97406688302047	0.89466997385025	0.941587623953819	0.980331099033356	1.03847048282623	1.13900116086006	1.27914434671402	1.43473246693611	1.5976380109787	1.72136296033859	1.8305292904377	1.97969475388527
35	3	0.15	1	5	1	1.76710447024703	0.236616594135596	1.09200967380085	5.95676453088067	0.951686263084412	1.02346532344818	1.09597254991531	1.20350359678268	1.4230220913887	1.71286273002625	2.03033620119095	2.3767872095108	2.63288093805313	2.89621109366417	3.30411820888519
35	3	0.15	1	7.5	1	2.68306830886006	1.0922842588251	1.10280987265709	5.85126006482302	0.972992261052132	1.05646842420101	1.20658684372902	1.44702287912369	1.96626830101013	2.56270730495453	3.22883087396622	4.02703723907471	4.55865712165832	5.12027839422226	5.8408956193924
35	3	0.15	1	10	1	3.94382512004375	3.45083568269899	1.1222011594734	6.15364017325055	0.983312410712242	1.08924644887447	1.28133401274681	1.74255677461624	2.67717921733856	3.71198749542236	4.9072597026825	6.31181602478027	7.35569598674774	8.2843302488327	9.54527890205384
35	3	0.2	0	0	1	1.03186985838413	0.0144945200259537	0.479878031828149	3.460347942033	0.790546112060547	0.822552625834942	0.851887819170952	0.887331825494766	0.947829335927963	1.02176010608673	1.10717016458511	1.19061516523361	1.24320233464241	1.2961201608181	1.35664852261543
35	3	0.2	0	1	1	1.06903617579341	0.0170923936386881	0.617993478521202	4.09318600187243	0.810318121314049	0.845299869775772	0.874329346418381	0.913535130023956	0.979692205786705	1.05850505828857	1.14647793769836	1.23458234071732	1.29941589832306	1.35159067213535	1.44093214273453
35	3	0.2	0	2	1	1.16769916421771	0.0266150105766887	0.866679594715243	5.00334695144364	0.85974641084671	0.900324746966362	0.936584222316742	0.979202544689178	1.05620893836021	1.15112817287445	1.25825190544128	1.37432451248169	1.45389296412468	1.54108401238918	1.64583951354027
35	3	0.2	0	3	1	1.33910003478527	0.0560580896339796	1.0245992475391	5.74314787394244	0.909183191657066	0.96593079417944	1.00998552441597	1.06914459466934	1.17510455846787	1.31025511026382	1.46832948923111	1.64145752191544	1.76105641126633	1.87671780288219	2.04725247621536
35	3	0.2	0	5	1	1.86495836971998	0.256094142863226	1.2948458750681	7.89829216509774	0.989833850860596	1.07110028266907	1.16429298520088	1.28929471969605	1.52418321371079	1.80671519041061	2.12618291378021	2.49101610183716	2.75536007881165	3.03415514826775	3.38729630470276
35	3	0.2	0	7.5	1	2.85295910328627	1.27152036822791	1.22389872186374	6.02914922128101	0.998528762459755	1.10828352868557	1.32110023498535	1.60580071210861	2.08332228660584	2.69285488128662	3.409912109375	4.25557856559754	4.92246680259705	5.58312630653381	6.48075637817383
35	3	0.2	0	10	1	4.1531836563766	4.1503033912722	1.24634820846346	6.09876771062233	1.02251096367836	1.16514609158039	1.45695264935494	1.89366917610168	2.72294569015503	3.81789660453796	5.19047904014587	6.77298760414124	7.94257674217224	9.02925610542297	10.6865856456757
35	3	0.2	1	0	1	1.03431670438051	0.0144477697506799	0.498774213046084	3.62525526429957	0.789373885393143	0.827715836465359	0.856464722752571	0.891013920307159	0.949454128742218	1.02314746379852	1.11043873429298	1.1904602766037	1.24568123817444	1.29583108723164	1.35370016813278
35	3	0.2	1	1	1	1.06954989846349	0.0167759905268407	0.565065298946784	3.92703173267558	0.812561548948288	0.845607858896256	0.877257412672043	0.915869534015656	0.979739412665367	1.0571745634079	1.14960074424744	1.2382884144783	1.29785441756248	1.35554723739624	1.42090029239655
35	3	0.2	1	2	1	1.16908649148941	0.0268488768842087	0.843387955292371	5.21030736620567	0.86376685500145	0.897705098986626	0.933578407764435	0.978413188457489	1.05548059940338	1.1514418721199	1.26274171471596	1.37951989173889	1.46288897395134	1.53827875554562	1.64471599817276
35	3	0.2	1	3	1	1.33941693477035	0.0555783195239604	1.05796506714829	6.19917798235129	0.925864070653915	0.970946827530861	1.01411036252975	1.06928352117538	1.17523118853569	1.31032013893127	1.46923461556435	1.64210153818131	1.76328533291817	1.87788684666157	2.0342480301857
35	3	0.2	1	5	1	1.86780955341458	0.250886359522757	1.14864767535515	6.69294371473675	0.979426085948944	1.06621724665165	1.17471953034401	1.29689053297043	1.52752664685249	1.80790144205093	2.12940233945847	2.49353804588318	2.74551749229431	3.03487260341644	3.43507946968079
35	3	0.2	1	7.5	1	2.88956427023411	1.16574440936963	1.13664468473966	6.00983535101563	1.01635690331459	1.15275052785873	1.35796741247177	1.66424810886383	2.17584651708603	2.74686825275421	3.43422073125839	4.25228352546692	4.83625810146332	5.38734477758408	6.28853936195374
35	3	0.2	1	10	1	4.28232568627596	3.93638638612423	1.20085744714924	6.22552664658948	1.01291716098785	1.16543533205986	1.53011735081673	2.05371489524841	2.95320683717728	3.99979841709137	5.26966643333435	6.80106081962586	7.9689619064331	9.06631908416748	10.5928763008118
35	3	0.25	0	0	1	1.0347427595377	0.0144946125217466	0.490148115913719	3.72148030701881	0.78247309088707	0.820681837201119	0.85758975148201	0.8907177567482	0.951604962348938	1.02535724639893	1.10830453038216	1.18983421325684	1.2451613008976	1.29590074717999	1.36258560776711
35	3	0.25	0	1	1	1.07096734509468	0.0170818572703326	0.667717354002229	4.52904677175041	0.809586384296417	0.847928109765053	0.880935800075531	0.91749102473259	0.980352818965912	1.06002497673035	1.1481836438179	1.23886038064957	1.30011022090912	1.36124004125595	1.44385101079941
35	3	0.25	0	2	1	1.17609331143498	0.0280354225035978	0.955759844019105	5.56103254643185	0.863834111690521	0.908307661116123	0.942447394132614	0.983745521306992	1.0604060292244	1.15679359436035	1.26916396617889	1.38835792541504	1.47472579479218	1.55210966467857	1.66142012834549
35	3	0.25	0	3	1	1.35740496538878	0.0599017567429223	1.32768920914524	7.48668153999114	0.931746533513069	0.982550849020481	1.02876377701759	1.08679132461548	1.19152426719666	1.32605749368668	1.4849699139595	1.65373638868332	1.7798718392849	1.92483350932598	2.13955921649933
35	3	0.25	0	5	1	1.90867798416018	0.276784096783069	1.76616138312429	11.2414290757323	1.01497807979584	1.10748717188835	1.21863155961037	1.34409489631653	1.5730431675911	1.83591097593308	2.15095984935761	2.51857023239136	2.81694802045822	3.15563460588455	3.59650755882263
35	3	0.25	0	7.5	1	2.95945237090588	1.35772547606933	1.52187525127996	8.19845591142383	1.04793256282806	1.19929787516594	1.42550405263901	1.71585462093353	2.20020335912704	2.77618849277496	3.50662958621979	4.3791531085968	5.04578518867493	5.74721690416336	6.89296432971955
35	3	0.25	0	10	1	4.35990800501108	4.79331944031865	1.41283219098238	6.67809144098646	1.02373189926147	1.18413142561913	1.56593198180199	2.05572218894959	2.85691285133362	3.96134960651398	5.410285115242	7.19454779624939	8.3938084602356	9.77003865242004	11.6450835990906
35	3	0.25	1	0	1	1.03310475488901	0.0143007141150254	0.557228596372783	3.90307549086055	0.791006839871407	0.829140058159828	0.857669311761856	0.890698277950287	0.949889212846756	1.02234220504761	1.10600823163986	1.18722686767578	1.24544013142586	1.29717684686184	1.35632081389427
35	3	0.25	1	1	1	1.0672617998004	0.0162429277760346	0.566506750651454	3.83156760304849	0.811507164239884	0.849826166033745	0.879415836930275	0.916800391674042	0.979596450924873	1.05478471517563	1.14390218257904	1.2342529296875	1.2922308921814	1.34824152588844	1.41557940483093
35	3	0.25	1	2	1	1.17597024490833	0.0282817226804282	0.976360242862394	5.38609104861048	0.872981605529785	0.906315942108631	0.942008551955223	0.985117256641388	1.06044021248817	1.15471857786179	1.26937213540077	1.38763467073441	1.47215065956116	1.56175639927387	1.68856850266457
35	3	0.25	1	3	1	1.35614661109447	0.0581454305600785	1.32137398443852	8.38346981139341	0.93365414083004	0.985526031255722	1.02996173501015	1.08669188022614	1.19206050038338	1.32479113340378	1.48311334848404	1.65280650854111	1.77965377569199	1.91145335137844	2.09412888765335
35	3	0.25	1	5	1	1.91273254534602	0.282092109250584	1.64691227752566	10.1761372232582	1.00714612603188	1.09009451568127	1.20218473672867	1.34045661687851	1.57109159231186	1.84291803836823	2.16570997238159	2.53821318149567	2.83074638843536	3.13407574295998	3.63915450096131
35	3	0.25	1	7.5	1	2.97882214247584	1.21741200579589	1.31602946404866	7.21906388671725	1.01724397420883	1.18187059760094	1.46007132530212	1.76938294172287	2.25958549976349	2.83653104305267	3.5141144990921	4.31849570274353	4.91460087299347	5.63950675725937	6.64018289089203
35	3	0.25	1	10	1	4.45686159572601	4.52061988926223	1.40681754925401	7.14336294577627	1.0180532169342	1.15249037444592	1.55879713892937	2.16458847522736	3.07591986656189	4.13544845581055	5.42157757282257	7.1045636177063	8.41484022140503	9.67590692043304	11.4763668823242
35	3	0.3	0	0	1	1.03519092950821	0.0145225267007522	0.515149374779028	3.5923581164155	0.791849029064179	0.825882925093174	0.855264511704445	0.891812300682068	0.952175334095955	1.02563863992691	1.10703831911087	1.1931023478508	1.24866768717766	1.30262151360512	1.3694782269001
35	3	0.3	0	1	1	1.06916562075615	0.0170191502330754	0.535444056623411	3.78338893914056	0.804438565969467	0.84209232032299	0.876709073781967	0.912969851493835	0.978993341326714	1.05883812904358	1.14700743556023	1.2385799407959	1.29717980623245	1.35618539750576	1.42398259401321
35	3	0.3	0	2	1	1.17586832304597	0.0278269641300213	0.975738520473327	5.63480270790214	0.871111410856247	0.908469638228416	0.942791029810905	0.984279280900955	1.06168282032013	1.15533804893494	1.26979467272758	1.38382925987244	1.47038231492043	1.55538949966431	1.68322600483894
35	3	0.3	0	3	1	1.34753375913501	0.0569745319148466	1.32572276165313	7.13085543005403	0.942486127018929	0.984293180704117	1.02617920637131	1.08406807184219	1.18623054027557	1.3175408244133	1.46735325455666	1.63295822143555	1.76579127311707	1.91486293673515	2.14189251184464
35	3	0.3	0	5	1	1.90409871344566	0.290597693289268	1.85242226131546	10.8185784294666	0.998955353498459	1.10154474973679	1.21630539298058	1.34865844249725	1.56752735376358	1.82495582103729	2.13426268100739	2.50130753517151	2.84183950424194	3.21974449753761	3.86858991146088
35	3	0.3	0	7.5	1	2.95644623525143	1.42712015304177	1.79077910703093	9.54943602318811	1.02774932384491	1.17509239017963	1.43022937774658	1.73932920694351	2.20116800069809	2.76150941848755	3.45041137933731	4.33494110107422	5.05591042041779	5.98738882541656	7.35251580715181
35	3	0.3	0	10	1	4.35800461019278	5.02991389355934	1.63070746595049	7.99644154642579	1.01294002175331	1.17670362889767	1.53448303341866	2.07458877563477	2.86002194881439	3.92998361587524	5.35006332397461	7.08106498718262	8.61626720428466	10.1372459888458	11.9453908824921
35	3	0.3	1	0	1	1.03495856898427	0.0146855758787323	0.492942772385245	3.64521543694779	0.787620412111282	0.821109408140183	0.852115702629089	0.889855396747589	0.951217383146286	1.02529108524323	1.1097149848938	1.19358537197113	1.24934469461441	1.29637644290924	1.35602607727051
35	3	0.3	1	1	1	1.06879798938632	0.0170761173528231	0.628480399343441	4.03564231190142	0.807077878713608	0.845238713920116	0.878054678440094	0.91406751871109	0.978280544281006	1.05630022287369	1.14640378952026	1.23705478906631	1.29905236959457	1.35789481401443	1.4345061814785
35	3	0.3	1	2	1	1.17546530139446	0.0285651408552312	1.3539293833259	10.3627505507779	0.868445481657982	0.909470146894455	0.943012806773186	0.986734360456467	1.0615037381649	1.15684109926224	1.26672929525375	1.38156356811523	1.46918852329254	1.5469718337059	1.68164517879486
35	3	0.3	1	3	1	1.34934322472215	0.0597064503872004	1.60893559134132	9.78624580069874	0.939037937521934	0.987692521512508	1.03126491308212	1.08357357978821	1.18951380252838	1.31450366973877	1.4680587053299	1.63924807310104	1.76794951558113	1.90100192725658	2.18352604389191
35	3	0.3	1	5	1	1.9160691855967	0.297982381323958	1.98084222255292	12.4734116610016	1.00391981363297	1.10512875020504	1.220346981287	1.35113219022751	1.57663825154305	1.83416193723679	2.15072065591812	2.52641777992249	2.81818463802338	3.21373479366302	3.87003601312637
35	3	0.3	1	7.5	1	2.98851366325021	1.38744246863506	1.68600491167373	9.14351027606764	1.00257179379463	1.13046795427799	1.44411827921867	1.79502249956131	2.2535924911499	2.79886555671692	3.49324655532837	4.34729175567627	5.0847181558609	5.96903048753738	7.18539783477783
35	3	0.3	1	10	1	4.46795750125051	4.7409685993939	1.6094301927045	8.25462962560818	1.01131979942322	1.16280294060707	1.60117617249489	2.24544870853424	3.09675294160843	4.08163046836853	5.38559401035309	7.13286943435669	8.49890298843384	9.97133855819701	12.0107761573792
35	4	0.05	0	0	1	1.02558767392635	0.00861765116956852	0.404909903761314	3.82146338716676	0.827023210525513	0.856736862659454	0.882212066650391	0.912917649745941	0.963333502411842	1.02044969797134	1.08265179395676	1.14417307376862	1.18220546841621	1.22467224001884	1.27774288773537
35	4	0.05	0	1	1	1.0394117143929	0.00943086379829261	0.486741513178372	3.78384662152276	0.831715145111084	0.865935444831848	0.89487324655056	0.92302451133728	0.973401427268982	1.03247433900833	1.09783655405045	1.16334278583527	1.2087626516819	1.2523174405098	1.30873287320137
35	4	0.05	0	2	1	1.07973111486435	0.0133311571368284	0.680406554560107	4.27860134796695	0.854785004854202	0.884177142381668	0.912060779333115	0.944610559940338	0.998684450984001	1.06873697042465	1.14760589599609	1.23065791130066	1.28442149758339	1.33252739310265	1.40363999247551
35	4	0.05	0	3	1	1.14673575752974	0.0275928613429274	0.942785908832513	4.52245530498096	0.864788055419922	0.896376730501652	0.924989911913872	0.96018453836441	1.02700486779213	1.12022233009338	1.23966628313065	1.36985213756561	1.45414854884148	1.53361220657825	1.64210732936859
35	4	0.05	0	5	1	1.35604171664119	0.126768646173465	1.21021656837573	5.17725283336765	0.873540688753128	0.91009554117918	0.943232491612434	0.98452952504158	1.07800796627998	1.27257186174393	1.56327551603317	1.83709983825684	2.03423573970795	2.1967728972435	2.44301173686981
35	4	0.05	0	7.5	1	1.72038494543433	0.544259428919282	1.31198330791694	5.38901725189256	0.881529501080513	0.917382545769215	0.950870326161385	0.995876359939575	1.11294570565224	1.52168995141983	2.15073204040527	2.73679676055908	3.10668858289719	3.51416959166527	4.00781497955322
35	4	0.05	0	10	1	2.1951777756393	1.65007744859834	1.44421034853438	5.70492425959689	0.882097663879395	0.923575669527054	0.954394748806953	1.00021176338196	1.1354475915432	1.80591875314713	2.92626363039017	3.93031690120697	4.67080428600311	5.42778359651566	6.42794903755188
35	4	0.05	1	0	1	1.02687033278346	0.00870839056286434	0.38866209892841	3.69167546516148	0.822458095550537	0.855871137976646	0.885269492864609	0.915639263391495	0.96361169219017	1.02159124612808	1.08414724469185	1.14758477210999	1.18752790689468	1.22680903673172	1.27614637136459
35	4	0.05	1	1	1	1.04073053453565	0.00955137144064942	0.425308647965182	3.50342746895274	0.835999381542206	0.866616033017635	0.892463487386704	0.923393613100052	0.973798871040344	1.03285002708435	1.09987646341324	1.16941651105881	1.21222744584084	1.25242921710014	1.30137293696404
35	4	0.05	1	2	1	1.08181909928322	0.0135455675231773	0.688706081837702	4.16726649522509	0.852671386003494	0.888011614978313	0.915004128217697	0.945811098814011	1.00111046433449	1.0690553188324	1.14898419380188	1.23510031700134	1.28771907687187	1.33920137584209	1.41595758318901
35	4	0.05	1	3	1	1.14418530697227	0.0269695881408464	0.941382999629124	4.55258621883764	0.861721405386925	0.894856260716915	0.92561502456665	0.961198335886002	1.02638453245163	1.11883813142776	1.23614102602005	1.36203047037125	1.44989082217217	1.53015905320644	1.63146464705467
35	4	0.05	1	5	1	1.35439058387876	0.125751330126373	1.2137157557953	5.36481646157482	0.878885360956192	0.913737899065018	0.944179737567902	0.983224409818649	1.07391867041588	1.27891105413437	1.56101933121681	1.8353046298027	2.01087872982025	2.19209962487221	2.42995588541031
35	4	0.05	1	7.5	1	1.75298994212151	0.577933347665929	1.29577388763849	5.49769843479322	0.879391814470291	0.917561946809292	0.950938209891319	0.996126037836075	1.11702984571457	1.57087254524231	2.20431113243103	2.78002910614014	3.18501117229462	3.59109662771225	4.12891417980194
35	4	0.05	1	10	1	2.31194506869912	1.81764303722176	1.37878847557059	6.02805814931776	0.880638502836227	0.919093306362629	0.954120960831642	0.998673439025879	1.14854717254639	1.98400074243546	3.09958750009537	4.11724715232849	4.81502296924591	5.58505004644394	6.52872079372406
35	4	0.1	0	0	1	1.02535537945628	0.00894103075708912	0.380545651575038	3.66574727896886	0.820602583289146	0.853756512701511	0.880658775568008	0.910666692256927	0.96260878443718	1.01973927021027	1.08320614695549	1.14778878688812	1.1869734287262	1.22871627509594	1.27303418755531
35	4	0.1	0	1	1	1.05012090910673	0.00998243201571517	0.477633287752867	3.709493209197	0.841423596739769	0.875484475493431	0.90165259540081	0.930511754751205	0.980275839567184	1.04262626171112	1.11199963092804	1.17991945743561	1.22167956233025	1.26294585168362	1.32039960503578
35	4	0.1	0	2	1	1.11945794347525	0.0163253130329751	0.587485005772655	3.7112397195313	0.868122996687889	0.902014218270779	0.933647367358208	0.970588612556458	1.02912214398384	1.10738670825958	1.19691148400307	1.28405361175537	1.34391896724701	1.40838306844234	1.48749953746796
35	4	0.1	0	3	1	1.23026401280761	0.0356192757566366	0.864729402030962	4.71059349286552	0.898838596940041	0.935247245430946	0.968146616220474	1.0098246216774	1.09530395269394	1.20873016119003	1.34017163515091	1.47407875061035	1.56203374862671	1.6518628180027	1.7760836827755
35	4	0.1	0	5	1	1.58065439100266	0.174227169542808	0.955240255729649	4.92900846477197	0.917901089191437	0.974998769164085	1.01738956570625	1.08717044591904	1.26761907339096	1.52707427740097	1.82280841469765	2.12986707687378	2.32827534675598	2.51911428570747	2.78026304483414
35	4	0.1	0	7.5	1	2.23649131206274	0.828251937929099	1.01398907902699	4.98511745176007	0.933163668513298	0.987192451953888	1.04925451278687	1.16555535793304	1.52916634082794	2.11274230480194	2.76070791482925	3.4362699508667	3.91988252401352	4.36652173995972	4.94112329959869
35	4	0.1	0	10	1	3.10795576481819	2.66003097164238	1.15701946931075	5.66108562322625	0.945620238780975	0.994756093621254	1.06942372322083	1.23420377969742	1.85459265112877	2.84312427043915	4.01385891437531	5.2972969532013	6.14376931190491	6.96374630928039	7.95043521404267
35	4	0.1	1	0	1	1.02602216137052	0.0089940224263525	0.466294333420027	4.0372331348553	0.823179523944855	0.856501464545727	0.88190553188324	0.911807137727737	0.962517499923706	1.02026009559631	1.08386611938477	1.14813193082809	1.18962429761887	1.2296863079071	1.274225730896
35	4	0.1	1	1	1	1.05004837048054	0.0100944444779089	0.558989108837049	3.98118855964949	0.846254386305809	0.875994725525379	0.901486745476723	0.93043504357338	0.980254992842674	1.04166197776794	1.11028075218201	1.18179458379745	1.22798532247543	1.26906661093235	1.32503374576569
35	4	0.1	1	2	1	1.11926635516286	0.0162179385107836	0.697313004569554	4.21882499643862	0.877836500406265	0.907630735635757	0.934069421887398	0.969223207235336	1.02963957190514	1.10667484998703	1.19405642151833	1.28432105779648	1.34339036345482	1.40510872006416	1.48015871286392
35	4	0.1	1	3	1	1.23299154821038	0.0364136573154118	0.878698916432175	4.71396312848046	0.899999033212662	0.934087832272053	0.968820291757584	1.01123424768448	1.09562036395073	1.20860713720322	1.34170895814896	1.48534400463104	1.57141243219376	1.66306132674217	1.79321018218994
35	4	0.1	1	5	1	1.60178499145508	0.18851586490772	1.08458031011425	6.09528132086452	0.925862451791763	0.97064962387085	1.01384239792824	1.09081768989563	1.2786081135273	1.55143529176712	1.84601852297783	2.16553392410278	2.37025057077408	2.57399252653122	2.87046280860901
35	4	0.1	1	7.5	1	2.28831102833748	0.830625941766839	0.920224962205005	4.80953167122762	0.941586055159569	0.995531976222992	1.04868273139	1.16940060853958	1.58872669935226	2.18898153305054	2.82047206163406	3.46753714084625	3.94591332674026	4.36766228675842	4.93208277225495
35	4	0.1	1	10	1	3.22358431457877	2.58202061020106	0.975391689586873	4.76660388243103	0.943692328333855	0.998129539191723	1.06354199647903	1.25071369409561	1.98702135682106	3.03841614723206	4.15313935279846	5.29858627319336	6.16336574554443	6.93503801822662	8.01053391456604
35	4	0.15	0	0	1	1.02474057194591	0.00889464176645797	0.47985118436875	3.87746330813422	0.826676299571991	0.857633459568024	0.882177311182022	0.912086707353592	0.960111811757088	1.0187993645668	1.08133199810982	1.14579861164093	1.18912429213524	1.22959201037884	1.28545661449432
35	4	0.15	0	1	1	1.05602040032148	0.0101528972410702	0.454382853487257	3.64144712247265	0.843572702407837	0.878526973724365	0.904250401258469	0.935981607437134	0.986777633428574	1.04860991239548	1.11732620000839	1.18665741682053	1.23218786716461	1.27420764267445	1.33206724524498
35	4	0.15	0	2	1	1.14306139623523	0.0174252285291534	0.863519788545787	5.39694726577448	0.894365820288658	0.923959562182426	0.952626049518585	0.989451277256012	1.05077922344208	1.13090807199478	1.21847945451736	1.31035664081573	1.37301421761513	1.43512147367001	1.53028151750565
35	4	0.15	0	3	1	1.28772805137038	0.0379720964116993	0.85116134138082	5.03649226715189	0.937491471767425	0.976423121988773	1.01122208237648	1.0575207233429	1.14936977624893	1.26717513799667	1.40006938576698	1.5412277340889	1.63684262633324	1.72583480775356	1.83278353095055
35	4	0.15	0	5	1	1.7470357239008	0.205337845867439	0.956011637324847	5.34493557354689	0.966039111018181	1.02770413756371	1.0956805229187	1.2059415102005	1.42730018496513	1.70087707042694	2.00637269020081	2.31973187923431	2.54811533689499	2.76073033809662	3.06060106515885
35	4	0.15	0	7.5	1	2.60267525138259	1.02250773725163	1.06638098577954	5.66329728868828	0.993403334021568	1.06530583202839	1.18748916983604	1.41558978557587	1.8842251598835	2.47095990180969	3.16149252653122	3.87710297107697	4.42227895259857	4.95830527544021	5.7112626695633
35	4	0.15	0	10	1	3.68578535764217	3.33836992730597	1.11144571629833	5.24706211595585	0.986997025609016	1.08355437517166	1.25354635119438	1.59964401721954	2.35008859634399	3.39891624450684	4.6803480386734	6.10736322402954	7.03729374408722	8.01058192253113	9.33436479568481
35	4	0.15	1	0	1	1.02558387803435	0.00885310168745071	0.374910915848464	3.4918000769647	0.824268987774849	0.853746296465397	0.880152252316475	0.911208492517471	0.96163909137249	1.01951426267624	1.08409163355827	1.14677639007568	1.18904610872269	1.22875944375992	1.27737987279892
35	4	0.15	1	1	1	1.05540514333844	0.0104137714505041	0.498470675617008	3.68307778319404	0.845590528249741	0.875797784328461	0.903057438135147	0.93390771150589	0.985053077340126	1.04764604568481	1.11723643541336	1.1863485455513	1.23646394610405	1.28117261528969	1.33335090756416
35	4	0.15	1	2	1	1.14617814683914	0.017823120717745	0.846041401630958	5.31170115640072	0.891010100245476	0.921694293618202	0.954111814498901	0.991437953710556	1.05439376831055	1.13270926475525	1.22371205687523	1.31414489746094	1.37908887267113	1.43881193697453	1.52197477340698
35	4	0.15	1	3	1	1.29181958946586	0.0407933614537462	0.955831681568521	5.55131243262835	0.928861368894577	0.973859213292599	1.01111080050468	1.05532013177872	1.15024590492249	1.26916879415512	1.40603139996529	1.54702389240265	1.64844627976418	1.74535442590714	1.86861102223396
35	4	0.15	1	5	1	1.75081271644235	0.201919155403658	0.93983136709717	5.17066241969797	0.970768063664436	1.03259222507477	1.1092626273632	1.21419533491135	1.43917781114578	1.70384907722473	2.00087922811508	2.32420253753662	2.54308578968048	2.76269234418869	3.09814045667648
35	4	0.15	1	7.5	1	2.635075744313	0.983159563276318	1.03172240898883	5.66776700086683	0.997566313147545	1.07530596554279	1.20617663264275	1.46375410556793	1.94752740859985	2.5248943567276	3.18155121803284	3.86294188499451	4.42401387691498	4.91741139888763	5.62365608692169
35	4	0.15	1	10	1	3.87594236274362	3.0615108350314	0.929750678096455	4.71464164914414	1.00399300575256	1.10257227122784	1.33439500331879	1.79066218137741	2.663350045681	3.66896176338196	4.83353304862976	6.11807942390442	7.02291367053985	8.00102372169495	9.18847929000855
35	4	0.2	0	0	1	1.02537060475945	0.00882521224922656	0.421607856782596	3.74021654897012	0.822584350705147	0.85353766232729	0.882745292782784	0.912526959180832	0.961916014552116	1.01991707086563	1.08226644992828	1.14572514295578	1.1863715171814	1.2296655446291	1.27891176462173
35	4	0.2	0	1	1	1.05799028275609	0.0105840179153206	0.526649099430682	4.06119931930352	0.84811862051487	0.878190477192402	0.903206533193588	0.935320317745209	0.988158702850342	1.0507835149765	1.1188962161541	1.19042373895645	1.24063732624054	1.27749218642712	1.33287876963615
35	4	0.2	0	2	1	1.15929628487229	0.0183696874461381	0.879599116390692	5.40069388195198	0.901509911417961	0.936613555252552	0.966830861568451	1.00415624380112	1.06603482365608	1.14582937955856	1.2365255355835	1.33014450073242	1.39201655983925	1.45902255773544	1.55617344975472
35	4	0.2	0	3	1	1.32525799235702	0.0436490408651348	1.28328658139771	7.78911472011482	0.949515656232834	0.993331818282604	1.03724641799927	1.08896727561951	1.18547797203064	1.30318200588226	1.43384620547295	1.5781102180481	1.6865532040596	1.78942263424397	1.9594467651844
35	4	0.2	0	5	1	1.8386349922359	0.220089888651432	1.15175544199458	6.91615349374569	0.991506786346435	1.06705810129642	1.17312131524086	1.29834220409393	1.52724608778954	1.78574627637863	2.08449649810791	2.42623755931854	2.65950683355331	2.90097488164902	3.25002301931381
35	4	0.2	0	7.5	1	2.81805994087458	1.14303088106528	1.20072251034824	6.46425238977441	1.01091383576393	1.11876698732376	1.32126835584641	1.61450403928757	2.09442138671875	2.67710936069489	3.35795021057129	4.15674333572388	4.75923218727112	5.33663768768311	6.16932332515717
35	4	0.2	0	10	1	4.0772335832119	3.92239044436336	1.25887244881608	5.91620931024233	1.02037876009941	1.15154419541359	1.42887179851532	1.88385691642761	2.70774477720261	3.75879645347595	5.07410204410553	6.56193051338196	7.75188510417938	8.97898387908935	10.430815038681
35	4	0.2	1	0	1	1.02510597282052	0.00895621792920926	0.486157184359388	3.86214518272042	0.82461134493351	0.85780408680439	0.881291610002518	0.911264556646347	0.961455598473549	1.01828396320343	1.08195853233337	1.14567573070526	1.18953195214272	1.23174276947975	1.28472482681274
35	4	0.2	1	1	1	1.06001460260153	0.010708176356834	0.598193123562377	4.46293986335569	0.852584831118584	0.882346174120903	0.905674722790718	0.937867820262909	0.98891119658947	1.05140614509583	1.12129080295563	1.19194294214249	1.24050221443176	1.28681615293026	1.34678692698479
35	4	0.2	1	2	1	1.15863665108681	0.01863253428698	0.926526368199973	5.84478125925298	0.904320203065872	0.934502063691616	0.966183266043663	1.00049875974655	1.0647719502449	1.14410716295242	1.23569908738136	1.33116716146469	1.40202738046646	1.46554656326771	1.55116445302963
35	4	0.2	1	3	1	1.32692314088345	0.0425834331446608	1.06729418100552	5.7983833171811	0.960369929075241	0.996661905944347	1.03826656937599	1.09110188484192	1.18654048442841	1.30382829904556	1.43718749284744	1.5801816701889	1.69300467371941	1.80453211963177	1.96053071022034
35	4	0.2	1	5	1	1.8431917788446	0.219773433933709	1.10811270353806	6.93510037531862	1.0065783727169	1.07403437495232	1.16773893237114	1.30344896316528	1.52435106039047	1.79476296901703	2.09988564252853	2.41127743721008	2.65214096307754	2.92963632345199	3.23541673183441
35	4	0.2	1	7.5	1	2.86652276794314	1.10225664206643	1.16054426743828	6.48273048190589	1.02636126995087	1.15839093625546	1.37507428526878	1.67984694242477	2.17094641923904	2.73481500148773	3.40146332979202	4.17991924285889	4.74613485336304	5.35864111185074	6.16508120536804
35	4	0.2	1	10	1	4.24406516791582	3.68129043208124	1.1613412309103	5.66222447825512	1.034213296175	1.18559223711491	1.5200179040432	2.11887698173523	2.98223859071732	3.96217656135559	5.19019949436188	6.63206391334534	7.76454968452454	8.96749522686004	10.5411187934876
35	4	0.25	0	0	1	1.02625552050471	0.00862798480372625	0.334224718777369	3.38771035854708	0.821318798661232	0.857781377434731	0.883724334836006	0.913563686609268	0.963661596179008	1.02050894498825	1.08411866426468	1.14652984142303	1.18903750181198	1.22539849877357	1.26885061860085
35	4	0.25	0	1	1	1.06016755506992	0.0107096526955236	0.576872854246951	4.27561697726357	0.843049016594887	0.879048745334148	0.907607144117355	0.93865572810173	0.989623561501503	1.05275237560272	1.12072411179543	1.19187655448914	1.23978207111359	1.28223133087158	1.34763830661774
35	4	0.25	0	2	1	1.1628549829185	0.0184997563058594	0.909329307479436	5.40129367033598	0.906235882043839	0.940790720283985	0.969325745105743	1.00389882326126	1.07152098417282	1.14977389574051	1.2375785112381	1.33378688097	1.40071607232094	1.47254962921143	1.57292355060577
35	4	0.25	0	3	1	1.33876457685232	0.0445276983126637	1.36475904748627	8.19861801944548	0.963843157887459	1.01173122227192	1.05049811601639	1.1043191075325	1.19861179590225	1.31226283311844	1.44790160655975	1.59241740703583	1.70197802782059	1.82459966242313	1.99467158079147
35	4	0.25	0	5	1	1.88797947420478	0.236280773549755	1.4086078292336	8.17099215802373	1.01626326918602	1.11431697309017	1.21804506182671	1.36153856515884	1.57291093468666	1.82529145479202	2.12080061435699	2.47032015323639	2.73241795301437	3.0144293487072	3.48361298084259
35	4	0.25	0	7.5	1	2.90278982453942	1.20507803619478	1.61733616625622	9.79580445495218	1.02004148364067	1.15484854280949	1.40966544747353	1.74077560901642	2.20329195261002	2.75777542591095	3.41704922914505	4.19280576705933	4.8325724363327	5.52795356512069	6.52042320728302
35	4	0.25	0	10	1	4.30400437365174	4.41851464001774	1.36244934974595	6.62010282639006	1.02382538199425	1.15236548185349	1.50756215453148	2.05376806259155	2.86516928672791	3.93588638305664	5.34359312057495	6.92831225395203	8.06466951370239	9.49224615097046	11.179216337204
35	4	0.25	1	0	1	1.02644198327065	0.00870801387138284	0.434456003357292	3.83200442345229	0.830370207428932	0.856095992028713	0.884333473443985	0.915225279331207	0.964431256055832	1.02019023895264	1.08270946145058	1.14702003002167	1.18673329949379	1.22803118824959	1.27501350879669
35	4	0.25	1	1	1	1.06026330337524	0.0103898749971903	0.614083597135036	4.26453027020886	0.855401130318642	0.886081397533417	0.911186277866364	0.940197765827179	0.99094146490097	1.05159306526184	1.12137517333031	1.19328064918518	1.23874288797379	1.2804301828146	1.34281442284584
35	4	0.25	1	2	1	1.16568915111423	0.0195657507244245	1.03546264459305	6.0868800206991	0.908484063148498	0.941999839246273	0.970112511515617	1.00536959171295	1.0713794529438	1.1496314406395	1.24259856343269	1.3391838312149	1.40880268216133	1.48268867731094	1.58374098300934
35	4	0.25	1	3	1	1.34079013821483	0.0467143196080241	1.5567354200692	9.30258307326131	0.965347980260849	1.00580496490002	1.05001176595688	1.10670975446701	1.2007492184639	1.31282985210419	1.44667536020279	1.59232641458511	1.70267581343651	1.84036285281181	2.05713201284409
35	4	0.25	1	5	1	1.88786180940866	0.241453044769503	1.55014712395393	9.68883758793206	0.990483508706093	1.08380447030067	1.21776727437973	1.35858216285706	1.57799473404884	1.82485955953598	2.12104457616806	2.45910975933075	2.72400358915329	3.01075437664986	3.49704126119614
35	4	0.25	1	7.5	1	2.96482583233118	1.23549138368756	1.46429516153436	8.28389777783017	1.01097707986832	1.14546303451061	1.42872469425201	1.78987350463867	2.25859332084656	2.80658650398254	3.46543389558792	4.29977569580078	4.98089089393616	5.61412793397903	6.57076446533203
35	4	0.25	1	10	1	4.41823411042094	4.18998944076818	1.48866354816317	8.04809004792024	1.03277694225311	1.20968845486641	1.62822511196137	2.25683615207672	3.1216824054718	4.08320236206055	5.33626544475555	6.93337807655335	8.1533784866333	9.42031748294829	11.2410862541199
35	4	0.3	0	0	1	1.02688027672768	0.00912139482184615	0.498324967079927	3.69547162916147	0.828465671539307	0.856815102696419	0.883616104722023	0.913830935955048	0.96210141479969	1.01904010772705	1.08370542526245	1.15004773139954	1.19535681009293	1.23795337975025	1.29188675522804
35	4	0.3	0	1	1	1.06251743657589	0.0113260023776331	0.742506645128459	5.06238598359815	0.845834543704987	0.881795857846737	0.909938934445381	0.939059591293335	0.989644274115562	1.05221652984619	1.12411537766457	1.1995706319809	1.24736981987953	1.29689851403236	1.35574926733971
35	4	0.3	0	2	1	1.16441167269436	0.0195890226501013	1.16746018412	7.1550342304757	0.907063007354736	0.938325196504593	0.968957448005676	1.00730421543121	1.07090836763382	1.14905118942261	1.23964822292328	1.33513627052307	1.40667668581009	1.48139994740486	1.59784095287323
35	4	0.3	0	3	1	1.33772546142936	0.0470167250586669	1.84701897542066	11.1326357243191	0.970482411384583	1.01595397293568	1.05702919363976	1.1108366727829	1.20068410038948	1.30926245450974	1.43600416183472	1.57707117795944	1.69464715123177	1.83113783895969	2.15671183586121
35	4	0.3	0	5	1	1.88222693702579	0.242015650699538	1.83474333613271	11.3324436090085	1.013718739748	1.1056323081255	1.24266144037247	1.37658900022507	1.57989898324013	1.81475633382797	2.08957326412201	2.43091373443604	2.71668254137039	3.08415369987488	3.6546519112587
35	4	0.3	0	7.5	1	2.93380935385823	1.36804326548413	1.73253140431767	8.87851516743357	1.0230019557476	1.15149990618229	1.42727867364883	1.75476815700531	2.20139753818512	2.73581838607788	3.41926741600037	4.27840762138367	5.05015153884887	5.85097708702087	7.1424108839035
35	4	0.3	0	10	1	4.32800151067972	4.91991012636251	1.73317891037784	8.60760296770651	1.02978841543198	1.15634830892086	1.55060621500015	2.0917475938797	2.87386476993561	3.90702891349793	5.28808164596558	7.00961136817932	8.35305223464966	9.99319779872894	12.2874124145508
35	4	0.3	1	0	1	1.0261206032753	0.00896777189818857	0.478663288358961	3.67378357467159	0.829739781618118	0.857431183755398	0.884310072660446	0.914022207260132	0.96184141933918	1.01876562833786	1.0839087665081	1.14792578220367	1.19189555644989	1.23592188358307	1.28831752538681
35	4	0.3	1	1	1	1.06177010961175	0.0106869188537857	0.715533620079502	4.72953838226321	0.855609909296036	0.883068659901619	0.912840515375137	0.941141480207443	0.991226181387901	1.05268150568008	1.12236633896828	1.19207025766373	1.24099740982056	1.287307330966	1.35276406526566
35	4	0.3	1	2	1	1.16379266765118	0.0199726176682115	1.30207745515022	8.96834568636094	0.908188292980194	0.935035772621632	0.966407796740532	1.00295431613922	1.06836560368538	1.14967215061188	1.23978042602539	1.33435885906219	1.39841903448105	1.47405717670918	1.57777007460594
35	4	0.3	1	3	1	1.33661854856014	0.0468511532403845	1.83250753332428	10.9495591356069	0.975436162352562	1.01840299069881	1.05693717598915	1.11167334318161	1.19703641533852	1.30880230665207	1.4333321750164	1.58088140487671	1.69556976556778	1.84989951252937	2.10076817274094
35	4	0.3	1	5	1	1.88841425289512	0.235754346637131	1.72380872234111	10.0198422477682	1.03394266843796	1.12083805501461	1.24594474434853	1.38478014469147	1.58798679709435	1.82482707500458	2.10070645809174	2.42793152332306	2.71155202388763	3.07013970017433	3.61254004001618
35	4	0.3	1	7.5	1	2.94118039690852	1.27314304023516	1.72763601501423	9.84442759097094	1.02147033214569	1.13392994403839	1.40412245392799	1.78794673681259	2.25210332870483	2.77821362018585	3.41301691532135	4.23175854682922	4.94796800613403	5.72356998920441	6.83795764923096
35	4	0.3	1	10	1	4.39427530140877	4.38279335275494	1.52080993885844	7.29804804026995	1.01931602597237	1.20511322319508	1.62094260454178	2.24480781555176	3.07036435604095	4.02057552337647	5.29419207572937	6.94823017120361	8.38743977546691	9.82700440883636	11.5839316272736
40	2	0.05	0	0	1	1.049342867136	0.0304013599953812	0.758492889826393	4.16355532358005	0.73029464006424	0.768272742629051	0.799981367588043	0.844256353378296	0.926386386156082	1.02942311763763	1.14992195367813	1.27670185565949	1.36009963750839	1.44207251667976	1.57126519799233
40	2	0.05	0	1	1	1.06523094222546	0.0325627036181106	0.778052282444812	4.19883614161697	0.731757407784462	0.775060287117958	0.808840230107307	0.855571591854096	0.938669413328171	1.04313182830811	1.16604301333427	1.30468692779541	1.39538802504539	1.47854375839233	1.59046815395355
40	2	0.05	0	2	1	1.1084676163435	0.0386339602728523	0.832835937455725	4.51466229649835	0.744847232699394	0.79176179766655	0.831231290102005	0.878907173871994	0.971698716282845	1.08545690774918	1.22031801939011	1.35897440910339	1.46089244484901	1.56239003539085	1.68822866797447
40	2	0.05	0	3	1	1.18265758920312	0.0572703113452807	1.0523048045381	5.80640191419117	0.773717114329338	0.814987395703793	0.855024841427803	0.913532662391663	1.01476621627808	1.14743649959564	1.31334176659584	1.49377334117889	1.61964871287346	1.74295356571674	1.88730379700661
40	2	0.05	0	5	1	1.39508251908422	0.174057415031099	1.30265717274194	6.01280675373943	0.783818068504334	0.83684973269701	0.886929106712341	0.950258308649063	1.08838286995888	1.31523764133453	1.61459073424339	1.94183584451675	2.17986677885056	2.41226195693016	2.72372051239014
40	2	0.05	0	7.5	1	1.79932625707984	0.665023628232683	1.54101302916852	7.04263292781566	0.797977414727211	0.854912480711937	0.905299624800682	0.982232189178467	1.17959541082382	1.60881555080414	2.20164984464645	2.88494799137116	3.3381925702095	3.8568951010704	4.44286370754242
40	2	0.05	0	10	1	2.32027055110931	1.86055026070582	1.51349623136726	6.25733134062266	0.809560530781746	0.861910524964333	0.92336608171463	1.00323905944824	1.24170646071434	1.95823168754578	3.01828974485397	4.14565496444702	4.96609284877777	5.75398277044296	6.84664533615113
40	2	0.05	1	0	1	1.05160821703672	0.0301451544914953	0.719992180684031	4.08026641247229	0.725822704434395	0.765754666924477	0.802479511499405	0.847205537557602	0.93047371506691	1.03134149312973	1.15412926673889	1.27950618267059	1.3638939678669	1.44704020321369	1.55230115056038
40	2	0.05	1	1	1	1.06478614630103	0.0314347365798102	0.759490189118112	4.20699042969619	0.734405068159103	0.777583041787148	0.813447868824005	0.857706069946289	0.938693791627884	1.04319936037064	1.16790953278542	1.29761679172516	1.3891330242157	1.46885794997215	1.56651345252991
40	2	0.05	1	2	1	1.10771434943676	0.0377958537218862	0.796036648767769	4.2465095743622	0.754979273676872	0.794224528968334	0.833444339036942	0.880460917949677	0.970684558153152	1.08626526594162	1.2162669301033	1.36293400526047	1.46173993945122	1.55290186703205	1.67731083869934
40	2	0.05	1	3	1	1.18128329337239	0.057292291232602	0.91118486632452	4.45189611490755	0.767011526823044	0.813669499754906	0.853868481516838	0.908685278892517	1.01072537899017	1.14693546295166	1.31607422232628	1.49842965602875	1.63561898469925	1.74463501572609	1.87219985246658
40	2	0.05	1	5	1	1.40317974591255	0.173009737758416	1.40248281252674	7.88087448270195	0.787072749733925	0.843340390920639	0.897663867473602	0.96109824180603	1.10240617394447	1.32102417945862	1.62039476633072	1.94637717008591	2.19421569108963	2.4471041560173	2.70331374168396
40	2	0.05	1	7.5	1	1.81510252500772	0.670626996796569	1.48449838216357	7.09486217960128	0.800223687887192	0.851606275141239	0.908379527926445	0.985808312892914	1.18129947781563	1.62200444936752	2.24694001674652	2.90483369827271	3.36344314813614	3.82924203276634	4.39811824321747
40	2	0.05	1	10	1	2.42195949604511	1.93414927820363	1.31870485521325	5.55774927950864	0.811067644953728	0.863368260860443	0.923970013856888	1.01141932010651	1.264444231987	2.11416923999786	3.17544239759445	4.31472163200378	5.05440654754638	5.80043791532516	6.84906123161316
40	2	0.1	0	0	1	1.0534347830236	0.0294957216502812	0.674235342429412	3.87941990511029	0.723802990317345	0.77046295106411	0.807216629385948	0.850688391923904	0.933168783783913	1.03498566150665	1.15460202097893	1.27946197986603	1.35919143557549	1.43777211606503	1.53360342025757
40	2	0.1	0	1	1	1.07645917297602	0.0326450318170883	0.804330883182293	4.50611254403236	0.743505350351334	0.782390634715557	0.819132778048515	0.868708139657974	0.948964282870293	1.05710411071777	1.18087643384933	1.31086983680725	1.39826841950417	1.48042183816433	1.59927719593048
40	2	0.1	0	2	1	1.15208406834006	0.0448523726489908	0.88422825003464	4.73293342748075	0.763033314943314	0.816166006028652	0.858671686053276	0.910348576307297	1.00376528501511	1.12472856044769	1.27348673343658	1.42415140867233	1.53600385785103	1.64535183608532	1.78858771800995
40	2	0.1	0	3	1	1.26964676322341	0.0710658394719713	0.943338769219441	4.70106010466891	0.799554569721222	0.860891924798489	0.908369845151901	0.966641587018967	1.07946780323982	1.23295396566391	1.4183677136898	1.61691216230392	1.75065989494324	1.88834030628204	2.07140705347061
40	2	0.1	0	5	1	1.64092892730832	0.243442254924755	1.00141808561914	4.60150913173301	0.847762184143066	0.923561726510525	0.993572929501534	1.08039978742599	1.28012108802795	1.56569302082062	1.91310209035873	2.29279263019562	2.5459584236145	2.80865026116371	3.17547089338303
40	2	0.1	0	7.5	1	2.33764065022469	1.00302721807067	1.55665590654252	11.8841008868117	0.899152715206146	0.972961620986462	1.06841450929642	1.21150898933411	1.6171373128891	2.18123924732208	2.84921860694885	3.62358822822571	4.18865616321563	4.72414718866348	5.50522715568543
40	2	0.1	0	10	1	3.22833951894641	3.08230925147329	1.37792590621723	6.61401179665239	0.883772849440575	0.979223528504372	1.08796945214272	1.30025480985641	1.92993265390396	2.89243412017822	4.13692533969879	5.50683360099793	6.4986275434494	7.45757050514221	8.951261510849
40	2	0.1	1	0	1	1.05067551614046	0.0299728165115696	0.767469645087687	4.32713878863043	0.722905233502388	0.765510126948357	0.805079257488251	0.850249898433685	0.93070425093174	1.03120189905167	1.14803862571716	1.27338181734085	1.36122217178345	1.44455050528049	1.56217846393585
40	2	0.1	1	1	1	1.07626634340286	0.0324653113238535	0.728132874304307	4.02134283132913	0.743559910655022	0.780467069149017	0.818646693229675	0.865061545372009	0.948583617806435	1.05661934614182	1.17924106121063	1.31477140188217	1.39784372448921	1.48235691487789	1.59708371758461
40	2	0.1	1	2	1	1.14585859927535	0.0431665936325546	0.856073590738625	4.69192009133143	0.769801537394524	0.813375322520733	0.853700220584869	0.906078469753265	1.00085741281509	1.12075585126877	1.26488852500916	1.42029995918274	1.52072980999947	1.62210980951786	1.75517160892487
40	2	0.1	1	3	1	1.2687013438642	0.0721944937128566	1.09513770286862	6.03949705066359	0.803238262534142	0.858794020116329	0.908880567550659	0.965303099155426	1.07965978980064	1.23036098480225	1.41801401972771	1.61165367364883	1.75359358787537	1.89544868171215	2.08477494955063
40	2	0.1	1	5	1	1.6485090426147	0.246073253450168	1.0285783393563	4.88772556793014	0.839717341661453	0.912657034397125	0.992094951868057	1.08518979549408	1.29173466563225	1.57022452354431	1.92298474907875	2.30055365562439	2.57050459384918	2.81984680294991	3.12115673303604
40	2	0.1	1	7.5	1	2.38839351325631	1.00444491477795	1.11527828894992	5.17559397517849	0.884014612436295	0.965684977173805	1.06614417433739	1.23508063554764	1.65561139583588	2.24409282207489	2.92506086826324	3.68126113414764	4.22820365428924	4.78861902952194	5.53842486858368
40	2	0.1	1	10	1	3.39226829309464	2.94446637159046	1.14289939472649	5.4622537811321	0.904388653635979	0.997719977796078	1.12523499727249	1.38924044370651	2.12810504436493	3.14967834949493	4.32501828670502	5.59547481536865	6.50760440826416	7.38696000576019	8.76384946823121
40	2	0.15	0	0	1	1.05064045636654	0.0305007334166453	0.705861601680444	4.02363738105975	0.726260514855385	0.763041207194328	0.797647386789322	0.843692922592163	0.927593186497688	1.03303521871567	1.15264749526978	1.27759164571762	1.36125800013542	1.44877461791038	1.54909311056137
40	2	0.15	0	1	1	1.08521767742634	0.0342064299411504	0.750682682368351	4.1110961745458	0.736993625760078	0.783050999045372	0.823310258984566	0.871759778261185	0.954768061637878	1.06302338838577	1.19077894091606	1.3292932510376	1.4198706805706	1.50510149002075	1.6112390434742
40	2	0.15	0	2	1	1.17952590271235	0.0477635197765112	0.890053830447821	4.50825141172904	0.789277427196503	0.83546437472105	0.87533623278141	0.928931891918182	1.02774515748024	1.15176635980606	1.30014017224312	1.46290407180786	1.57813218832016	1.69398669600487	1.82866502165794
40	2	0.15	0	3	1	1.32654150370359	0.0762812854178789	0.886421167243118	4.60536941920472	0.837236921787262	0.893547417223454	0.943629443645477	1.00568188428879	1.13460978865623	1.29159861803055	1.47754237055779	1.69016628265381	1.83016146421432	1.96293857991695	2.14523127317429
40	2	0.15	0	5	1	1.82179935995936	0.30554245615407	1.21242778765732	6.56164026334984	0.91090061545372	0.98573142439127	1.07562075853348	1.1976998090744	1.43712365627289	1.7421560883522	2.11283361911774	2.51796138286591	2.81596760749817	3.12275815010071	3.49943864822388
40	2	0.15	0	7.5	1	2.70517714410424	1.21942391994432	1.22268943226147	6.18577513655594	0.964398788809776	1.07743371725082	1.2271988928318	1.45697113275528	1.9343381524086	2.54492151737213	3.26578831672668	4.11037893295288	4.70896708965302	5.32099667787552	6.17017658233643
40	2	0.15	0	10	1	3.8649674701035	3.93246607633888	1.34958730091008	6.72533839122708	0.973794875741005	1.11582611203194	1.3336192548275	1.69066895246506	2.43895810842514	3.51191902160645	4.88233482837677	6.4482940196991	7.50043351650237	8.62680375576019	9.93339241981507
40	2	0.15	1	0	1	1.05367815539837	0.0308633834909208	0.783225898085302	4.4448821953563	0.732141585350037	0.76821106672287	0.803192740678787	0.847518885135651	0.929634600877762	1.03599977493286	1.15603283047676	1.27960305213928	1.36503229141235	1.45074235498905	1.57428008437157
40	2	0.15	1	1	1	1.07854717764854	0.0323667019774403	0.721224210851526	4.13360404343845	0.744892270565033	0.786627133190632	0.820909065008164	0.864760309457779	0.950933933258057	1.05948835611343	1.18373972177506	1.31622998714447	1.4025662779808	1.48606827259064	1.58802225351334
40	2	0.15	1	2	1	1.17461501854658	0.0462004765870355	0.95306481644038	5.34856909981462	0.786703101396561	0.829904899001122	0.874800896644592	0.92920109629631	1.02535316348076	1.14730131626129	1.29568901658058	1.45104111433029	1.55744606852531	1.6703715890646	1.81406294465065
40	2	0.15	1	3	1	1.32982176386118	0.0804149557198968	1.03893970028503	5.27224745803376	0.842890996932983	0.892684783041477	0.943814262747765	1.00735236406326	1.13137304782867	1.29550278186798	1.48301890492439	1.68856058120728	1.84211421608925	2.00599067211151	2.21782039165497
40	2	0.15	1	5	1	1.81365987544656	0.288282535505627	1.22862468719203	6.41210640172997	0.928674097061157	1.00967185497284	1.0995393037796	1.21214619874954	1.43976375460625	1.73533922433853	2.09380429983139	2.49034643173218	2.79375079870224	3.06946316361427	3.50434663772583
40	2	0.15	1	7.5	1	2.75916516100168	1.22029729205257	1.16461613972172	6.07226166099375	0.948519356250763	1.07611253857613	1.25262783765793	1.4993918299675	1.99506297707558	2.61237967014313	3.34304529428482	4.16138529777527	4.73885374069214	5.34737701416015	6.16307541847229
40	2	0.15	1	10	1	4.06021827457547	3.78741952595288	1.28698694811888	6.78325700355843	0.988226603865624	1.14170242249966	1.40270301699638	1.86957995891571	2.72993236780167	3.77092576026917	5.05639207363129	6.50733160972595	7.54090912342072	8.66746289730072	10.1064387226105
40	2	0.2	0	0	1	1.04986744773388	0.030563177632315	0.750789101380361	4.25314811745553	0.721227141022682	0.763077409565449	0.801324027776718	0.846530628204346	0.92706273496151	1.03071492910385	1.14942768216133	1.27971243858337	1.36405227780342	1.44782991409302	1.56511011838913
40	2	0.2	0	1	1	1.08800832726359	0.0343382078838961	0.799001119517353	4.51851976905328	0.741878067851067	0.786258374154568	0.827902576327324	0.871592438220978	0.956988990306854	1.0671620965004	1.1953584253788	1.33072286844254	1.42266072630882	1.50648569464683	1.62167372703552
40	2	0.2	0	2	1	1.19552981171012	0.0500000448949169	0.872934221524701	4.73112277853538	0.788113196492195	0.83835011869669	0.883927837014198	0.936912572383881	1.03773283958435	1.16717886924744	1.3259045779705	1.48573882579803	1.59526956677437	1.70609256029129	1.83975287079811
40	2	0.2	0	3	1	1.36802979185581	0.086454217911467	1.05626858837969	5.60850834716191	0.854843136072159	0.913427744805813	0.96741104722023	1.0329002737999	1.16120195388794	1.33010309934616	1.52935263514519	1.73644782304764	1.89649105072021	2.0478623509407	2.27392106771469
40	2	0.2	0	5	1	1.91728185646534	0.345933918607778	1.60666285927977	10.9426483837799	0.945786381363869	1.04543892741203	1.15408102869987	1.28237755298615	1.51658794283867	1.83226984739304	2.21231651306152	2.63941400051117	2.95193709135056	3.27704426646233	3.77450759410858
40	2	0.2	0	7.5	1	2.93209429978728	1.40637516188575	1.29954318410415	6.73568191130681	0.999340483546257	1.13980044126511	1.34596027731895	1.62902805805206	2.11725014448166	2.75318419933319	3.53553915023804	4.40848903656006	5.04909543991089	5.75786643028259	6.74958047389984
40	2	0.2	0	10	1	4.28358066023588	4.56518578475175	1.28251361827627	6.19620702443892	0.990963368415832	1.17282108068466	1.48537094593048	1.96992833614349	2.77463895082474	3.93295919895172	5.35647094249725	7.06677861213684	8.31046004295349	9.38037281036377	11.0042141914368
40	2	0.2	1	0	1	1.05194897713065	0.0314224486320847	0.754338517156696	4.13602435505485	0.728210288882256	0.765713451802731	0.797909891605377	0.844482499361038	0.92653813958168	1.03108906745911	1.15590217709541	1.28159950971603	1.36427644491196	1.45904501378536	1.56931681871414
40	2	0.2	1	1	1	1.0836310311377	0.0342684436561889	0.792671415111189	4.26576592146233	0.746408936977386	0.787260702252388	0.823857897520065	0.867767488956451	0.953975707292557	1.06218177080154	1.18695601820946	1.32850390672684	1.42339038848877	1.5061940908432	1.62345570206642
40	2	0.2	1	2	1	1.19495984213948	0.0501610188518342	0.954458017872891	5.05852892382146	0.793120555877685	0.842345176637173	0.886509057879448	0.938928586244583	1.03675282001495	1.16849285364151	1.31837877631187	1.47511252164841	1.602812063694	1.71134883761406	1.87947912573814
40	2	0.2	1	3	1	1.36792012034655	0.0873399958994121	1.2450064573059	7.38580551932924	0.86591739654541	0.918958020210266	0.972736239433289	1.03950303792953	1.16183933615685	1.32565987110138	1.52754926681519	1.74478528499603	1.89418320059776	2.03637187480927	2.27142773628235
40	2	0.2	1	5	1	1.91986407114863	0.319252573330374	1.33953355102942	8.43795535610985	0.940780743956566	1.05440788865089	1.15980374217033	1.29543442726135	1.53617414832115	1.84361487627029	2.20958018302917	2.61267549991608	2.93988947868347	3.2469503223896	3.68626037836075
40	2	0.2	1	7.5	1	2.98137060047388	1.37165088552641	1.31539756868059	7.48319627423069	0.99799414396286	1.14625475108624	1.35899305939674	1.67760320901871	2.2077277302742	2.82460522651672	3.57960391044617	4.4207332611084	5.08313043117523	5.71926513910294	6.83258505344391
40	2	0.2	1	10	1	4.43200701924562	4.26817130553141	1.21080179419934	6.31901105590581	0.985799506306648	1.20337047576904	1.5682518362999	2.12280516624451	3.05397063493729	4.10678243637085	5.48048675060272	7.08897390365601	8.26622447967529	9.37579584121704	10.7646518516541
40	2	0.25	0	0	1	1.05075421671569	0.0294004234525419	0.715294182162622	4.11173102655614	0.727981875538826	0.765726770460606	0.805133432149887	0.850476461648941	0.930904358625412	1.03247153759003	1.15042439103127	1.27657914161682	1.35328842401505	1.43638161718845	1.54205017209053
40	2	0.25	0	1	1	1.08873116806746	0.0358710407941812	0.871471360967544	4.636595047869	0.745675449371338	0.783878968656063	0.823431715369225	0.87052121758461	0.956255406141281	1.06577736139297	1.19391399621964	1.33423926830292	1.42706255912781	1.51907080113888	1.65874129772186
40	2	0.25	0	2	1	1.19891653606296	0.0483904870478365	0.831778192960365	4.231753726063	0.798968318104744	0.846692909300327	0.891087359189987	0.946909266710281	1.04669204354286	1.17015820741653	1.32077142596245	1.49160451889038	1.60675411820412	1.70814993977547	1.84464245080948
40	2	0.25	0	3	1	1.38221491283178	0.0905806511127316	1.24310784738276	7.19387324033764	0.86870738863945	0.925937475264072	0.97712639272213	1.04393261671066	1.17408433556557	1.34166622161865	1.53812220692635	1.7600713968277	1.92384035587311	2.0886443734169	2.31085592985153
40	2	0.25	0	5	1	1.95677747479081	0.355641974667532	1.56027684070569	8.90115150291063	0.94366108417511	1.06461524665356	1.18589186668396	1.32379189729691	1.56576815247536	1.86135101318359	2.24057906866074	2.68140790462494	2.98142766952515	3.36956033706665	3.94307594537735
40	2	0.25	0	7.5	1	3.04229024466276	1.60940345894382	1.58038086113155	8.58598904025098	0.979146414995193	1.15972084105015	1.43587538003922	1.72236015796661	2.1964139342308	2.82865881919861	3.63397932052612	4.61251473426819	5.32581212520599	6.17752804756165	7.19377912521363
40	2	0.25	0	10	1	4.51579251337051	5.54294320289791	1.60837978774963	8.10459036848157	0.997687560915947	1.188761729002	1.54827032089233	2.04774086475372	2.93608325719833	4.07307696342468	5.60449278354645	7.46539449691773	8.91734294891357	10.307879447937	12.4244924068451
40	2	0.25	1	0	1	1.05193144179583	0.0296135824592242	0.754945936641903	4.46678387526156	0.73013910472393	0.771389117836952	0.805674654245377	0.851140171289444	0.931025862693787	1.03450787067413	1.1525551378727	1.27373048067093	1.35375225543976	1.44191182255745	1.54600944399834
40	2	0.25	1	1	1	1.0876189476192	0.0336632075374137	0.775960112801059	4.47412713676369	0.743194027543068	0.788289761543274	0.826652690768242	0.872946548461914	0.959927961230278	1.06677162647247	1.1957628428936	1.32772799730301	1.41129974126816	1.50346840918064	1.60632250785828
40	2	0.25	1	2	1	1.19803161091208	0.0490246817286745	0.931744754604064	5.01671185304283	0.800915002822876	0.847832521796227	0.893198978900909	0.944728857278824	1.04428455233574	1.17053514719009	1.32220122218132	1.48158022165298	1.58888500928879	1.71325053870678	1.86282910943031
40	2	0.25	1	3	1	1.38333252370954	0.0903135468704825	1.31460281807758	7.78598517244003	0.872728404402733	0.929688903689384	0.983301168680191	1.05092902183533	1.17401587963104	1.34515553712845	1.54055118560791	1.75575044155121	1.91178992390633	2.09111102819443	2.30029156446457
40	2	0.25	1	5	1	1.95890158960223	0.346154733709058	1.49916594074095	8.42266961242759	0.956289497613907	1.05818586349487	1.18149275183678	1.32865480184555	1.57432848215103	1.87160468101501	2.24146163463593	2.67648410797119	2.98877881765366	3.33880726099014	3.90298655748367
40	2	0.25	1	7.5	1	3.08201164314747	1.60013435362011	1.6751604477514	9.89590607773154	0.977658284902573	1.13917537927628	1.40903494954109	1.75332002639771	2.27300649881363	2.88928437232971	3.64038550853729	4.60395350456238	5.30350024700165	6.17025964260101	7.4013163471222
40	2	0.25	1	10	1	4.64150459731817	5.01485014522102	1.5283669112619	8.48734773043662	1.01699786305428	1.25271856188774	1.65944053530693	2.27667753696442	3.17858600616455	4.24810981750488	5.6962206363678	7.41343779563904	8.76975827217102	10.0684611558914	11.8606419086456
40	2	0.3	0	0	1	1.04938456263542	0.0302592009464438	0.802510507475312	4.52051527195973	0.722815236449242	0.767747573554516	0.804307293891907	0.848956674337387	0.927333697676659	1.03017991781235	1.1501000225544	1.27704550027847	1.36534496545792	1.44111222028732	1.54900629281998
40	2	0.3	0	1	1	1.08690323764682	0.0334299709118408	0.713701732397091	3.92067772333092	0.744651486873627	0.791915532946587	0.827644416689873	0.869923532009125	0.957561880350113	1.06491494178772	1.19648519158363	1.32895174026489	1.41747767329216	1.50504614412785	1.59534929513931
40	2	0.3	0	2	1	1.19528760550022	0.0503493978529431	0.960415198073857	4.85169932461768	0.804981909394264	0.85214180201292	0.890547081828117	0.942193609476089	1.036929666996	1.16091603040695	1.32171350717545	1.48968451023102	1.60644291639328	1.71954930722713	1.86176925063133
40	2	0.3	0	3	1	1.38159144605398	0.0926062084670823	1.27304979417216	6.93975892523992	0.872529104948044	0.921884283423424	0.974138179421425	1.04460897445679	1.17254149913788	1.34036135673523	1.53949549794197	1.75604109764099	1.92709368467331	2.10561058521271	2.38271551847458
40	2	0.3	0	5	1	1.95967942062616	0.402040303961584	2.25159301288223	15.1491404314865	0.951493433117867	1.0817026078701	1.18655571937561	1.32703810930252	1.56535682082176	1.84633666276932	2.22767847776413	2.67617077827454	3.01503828763962	3.4931882083416	4.13659875869751
40	2	0.3	0	7.5	1	3.05344908211827	1.71142351418217	1.91459459642784	11.6094942313843	0.99849751830101	1.17532672584057	1.43645043969154	1.74124348163605	2.21338623762131	2.8180685043335	3.61123508214951	4.58153104782105	5.42406923770905	6.34153586626053	7.5065306520462
40	2	0.3	0	10	1	4.52858224125504	5.78362837952949	1.72035663677712	8.48165335780343	0.993281133770943	1.19311693310738	1.56224654316902	2.11577975749969	2.93102389574051	4.02397274971008	5.54630029201508	7.46228060722351	9.04674043655395	10.7434144735336	12.9000523281098
40	2	0.3	1	0	1	1.05139171022773	0.0297393136614774	0.653870678613729	3.68083617593525	0.72824139893055	0.76643033772707	0.803794297575951	0.848964262008667	0.927953138947487	1.03227972984314	1.15236112475395	1.28049622774124	1.36610269546509	1.44935109019279	1.53709854006767
40	2	0.3	1	1	1	1.08482745338082	0.0342028905736627	0.772068251056959	4.16073041103314	0.74331743478775	0.783709059655666	0.821233385801315	0.868890082836151	0.95747397840023	1.06290256977081	1.1896758377552	1.32467682361603	1.41810141205788	1.51456797122955	1.63254745721817
40	2	0.3	1	2	1	1.19692641083002	0.0499112254319722	0.912918510202845	4.68959249697534	0.792677576541901	0.844138507544994	0.888853842020035	0.942655009031296	1.04039213061333	1.16961860656738	1.31970724463463	1.48315949440002	1.60388791561127	1.72054817676544	1.86218991160393
40	2	0.3	1	3	1	1.37629638379812	0.0915961490906157	1.38677344359656	8.03380927458201	0.863978140354156	0.923379941284657	0.974029362201691	1.04620817899704	1.16771858930588	1.33403736352921	1.53021496534348	1.7498556137085	1.91093047261238	2.05800364017487	2.32274027824402
40	2	0.3	1	5	1	1.95744735907912	0.352503286254388	1.6874953189384	9.58797759073498	0.975560745000839	1.08832537829876	1.20057533383369	1.33532351255417	1.56999999284744	1.86509734392166	2.22688269615173	2.66773529052734	2.99045182466507	3.3864048063755	3.95974216938019
40	2	0.3	1	7.5	1	3.06400676036477	1.65262793659527	1.66510166001429	8.8800608516036	0.96163607954979	1.14346768260002	1.40837052464485	1.74486613273621	2.23747318983078	2.83636176586151	3.64357078075409	4.60137515068054	5.35079650878906	6.21511327028274	7.56380835056305
40	2	0.3	1	10	1	4.63127751799822	5.51641039822512	1.6858542382693	8.73532409197986	0.995272526741028	1.19121842384338	1.57406023740768	2.24158005714416	3.11769938468933	4.21661996841431	5.64033198356628	7.44038324356079	8.95608720779419	10.5609433412552	12.7908713436127
40	3	0.05	0	0	1	1.03251711412668	0.0127920430329016	0.533053290455655	3.83314504182201	0.797210991382599	0.835471951961517	0.866203898191452	0.897480046749115	0.954342365264893	1.0236644744873	1.0999718606472	1.17990303039551	1.22822440266609	1.28036380410194	1.34092198014259
40	3	0.05	0	1	1	1.04424007488489	0.0136057807567381	0.54379542848189	3.83647421594401	0.809850310087204	0.840351481735706	0.868522381782532	0.905900120735168	0.96296788752079	1.03353476524353	1.11601313948631	1.19732151031494	1.24534512758255	1.29558705687523	1.36746989607811
40	3	0.05	0	2	1	1.08463384276032	0.0175655312750258	0.624583397081016	4.00103194435572	0.821823300719261	0.860614524781704	0.890981033444405	0.928324806690216	0.993757724761963	1.07186269760132	1.16346406936646	1.25637849569321	1.320978307724	1.38458460569382	1.45805248856545
40	3	0.05	0	3	1	1.15143653484583	0.0316262956139165	0.903470813218707	4.29347012661865	0.845339838266373	0.879667910933495	0.911524486541748	0.949078643321991	1.02422031760216	1.12661057710648	1.24991554021835	1.38819634914398	1.48590314388275	1.57479293644428	1.68583136677742
40	3	0.05	0	5	1	1.36225009927154	0.128053085295518	1.15965453463439	5.01941962991796	0.855146858692169	0.895704858005047	0.932078903913498	0.978198403120041	1.08805820345879	1.2842880487442	1.56573361158371	1.84727660417557	2.0411807179451	2.219638890028	2.44971865415573
40	3	0.05	0	7.5	1	1.76383978022933	0.556131670143533	1.28013856012921	5.38492072248025	0.865730573534966	0.906720727682114	0.944410464167595	0.999532264471054	1.15275219082832	1.59833359718323	2.1841487288475	2.78097705841064	3.17994294166565	3.56161806583404	4.10733817100525
40	3	0.05	0	10	1	2.25089235998988	1.59695969132769	1.36591372674277	5.4533089637093	0.867658504843712	0.908280891180038	0.94885735809803	1.01325380802155	1.21048438549042	1.91726958751678	2.95969974994659	3.95543563365936	4.6717476606369	5.34057793617249	6.24275161743164
40	3	0.05	1	0	1	1.03132300844193	0.012685283893828	0.523208886212667	3.78153691416339	0.801863118410111	0.836972789466381	0.864294219017029	0.896149933338165	0.954373195767403	1.02200019359589	1.09942159056664	1.17823185920715	1.23180184364319	1.277696159482	1.3303693318367
40	3	0.05	1	1	1	1.0452961668551	0.0135370331248007	0.557980135943646	3.82741219678823	0.81125824868679	0.845895026624203	0.873022472858429	0.907254236936569	0.964725285768509	1.03412687778473	1.11566358804703	1.19637444019318	1.25216953158379	1.30336579680443	1.36352265954018
40	3	0.05	1	2	1	1.08694190383554	0.0178582369198182	0.689391384370731	4.32844217794605	0.828854538202286	0.861974094808102	0.895579299330711	0.929325592517853	0.992743909358978	1.07415020465851	1.1656294465065	1.26143966913223	1.32113426923752	1.37992436587811	1.46039444565773
40	3	0.05	1	3	1	1.15321271871924	0.0315111375950863	0.92277778402655	4.58011617895686	0.846486508846283	0.87838574051857	0.910347601771355	0.950574594736099	1.02703002095222	1.12932986021042	1.25237965583801	1.38602797985077	1.47607281804085	1.56980704069138	1.68432903647423
40	3	0.05	1	5	1	1.37268372009993	0.126995754377348	1.13772756691952	4.98800013675425	0.865191078186035	0.901517595350742	0.938454937934875	0.990113943815231	1.09691187739372	1.30338072776794	1.57554703950882	1.85426509380341	2.03731216192245	2.21202556490898	2.49301743745804
40	3	0.05	1	7.5	1	1.77773756070137	0.53639469996347	1.09906492600927	4.39367593254749	0.865751194953919	0.904545438289642	0.945080018043518	1.00248053073883	1.16643819212914	1.61185574531555	2.20763689279556	2.78557586669922	3.16949305534363	3.50859146118164	3.99332282066345
40	3	0.05	1	10	1	2.37146791017652	1.68366411412659	1.1944074098985	5.02766373725471	0.870152023434639	0.913004307448864	0.954182651638985	1.02140082120895	1.24201145768166	2.11477375030518	3.14531964063644	4.10887446403503	4.79627735614777	5.46244111061096	6.38056223869324
40	3	0.1	0	0	1	1.030318412292	0.0124229678101093	0.480054649849912	3.52722740688753	0.808169134259224	0.837790556252003	0.863271620869637	0.896129888296127	0.952189654111862	1.02089005708694	1.09961500763893	1.17565202713013	1.22583412528038	1.27043626308441	1.3350731086731
40	3	0.1	0	1	1	1.05518204119802	0.0137760149180755	0.474306956960757	3.52428654279209	0.821173043847084	0.851644392311573	0.877985772490501	0.911751884222031	0.973062455654144	1.0469371676445	1.12910622358322	1.20562715530396	1.25852934718132	1.31015711128712	1.36880900263786
40	3	0.1	0	2	1	1.12309640854597	0.0207061082575432	0.695957324566637	4.15993324429772	0.847386363744736	0.880803029239178	0.914105379581451	0.954281800985336	1.02299192547798	1.10919481515884	1.2069134414196	1.30924195051193	1.38074844479561	1.44203693568706	1.53699522018433
40	3	0.1	0	3	1	1.24287146855593	0.0406277540198073	0.785128293613856	4.26530448473028	0.884272525310516	0.924123521149158	0.959933799505234	1.0027867436409	1.09817665815353	1.22244960069656	1.35970255732536	1.50823986530304	1.61079250574112	1.69405987262726	1.81532544612885
40	3	0.1	0	5	1	1.60882695667744	0.183643080601586	1.03965958078838	5.78850309562841	0.925549121499062	0.971414135396481	1.02716728448868	1.10714379549027	1.29571059346199	1.55440258979797	1.85427156090736	2.1664112329483	2.37405055761337	2.58113728761673	2.88431740522385
40	3	0.1	0	7.5	1	2.27770112231374	0.818713239153414	1.00427761154469	4.7228106037687	0.934600070714951	1.00540055334568	1.07776966094971	1.20522706508636	1.5887089073658	2.15780758857727	2.78856915235519	3.45949461460114	3.91360166072845	4.38004275560379	5.03532366752625
40	3	0.1	0	10	1	3.13604615479112	2.51743797391004	1.13206322579585	5.38466794271513	0.954824470877647	1.02338001132011	1.12349576354027	1.3118267416954	1.9160620868206	2.87669837474823	4.02804720401764	5.2249391078949	6.08225364685058	6.91146869659424	7.96149170398712
40	3	0.1	1	0	1	1.03271598088145	0.0124385187092075	0.477375206265929	3.52911530410784	0.80381146132946	0.836406680941582	0.865827837586403	0.897935616970062	0.954742327332497	1.02577394247055	1.10058888792992	1.17936758995056	1.22828757762909	1.27674262821674	1.33948145627976
40	3	0.1	1	1	1	1.05369381483197	0.0141234070443759	0.511431389976353	3.7799626468767	0.813356999158859	0.84499002546072	0.875967615842819	0.910325491428375	0.972688004374504	1.04485303163528	1.12538638710976	1.20778839588165	1.25988157391548	1.31024323999882	1.38096441030502
40	3	0.1	1	2	1	1.12670140860677	0.0209231253517226	0.691863519186518	4.16324729519794	0.84721205174923	0.885969558358192	0.919208788871765	0.95460199713707	1.02535134553909	1.11348158121109	1.21173301339149	1.31280128955841	1.3797648191452	1.4534276008606	1.54440360546112
40	3	0.1	1	3	1	1.24230262618065	0.0413290869505649	0.867747342817893	4.51295400587687	0.881076360344887	0.92305089533329	0.961564913392067	1.00878639221191	1.09548753499985	1.21753120422363	1.35835462808609	1.50988420248032	1.60863912701607	1.70512364208698	1.84147061824799
40	3	0.1	1	5	1	1.61078393928409	0.177978890759343	0.922619883167869	4.56091826184962	0.92469745695591	0.974624307453632	1.02988404035568	1.11003383398056	1.30589255690575	1.5621931552887	1.84789910912514	2.15925369262695	2.37674480676651	2.57669289112091	2.86648069143295
40	3	0.1	1	7.5	1	2.32733712512255	0.824356554043547	1.01372555767214	5.04904797173381	0.928735975623131	1.0133120238781	1.09294202327728	1.23570193052292	1.66893440485001	2.21791684627533	2.83397555351257	3.49937882423401	3.97298389673233	4.43529418706894	5.0391259098053
40	3	0.1	1	10	1	3.31317224770188	2.5607708560112	0.961803579213175	4.55895595699566	0.953225591182709	1.02710848152637	1.12160301804543	1.36590241193771	2.13276845216751	3.10979187488556	4.22308397293091	5.40022549629212	6.20132298469543	7.03617066144943	8.06670022964478
40	3	0.15	0	0	1	1.02837913970947	0.0125037172048881	0.461294859579553	3.4664810752061	0.79931181371212	0.834316176176071	0.860886600613594	0.893172544240952	0.951246961951256	1.01996147632599	1.0972019135952	1.17271543741226	1.22346533536911	1.27254556417465	1.33451812028885
40	3	0.15	0	1	1	1.06222369526625	0.0142546270956597	0.564953256598436	4.05371535781541	0.815752313137054	0.8570461332798	0.884955608844757	0.920446968078613	0.980586096644402	1.0519962310791	1.13580501079559	1.2169734120369	1.26832882761955	1.32455955445766	1.38613846063614
40	3	0.15	0	2	1	1.15298994793296	0.0226193790585024	0.726590338094915	4.56439322052039	0.863773164153099	0.899516443908215	0.937349408864975	0.976538920402527	1.04821038246155	1.13812583684921	1.24178421497345	1.34948157072067	1.41968387365341	1.48878479301929	1.57224896192551
40	3	0.15	0	3	1	1.30185455880165	0.0463116796282205	0.834487123096874	4.53931496195386	0.911386486291885	0.962022629380226	0.999644175171852	1.04861000776291	1.14853456616402	1.27880448102951	1.42705312371254	1.58130041360855	1.68866912126541	1.79441744089127	1.92836990356445
40	3	0.15	0	5	1	1.76637983320355	0.209360716930398	0.960104492600352	5.06450029237707	0.974887348413468	1.04376890659332	1.1187569797039	1.23089458942413	1.44647699594498	1.71389579772949	2.01448976993561	2.35947549343109	2.58965517282486	2.80320912003517	3.12636181354523
40	3	0.15	0	7.5	1	2.62469395302534	0.992145241782461	1.12167562537667	6.00678512914419	0.987765333652496	1.08519149422646	1.24860708713532	1.47389117479324	1.93321514129639	2.49754583835602	3.14805418252945	3.87293372154236	4.4596804857254	4.93684041500091	5.67752098083497
40	3	0.15	0	10	1	3.74244677537084	3.22408460780258	1.10100481512952	5.31683578822109	1.00480436444283	1.11323312819004	1.32838553786278	1.67865898609161	2.42540884017944	3.48368430137634	4.73766052722931	6.05051879882813	6.99817028045654	7.91685359477997	9.31054423332215
40	3	0.15	1	0	1	1.03141094912887	0.012302869136163	0.551310639168412	3.94283272112307	0.806255916953087	0.838906569778919	0.865732449293137	0.897514563798904	0.955209821462631	1.02239364385605	1.09791657328606	1.17382817268372	1.22382325530052	1.27524287998676	1.33638041973114
40	3	0.15	1	1	1	1.06053565453887	0.014235356270702	0.642411283919262	4.42031676239638	0.824572543501854	0.855255419015884	0.883999839425087	0.919275325536728	0.976810574531555	1.05238771438599	1.13150727748871	1.21138761043549	1.26857315897942	1.32103155553341	1.38831751465797
40	3	0.15	1	2	1	1.14860792120695	0.0221921349731572	0.664302062451117	4.08218169951214	0.8639626288414	0.897975140810013	0.933710753917694	0.973724746704102	1.04329535365105	1.13420784473419	1.23818570375443	1.34108685255051	1.40940787196159	1.47678823173046	1.56252667665482
40	3	0.15	1	3	1	1.30099753252268	0.0454197311404765	0.854621894718737	4.86439544951933	0.910553572177887	0.953995324671268	0.997090265154839	1.05422067642212	1.15005272626877	1.27797394990921	1.42275935411453	1.57911758422852	1.68269765377045	1.77678625583649	1.89108306050301
40	3	0.15	1	5	1	1.77665208741426	0.209172077375119	0.992141311099082	5.42097428846542	0.973195436000824	1.04086558520794	1.12484914064407	1.23906791210175	1.46227610111237	1.72805619239807	2.02815961837769	2.34187297821045	2.57901892662048	2.84845029711723	3.17336139678955
40	3	0.15	1	7.5	1	2.68148999452591	0.996239861640493	1.00510420457812	5.63028466578351	0.992970572710037	1.07811317741871	1.2366951406002	1.49085552692413	1.99273899197578	2.56924223899841	3.23452460765839	3.91852226257324	4.45067563056946	4.94815170764923	5.68998954296112
40	3	0.15	1	10	1	3.895746460253	3.06072292712148	1.01521112317729	5.40842950795165	1.00028126657009	1.11313591301441	1.37629397511482	1.82865546941757	2.70151937007904	3.67964887619019	4.84141445159912	6.13048820495606	7.00886211395263	7.99262089729309	9.20635558128357
40	3	0.2	0	0	1	1.03150416274667	0.0126699098245294	0.526455568685551	3.78759179904882	0.80364773273468	0.834135945141316	0.863847696781158	0.895158731937408	0.95473837852478	1.021444439888	1.10034438967705	1.17852991819382	1.2293844461441	1.27710201144218	1.34103534340859
40	3	0.2	0	1	1	1.06747371136546	0.0145190593717088	0.585108452026665	3.88737243175109	0.827738140821457	0.863144652545452	0.888456332683563	0.923436588048935	0.98303097486496	1.05812764167786	1.14019748568535	1.22227396965027	1.27937577366829	1.33241927027702	1.40780339360237
40	3	0.2	0	2	1	1.16577204207778	0.0236600692687663	0.75002069327425	4.47988820164989	0.869549079537392	0.913073042035103	0.945858058333397	0.985925102233887	1.05926382541657	1.14985567331314	1.25527852773666	1.36336970329285	1.43406507372856	1.51005513966083	1.5984739279747
40	3	0.2	0	3	1	1.33244808291197	0.0484018076200116	0.993446704615913	6.08986048164403	0.928996949791908	0.980979050695896	1.02444635033607	1.07782732248306	1.17899158596993	1.30896377563477	1.45764699578285	1.61008635759354	1.71896604299545	1.82817112207413	1.97530101895332
40	3	0.2	0	5	1	1.85626997467279	0.234480742742944	1.36304167692752	8.00037736667258	1.00651796579361	1.08922993838787	1.18944666385651	1.31767625808716	1.53562837839127	1.79864817857742	2.10133677721024	2.44142441749573	2.68900609016418	2.98352132439613	3.42387488126755
40	3	0.2	0	7.5	1	2.86434886267185	1.13982365631914	1.25728373397644	7.32942394834277	1.02083024382591	1.15771977305412	1.37719725370407	1.67428104877472	2.14680105447769	2.72049784660339	3.42070555686951	4.20614624023438	4.75307829380035	5.36075094938278	6.23285077571869
40	3	0.2	0	10	1	4.11470969609618	3.86831979320045	1.21303898967186	5.94394459317816	1.01081937193871	1.14032515287399	1.44578223228455	1.94776055812836	2.75593894720078	3.80252456665039	5.14240968227387	6.62057552337647	7.70976920127868	8.87094027996063	10.427341966629
40	3	0.2	1	0	1	1.02909920904636	0.0126542423690872	0.49922575309176	3.77373933622278	0.795888895392418	0.830546574294567	0.861755481362343	0.894855576753616	0.951048135757446	1.02072638273239	1.09750643372536	1.17501145601273	1.2245262503624	1.27111244499683	1.33550332427025
40	3	0.2	1	1	1	1.0658894430697	0.014466118143729	0.6155071743873	4.01872403291165	0.827006868720055	0.860197776556015	0.888273507356644	0.922887498140335	0.983375206589699	1.05464726686478	1.13816320896149	1.2205286026001	1.27714919447899	1.33267362117767	1.40519263863564
40	3	0.2	1	2	1	1.16573604644537	0.0235274465000488	0.833508466645883	4.83024233002672	0.880584639310837	0.916155305504799	0.948668891191483	0.988166332244873	1.0576254427433	1.1491402387619	1.2550710439682	1.36061714887619	1.44134846329689	1.51351580619812	1.60825874447823
40	3	0.2	1	3	1	1.33907778483629	0.0504515357468867	1.08427747107185	6.21164421098694	0.937428158521652	0.979219923913479	1.02470238208771	1.08397624492645	1.18725049495697	1.31219875812531	1.46037423610687	1.61970781087875	1.73495950102806	1.84346941411495	2.00418988227844
40	3	0.2	1	5	1	1.87786450286508	0.236833706890387	1.33740647593927	8.24551949390015	1.01080036640167	1.09403217732906	1.20262190103531	1.33197599649429	1.55473813414574	1.82367444038391	2.12663286924362	2.45918893814087	2.70241463184357	2.96514608263969	3.41399508953095
40	3	0.2	1	7.5	1	2.89414193577766	1.09379606712983	1.17905602040284	6.64253981890221	1.0137255191803	1.18126497864723	1.41671226024628	1.71086883544922	2.20882880687714	2.76634442806244	3.43194687366486	4.18986711502075	4.75368909835815	5.27698413133621	6.21145099639893
40	3	0.2	1	10	1	4.28554775372744	3.57613705858237	1.08795015158468	5.52311161154179	1.02064723014832	1.20406002402306	1.62992662191391	2.1618483543396	3.02290821075439	4.01849555969238	5.26156723499298	6.71365666389465	7.79536464214325	8.78469972610473	10.1291104412079
40	3	0.25	0	0	1	1.02864751836061	0.0123424100237622	0.418784913871439	3.40010100275043	0.799782463312149	0.831956858932972	0.860577544569969	0.893783444166184	0.950797528028488	1.02179908752441	1.0977329313755	1.17582226991653	1.22110899686813	1.27029964029789	1.32187919855118
40	3	0.25	0	1	1	1.06711083975434	0.0148282496058906	0.579409509809529	3.81902832969579	0.823493685126305	0.858568370342255	0.88794869184494	0.922679424285889	0.982058063149452	1.05647391080856	1.14118945598602	1.22477881908417	1.28010494112968	1.33162468373775	1.40769159555435
40	3	0.25	0	2	1	1.1730943313241	0.0245895360041525	1.02015872556241	6.09605213817033	0.882804127931595	0.920264741778374	0.951840743422508	0.992947483062744	1.06596517562866	1.1561678647995	1.25961437821388	1.36721562147141	1.44434794783592	1.52743294835091	1.63342076420784
40	3	0.25	0	3	1	1.35161909096241	0.0517517187742924	1.24008031111207	7.51077257344783	0.951350952982903	0.997411258518696	1.03963531851769	1.09512447118759	1.1980342566967	1.32418614625931	1.47364735603333	1.62803342342377	1.74342171549797	1.87553614675999	2.04470898628235
40	3	0.25	0	5	1	1.91090803601146	0.261950515368668	1.70062537118267	10.4426973061141	1.01284649968147	1.11809179186821	1.23202841281891	1.37257566452026	1.58146944642067	1.84566360712051	2.14977979660034	2.48612544536591	2.77146128416061	3.103077429533	3.67969925880432
40	3	0.25	0	7.5	1	2.96170409798026	1.3149269806457	1.51243946440214	8.0164948349431	1.01457246899605	1.16961350739002	1.43469299077988	1.75405840873718	2.22651320695877	2.79439771175385	3.4750639796257	4.32994437217712	5.04485552310944	5.77624316215515	6.92254006862641
40	3	0.25	0	10	1	4.36336936917901	4.64474063351451	1.56267351968062	8.36014733507416	1.03640330553055	1.19951108396053	1.60670486092567	2.10653433799744	2.9248474240303	3.95759665966034	5.39961433410645	6.99736342430115	8.33377861976624	9.7116290807724	11.5907384204865
40	3	0.25	1	0	1	1.03181306478381	0.0125807108875273	0.504323344418991	3.62920945566387	0.80394480407238	0.836262834072113	0.864736798405647	0.897985500097275	0.954226568341255	1.02334553003311	1.09947103261948	1.18015089035034	1.23011351823807	1.27745445966721	1.33332065105438
40	3	0.25	1	1	1	1.06748500729203	0.0149592713759117	0.544948427668732	3.75439100830633	0.821380739808083	0.858369500935078	0.886738389730454	0.92258585691452	0.981827095150948	1.05728095769882	1.14171186089516	1.22751860618591	1.28461942076683	1.33561254739761	1.39801782727242
40	3	0.25	1	2	1	1.17301266819239	0.0249346508217227	0.966039447031686	5.76087655276041	0.881628457307816	0.917200016975403	0.950670862197876	0.990719282627106	1.0637041926384	1.15488547086716	1.26035657525063	1.37186986207962	1.44893534183502	1.52819926142693	1.64357515931129
40	3	0.25	1	3	1	1.35444643734694	0.053395522793191	1.42134307958009	9.68964754088509	0.946371912956238	0.993042249977589	1.03644613623619	1.09629395008087	1.1998239159584	1.32737213373184	1.47456166148186	1.6348363161087	1.74888309240341	1.8612905561924	2.06644387960434
40	3	0.25	1	5	1	1.91810644347668	0.254643505949557	1.50676774982997	8.69984628339802	1.01145656466484	1.10617623925209	1.23420991897583	1.3779196023941	1.59990048408508	1.84969389438629	2.15175795555115	2.52207067012787	2.80215796232224	3.0905230641365	3.60835547685623
40	3	0.25	1	7.5	1	2.99970766633749	1.24312825440927	1.5277184717794	8.58030765316889	1.02521316885948	1.18382908701897	1.47450153827667	1.8402624130249	2.30497688055038	2.83505237102509	3.50072103738785	4.33702483177185	4.96284301280975	5.65764232873917	6.78285302162171
40	3	0.25	1	10	1	4.47925311572552	4.14591030524971	1.4435721528138	8.28791422321911	1.02772875905037	1.21221202611923	1.64208384752274	2.31199336051941	3.18269354104996	4.15924406051636	5.43449914455414	7.01227903366089	8.21558723449707	9.4859915971756	11.0315694141388
40	3	0.3	0	0	1	1.03056771775484	0.0123766024288894	0.49356787125028	3.76608678533687	0.802664409279823	0.834194248914719	0.862448352575302	0.896740138530731	0.954203084111214	1.02260029315948	1.09891271591187	1.17616381645203	1.22555085420609	1.27434640228748	1.32955118536949
40	3	0.3	0	1	1	1.06808400079012	0.0149925831712004	0.598985717724597	4.0235390056386	0.824675351381302	0.857645063102245	0.884745475649834	0.921885734796524	0.983442962169647	1.05717653036118	1.14049449563026	1.22710915803909	1.28079555630684	1.33232400119305	1.41346129894257
40	3	0.3	0	2	1	1.17083174853325	0.0248032550973075	1.1034155460429	6.73899161723532	0.881349704265594	0.918722081184387	0.954221644997597	0.991226559877396	1.06321847438812	1.15438038110733	1.25721144676209	1.36395090818405	1.4417841553688	1.52119518816471	1.63950152635574
40	3	0.3	0	3	1	1.3489391795218	0.0535658873447783	1.55981214325168	9.03972760795685	0.953843787908554	1.0007265150547	1.04549005031586	1.09848314523697	1.19659864902496	1.31850188970566	1.46149209141731	1.61596918106079	1.75208712220192	1.88861227929592	2.10343311071396
40	3	0.3	0	5	1	1.9051948292017	0.271046744533472	1.84793222711152	10.3179034156759	0.99914740562439	1.11012046337128	1.23282774686813	1.38196930885315	1.58926203846931	1.82664388418198	2.11852848529816	2.482106590271	2.79329578876495	3.19308404922485	3.87825022935867
40	3	0.3	0	7.5	1	2.97139375014305	1.38055785571592	1.748419305116	9.49425872283441	1.01298467636108	1.17132833003998	1.46282002329826	1.78102697134018	2.23335784673691	2.77961671352386	3.47723692655563	4.32251539230347	5.06588342189789	5.87617516517639	7.10364861488343
40	3	0.3	0	10	1	4.38627099474668	4.96103884181133	1.66756113295616	8.16515997839805	1.01847039699554	1.18314127624035	1.61019861698151	2.15592837333679	2.91481745243073	3.94979894161224	5.35383832454681	7.08053879737854	8.57341699600219	10.0659447193146	12.3200434780121
40	3	0.3	1	0	1	1.03134692841172	0.0124357536643331	0.439885574996137	3.50418258147808	0.800207840204239	0.833631017804146	0.863326218724251	0.896722251176834	0.955323398113251	1.0226149559021	1.1000959277153	1.17791466712952	1.22672626376152	1.27021855711937	1.33457887887955
40	3	0.3	1	1	1	1.06424877548218	0.0151562081124366	0.688168718294439	4.8488601641396	0.823178522586823	0.856098085641861	0.884531408548355	0.917632937431335	0.977950975298882	1.05360609292984	1.13805630803108	1.22550778388977	1.27976027131081	1.33110637664795	1.39502760410309
40	3	0.3	1	2	1	1.1719914050281	0.0260193420136208	1.1953728508195	6.95008278072404	0.883131893277168	0.919709627330303	0.952868393063545	0.990415066480637	1.06152001023293	1.15407466888428	1.25718384981155	1.36771674156189	1.45189425945282	1.54004974961281	1.6723768723011
40	3	0.3	1	3	1	1.35030306349397	0.0542455538811318	1.55285413787554	9.20050894194515	0.953653913140297	1.00241594612598	1.04530591368675	1.09706330299377	1.19683185219765	1.32080334424973	1.46426796913147	1.62501455545425	1.75074673295021	1.88945484161377	2.11386940002441
40	3	0.3	1	5	1	1.90492615206838	0.263439958897227	1.91124999872687	12.3128487550543	1.01774644255638	1.11638372838497	1.24249041080475	1.37472373247147	1.58650827407837	1.83416646718979	2.12357872724533	2.48419988155365	2.77944861650467	3.14386750459671	3.75011295795441
40	3	0.3	1	7.5	1	2.98958573769927	1.3724035768507	1.92511557425978	11.2040699062679	1.02754215836525	1.16494505405426	1.45709506869316	1.81429109573364	2.29222267866135	2.81570172309876	3.45117574930191	4.29624691009522	4.99837410449982	5.96853890419006	7.28816398620606
40	3	0.3	1	10	1	4.48189805466533	4.76587366658482	1.68292860924004	8.7349531016001	1.0363130068779	1.18619512021542	1.56913539767265	2.27113475799561	3.10051661729813	4.09510326385498	5.38423216342926	7.09979724884033	8.56101937294006	10.1773669242859	11.9632173919678
40	4	0.05	0	0	1	1.02278829718828	0.00793817540484278	0.446230435713255	3.69722415721172	0.833381869792938	0.862901179492474	0.8876649081707	0.916051155328751	0.962412968277931	1.01756858825684	1.07697585225105	1.13667804002762	1.17922362089157	1.21669004559517	1.26409539341927
40	4	0.05	0	1	1	1.03640657536983	0.00818432504142247	0.370684090732604	3.59568708035466	0.841007495522499	0.872613216936588	0.897139295935631	0.925708681344986	0.975820869207382	1.03063631057739	1.09383091330528	1.15294549465179	1.19019716382027	1.22654020786285	1.27634216785431
40	4	0.05	0	2	1	1.07654768999815	0.011747817284696	0.655324158404008	4.17437857282664	0.865371131300926	0.893430154025555	0.918699797987938	0.949134403467178	1.00166434049606	1.06522804498672	1.14116182923317	1.21551135778427	1.26708352565765	1.31877014636993	1.37505116701126
40	4	0.05	0	3	1	1.14508790403605	0.0241331811847658	0.911804855891485	4.60770782234107	0.876603925228119	0.905417162179947	0.932757240533829	0.968182653188705	1.03304556012154	1.12305200099945	1.23376673460007	1.34847630262375	1.42962381243706	1.50327179729939	1.60205735325813
40	4	0.05	0	5	1	1.34735179061294	0.109013006617045	1.13452614507335	5.01805482868346	0.887509217262268	0.919446717202663	0.951209986209869	0.992726802825928	1.08811807632446	1.28024405241013	1.54015204310417	1.79475781917572	1.96535142064095	2.11546787023544	2.32535637140274
40	4	0.05	0	7.5	1	1.72188436014652	0.495144143871446	1.35891110901531	5.9262919254244	0.88962738096714	0.926850189268589	0.963226947188377	1.00950366258621	1.1461276113987	1.56150043010712	2.11163634061813	2.66120052337647	3.0516227722168	3.44686839580536	3.9306686091423
40	4	0.05	0	10	1	2.23509087070227	1.50948697879443	1.29989393076549	5.17784230110674	0.894177675843239	0.932443501055241	0.966479825973511	1.01928746700287	1.19831490516663	1.92014229297638	2.92710489034653	3.91162552833557	4.57464871406555	5.29358505010605	6.14202505111695
40	4	0.05	1	0	1	1.02523162266612	0.00783310738953051	0.379683122182983	3.60602053947442	0.83429661154747	0.864503315091133	0.8908826649189	0.917623108625412	0.965121403336525	1.02018028497696	1.07903671264648	1.13995136022568	1.17870603203773	1.21588128209114	1.25693454384804
40	4	0.05	1	1	1	1.03837665002346	0.00825033587332801	0.449361528329008	3.77636487175751	0.847600559592247	0.876747596263886	0.899486696720123	0.929768013954163	0.976311683654785	1.03233408927917	1.09396180510521	1.15491034984589	1.19665795564652	1.23479190170765	1.27769780635834
40	4	0.05	1	2	1	1.07924748364687	0.0121574180940335	0.69232589392753	4.25765113498458	0.859397264719009	0.895466586947441	0.922655722498894	0.950959038734436	1.0022554397583	1.06825232505798	1.14353674650192	1.22268484830856	1.27631089687347	1.32394376397133	1.38922131538391
40	4	0.05	1	3	1	1.14418137947917	0.0233944822774123	0.886788649599794	4.45612580627688	0.876266850233078	0.90771722048521	0.935753235220909	0.970545566082001	1.0341030061245	1.12294006347656	1.23029226064682	1.34519690275192	1.42674307823181	1.49575630426407	1.586119556427
40	4	0.05	1	5	1	1.35270640609264	0.115530118228904	1.18944447719816	5.21674483558934	0.883777729272843	0.918579922616482	0.94980491399765	0.990284568071365	1.08738493919373	1.28105533123016	1.5470515191555	1.81206558942795	1.9948884665966	2.1537035048008	2.38473620176315
40	4	0.05	1	7.5	1	1.766437314602	0.506051541239748	1.10142320804138	4.59629016504481	0.897940857410431	0.929292699694633	0.96327520608902	1.01040725708008	1.15539985895157	1.63105511665344	2.19449174404144	2.73878397941589	3.07417960166931	3.44807841777801	3.9081387424469
40	4	0.05	1	10	1	2.3347801014483	1.55638427021904	1.15202323599064	4.94516177465494	0.901354975700378	0.937380190193653	0.97096694111824	1.02254492044449	1.22856315970421	2.0931236743927	3.06788694858551	4.03870921134949	4.7214910030365	5.27074140310287	6.00820245265961
40	4	0.1	0	0	1	1.02400744016767	0.00775288739814513	0.452732262188301	3.82928759853421	0.838233837485313	0.867751196026802	0.890726652741432	0.918435019254684	0.963748514652252	1.01729506254196	1.07838597893715	1.1353719830513	1.1760583281517	1.21449528038502	1.2600433909893
40	4	0.1	0	1	1	1.04760155628324	0.00902897059994611	0.481087875723427	3.84193408286605	0.848090761303902	0.877875818312168	0.905328691005707	0.934124720096588	0.983170211315155	1.04054617881775	1.10450834035873	1.17107094526291	1.21140888929367	1.25110898017883	1.30071400761604
40	4	0.1	0	2	1	1.11704491859078	0.0147442503274619	0.714785818991129	4.56074440003911	0.881228946447373	0.911685173213482	0.938969728350639	0.974797207117081	1.03359231352806	1.10567200183868	1.18757832050323	1.27414025068283	1.33107700943947	1.38349116444588	1.45811000347137
40	4	0.1	0	3	1	1.23112031785846	0.0314735229030669	0.773422381541309	4.37391811356063	0.910270310044289	0.945236213505268	0.979628378152847	1.02292619943619	1.10318842530251	1.21207696199417	1.33361208438873	1.46776612997055	1.55167449116707	1.63154276013374	1.72658394575119
40	4	0.1	0	5	1	1.58636384264231	0.157301732517007	0.902630351974887	4.90211036704515	0.9454287981987	0.985920961201191	1.03408704400063	1.10762349367142	1.29908329248428	1.54007601737976	1.82615277171135	2.10463991165161	2.2914372086525	2.47581635117531	2.68832174301148
40	4	0.1	0	7.5	1	2.2313095554769	0.744966070315819	0.989496510514577	4.52586223595474	0.957516819834709	1.01271262466908	1.07228518128395	1.21051309108734	1.58562594652176	2.11099994182587	2.72091466188431	3.35910885334015	3.82265607118607	4.28073527812958	4.85403186321259
40	4	0.1	0	10	1	3.09430485999584	2.44061246589868	1.12615725778234	5.19067562436114	0.965806376338005	1.02045748233795	1.09290440678597	1.2968036532402	1.90432423353195	2.86568164825439	3.96494174003601	5.1594895362854	5.95194363594055	6.80395039319992	7.79300837039948
40	4	0.1	1	0	1	1.02433150945902	0.00772622734688128	0.394131695337543	3.61723963337735	0.834057687520981	0.866544029116631	0.890025120973587	0.919041913747787	0.964605569839478	1.01913714408875	1.07845896482468	1.1371166229248	1.17726564407349	1.21328047513962	1.25605506420136
40	4	0.1	1	1	1	1.04870036392212	0.00879528020023337	0.41930008341461	3.74251347409566	0.848355934023857	0.878695315122604	0.90461987555027	0.935417920351028	0.985316678881645	1.04345279932022	1.1062096953392	1.16771700382233	1.21167532205582	1.2531519562006	1.29948607683182
40	4	0.1	1	2	1	1.11626110534668	0.0143958432361945	0.680198919863077	4.12095905300746	0.883314792513847	0.916039729118347	0.943801322579384	0.976257467269897	1.03331384062767	1.10318517684937	1.18501433730125	1.27403178215027	1.33365941643715	1.38544553518295	1.45540660262108
40	4	0.1	1	3	1	1.23189579526186	0.0318840044043088	0.777593096632478	3.96805368272284	0.911375415921211	0.950617824494839	0.982511782646179	1.0247495174408	1.10360273718834	1.20941495895386	1.33439081907272	1.46671042442322	1.55815389752388	1.64326728582382	1.75177697658539
40	4	0.1	1	5	1	1.60511235535741	0.162233063691661	0.877191136150086	4.47670643903295	0.949246104359627	0.994598324596882	1.04358026981354	1.11959053277969	1.30709028244019	1.56055420637131	1.83793699741364	2.12517681121826	2.32990171909332	2.51734541654587	2.77786143064499
40	4	0.1	1	7.5	1	2.29786450184584	0.742192934284662	0.864095544435462	4.48779274012901	0.962860189080238	1.01078780889511	1.07709178924561	1.23072823286057	1.6612429022789	2.2167671918869	2.80323654413223	3.4205836057663	3.8039592385292	4.23115038871765	4.87622664451599
40	4	0.1	1	10	1	3.2731373208344	2.38360741278447	0.984337648771166	4.64523616931627	0.972801805138588	1.04032416343689	1.14383797049522	1.42369744777679	2.13169682025909	3.08639895915985	4.12567460536957	5.25481562614441	6.12141320705414	6.93188095092773	8.01529509544373
40	4	0.15	0	0	1	1.02372697434425	0.00782483156762887	0.453523509204575	3.80971682395128	0.834616333842278	0.863342499732971	0.889605203270912	0.918074268102646	0.964349880814552	1.01743400096893	1.07777881622314	1.13606159687042	1.1757225394249	1.21615580916405	1.26466634273529
40	4	0.15	0	1	1	1.05493409484625	0.00930511432522648	0.621272252568503	4.26992390509071	0.862947388291359	0.888681876659393	0.912638753652573	0.941058242321014	0.989514872431755	1.0476096868515	1.11174696683884	1.17747639417648	1.22423693537712	1.26792319715023	1.31883921027184
40	4	0.15	0	2	1	1.14234375103116	0.0153690071790386	0.661041569854463	4.06613281133417	0.902449129223824	0.9371297955513	0.962325537204742	0.995845800638199	1.05574032664299	1.13003879785538	1.21590295433998	1.30421324968338	1.36369415521622	1.41763008832932	1.48589518904686
40	4	0.15	0	3	1	1.29260630418658	0.0364652913958177	0.99852881557247	5.74543961977056	0.943650811314583	0.983622868359089	1.02292851805687	1.07146383523941	1.16093552112579	1.27074843645096	1.39909961819649	1.53226501941681	1.62174491286278	1.71597939133644	1.88131911873817
40	4	0.15	0	5	1	1.74805318310261	0.184338871819135	0.954682342132692	5.39917377759133	0.982625023722649	1.04511013329029	1.12301096916199	1.24065512418747	1.45032986998558	1.70540904998779	1.98753061890602	2.27745697498322	2.4982146024704	2.72245639562607	3.03951659202576
40	4	0.15	0	7.5	1	2.58909781140089	0.894527824602669	1.06091341248751	6.29731940220233	1.01035363912582	1.0992546916008	1.25104335546494	1.47156826257706	1.92593112587929	2.49169850349426	3.11071860790253	3.76175417900085	4.25170574188232	4.75466458797455	5.38612871170045
40	4	0.15	0	10	1	3.68888638266325	3.03984320258261	1.06259481312412	4.99970726349708	1.02505500435829	1.12903038561344	1.3244709789753	1.66974991559982	2.43781208992004	3.43774497509003	4.63439238071442	5.95956907272339	6.88807983398437	7.78622322082519	9.03724143981934
40	4	0.15	1	0	1	1.02338490122557	0.00773559850415616	0.447645974408514	3.69146794762783	0.839812921285629	0.867753534018993	0.890169486403465	0.916325008869171	0.962797418236732	1.0173807144165	1.07765865325928	1.13700915575027	1.17299713492393	1.20976550579071	1.2653598511219
40	4	0.15	1	1	1	1.0531688811779	0.009128809758972	0.554211883371193	4.18190325441573	0.855427337884903	0.88418028652668	0.910406938195229	0.938308566808701	0.990116268396378	1.04531127214432	1.10875016450882	1.17764247655869	1.22021458148956	1.26232709288597	1.31407805204392
40	4	0.15	1	2	1	1.14104332336783	0.0154051576492054	0.651269681969402	4.05147066240249	0.898930953145027	0.93073882162571	0.958587846159935	0.99236251115799	1.05418139696121	1.13093531131744	1.21555835008621	1.30048216581345	1.35865680575371	1.4160973906517	1.49911452174187
40	4	0.15	1	3	1	1.29139289602041	0.035207516023515	1.01039314204145	6.00770307179058	0.950580205321312	0.98896931707859	1.02707728743553	1.07799552679062	1.16267648339272	1.26984322071075	1.39568933844566	1.52856390476227	1.62075051665306	1.7195028334856	1.84988721489906
40	4	0.15	1	5	1	1.7588042758882	0.184555292840525	0.897109698971971	5.05841977478556	0.988517481088638	1.04989048838615	1.13310948014259	1.24694827795029	1.45980444550514	1.71733075380325	2.0042377114296	2.29577314853668	2.50613946914673	2.73331735134125	3.05884008646011
40	4	0.15	1	7.5	1	2.6526426066041	0.889742708698593	0.981694316269886	5.47492621593911	0.997236859202385	1.09002351462841	1.26148309707642	1.53228586912155	2.02491229772568	2.55286061763763	3.15620857477188	3.81786913871765	4.33541288375854	4.86420701742172	5.52142837524414
40	4	0.15	1	10	1	3.88342082907558	2.85698033915605	0.927838020284676	4.89463080016749	1.02099182009697	1.13168490231037	1.42050439119339	1.90610238313675	2.71299535036087	3.68176662921906	4.79981732368469	6.08143243789673	6.99713470935822	7.76976628303528	8.87507493972779
40	4	0.2	0	0	1	1.02338911988139	0.00757788455860135	0.437555863871791	3.72402248562214	0.84139119386673	0.864518052339554	0.891598081588745	0.91767498254776	0.963646695017815	1.01789492368698	1.07530289888382	1.1356791973114	1.17621228694916	1.20937475562096	1.25595301508904
40	4	0.2	0	1	1	1.05939556988478	0.00949792556648018	0.567945963820205	4.02232526701943	0.861174310445786	0.891054707765579	0.914752644300461	0.942779833078384	0.993508502840996	1.05160999298096	1.11712458729744	1.18549938201904	1.228644323349	1.2739940315485	1.33023290634155
40	4	0.2	0	2	1	1.15707189733982	0.016324641257312	0.916831541291187	5.61507400577089	0.914405168294907	0.946137318015099	0.973880052566528	1.00875195264816	1.07116964459419	1.14561486244202	1.22731480002403	1.31923766136169	1.37822207212448	1.43841222524643	1.52939449548721
40	4	0.2	0	3	1	1.32184699908495	0.0385572131184132	1.17941876778671	7.69659969083901	0.960865606665611	1.00401146709919	1.04606115221977	1.09821128845215	1.18841958045959	1.30089044570923	1.43116208910942	1.56007035970688	1.6521371781826	1.7594189196825	1.9049475479126
40	4	0.2	0	5	1	1.85210370914936	0.203702389454614	1.22412849022913	7.04702083644104	1.02333019852638	1.11681233644485	1.22075578570366	1.34436429738998	1.55526867508888	1.80203819274902	2.08544546365738	2.39541344642639	2.63233563899994	2.89247722625732	3.27803099393845
40	4	0.2	0	7.5	1	2.82353604499698	1.12626996631994	1.47305027431309	8.64173414823641	1.02839897274971	1.16791587471962	1.39179564714432	1.65133501291275	2.12733668088913	2.67845273017883	3.34110701084137	4.11586422920227	4.69172811508179	5.32294410467148	6.26992692470551
40	4	0.2	0	10	1	4.12823359658718	3.72532629812378	1.14816576042572	5.59784786001753	1.03353891849518	1.1958309918642	1.52102870345116	1.97282309532166	2.77066051959991	3.82404625415802	5.15398573875427	6.62069473266602	7.63832449913025	8.81276865005493	10.0358159351349
40	4	0.2	1	0	1	1.02301621348858	0.00769363684774635	0.344614564555456	3.55969771790542	0.832020561099052	0.861670039594173	0.889185374975205	0.916414284706116	0.964453309774399	1.01817363500595	1.07679012417793	1.13500030040741	1.17553502321243	1.21011624634266	1.25226857304573
40	4	0.2	1	1	1	1.05955887024999	0.00932671180755355	0.518557914534774	3.90958527121544	0.862386463880539	0.890950679779053	0.914945924282074	0.944021195173264	0.992513298988342	1.05292993783951	1.11771574616432	1.18224458694458	1.2269143640995	1.27124693989754	1.31953814148903
40	4	0.2	1	2	1	1.15922703929544	0.0166536394114971	0.927174948354557	5.76342210221631	0.915420860648155	0.946124191582203	0.9773357629776	1.01169556379318	1.07154241204262	1.14471101760864	1.23209193348885	1.32179651260376	1.38594568967819	1.44645697772503	1.53612418889999
40	4	0.2	1	3	1	1.32446652368903	0.0385380338996549	1.14788859413921	6.59534450417191	0.968254991173744	1.01317688822746	1.04879004955292	1.10048414468765	1.19255658984184	1.30263489484787	1.42856726050377	1.56090221405029	1.66053293347359	1.77962354719639	1.93522904872894
40	4	0.2	1	5	1	1.85339321830869	0.213079496126538	1.37122078723185	8.3302198026135	1.02196884393692	1.10500744581223	1.21612318754196	1.34069170951843	1.54919618368149	1.80402421951294	2.08645206689835	2.40347967147827	2.6613621711731	2.89764734506607	3.30801390647888
40	4	0.2	1	7.5	1	2.88291765126586	1.01934214380164	1.10035154639197	6.34277708526861	1.03210261702538	1.15544381141663	1.41265194416046	1.74395327568054	2.21874648332596	2.76378095149994	3.39931964874268	4.13488683700562	4.66818137168884	5.22647888660431	6.0317329454422
40	4	0.2	1	10	1	4.23063216633201	3.30681660159738	1.07145447399159	5.88126098205079	1.02487220644951	1.18112043440342	1.53896663784981	2.17514979839325	3.03893059492111	4.00781798362732	5.17151057720184	6.56325001716614	7.48850481510162	8.42926752567291	9.93504748344422
40	4	0.25	0	0	1	1.0235716801703	0.00772103122178855	0.452259083507449	3.6863491267573	0.839515686631203	0.867432071268559	0.889350488781929	0.918954426050186	0.964316993951797	1.01732242107391	1.07745072245598	1.13577674627304	1.17911053299904	1.21272838413715	1.26021835207939
40	4	0.25	0	1	1	1.0597267870307	0.00915805506568764	0.628462597579381	4.66059894433083	0.86254985511303	0.892342349886894	0.915787586569786	0.945859688520432	0.994918331503868	1.05315375328064	1.1163270175457	1.18061958551407	1.2239326775074	1.26546066701412	1.32582255005837
40	4	0.25	0	2	1	1.16415511726737	0.0167414681726371	1.0782192802143	6.62889746824391	0.922364181280136	0.953308126330376	0.981910234689713	1.01555775403976	1.07733777165413	1.15211856365204	1.23532655835152	1.32080821990967	1.38794082403183	1.45019547045231	1.5526788008213
40	4	0.25	0	3	1	1.33763457577229	0.0403041961037723	1.46869455936209	9.40179913943992	0.976934903264046	1.02457268834114	1.06638318300247	1.11553994417191	1.20743045210838	1.31309747695923	1.43823102116585	1.57481609582901	1.6859655380249	1.79245044887066	1.97367834210396
40	4	0.25	0	5	1	1.8814147151351	0.214355798244562	1.42100850510617	8.07641389030082	1.02285560488701	1.1137127161026	1.24690251946449	1.38401267528534	1.59155347943306	1.82407981157303	2.10043144226074	2.4084046125412	2.66924625635147	2.98524340987205	3.49394447088242
40	4	0.25	0	7.5	1	2.93018622912169	1.22859097387094	1.57300991618132	9.31423995854541	1.02943519473076	1.16415505409241	1.45822485685349	1.7540664434433	2.22127646207809	2.76791679859161	3.44952374696732	4.25249409675598	4.91096487045288	5.53759207725524	6.77586995601654
40	4	0.25	0	10	1	4.34350243458748	4.29169455442902	1.3152742996706	6.35415533212562	1.04007168054581	1.19836445748806	1.64463911056519	2.12279953956604	2.93146860599518	3.99002516269684	5.36313378810883	6.96820116043091	8.2309841632843	9.5761804819107	11.0659954738617
40	4	0.25	1	0	1	1.0233174012363	0.00753854864130668	0.398769611915025	3.721918113843	0.836831685900688	0.864056290686131	0.889377328753471	0.919136267900467	0.965077951550484	1.01813197135925	1.07585307955742	1.13536454439163	1.17307997345924	1.20919015407562	1.25345598459244
40	4	0.25	1	1	1	1.05898395704031	0.00949033170288521	0.589040180089214	4.22160033051755	0.859397487640381	0.88950966745615	0.914724919199944	0.943517678976059	0.992782816290855	1.05107778310776	1.11671653389931	1.18121865987778	1.22696776986122	1.27318255007267	1.32912586331368
40	4	0.25	1	2	1	1.16318373985887	0.0168302770496916	1.01945200983327	6.3221066591295	0.917655045986175	0.950960241258144	0.979361072182655	1.01519370079041	1.07458430528641	1.15129941701889	1.23533898591995	1.32098591327667	1.38717110753059	1.45883868634701	1.54332687020302
40	4	0.25	1	3	1	1.33700290195346	0.0407900665301444	1.687550121543	12.0082514798341	0.977389895319939	1.0269291639328	1.06534369587898	1.1177894115448	1.20717194676399	1.31304210424423	1.43701827526093	1.56985825300217	1.66797928214073	1.79783038794994	1.99191765427589
40	4	0.25	1	5	1	1.89473111777306	0.2154507427844	1.43576747226219	8.84383406827646	1.01485139012337	1.11700605452061	1.25452209115028	1.39030140638351	1.60627701878548	1.84215784072876	2.11193740367889	2.42892997264862	2.70046179294586	2.98709454536438	3.40268211126328
40	4	0.25	1	7.5	1	2.97057061849779	1.14631811651541	1.26522343116983	6.99673021063944	1.02322861671448	1.15579214692116	1.44798214435577	1.81897060871124	2.29844975471497	2.82366180419922	3.48797345161438	4.26612758636475	4.89411883354187	5.61920351982116	6.47090772628784
40	4	0.25	1	10	1	4.41553914270401	3.99074898246466	1.28626429007685	6.37744992942608	1.00841331839561	1.14749553501606	1.59151576757431	2.30226485729218	3.13350051641464	4.10482716560364	5.32859575748444	6.90595226287842	8.1267370223999	9.37078199386596	11.0400020122528
40	4	0.3	0	0	1	1.02580377317667	0.00785271753089868	0.401077443726072	3.54039950298462	0.838060758113861	0.867210526764393	0.890503850579262	0.917216372489929	0.965462818741798	1.02036452293396	1.08162572979927	1.13967167139053	1.1818946480751	1.21619737744331	1.2585042822361
40	4	0.3	0	1	1	1.05510199728608	0.00935708206381157	0.621752030913584	4.58884894600019	0.858212971091271	0.884485340118408	0.910701864957809	0.94094226360321	0.989978834986687	1.04803252220154	1.11276206374168	1.17598016262054	1.22190425992012	1.26372048854828	1.31907889485359
40	4	0.3	0	2	1	1.16210669517517	0.0176507485054865	1.41542601981099	9.49470131589621	0.919106062054634	0.952836464345455	0.981263315677643	1.01438649892807	1.07449373602867	1.1468358039856	1.23146665096283	1.32120978832245	1.38137468099594	1.45048888027668	1.56890605211258
40	4	0.3	0	3	1	1.33870716698766	0.0440043103271523	1.95809950695678	13.0925093298454	0.982388808131218	1.02683174908161	1.06563318967819	1.11637756824493	1.20545256137848	1.31327450275421	1.43516680598259	1.57041640281677	1.67595989108086	1.81286146938801	2.04050290107727
40	4	0.3	0	5	1	1.89473655037284	0.251879763562431	2.14283926577466	14.2092565903813	1.01680782318115	1.11733186244965	1.25392063260078	1.39316549301147	1.59701856970787	1.82455575466156	2.09345948696136	2.43760185241699	2.72486696243286	3.09222966432571	3.68942537784577
40	4	0.3	0	7.5	1	2.9171979876101	1.29231801806561	2.06334756554653	13.5917713953553	1.02689013838768	1.15846728682518	1.46564040780067	1.78274194002152	2.22571313381195	2.73654115200043	3.3958774805069	4.17515516281128	4.86525907516479	5.66854867935181	6.88320771217346
40	4	0.3	0	10	1	4.32545347180367	4.6167602378766	1.59121370305123	7.95887378035239	1.02311489701271	1.15586888492107	1.54682039022446	2.14120190143585	2.88381749391556	3.93779897689819	5.28957068920136	6.91068630218506	8.26228761672974	9.80026664733887	11.6843680381775
40	4	0.3	1	0	1	1.02374264390469	0.00763025611287725	0.332781936214888	3.49517380215156	0.837581182122231	0.865085856616497	0.890596404671669	0.91730637550354	0.963632449507713	1.01895797252655	1.07850587368011	1.1377946972847	1.17569518089294	1.20987775325775	1.24932791113853
40	4	0.3	1	1	1	1.0591628295362	0.00970826445312437	0.679326132925839	4.90345267946108	0.859137315154076	0.888411419093609	0.913691008090973	0.942325103282928	0.992387309670448	1.05255568027496	1.11586743593216	1.18114063739777	1.22987749576569	1.2745716124773	1.3336921620369
40	4	0.3	1	2	1	1.16395081365705	0.0181148511000356	1.27524773601738	7.73316999024495	0.920745159387588	0.950191573798656	0.979975256323814	1.01263597011566	1.07533663511276	1.14796876907349	1.23313856124878	1.32272434234619	1.39380598664284	1.47419991791248	1.60238926529884
40	4	0.3	1	3	1	1.33780426687002	0.0415466148514089	1.73999474434139	10.8873761791966	0.982384145855904	1.03405495584011	1.07165560126305	1.12012420892715	1.20643922686577	1.31172001361847	1.43411007523537	1.56991028785706	1.67379723191261	1.80572707653046	2.03395439863205
40	4	0.3	1	5	1	1.89151019932628	0.229866085839447	1.90272008262619	11.6469083854764	1.02594826340675	1.12567085027695	1.27241136431694	1.41246254444122	1.60300701856613	1.82517546415329	2.08743035793304	2.41426732540131	2.71007249355316	3.03470805883408	3.6392776632309
40	4	0.3	1	7.5	1	2.94302164778113	1.22665052947547	1.77312683553272	10.1452419553064	1.02480231881142	1.14238573312759	1.43826784491539	1.84648100137711	2.28383523225784	2.76856899261475	3.40069591999054	4.19498791694641	4.90713932514191	5.75582793951034	6.90043729782105
40	4	0.3	1	10	1	4.42249188127518	4.43516112224645	1.53725373768907	7.66090642865335	1.01867578029633	1.17470797896385	1.53460755348206	2.25371975898743	3.1179546713829	4.06747603416443	5.30600166320801	6.96387033462525	8.35251402854919	9.90310509204864	11.5939925861359
