# Supplementary material for: Quantification of Difference in Nonselectivity Between In Vitro Diagnostic Medical Devices
Source: Biom J. 2025 Jan 2;67(1):e70032. doi: 10.1002/bimj.70032 (PMC11695778; doi:10.1002/bimj.70032)
Supplement: Supplementary file 1 — Supporting Information [file BIMJ-67-e70032-s001.zip › Reproducibility resubmission v2/results pkf 22 10 2024 7 cores/simulation results relevant/6. simulation setting/ssr.csv]

n	R	M	replicate_id	mean	variance	skewness	kurtosis	1%	2.5%	5%	10%	25%	50%	75%	90%	95%	97.5%	99%
20	2	0	1	1.08949399445653	0.0686947949155256	1.31046703319648	8.39825749104727	0.645213428139687	0.698755693435669	0.742626342177391	0.799539214372635	0.908760160207748	1.05026996135712	1.22435358166695	1.42062622308731	1.56068140864372	1.70948356688023	1.92189305067062
20	2	0.05	1	1.2083563270939	0.0849134439677778	1.28294692556913	7.39865179796741	0.716092134708166	0.773240240190178	0.825627151273191	0.888112628951669	1.00614593099803	1.16599219501019	1.35825551413	1.57855068978667	1.74748787485063	1.88409532244503	2.09008828758001
20	2	0.1	1	1.32642900178286	0.098823597338849	1.05575184675463	5.12887216270204	0.777188870209456	0.849109405934811	0.903187682449818	0.97840079587698	1.10950385928154	1.27737500786781	1.49210130125284	1.73895738697052	1.90184783810377	2.08614793476462	2.32966084513664
20	2	0.15	1	1.44095312719802	0.120620163103536	1.20904123398331	6.45255361331255	0.853913162378967	0.924024207804352	0.984735274903476	1.05764638932049	1.20086388558149	1.39001395002007	1.62364510692656	1.88405176317692	2.079120681867	2.24689352676272	2.51826324761212
20	2	0.2	1	1.57745283277845	0.145617797264104	1.21774149657243	6.72447812849377	0.927536587715149	1.0032154583931	1.07438441562653	1.15750579833984	1.31483130455017	1.52088641166687	1.77710844039917	2.06072609710693	2.26636267662048	2.47582277727127	2.7762468629837
20	2	0.25	1	1.70925735384692	0.170911223596825	1.15049823035492	5.85189286111531	1.00361985899508	1.08830067561939	1.16081439889967	1.25135419890285	1.42236554529518	1.64764719083905	1.92156666889787	2.23090102896094	2.46201452799141	2.68300944007933	3.0045361854136
20	2	0.3	1	1.84388615313885	0.189814208271309	1.04399709583011	5.18642967869752	1.08461178056598	1.1804046690762	1.26362280592322	1.35922092235088	1.53974323570728	1.77856455028057	2.08233106285334	2.41094125282765	2.62669103521109	2.86421196204424	3.21636986179352
20	2	0.35	1	1.9917264126901	0.227580474831088	1.06286290398628	5.30851106723971	1.16969406251907	1.2708105992116	1.36085503204912	1.46310561744869	1.65545838039368	1.91809208258986	2.25093097127974	2.60604772102833	2.87991548600793	3.12862362945825	3.50927042503953
20	2	0.4	1	2.14595482918417	0.266536930906503	1.16436433201272	6.14463309617388	1.25016991252899	1.35819035565853	1.46280147659779	1.58105542731285	1.78853810250759	2.06627801656723	2.41548367261887	2.8003897485733	3.09418017601967	3.35657792818546	3.75760062885285
20	2	0.45	1	2.29880427755437	0.298640014191434	1.05865917599092	5.25947980863279	1.35238263131231	1.46792419666424	1.57397914022952	1.68645914244652	1.91542806286365	2.21529127523303	2.59406812161207	3.00237703689933	3.29228117322922	3.57534593766928	3.9971501801908
20	2	0.5	1	2.46771524430066	0.347326372812923	1.15935506162396	6.36270888221313	1.46353395402431	1.57702121548355	1.69069752842188	1.82051464766264	2.0550113171339	2.38103690743446	2.78294172137976	3.22780986428261	3.53465338200331	3.85145207941532	4.28130148798227
20	2	0.55	1	2.62348728966472	0.376128981872501	1.05752472326049	5.65393879925745	1.53932124586403	1.68726411902532	1.79496765440702	1.94044313512743	2.2005079774186	2.53533074915409	2.94997826576233	3.41809148064256	3.75705315941572	4.06206684903801	4.48659325487614
20	2	0.6	1	2.81473240839386	0.486389854741848	1.40825082850708	7.45756145728217	1.66280367736816	1.81083516693115	1.93323792266846	2.06995379638672	2.33429470062256	2.70424560546875	3.15690757751465	3.69225955200195	4.07754136657715	4.51223476409912	5.08372178955079
20	2	0.65	1	2.97197002611297	0.509349096096602	1.18286986281791	6.06369166385699	1.76541520297229	1.90342495943606	2.02510382401943	2.18748715017736	2.4788239710778	2.86852502301335	3.33862528279424	3.87808331081271	4.27878198847175	4.68338280368596	5.20357729967237
20	2	0.7	1	3.15263835249868	0.566802068855139	1.14354082547691	5.81969528939002	1.87352637351751	2.02006865236163	2.14986835026741	2.31507894641161	2.62899701625109	3.04521668553352	3.54554758757353	4.12593212985992	4.51593206608295	4.94615803813934	5.51295601731539
20	2	0.75	1	3.35214904465601	0.636109865667826	1.06209027317823	5.57996493475204	1.94686112049967	2.12759337108582	2.28419373538345	2.45492875985801	2.78906002920121	3.24074079096317	3.78764948248863	4.37766860872507	4.79269134141505	5.22310979738831	5.71295564666391
20	2	0.8	1	3.53127555249488	0.712158192616184	1.09330123962024	5.45586668358671	2.10399299869537	2.26136292314529	2.40742592811585	2.60410902786255	2.93432721018791	3.40143342733383	3.98020861029625	4.63571261787415	5.0798496222496	5.45723636949062	6.0660227142334
20	2	0.85	1	3.74501349834143	0.806691314460721	1.26011858289309	6.75797704962247	2.20465231866986	2.3884359513633	2.55451611320675	2.7712849496603	3.12673688422889	3.61020937651396	4.20275906048715	4.89606432133913	5.37303748269379	5.81192019049078	6.54801153402925
20	2	0.9	1	3.92977836670202	0.896821562666506	1.21928281805984	6.37172575967037	2.32205105022192	2.51878005062044	2.68772633272409	2.89350209677219	3.27846760928631	3.78866849243641	4.42301857560873	5.12353394055366	5.65803899663687	6.16628480926156	6.92010214174986
20	2	0.95	1	4.15152866500296	0.979611047246892	1.17267258357885	5.9990679098821	2.456269883582	2.67758461802825	2.85332103969902	3.06579320789874	3.46450058676303	4.0002920486033	4.65704449385405	5.44502830266953	5.96439012533426	6.49825718703121	7.23487133730948
20	2	1	1	4.34595837968588	1.05571519828573	1.10755547876694	5.66814148935243	2.59784492254257	2.80035753250122	2.98261634111404	3.19688286781311	3.62817931175232	4.18826365470886	4.8994654417038	5.66060757637024	6.21787257194519	6.69125450849533	7.49723046779633
20	2	1.05	1	4.60358068072082	1.18933141001877	1.18056413443486	6.32154407427332	2.74237782087922	2.97059264462814	3.182967626445	3.39420375594497	3.83683385312557	4.44057130277157	5.19034368462861	6.00707821059227	6.56962262278795	7.10546693764627	7.8645120387882
20	2	1.1	1	4.81862120705751	1.33616117535352	1.16184065571219	5.96147198927361	2.8521013789773	3.07764108033478	3.2962296077013	3.5471764844656	4.01230070337653	4.64108948886395	5.41926546245813	6.31866648280621	6.92906082129479	7.55276885381341	8.35209674406052
20	2	1.15	1	5.05720995835005	1.47446061277915	1.19783565312046	6.20950719087615	2.98992609110773	3.25220302407816	3.46917696268857	3.72665557678044	4.21417404562235	4.87041374132037	5.69699534215033	6.58295049244166	7.28478494150937	7.983787956357	8.85370217188597
20	2	1.2	1	5.29917849746263	1.62280708540298	1.19154962836115	6.18336768557194	3.1135390655756	3.39849378228188	3.65937108266354	3.90308404326439	4.40933613061905	5.09962225437164	5.97317114591599	6.91688202667237	7.60552689313889	8.29725435304642	9.26549641051293
20	2	1.25	1	5.51702814071104	1.68600781798236	1.01602880794147	4.87446470189214	3.24343689143658	3.52699304502457	3.78868728037924	4.07938294261694	4.60477564204484	5.31263895705342	6.20569069124758	7.18322156891227	7.93318946845829	8.57247101906687	9.53205538876355
20	2	1.3	1	5.78135474155453	1.91125286714204	1.25025447386551	7.43601453347312	3.44366750703454	3.72646581563353	3.95181740301847	4.26229777985811	4.82195516914129	5.57794609308243	6.50421673059463	7.54563648164272	8.31852668374777	9.05846486997604	9.96829553931952
20	2	1.35	1	6.03821406082922	2.12216952249222	1.1850975554563	6.19306116043024	3.57910344475806	3.87097994787246	4.13538401468843	4.42792575702071	5.03105468414724	5.8180096898973	6.80960661493242	7.88438645428419	8.73838398388028	9.52572352211177	10.636191010657
20	2	1.4	1	6.27398565361977	2.21685766530081	1.1591423635812	6.16453839617666	3.74964144172669	4.04142154884338	4.29017184448242	4.60750712585449	5.22858641624451	6.0638856124878	7.06364799499512	8.17380690765381	8.97400566101074	9.82652683639527	10.8628015663147
20	2	1.45	1	6.54922372889439	2.4170204356346	1.22603020633242	6.82133755665588	3.92114428334534	4.23493929751962	4.49209098298848	4.83953050851822	5.47023980744183	6.30103367999196	7.38503322735429	8.53553004434705	9.33481307594478	10.1986607201323	11.3103150071204
20	2	1.5	1	6.84679213741794	2.7250744785687	1.14898293712748	6.04624851307179	3.99108000099659	4.31980102322996	4.65079618617892	5.05462523549795	5.7082531042397	6.5839696675539	7.71724041551352	8.95883984863758	9.87778045237064	10.7615663297474	11.952584668994
20	2	1.55	1	7.09664212073862	2.83592052700238	1.09033812810077	5.37081325357958	4.16828878761828	4.53696296198666	4.83530683983117	5.22990682657063	5.94596242658794	6.83127491086721	7.97574901163578	9.25255939561129	10.1856822550446	11.1655215860903	12.3894326102167
20	2	1.6	1	7.3844289639194	3.11464782824557	1.01298801373696	4.84884818301698	4.3342374576807	4.71837139374018	5.03631440317631	5.42940918469429	6.15302553296089	7.11410226821899	8.33958379030228	9.7318226184845	10.6003021650314	11.6016668453217	12.7848235196114
20	2	1.65	1	7.65771552441129	3.34237784150492	1.21721508616947	7.12467194645287	4.49596889344901	4.86499893247336	5.23763493298739	5.62538338747621	6.39917691111565	7.40597370862961	8.61353599339724	10.009456908524	10.9706852705479	11.9608717483953	13.3309606145352
20	2	1.7	1	8.00142391188401	3.68991520611102	1.12455634163087	5.65171751451665	4.71915927545428	5.13912326212227	5.4426857278347	5.88496620637179	6.65534408211708	7.72103563427925	9.02850074529648	10.44520920825	11.4786848675609	12.5934090879858	14.0197345913529
20	2	1.75	1	8.30476590538733	4.05965799678874	1.25360766471106	7.43782254816276	4.89132526084781	5.31177870342508	5.6842153698206	6.07844810262322	6.88719946425408	8.00649196282029	9.35873943567276	10.8820939198136	11.9459909964353	13.002943617478	14.4456698084623
20	2	1.8	1	8.53020555333471	4.0289975250142	1.04762589669777	5.27765730147248	5.06623705244064	5.44602267241478	5.82890911102295	6.28854888343811	7.12572652578354	8.21773294448853	9.61574484825134	11.1055859565735	12.1871465053558	13.2495394425392	14.6873685426712
20	2	1.85	1	8.85978779267348	4.48359213116877	1.14434632722295	5.73311421256689	5.25126494250745	5.69922819219902	6.08449248958379	6.54679488989711	7.3717759713158	8.54533127188683	9.97701687522233	11.5463157164454	12.7541811781973	13.9945391506925	15.5654910303444
20	2	1.9	1	9.22270744228521	4.71910107311908	1.07222625071914	5.39629123079079	5.50242907056809	5.8960910744071	6.30408157977462	6.8281355085373	7.69611275389791	8.89554906129837	10.3628601202369	12.0136029633284	13.2714893215299	14.4046881447136	15.7685500213265
20	2	1.95	1	9.4855172201522	5.27141137464794	1.13501709649155	5.76436277309721	5.46612979501486	6.00141037417948	6.46541063088179	6.96605350664258	7.90667720284313	9.13116198435426	10.6779171685874	12.4185352268517	13.7542989739031	14.9847884653509	16.4641418108314
20	2	2	1	9.85959937957227	5.60637505945748	1.07827167668939	6.06658470880875	5.6990638589859	6.19715878218413	6.68188489973545	7.21840606927872	8.20115111768246	9.51810300350189	11.1497701406479	12.9258654356003	14.1539957821369	15.370239597559	17.1317286229134
20	3	0	1	1.05556578742862	0.0260645195753696	0.607427782737503	4.00276686654707	0.729945119023323	0.783262057602406	0.81855748295784	0.865909785032272	0.944169148802757	1.03938853740692	1.15192919969559	1.26571556329727	1.33812047243118	1.41280128061771	1.5020622253418
20	3	0.05	1	1.15941684629957	0.0312195643712002	0.580586385640356	3.74830934730514	0.807496048356593	0.859532261576504	0.902909806117415	0.951110377773643	1.03787001427263	1.13987168624997	1.26699410878122	1.39146579453349	1.47416915135086	1.55201224907488	1.63987574743331
20	3	0.1	1	1.27091133272207	0.0379478658873005	0.615616425668171	4.02086918130589	0.873609970623255	0.937472290292382	0.988120532870293	1.04146311116219	1.13582139909267	1.25240556538105	1.38736646473408	1.5230514074564	1.61207650351524	1.70444295817614	1.81819019312859
20	3	0.15	1	1.39151561426207	0.0441731041301913	0.625953800308601	4.06323539867403	0.968298926477134	1.03386998686194	1.08814926557988	1.14648872546852	1.24740843616426	1.37186455219984	1.51343305557966	1.66167238473892	1.76695472058654	1.85968203669786	1.97297305574417
20	3	0.2	1	1.51655574653435	0.0535156527386181	0.6158636090866	3.95491102543233	1.05338105821609	1.12076878094673	1.17934919786453	1.24647649955749	1.35550530910492	1.49342050552368	1.65370180606842	1.81684217834473	1.92673613548279	2.03591352653503	2.16457152786255
20	3	0.25	1	1.64574934578501	0.0625251830953589	0.635413476626683	3.91145897103886	1.14670114219189	1.22280040988699	1.28087876364589	1.35283201001585	1.47361925337464	1.62199540063739	1.79191469214857	1.96991296485066	2.09938042797148	2.20939982682466	2.34012253955007
20	3	0.3	1	1.78100060559523	0.0743845301829773	0.70861180487578	4.29657725395065	1.25415440087915	1.32517017760873	1.39135604447126	1.46423739117384	1.59286901175976	1.75093823611736	1.94174203783274	2.1347769895792	2.26788934415579	2.38239623901248	2.58132767564058
20	3	0.35	1	1.92190509171237	0.0857320866011061	0.678052100794818	4.1141032214819	1.33788396400809	1.41568745189533	1.49329884052277	1.57845376065373	1.72385559238493	1.89213811352849	2.08738100141287	2.29929240721464	2.44793249416351	2.58346832086891	2.75569892886579
20	3	0.4	1	2.05746499747467	0.0959198044588335	0.596915768283771	3.85778232500241	1.43509688689709	1.53237268048525	1.60320641326904	1.69113690710068	1.84430754482746	2.0306152844429	2.24055431842804	2.46004051017761	2.61036226844788	2.74686603522301	2.94184401416779
20	3	0.45	1	2.21518148441488	0.11474982824639	0.657495452568667	4.19627420251047	1.54576002349705	1.64241551763564	1.72544403091073	1.81940438207984	1.9791571040079	2.18433403119445	2.41351861894131	2.65267785358429	2.81434536479414	2.97253813752532	3.15821646858156
20	3	0.5	1	2.36682999260053	0.131804148885354	0.613379563450177	3.90366931968065	1.65625238567591	1.75084432549775	1.84040275141597	1.94248284548521	2.11300915852189	2.33246572315693	2.58134213089943	2.84060794115067	3.01339929252863	3.1673562258482	3.40367929726839
20	3	0.55	1	2.53769090350665	0.157672006022823	0.68514504894798	4.14666844705161	1.75765408490151	1.86627641827986	1.96050126016885	2.07768804350495	2.26224947780371	2.49822672873735	2.76803745165467	3.05122994303703	3.25459070853889	3.44395166084915	3.65564064545035
20	3	0.6	1	2.69583579197693	0.166884326283334	0.621522047746622	4.11331637715776	1.84917219696045	1.98901245498657	2.1023126449585	2.22227670288086	2.41774799346924	2.65675643920899	2.94450286865234	3.22283694458008	3.4138533782959	3.61081275177002	3.85531093139649
20	3	0.65	1	2.87242427232483	0.187926925034395	0.650144053747698	4.56216363719272	1.98260075868219	2.12280602320656	2.23607052462548	2.3615648239553	2.57484331548214	2.82769875884056	3.13075452804565	3.43295748433471	3.63483391553164	3.81578422708064	4.06529960335493
20	3	0.7	1	3.04069734792096	0.204805649672474	0.599611125903103	3.90355631270751	2.13056095792651	2.27506623847783	2.38221334019303	2.50736489546299	2.72715726301074	2.99891974687576	3.3106566759944	3.63559162437916	3.84587266910076	4.02944582906365	4.25411095603705
20	3	0.75	1	3.21941806317605	0.243790060570421	0.681264814815269	4.23345445212606	2.2569105868414	2.38496713377535	2.5059413632378	2.64083973951638	2.88278511352837	3.17454878240824	3.50454483553767	3.85469785556197	4.1015047237277	4.31329520195722	4.64545473918319
20	3	0.8	1	3.40333077512097	0.266623629391592	0.631214505610089	4.07428935627355	2.35337095806599	2.52265550225973	2.65637398517132	2.80288271856308	3.05017184436321	3.35294895887375	3.70884370923042	4.06562024116516	4.31797865509987	4.55672226297855	4.88120979008675
20	3	0.85	1	3.60017668754995	0.302405021278541	0.689277596841038	4.27490023558491	2.52772886046171	2.67284092791751	2.80542596209794	2.96308470875025	3.2203512641415	3.54186286821961	3.92095621734858	4.30502329641581	4.57867701432109	4.82106965617836	5.16292125023902
20	3	0.9	1	3.80310759428376	0.343789117827465	0.738376621378531	4.50389935132012	2.6581953851819	2.82876854769886	2.97072723728418	3.11872743487358	3.39537764430046	3.74597520291805	4.14067112922668	4.55773951494694	4.84201497387886	5.11973786258698	5.47367840557098
20	3	0.95	1	4.00212090636765	0.369769903850227	0.599875808691341	3.99824608358477	2.80934634951353	2.96251843241975	3.11621158506721	3.28243949367106	3.57858329728246	3.94894570067525	4.36180276662111	4.79524134394527	5.08979288676381	5.34791598759592	5.65153744932711
20	3	1	1	4.21196636719704	0.427128568816697	0.706511170632743	4.35104654141882	2.91060976028442	3.11465688347816	3.27355742454529	3.45192019939423	3.76404672861099	4.14722013473511	4.59142315387726	5.05656967163086	5.38006315231323	5.6598956823349	6.08980219364167
20	3	1.05	1	4.42505649819937	0.455882692340512	0.669654910799463	4.28226080754437	3.08915358144343	3.28711143475026	3.45087883752584	3.63507078613341	3.96080538079143	4.36142519667745	4.82176636017859	5.30626283299923	5.61113954921067	5.91254808904976	6.32315517027676
20	3	1.1	1	4.64444581826717	0.505551474691984	0.606655218518531	3.99721267595162	3.21755653077364	3.41438275587559	3.60070770674944	3.80792170464993	4.16208782762289	4.57792060732842	5.05307023823261	5.56516487360001	5.92284601861238	6.24425387576222	6.63855479553938
20	3	1.15	1	4.86964428913848	0.549864854952847	0.680491986328338	4.7175792274997	3.38105080569834	3.61564899925515	3.78983581357449	3.99572098529339	4.35187501031906	4.80420155882836	5.29651723206044	5.85680655804277	6.17704398353398	6.46538604617119	6.92758289237619
20	3	1.2	1	5.09274144639659	0.598686705162405	0.631532248827881	4.11686984979178	3.54242089626789	3.77801583576202	3.96657967245579	4.18473250007629	4.56209967494011	5.02024779558182	5.55545469403267	6.10440958881378	6.44984961867333	6.81239067995548	7.25106832585335
20	3	1.25	1	5.33545267802998	0.64864785953068	0.602172235096972	3.93146924587758	3.70257666718215	3.94399993373081	4.15846042558551	4.39141326583922	4.77946283575147	5.25385834649205	5.80730118043721	6.39053268805146	6.7611337557435	7.10902251452208	7.56585718207061
20	3	1.3	1	5.56570571519703	0.728713732932236	0.669038520527104	4.12671317955471	3.88178763744235	4.13375003062189	4.33917152291536	4.57257506644726	4.97241419181228	5.48826949775219	6.0649575227499	6.67268477571011	7.09024463689327	7.47116143277287	8.00249237976074
20	3	1.35	1	5.81453471025135	0.795106443393352	0.662077099252717	4.20729301804872	4.07030704695582	4.28804069419205	4.51271959646791	4.77097501128912	5.1966669844836	5.73316237732768	6.33957128554583	6.95980815559626	7.37791958540678	7.79451673341542	8.37844122559429
20	3	1.4	1	6.06832050084686	0.859768216479526	0.589755154926185	3.86987221337625	4.19560210876465	4.47822881412506	4.71841108703613	4.96766869354248	5.44029484748841	5.97375034332276	6.61449977874756	7.26839682769776	7.75066305541992	8.15814162254334	8.61147752838135
20	3	1.45	1	6.33685428280062	0.958937750822034	0.697085893807998	4.28921441676152	4.41407744444758	4.69346015450359	4.92475435672701	5.20125531354547	5.66561505343765	6.22998742043972	6.91140407882631	7.58893706917763	8.07000944370031	8.52762480317801	9.15852344835997
20	3	1.5	1	6.57217015378177	0.973485809170753	0.570604986372394	3.76991539788308	4.59646410495043	4.87297954969108	5.14935526996851	5.40598321706057	5.88915618136525	6.47511631250382	7.15657155960798	7.88107670843601	8.33933919668198	8.7573829293251	9.26249509304762
20	3	1.55	1	6.83469513741544	1.06112240169967	0.56300216573118	3.87656513959325	4.74223525220007	5.06669757315517	5.31047157827765	5.60997602328658	6.12448751170188	6.74841861650348	7.44309406869113	8.18200308260322	8.65379130855203	9.06629696998	9.71509520680904
20	3	1.6	1	7.14221477758861	1.20904100165298	0.676891334555401	4.11220587107897	4.98777880828381	5.29624937534332	5.56318964326382	5.873778028965	6.36544382095337	7.02724683523178	7.79310987949371	8.54855064249039	9.07618253993988	9.62379478108882	10.2880296435356
20	3	1.65	1	7.40053357617267	1.29629443094616	0.698115358442927	4.22297782348285	5.18177325738669	5.46705198321119	5.74562893521041	6.07651294983924	6.6148971965909	7.28402437791229	8.05116454832256	8.8840038663745	9.44359615005553	9.99896002397687	10.6673671791464
20	3	1.7	1	7.65503353657258	1.36812941079037	0.611156329484516	3.81709468646077	5.30173875787854	5.69188651134074	5.96623658028245	6.27905322271586	6.82978203758598	7.53829393386841	8.35355111718178	9.17002051842213	9.75402077865601	10.2784688453078	10.9868474619269
20	3	1.75	1	7.935284540613	1.44941662327435	0.596194316819068	3.76012122414005	5.53445386990905	5.87976504052058	6.17919725049287	6.52767929546535	7.10443530604243	7.82454128563404	8.64089739881456	9.50259258821607	10.0859003972262	10.6310648167506	11.3378605665267
20	3	1.8	1	8.25772580880356	1.61227001787121	0.702755637342746	4.55711689037604	5.71583247623444	6.09673996067047	6.41091857671738	6.78491141223907	7.38274934768677	8.13637781143189	9.00225300312042	9.89736699485779	10.4596750984192	11.0690604243278	11.8612124006271
20	3	1.85	1	8.56481052841017	1.76331458684554	0.651920244583512	3.86488361191427	5.95756041712314	6.33486359779537	6.64414816792309	7.00026250885427	7.6473887655884	8.41637656465173	9.33959813252092	10.2938157141209	10.9830236963332	11.654503970772	12.3941344882339
20	3	1.9	1	8.87027834783805	1.85720907762638	0.63520909077544	4.03006562077119	6.16929008393288	6.58563630321622	6.89445199370385	7.27137008708716	7.92299586251378	8.72838786363602	9.66835630357266	10.6438357707262	11.2823179385662	11.9214177775383	12.6537218443751
20	3	1.95	1	9.14868206429276	1.96426239456098	0.587288610632673	3.99815012716285	6.29588329463452	6.75326787950844	7.10700036875159	7.50157357394695	8.18489944990724	9.02044968292117	9.97663525827229	10.9611833460629	11.5992908060402	12.2358927637935	13.1569630599767
20	3	2	1	9.47694860469103	2.10809158834644	0.604838452207727	3.97813787796501	6.58165546417236	6.99523209035397	7.36938308179379	7.75465201735497	8.49261295795441	9.33550357818604	10.3207148909569	11.3802556872368	12.0854072034359	12.7168738245964	13.5120604348183
20	4	0	1	1.0386971827209	0.0152931198351558	0.432128247462121	3.6268403205806	0.777271475791931	0.817517840862274	0.849912020564079	0.889971941709518	0.953807964920998	1.02958297729492	1.11392724514008	1.19901559352875	1.25504379868507	1.30368968546391	1.36676577329636
20	4	0.05	1	1.14671911268605	0.0184213365960051	0.446047498968145	3.60716687255554	0.860048976637423	0.90352877727896	0.943510868266225	0.984453236415982	1.05416486553848	1.13745754659176	1.22627704806626	1.32508447819948	1.38654106660187	1.44469447229058	1.51524930229783
20	4	0.1	1	1.25831843220735	0.0232764605341019	0.511188296756613	3.7702485420145	0.940797840917111	0.989227049812675	1.03453568890691	1.07736937904358	1.15416162058711	1.24600441098213	1.34916082978249	1.45701262569428	1.52624863821268	1.59584182944894	1.67923071825504
20	4	0.15	1	1.37631918561451	0.0272021987728669	0.503233908350835	4.04539743345907	1.0275582620725	1.08242319887131	1.12850264566392	1.17841843213141	1.26447187185287	1.36516243204474	1.47622353054583	1.58477020084858	1.66306026270986	1.73771727615595	1.82148691067398
20	4	0.2	1	1.49633836327744	0.031779651287745	0.498286241609959	3.86939250944178	1.12455206508636	1.18246670794487	1.22990792798996	1.28568335723877	1.37500642776489	1.48284831047058	1.60360715389252	1.72765350151062	1.81006663513184	1.87744297027588	1.97787761821747
20	4	0.25	1	1.62359767674468	0.0361729048933743	0.431059366639864	3.65330344245488	1.22147392760962	1.27924614585936	1.33630133233964	1.39408447779715	1.49507536552846	1.61098791286349	1.7384035512805	1.86746023595333	1.95396517403424	2.04060587100685	2.13488688319922
20	4	0.3	1	1.75775866689664	0.0453271269234633	0.481155796594398	3.88106041348887	1.30401769292355	1.37755921602249	1.43932729119062	1.50401523011923	1.61288395181298	1.74250486493111	1.88543802082539	2.03325900840759	2.1274859880805	2.22234107616544	2.34112618362904
20	4	0.35	1	1.8954235019196	0.0527362468382506	0.469293028486289	3.66474813819899	1.41243119731844	1.48645307137817	1.54931219572574	1.61857664018869	1.74049233075231	1.87618359535933	2.0350320276618	2.19519559344649	2.29351275479794	2.40653593958169	2.5262881896168
20	4	0.4	1	2.03938653946042	0.0607510841358892	0.501754673323131	3.79716408427518	1.52122373898029	1.6009620423913	1.67391562509537	1.74792965555191	1.8713611137867	2.01710539579391	2.18552905201912	2.36110315227509	2.47243943881989	2.57811108052731	2.69493300080299
20	4	0.45	1	2.18861037411505	0.0698452828127713	0.510205793485806	3.75766555418705	1.64316696780324	1.72602712659538	1.79669670320302	1.87494633573294	2.00869711812586	2.16707600802183	2.34914644189179	2.53447767004371	2.65698539792001	2.76449114117026	2.90819171849489
20	4	0.5	1	2.33777648954988	0.0803734383871121	0.503457342898697	3.78701666190658	1.74413344189525	1.84071743488312	1.91377669796348	1.99756321460009	2.14384711906314	2.318034902215	2.50969208031893	2.69930321574211	2.83239225447178	2.95806308090687	3.13762227058411
20	4	0.55	1	2.49604248989469	0.087756778866322	0.452044503855817	3.55188955905738	1.88160856933147	1.96753951934725	2.04704511402547	2.13709255309403	2.2895679153502	2.47744981765747	2.67785192467272	2.88178463160992	3.01302555827796	3.14070570559055	3.2896864956528
20	4	0.6	1	2.65491434931946	0.100201558643011	0.453453337505627	3.67759877409864	1.97786656646729	2.09171962356567	2.17906468963623	2.27308241271973	2.44083042144775	2.63313354492188	2.84545036315918	3.06290908813477	3.21293988037109	3.34962678527832	3.51549286193848
20	4	0.65	1	2.82646611098041	0.116201195124191	0.519468331198605	3.79787671865051	2.11536958107054	2.22282412289456	2.32099220160395	2.42646977090836	2.59340454015881	2.79898232772946	3.02914079971611	3.26569275596738	3.44110715889931	3.5910146600157	3.77055404927731
20	4	0.7	1	2.99529843844074	0.129399369750441	0.455977670247535	3.71063960741533	2.24168838350177	2.35488239172101	2.45387539976835	2.56443991219997	2.75070989131928	2.97348025381565	3.21324346661568	3.45624346530438	3.6187057287097	3.77222243157029	3.9753295799017
20	4	0.75	1	3.17750982692465	0.144528067226137	0.411630384066857	3.49460715403458	2.37105865430087	2.49385723462328	2.60110471062362	2.72065895833075	2.91530876606703	3.15373365208507	3.40875892899931	3.67137221544981	3.84293519221246	4.00280437767506	4.21258658125997
20	4	0.8	1	3.36844137457895	0.164364357142059	0.434122313207182	3.46757898140762	2.51401325969696	2.6455370952487	2.76366768443585	2.88867506432533	3.09080114722252	3.33579921483994	3.616055123806	3.90667716121674	4.07802186369896	4.24814115822315	4.45179651031494
20	4	0.85	1	3.55237285977957	0.18070467577443	0.420377236515804	3.65011823484474	2.65750135984719	2.80137317615002	2.91024469816685	3.04318425345421	3.26415934272111	3.52019125789404	3.80748447351158	4.10989071762562	4.28245583371818	4.45978756169975	4.69627424044013
20	4	0.9	1	3.75825291139919	0.19898614217093	0.481861907805363	3.87262144805329	2.79252793982625	2.96110106931627	3.09557062768936	3.22945465254784	3.45812535852194	3.72874567389488	4.02205348312855	4.33209506332874	4.53673604923487	4.73193640527129	4.98869355881214
20	4	0.95	1	3.9558711867857	0.223859035351375	0.469062219437139	3.64406029028997	2.96927045972049	3.11634477964416	3.24772465910018	3.39322499388456	3.63226591899991	3.91576304286718	4.24887130782008	4.56993538784981	4.78443845745921	4.98308563258499	5.25419264299572
20	4	1	1	4.15091500341892	0.246013153975145	0.453055862593048	3.72066880183907	3.09427925348282	3.25678477883339	3.40299845933914	3.55913617610931	3.81282466650009	4.11757111549377	4.45179915428162	4.78767166137695	5.01361837387085	5.2311660528183	5.48762812137604
20	4	1.05	1	4.36658195889422	0.269912063938862	0.429480024675164	3.50287146149662	3.26891624676287	3.44053236538544	3.57971847180277	3.74746681347489	4.01174021735787	4.32886845231056	4.68070663094521	5.0469276098907	5.27268073892593	5.5072485088706	5.75505177657902
20	4	1.1	1	4.59062557137466	0.309062247289388	0.502603275031334	3.85014369323891	3.43305813599825	3.61870563474298	3.7517995454371	3.92430469840765	4.21804905295372	4.5461057728529	4.92863726466894	5.30610445833206	5.54060808491707	5.82427194589377	6.16090884815455
20	4	1.15	1	4.80093370236019	0.341397982560905	0.593324160650765	4.12760491937532	3.60980692135692	3.78309772558138	3.94015016941726	4.11262076115608	4.40265242401511	4.75524975702167	5.14330028831959	5.55331910786033	5.83092675994337	6.09656437962502	6.44907508285642
20	4	1.2	1	5.02294192931199	0.359654723639627	0.608357270162963	4.33200484851321	3.77163871805668	3.98293687033653	4.13321938765049	4.32152696180344	4.61800179183483	4.97249203205109	5.37156605482102	5.7951215596199	6.07336552977562	6.35853911828995	6.70164845433235
20	4	1.25	1	5.27893524064869	0.395048421770709	0.456778107769371	3.7259876114357	3.96521992575377	4.15514060351998	4.32770200911909	4.52983623258769	4.85154014546424	5.23412912338972	5.65490988269448	6.08727422431111	6.3765810739249	6.65370597392321	7.00131606191397
20	4	1.3	1	5.50102171042818	0.435928485861501	0.474067664347985	4.0801658137003	4.09497372153401	4.31828554624319	4.51273445004225	4.71562656062841	5.05286706551909	5.45716146945953	5.89978533506393	6.35465824496746	6.65302143955231	6.90237054741382	7.2331978241682
20	4	1.35	1	5.74342579741584	0.472354865280607	0.432110716842077	3.46189569050441	4.28823679522425	4.51388167818263	4.71189804060012	4.92547783841193	5.27334051307291	5.68530187547207	6.15817149430514	6.6634119540751	6.95459632834792	7.231092480205	7.55308559228182
20	4	1.4	1	5.9788100055542	0.503778289256554	0.462145108039026	3.70354640489791	4.47815293807984	4.70417017936707	4.9131540184021	5.12391594314575	5.50438419342041	5.92410758972168	6.40294790267945	6.90182913208008	7.23496615219117	7.55600693321228	7.85838935165406
20	4	1.45	1	6.22798219222289	0.560996233057045	0.396890532132011	3.51068272327384	4.59698685307056	4.86183141229674	5.09920936886966	5.32898162402213	5.71871835522354	6.16997428432107	6.68411987565458	7.20172109076381	7.54546327845752	7.84696139034629	8.21203622488082
20	4	1.5	1	6.50401543721557	0.614396281089551	0.562728841802926	4.21327285667927	4.84483336284757	5.12919595465064	5.34990891814232	5.59483285993338	5.97355347126722	6.44051432609558	6.96231629699469	7.51110412180424	7.89218183606863	8.21948545053601	8.63694041222334
20	4	1.55	1	6.76255558117542	0.651840737533116	0.486630491450474	3.66553411790995	5.09856252907813	5.34950255778059	5.57021006765217	5.79872267657518	6.20262464169413	6.6930610665679	7.25009047798812	7.8213970669806	8.1772894218564	8.51205328407884	8.93437272997499
20	4	1.6	1	7.03209776811791	0.707219154753356	0.479919686770221	4.02105999792639	5.21793236880303	5.51740344160795	5.77109447956085	6.02272642755509	6.4713207513094	6.98173739433289	7.53927307248116	8.09540229225159	8.50271382308006	8.85967423665524	9.3326178015709
20	4	1.65	1	7.29173584544124	0.771422175093471	0.490390040065116	3.77290796206959	5.47719544303119	5.75658737042174	5.98094089373201	6.24088844203949	6.68383407395333	7.22603351458907	7.8239966929704	8.42031537932158	8.83159664954245	9.19042871999741	9.68471460366249
20	4	1.7	1	7.57981337075293	0.803405670856181	0.458689246062865	3.69820433976637	5.66899390527606	5.98902458703518	6.23648513737321	6.52435163390637	6.96052379071713	7.51781727969647	8.11693419903517	8.75131537127495	9.15695573955774	9.54572716856003	9.93159182081223
20	4	1.75	1	7.86643210373111	0.889455942901369	0.501848372688808	3.74760637073304	5.92421419680119	6.19462392982096	6.46247114110738	6.74760042801499	7.21696407813579	7.79887861013413	8.43690252304077	9.08160760253668	9.52267323061824	9.89767090193927	10.4635160292685
20	4	1.8	1	8.16170468811417	0.951344993458874	0.553324404928949	4.00111766684883	6.11206821336746	6.43650226974487	6.71162415075302	7.01635787773132	7.50270069122314	8.07697504997253	8.73941474437714	9.41608756828308	9.86594062137603	10.3082357211113	10.9397501235962
20	4	1.85	1	8.44860198579057	1.02325644767063	0.468931725408531	3.67891394046391	6.3202802984342	6.64205999286845	6.93239921001345	7.22900890722871	7.759433959499	8.37771953970194	9.04943709053099	9.76115011623502	10.2601815800518	10.6626041533425	11.2066953235209
20	4	1.9	1	8.74998397714234	1.09849099312825	0.475292780980675	3.8413715230886	6.46891177821756	6.88307526792586	7.17289953860641	7.50155905461312	8.04210282757879	8.68306858778	9.37682575523854	10.0960268428326	10.5963404096961	11.0382101415694	11.5800895719647
20	4	1.95	1	9.0491585529431	1.15795950473839	0.427202869265864	3.60755757614297	6.75157940772325	7.13041706466675	7.44314266939461	7.76529358740151	8.3204201965034	8.9664312838018	9.71448859423399	10.4387731406689	10.9452096894383	11.4124545773119	11.9034173912227
20	4	2	1	9.34613572549224	1.28144631008962	0.476285671420495	3.70803107938495	6.94831393539906	7.32035003453493	7.65810925662518	8.01596961021423	8.58434611558914	9.25604367256165	10.020250082016	10.8262120485306	11.339328879118	11.8466274887323	12.3913660025597
25	2	0	1	1.07792147300541	0.0528466917560457	1.05680594665662	5.2927787310515	0.678394016623497	0.728465485572815	0.76738660633564	0.819539320468903	0.918478712439537	1.04603201150894	1.1999945640564	1.37299119234085	1.49349066615105	1.61358978152275	1.78749569535256
25	2	0.05	1	1.18364718370787	0.0615503184879549	0.884471370177165	4.5663255071124	0.733114911147952	0.793466854378581	0.839911659725011	0.898776282772422	1.0120378755033	1.15317452430725	1.31659591577947	1.50482058960199	1.63574677544832	1.7729175902009	1.94041191002727
25	2	0.1	1	1.3014462248235	0.0756432183928896	1.00928842816905	5.23157218597384	0.82842224162221	0.879251164004207	0.928892884463072	0.988191947698593	1.10621372506022	1.26600864052773	1.44902536541224	1.65487331426144	1.80349094003439	1.94910256913304	2.11221030900478
25	2	0.15	1	1.42197426064321	0.0896554252414354	1.08138838245211	7.25556886198171	0.886241820305586	0.958564342301339	1.01227489303797	1.08069621047378	1.21112867727876	1.3848232614994	1.58985644340515	1.81359022980928	1.95832270492613	2.11352172192931	2.28519052583277
25	2	0.2	1	1.55090172485447	0.10715559481825	0.911707131812474	4.67447770780936	0.960228477287292	1.03504817461967	1.10065534830093	1.17907182312012	1.3212212061882	1.50731855392456	1.73248678207397	1.9772639579773	2.15111188030243	2.30726135158539	2.54187076835632
25	2	0.25	1	1.68401452624239	0.127354063340186	1.02162609509004	5.28521554639574	1.05042674764991	1.12780997762457	1.1932778172195	1.28347811289132	1.43772293813527	1.63711803033948	1.87475588172674	2.14523106813431	2.33432861976326	2.52972304821014	2.79363039880991
25	2	0.3	1	1.8170042420311	0.144301120308924	0.900756079472376	4.67240684151509	1.14526157103181	1.22666672547162	1.28958768421412	1.38222153931856	1.54978373318911	1.76898797333241	2.02741860598326	2.30985146260262	2.51016968971491	2.69463204374909	2.95580713075399
25	2	0.35	1	1.9613956545998	0.166813933017943	0.940796276845657	4.8146791978948	1.2320299469769	1.32440435800329	1.40637678513676	1.49460305674374	1.67149526685476	1.90956054165959	2.18873147763312	2.48450431993604	2.69825977608562	2.90819437547028	3.22508799035847
25	2	0.4	1	2.10745540381682	0.193866214480834	0.94840512948752	5.06502031642912	1.31425951724052	1.41323197466135	1.49793460547924	1.60389295935631	1.80179191052914	2.05130115509033	2.34766664147377	2.67322251558304	2.90634609889984	3.13973503291607	3.40922924423218
25	2	0.45	1	2.25337533946352	0.222601943964804	1.05209343372011	5.7676347711489	1.41988148524761	1.51855104494095	1.61541594047099	1.72659307867289	1.92835748188198	2.18729794532061	2.50606765523553	2.86485766232014	3.10883888736367	3.36240471717715	3.64887562310994
25	2	0.5	1	2.4228853082478	0.269669731849233	1.09399602626551	6.2189197796699	1.51228050783277	1.61771431267262	1.72805353850126	1.83915719389915	2.06489747017622	2.3520372658968	2.70479670166969	3.09008620977402	3.35120997279882	3.62707898542285	3.99360226660967
25	2	0.55	1	2.58634547251111	0.301575393947406	1.0749476950157	5.90727180127503	1.63304298048615	1.73962161274627	1.83227584961057	1.96513134375215	2.20338762521744	2.51550010472536	2.88616290487349	3.2866242261231	3.55919321322441	3.84792499464005	4.22964995695651
25	2	0.6	1	2.7529441179657	0.334590152183457	1.04630217363189	5.77872547183362	1.73387178192139	1.85696287155151	1.97050364685059	2.10522160339356	2.34056324005127	2.6809228515625	3.07183494567871	3.4978444519043	3.77397502136231	4.05401893615723	4.47722298278809
25	2	0.65	1	2.92791993107879	0.386835260122329	0.946533277797409	4.97041302407309	1.797711353378	1.94393512671813	2.06808916338533	2.22259964570403	2.49543166447431	2.84911514773965	3.2642521879077	3.72016291558742	4.05006111493707	4.36008507674932	4.77115173566937
25	2	0.7	1	3.11549282484886	0.434827856552653	1.01394493680685	5.23414388770562	1.95268655068278	2.10366809539497	2.22306255349517	2.37341809147596	2.65679634988308	3.02845741629601	3.46794062286615	3.96873272693157	4.32547319984436	4.66591015359759	5.1146703371048
25	2	0.75	1	3.29506441180445	0.475220487855225	0.859652894368051	4.40891020045184	2.05498074062169	2.20377485696226	2.34198271501809	2.50083549469709	2.80822025891393	3.20590117201209	3.67658905871213	4.20116968005896	4.55052275843918	4.90988333988935	5.36881309568882
25	2	0.8	1	3.48912167277038	0.5321054496908	0.94093296035196	5.0380624565534	2.20360598258972	2.34809131211042	2.48034237992764	2.66112111210823	2.97450084865093	3.4009402012825	3.88808522343636	4.44647309875488	4.82145853614807	5.1625784432888	5.64494128932953
25	2	0.85	1	3.68212232336627	0.625118541054821	0.942694627558832	4.6402997095791	2.289289437747	2.46067431755364	2.61562012987584	2.79674398677051	3.126214601174	3.57111520722509	4.11976516701281	4.71511731955409	5.10739247895777	5.51529614661634	6.11733219220043
25	2	0.9	1	3.88762028292835	0.669444824936175	0.89154775447616	4.63131515221185	2.44396824806333	2.61134934946895	2.75778294944763	2.95302286499739	3.30251913711429	3.78650514543056	4.34832156449556	4.94478867447376	5.38999664467573	5.82078605985641	6.32107906762362
25	2	0.95	1	4.09767344984675	0.748577953735492	0.962663839365676	5.10493917043731	2.5351518857494	2.74916833704338	2.9095406081602	3.12695018322766	3.49504009120166	3.98165081396699	4.56065291516483	5.21091299879551	5.68651916487515	6.13619269189239	6.71350216862262
25	2	1	1	4.28817111177445	0.845920008931126	1.25190744258748	8.70312006231433	2.69579657554626	2.87855523228645	3.05712920427322	3.24829914569855	3.65451908111572	4.1653459072113	4.77948439121246	5.4615638256073	5.94764902591705	6.43008850812912	7.09734710693359
25	2	1.05	1	4.51709182134216	0.902481688532687	0.964820005406742	4.87665962144471	2.80213379853219	3.04304230961949	3.22384308202565	3.45148915280402	3.84848194502294	4.39551693469286	5.02102058425546	5.75368417438865	6.26065590497851	6.7606635286957	7.42991012371183
25	2	1.1	1	4.76329367771414	1.02329544561019	0.952873535654487	4.9177480072297	3.00507195546627	3.18555832104385	3.3884052541852	3.61176757729054	4.04986309200525	4.62407925724983	5.32184677541256	6.07993996167183	6.62163575935364	7.06426360327005	7.77753328757287
25	2	1.15	1	4.96591608141202	1.09794281322002	0.911553269945361	4.55964684567944	3.1005869251281	3.30826491054148	3.52767486041039	3.7750524212271	4.2317484530434	4.82609374776483	5.54345107771457	6.32581738352776	6.86081826528907	7.4553510254994	8.11042898896635
25	2	1.2	1	5.21698468210638	1.21664597292428	1.18412121925012	8.54338430313521	3.22883553206921	3.48511375212669	3.70305079185963	3.97147085976601	4.44806118547916	5.09019855499268	5.80360744714737	6.62649580478668	7.21838513278961	7.74257656443119	8.4541116763115
25	2	1.25	1	5.46549941056464	1.34772287363675	0.911287491204391	4.87723352611445	3.36743779700249	3.64999353960156	3.88468698598444	4.14079507179558	4.65325833018869	5.30093624442816	6.10613812319934	6.99061265587807	7.55632250234485	8.15587691478431	8.94832939982415
25	2	1.3	1	5.68453900178426	1.45497782569011	1.06392233137008	5.61365969290475	3.5583760525167	3.81015266746283	4.03556930300593	4.31647476065159	4.85539387956262	5.53230107843876	6.33975414484739	7.2007022742033	7.84140068227052	8.51577634745836	9.46969613499641
25	2	1.35	1	5.91940912516704	1.56565379883449	1.00484482228834	5.09507516350674	3.71840878915638	3.9770270328559	4.22721209608764	4.51937302552164	5.04339250855148	5.73885202288628	6.60521930605173	7.52252341675759	8.19200200484693	8.84536528496444	9.72786657935083
25	2	1.4	1	6.20074261178971	1.70524573525323	0.935364557063369	4.6721003829384	3.92405579338074	4.17651275253296	4.42411068534851	4.71742781066895	5.28414178848267	6.02312805175781	6.92628250122071	7.86612744140625	8.57971269607544	9.28986062049866	10.1649720657349
25	2	1.45	1	6.47598719702663	1.91830324357157	1.08377207648755	5.58682108649031	4.06641181108505	4.33750291850791	4.60715410278738	4.93343896116317	5.51936615087092	6.27101512640715	7.2024002943933	8.23003381159902	8.96797020108998	9.79285901989788	10.7984621001244
25	2	1.5	1	6.71951014721766	1.98110318318427	0.903724975972438	4.57443012297528	4.21831089630723	4.50075284577906	4.77285174652934	5.1068614423275	5.74059663340449	6.5380085259676	7.46795814484358	8.56017507612705	9.3000428378582	10.0031859613955	11.0296440497041
25	2	1.55	1	7.01416931940752	2.29816220159912	1.03362611074356	5.36794853945397	4.3526096739918	4.66143794715777	4.94463122800738	5.30325812856853	5.96439956925809	6.80984410643578	7.83305281385779	8.95374551984668	9.76510207857191	10.4748808721602	11.7602743138522
25	2	1.6	1	7.27836503602541	2.35721734905283	1.03400099202313	5.35855744807435	4.59688802351952	4.91560079956055	5.20876271629334	5.56900181055069	6.20226114571095	7.06227170228958	8.10755079507828	9.2356845741272	10.1020029389858	10.8849541543722	11.9817497432709
25	2	1.65	1	7.53973545416711	2.55784313992943	1.01811665445076	5.31094413309757	4.71615004772842	5.05584236232936	5.34766833087802	5.73761268535257	6.43193019207567	7.31607204839587	8.41892018973828	9.58272679764033	10.4278996384889	11.3975085768476	12.534112482965
25	2	1.7	1	7.84809356701988	2.71804970640646	0.950034300304412	4.98429083273988	4.95213686753512	5.27379442544282	5.60745175024867	5.96795872664452	6.67908602938056	7.62024660944939	8.7794036051631	9.96918759226799	10.8381486629248	11.6580970965922	12.7664731761932
25	2	1.75	1	8.12660687354095	2.88910428030763	0.923060269565626	4.90395640093219	5.05124383784831	5.39582891277969	5.78290330432355	6.20103637576103	6.95386204123497	7.90766641125083	9.05642566271126	10.362720349431	11.1865390669554	12.0217113502324	13.1620732470602
25	2	1.8	1	8.46410521622372	3.1252904089683	0.996533274652478	5.14384346972079	5.37549807929993	5.69219389081001	6.03528532981872	6.46380691337585	7.24220185518265	8.22298820495605	9.43157124042511	10.737039390564	11.6623931398392	12.5828263092041	13.9157093111038
25	2	1.85	1	8.70097026186919	3.40997054017085	0.994238748540939	5.24541064571096	5.41861234463006	5.84635893177241	6.16477017049492	6.59886928711832	7.41808505091816	8.44414143651724	9.73133825741708	11.064869381547	12.043129340753	12.9770416599959	14.2669857261032
25	2	1.9	1	9.06682140142107	3.69266511347676	1.05924013534135	6.23322645875315	5.6471318671763	6.11917036999762	6.45161500146985	6.89300411081314	7.71518601939082	8.81440716564656	10.0929726240039	11.5124044955969	12.5421993715167	13.5836931301653	14.8148701544762
25	2	1.95	1	9.36653200245011	4.11827730744263	1.43008097525418	10.4785522103523	5.8112938115105	6.28460826355964	6.64947565452755	7.13052703106404	7.99063901104033	9.0904930908978	10.4121047850698	11.9472427974939	12.9900814270675	14.0464870571643	15.5572504677981
25	2	2	1	9.68555383168459	4.20448951194901	0.947541070289099	4.84100106295183	6.05169218838215	6.50403891205788	6.85986328125	7.34329181313515	8.25872164964676	9.40268379449844	10.8015303611755	12.3827850580215	13.4262893557549	14.4587530374527	15.7514412152767
25	3	0	1	1.0425995605886	0.0197400987182479	0.550084728674265	3.69432730105653	0.759425337910652	0.80140064060688	0.835692957043648	0.874155592918396	0.946313634514809	1.03082251548767	1.12538531422615	1.22631207704544	1.29088911414146	1.35724185109138	1.43514575004578
25	3	0.05	1	1.14967725834815	0.0248159039146689	0.59705212795976	3.98295190994054	0.833521017327905	0.880047268755734	0.916740696564317	0.963887391149998	1.04010268438607	1.1350703497231	1.24304640457034	1.35161362364888	1.42652576315403	1.50169618872553	1.58604989194572
25	3	0.1	1	1.26379798412496	0.029718045075791	0.563213380286162	3.81570546460433	0.916127583432198	0.96416191996634	1.010303001225	1.05928307974339	1.14390987485647	1.2501100063324	1.36556344985962	1.48878431975842	1.56710509610176	1.64289133480191	1.74476727823019
25	3	0.15	1	1.38007875796299	0.0349323510583629	0.523674093501794	3.58096134488405	1.00102200941294	1.05570970298722	1.10543856862187	1.15927439342439	1.2493549542129	1.36349988877773	1.49238632671535	1.62912752681971	1.71001649592817	1.79068196643889	1.88504756439924
25	3	0.2	1	1.50331048889351	0.0417286314247733	0.587117433498046	3.98634827320612	1.0887797369957	1.15213980531693	1.2010104174614	1.26098178291321	1.36258760690689	1.48552253723145	1.62440556049347	1.76658679962158	1.86764024734497	1.96301647996902	2.06299871177673
25	3	0.25	1	1.63215980101377	0.0491307936767333	0.562211529382845	3.75290497230573	1.18565166462213	1.24524634331465	1.30638150963932	1.36763366870582	1.48234684020281	1.6098877415061	1.76523202098906	1.92006472498178	2.02882123179734	2.13021853938699	2.24158779159188
25	3	0.3	1	1.7627890306766	0.0571203730939126	0.594843114463362	3.86377010462513	1.28964248334765	1.35647502753139	1.41312848332524	1.48185077816248	1.5977239343524	1.74010371983051	1.90432237178087	2.07255214583874	2.18734242457151	2.29787174102664	2.42140749548674
25	3	0.35	1	1.90567749525373	0.0700289209940381	0.586390767439398	3.71678944932115	1.38816063735187	1.45712821866944	1.51699772706628	1.59307971873879	1.72074887115508	1.87906086400151	2.06138678513467	2.25665012794733	2.38631669922173	2.50321848819405	2.62896629822552
25	3	0.4	1	2.04832856668091	0.0785545281775905	0.605245780895579	4.03256777761256	1.48526739382744	1.56722301083803	1.63344184243679	1.71934438681602	1.85414366364479	2.02403008699417	2.21460664510727	2.41083618307114	2.54487596821785	2.6739404116869	2.81158942079544
25	3	0.45	1	2.19637943434596	0.0898128900517861	0.579682661610346	3.82089247609894	1.59874347674996	1.689478760764	1.76033370262384	1.84271000064909	1.9879127188772	2.16902797311544	2.37734924212098	2.58230442401767	2.71775261776149	2.85847124257684	3.05702301150561
25	3	0.5	1	2.35069088018686	0.103854392898108	0.61294366112624	4.10701851097918	1.70764811173081	1.79223694615066	1.87445033714175	1.96975324004889	2.12946239858866	2.32090164721012	2.53739004582167	2.7690796226263	2.9261094018817	3.0619976811111	3.2222748363018
25	3	0.55	1	2.50922678158853	0.117778557385281	0.619656402565788	3.95680462731955	1.82764825914204	1.92686856554821	2.01057135330886	2.10798881052434	2.27194029796869	2.47595208719373	2.7104946873337	2.96020413184166	3.1157859351486	3.28212338784337	3.44850136904717
25	3	0.6	1	2.67383071380615	0.13563305206632	0.528611679069251	3.58655422795657	1.93869661712647	2.04266844940186	2.12866150665283	2.23972676086426	2.41852489471436	2.63921051025391	2.9002564239502	3.16203329467774	3.32827188110352	3.48436164093018	3.67694912414551
25	3	0.65	1	2.84196115146773	0.147104736448357	0.523606034173791	3.54380690589925	2.07780521189868	2.18434142282233	2.28098746398836	2.38562231379747	2.57157987076789	2.80871550098062	3.07438123159111	3.34738549572229	3.52398423662782	3.67912519262731	3.90439140629768
25	3	0.7	1	3.01897818561351	0.174280613065897	0.589739753593536	3.84364738529345	2.18380469223261	2.30218925070763	2.40378456026316	2.52891752034426	2.73619057148695	2.97621208429337	3.26579093813896	3.56013071155548	3.76500988405943	3.9425795455277	4.17318999621868
25	3	0.75	1	3.19998680190593	0.193143526002962	0.626104401470434	3.94630693683961	2.32870835490525	2.45767829800025	2.56085504889488	2.68515391089022	2.89214586187154	3.1549466252327	3.46298156678677	3.77078767716885	3.98229901641607	4.17770596034825	4.43696715854108
25	3	0.8	1	3.383542946316	0.213346874893765	0.619496500429945	4.16861990754605	2.46318253190518	2.59031225055456	2.70950277364254	2.83617792963982	3.06367733538151	3.3406266117096	3.65912038207054	3.98140345716477	4.19069282770157	4.38869029569626	4.65790349907875
25	3	0.85	1	3.56738289856598	0.240554014888852	0.577985898175901	3.91716678163628	2.59284213626087	2.72809691964835	2.85383264072239	2.98139449101687	3.22476932693273	3.52566245466471	3.8638161765784	4.20020899727941	4.43963889020681	4.65015963830799	4.93394919294417
25	3	0.9	1	3.76480335821205	0.264440084791983	0.583305090113842	4.0254059478503	2.739048246032	2.88615173047781	3.00816529774666	3.15238325297833	3.40880135878921	3.72432365834713	4.07261843800545	4.42397146821022	4.66734637105465	4.92243127715588	5.17770323724747
25	3	0.95	1	3.97064931018917	0.294273117400361	0.569270716551069	3.74492613932723	2.90865915889442	3.04730405317247	3.18109774790704	3.32458951731026	3.59083836559206	3.92137028127909	4.29587703220546	4.67841428232193	4.94536699314416	5.18680954561383	5.44904473989308
25	3	1	1	4.17188970046043	0.336193504232752	0.581267615639073	3.70557667775341	3.01155382871628	3.18496659994125	3.32739822864532	3.49442286491394	3.7666130065918	4.10555100440979	4.52436065673828	4.93089814186096	5.21125814914703	5.46360845565796	5.7970600271225
25	3	1.05	1	4.38309606527245	0.358327347548927	0.599299776782982	4.00722602214897	3.1777777347669	3.36245408558846	3.51204671876878	3.67231076405942	3.97566899381578	4.32673403963447	4.73545928828418	5.16218784821034	5.43906390564144	5.72143435360491	6.05590116842985
25	3	1.1	1	4.59684335945338	0.399812098101163	0.554522740807867	3.76399219314059	3.31144405376315	3.5072100892961	3.66131895527244	3.84172652041912	4.15973808780313	4.54211640000343	4.97415572762489	5.42341446805	5.70842867535353	5.96425134274363	6.38603345575333
25	3	1.15	1	4.82884381237453	0.432569302173416	0.541215569064447	3.74059200517226	3.48994486014247	3.69302019309253	3.85396235984564	4.04718453259766	4.37349987357855	4.77153919652105	5.21834241494537	5.68590911695361	5.9689076692462	6.28461969326436	6.67308794417978
25	3	1.2	1	5.05331226501417	0.477313615591551	0.612503948574608	3.93096419921011	3.70347484390736	3.88420059090853	4.04152853226662	4.22911069273949	4.57802102744579	4.99380800962448	5.46667644143105	5.95412146043778	6.27896404600144	6.59184831881523	7.00875086956025
25	3	1.25	1	5.28724624357782	0.519642254580462	0.620583881318239	3.86183440983709	3.88423969812691	4.07909950269386	4.24800152108073	4.43883256204426	4.7718837428838	5.21942461654544	5.72608285211027	6.22586665302515	6.56431427411735	6.89424952436238	7.28169714823365
25	3	1.3	1	5.52715281184852	0.578188838829894	0.632846194618146	4.43198534968837	4.01260852026343	4.2401794590503	4.42015480870008	4.62458562511206	5.0085311332345	5.45331438958645	5.97964006841183	6.52097935402393	6.87413595765829	7.23171006590128	7.61770997332335
25	3	1.35	1	5.76459546697986	0.596232329184191	0.521773381578086	3.57990024575185	4.2163846495688	4.42650552636013	4.63331279439479	4.84277738365531	5.22935372665525	5.6956525208056	6.23679097384215	6.77125939136744	7.14473292666674	7.46372691251338	7.86754608434737
25	3	1.4	1	6.01920726206589	0.668608061129579	0.538620588408085	3.81002566780498	4.33616738433838	4.6018696718216	4.80624173355103	5.05837415313721	5.45576239585877	5.94471862792969	6.50888442993164	7.09034257507325	7.4814391708374	7.81275749015808	8.27963154602051
25	3	1.45	1	6.26226006242974	0.737680529250809	0.550782755344741	3.76261659916862	4.51592021478862	4.79465038632602	5.00607281984389	5.23149042947591	5.66791761599481	6.18063245758414	6.78654280982912	7.37676042410732	7.79266352522373	8.13887077773363	8.5541601305008
25	3	1.5	1	6.5015755334124	0.79507808357416	0.553835675472619	3.77934286453195	4.71749693527818	4.97407450340688	5.1894486322999	5.4437442868948	5.88029054924846	6.41709193587303	7.04801790416241	7.68753297626972	8.10523945838213	8.46292639151216	8.93448603153229
25	3	1.55	1	6.7966614605547	0.877230911482314	0.644155686788163	4.06678546342294	4.92136360434294	5.20153397476673	5.42943560383469	5.71091602684557	6.15038051549345	6.69774689912796	7.34244188144803	8.02362294977903	8.45522556871176	8.84116812128574	9.45787301339507
25	3	1.6	1	7.06119491814232	0.940361693606453	0.68581517164477	4.50673662034293	5.13553994503021	5.38383504372835	5.62044157719612	5.92511815166473	6.40083353877068	6.9750101184845	7.62283276081085	8.30013212108612	8.75464655637741	9.23721390521526	9.78353546514511
25	3	1.65	1	7.33099178387749	1.00075564209665	0.556784845249806	3.74993137868232	5.2926584860757	5.63194194424525	5.86485226338357	6.13550449711085	6.63660871479661	7.2492555603385	7.9254731694609	8.62273506951332	9.12778926178813	9.54110894367099	10.1337497324705
25	3	1.7	1	7.62521557142204	1.09725359787206	0.568999991198638	4.06175617228669	5.4885137616992	5.79698224908114	6.08416642221809	6.38616852343083	6.90182086229325	7.55018538415432	8.26032118231058	8.96967719471455	9.43929028058052	9.92475909698009	10.5564236114144
25	3	1.75	1	7.88389158478975	1.16980841951524	0.598837944776658	4.00658829127037	5.72618628073484	6.04368304759264	6.30457960534841	6.59890728369355	7.13778265286237	7.77973798289895	8.52277796156704	9.27980890348554	9.80329935625196	10.3188423220068	10.8696573307365
25	3	1.8	1	8.19025651557064	1.21555073213092	0.567638401641875	3.99387214430848	6.00298735227585	6.29477913117409	6.55869948244095	6.86220906925201	7.43575126171112	8.09871479988098	8.84838125705719	9.6224806098938	10.1455536565781	10.6330809364319	11.2096602077484
25	3	1.85	1	8.48318573967259	1.38845958777812	0.605762678228589	3.96165644069954	6.11336272762567	6.47809556819871	6.77693952932954	7.08820146726072	7.6545572866872	8.36923839747906	9.18657882571221	10.0349326966703	10.5939987182468	11.1134570600688	11.6963352222383
25	3	1.9	1	8.7866839153691	1.43812074690005	0.609273895946067	3.99704993635762	6.43937221023441	6.73972912214697	7.04936942264438	7.36454448908568	7.9459552629292	8.67850898981095	9.50182520866394	10.3479363094568	10.909547344923	11.4328915684521	12.1268682392478
25	3	1.95	1	9.0779283570575	1.56529944346215	0.56398509046338	3.8239242386626	6.57839257650972	6.86989637311548	7.24797023562342	7.60719380873442	8.21270888842642	8.95485628306866	9.84041204944253	10.7239794988632	11.2978732223064	11.8238254609183	12.4802148292571
25	3	2	1	9.42247875929475	1.67709378557388	0.542744016707021	3.75516113513558	6.83038777828217	7.19478739500046	7.48442573547363	7.86763642430305	8.52528615295887	9.32419538497925	10.1800957918167	11.1125235915184	11.7502957642078	12.2882112801075	12.9948462188244
25	4	0	1	1.03315509034395	0.0124117907896137	0.428906240651778	3.58536578466799	0.794724704623222	0.832611000537872	0.86413491666317	0.898926067352295	0.957422763109207	1.02492135763168	1.1009087562561	1.17747155427933	1.23013237118721	1.27392645478249	1.32994546294212
25	4	0.05	1	1.13794250006636	0.0149962841513921	0.448401169443875	3.69424177464968	0.879962260968983	0.923423310086131	0.955410975985229	0.991592983648181	1.05371804237366	1.12892752513289	1.21289164021611	1.29654261437058	1.35318180571496	1.40228900552541	1.46602264275849
25	4	0.1	1	1.2473041303786	0.017353871267902	0.450371264003241	3.83386732884305	0.964829198211432	1.01392168188095	1.05020308676362	1.08913918751478	1.15804991349578	1.23789029598236	1.32882072985172	1.41801019108295	1.47715134042501	1.53180865257978	1.59771736155748
25	4	0.15	1	1.36819346439899	0.0217116269507893	0.437590106270277	3.57242016549587	1.05720425181836	1.10729907246307	1.14863533439487	1.19261181885004	1.26640041731298	1.35652565732598	1.45862809047103	1.55883340653777	1.62791749864817	1.6862994857803	1.76672827227712
25	4	0.2	1	1.49037475757217	0.0253304029711554	0.465988477310056	3.78101357913933	1.15898339080811	1.20634578824043	1.24935519218445	1.29974635505676	1.38424127340317	1.47752663612366	1.58758140563965	1.69377973365784	1.7706893863678	1.83550685977936	1.9113460767746
25	4	0.25	1	1.61495979930274	0.0302983960241926	0.375755000296237	3.41360426104583	1.24503529723734	1.29623531363904	1.3516437727958	1.40619198791683	1.49639642331749	1.60237951204181	1.72186521813273	1.84147594496608	1.91656473092735	1.99171838350594	2.07807089015842
25	4	0.3	1	1.74765809528673	0.0350760428377424	0.447375801843804	4.12371659053999	1.34515934743285	1.41139783208072	1.46779043519497	1.52375059396029	1.62121762365103	1.73551659286022	1.86425033539534	1.98857411813736	2.06670268762112	2.14699327990413	2.25002556196451
25	4	0.35	1	1.88297193226866	0.0414461959517407	0.479368908421657	3.73870612097628	1.45532165254802	1.52185016996786	1.57847826746106	1.64146089264751	1.7447358321771	1.86780902400613	2.00153933666647	2.14686590990424	2.23724641786516	2.33001056588441	2.45469238845706
25	4	0.4	1	2.02674432493448	0.0470333195420451	0.442251328082454	3.68481587155047	1.56865083498955	1.64266513180733	1.70522681486607	1.76984415245056	1.87612270057201	2.01030605792999	2.1627305161953	2.30803614330292	2.40096310663223	2.50181929349899	2.61085403437614
25	4	0.45	1	2.17111866523045	0.0558020844821509	0.506458338734677	4.72291174820803	1.66474461980015	1.74729007434845	1.81461633426696	1.88932046081126	2.01207135722041	2.15531910270452	2.31394314743578	2.47353515431285	2.57668303774297	2.67420801854134	2.80075884309411
25	4	0.5	1	2.32211625187397	0.0629775730084848	0.469272417280661	3.6920083286609	1.79812747210264	1.88122151345015	1.94739848971367	2.02293042093515	2.15020542964339	2.30361588299274	2.47321477532387	2.6434755563736	2.76660851687193	2.87846834734082	3.00711778700352
25	4	0.55	1	2.48114290702903	0.0695132900134993	0.430963861603605	3.77954420999563	1.92228353058696	2.00673828243092	2.08385712067783	2.16622462065518	2.30290815576911	2.46335691720247	2.64297495312989	2.81787815245986	2.93969617930055	3.04833937622607	3.18789989991188
25	4	0.6	1	2.64277217221069	0.0804408604999524	0.45233903918288	3.59519453357559	2.05271015472412	2.14039021682739	2.21675212097168	2.30148193359375	2.44976753234863	2.62213729858398	2.81613700866699	3.01533843994141	3.13819245910645	3.25623833465576	3.41385161743164
25	4	0.65	1	2.81197840191588	0.0918705852159564	0.466353985427281	3.66607063061204	2.17311883146465	2.26497739602998	2.35690770826489	2.45283461348712	2.6059057366848	2.78621820732951	2.99711439192295	3.20079572796822	3.34725093841553	3.47630248700827	3.63535050719082
25	4	0.7	1	2.98806203510267	0.102728477522355	0.45603496174837	3.74484932529566	2.31145904106498	2.42408120459318	2.50706962901354	2.60617132288218	2.76931726738811	2.9638772469759	3.18776762723923	3.3941636813879	3.5472485435009	3.6706310236454	3.84621461042166
25	4	0.75	1	3.1612558792308	0.117693782211348	0.530279395129922	4.17911837157829	2.4336470355466	2.55597417363897	2.65295946784318	2.75476894974709	2.92506845388562	3.13524388894439	3.36660523712635	3.60158137306571	3.7584663707763	3.90321806836873	4.12150142483413
25	4	0.8	1	3.34968140039921	0.12795514061495	0.403290473557963	3.49670980847854	2.58675961225033	2.71495605003834	2.80725562906265	2.91984270215035	3.10582257449627	3.32851534366608	3.56813147306442	3.8175823059082	3.97533175563812	4.12076412069797	4.29623876481056
25	4	0.85	1	3.54073067679322	0.142720606082129	0.399433425880178	3.494013269289	2.7350019269675	2.85931321625039	2.9708485756442	3.08782758712769	3.28167028333992	3.51545322597027	3.77593125350773	4.03123151341081	4.19750279484689	4.36258018444479	4.51871835658848
25	4	0.9	1	3.72618046708667	0.163080808987066	0.489685320473732	3.90372983232916	2.87353621566296	3.01142548255622	3.11996704518795	3.24629650479555	3.45283060222864	3.69749204456806	3.96934476196766	4.24510144495964	4.42639059108496	4.60557374450564	4.83737315934897
25	4	0.95	1	3.92087121031612	0.175690945932074	0.441371307538178	3.58306659711611	3.03572963878512	3.18149371095747	3.29918042070419	3.42196492382884	3.63344317842275	3.8877823792398	4.17660989262164	4.47021851733327	4.65989466628432	4.83467130167037	5.05391630220115
25	4	1	1	4.13351700229645	0.195228979762768	0.385463764355695	3.63407046936944	3.17596509933472	3.33020349144936	3.46475313901901	3.60836193561554	3.8313974738121	4.10348582267761	4.40398371219635	4.71144433021545	4.90187799930572	5.07760008573532	5.27642639636993
25	4	1.05	1	4.33632493903075	0.217277820637846	0.464546845511887	3.81564968527699	3.34557722118497	3.50396244602278	3.63163190439343	3.7838902990222	4.02008355159312	4.30727358654141	4.61393515869975	4.93810848346353	5.15856889027357	5.32945490124077	5.59536467398107
25	4	1.1	1	4.54847625712234	0.23701785878491	0.455511681172337	3.70677916825328	3.50741025976539	3.67809119005501	3.82464908954501	3.97088533812761	4.2210290569067	4.51146365404129	4.84171141415834	5.18137758493424	5.40094205242395	5.62222728359699	5.84022163571119
25	4	1.15	1	4.77340631352864	0.260447368203552	0.453865989526367	3.74860654417232	3.66619784364253	3.85611459673569	4.01004593580216	4.16447524729371	4.42948576405645	4.73664179593325	5.0855175780505	5.43084110406041	5.65482998941839	5.87474502708018	6.14634982150495
25	4	1.2	1	5.00364300345779	0.293934739616585	0.491306386408138	3.76599653039344	3.86732275426388	4.05422289663553	4.19519385647774	4.35974617004395	4.6391221755743	4.96044022083283	5.32419239163399	5.7033515291214	5.96052245616913	6.18560485887528	6.4794301800251
25	4	1.25	1	5.23595832067989	0.321229449810186	0.501702951245017	3.77728806060076	4.07056668385863	4.24451001165435	4.40277352407575	4.56110597848892	4.85252399649471	5.18808441236615	5.5769857428968	5.96689249947667	6.24253762476146	6.48494564909488	6.78943937167525
25	4	1.3	1	5.46398993369591	0.341020576896766	0.40106274965217	3.54553951965545	4.23388447005153	4.42199399571121	4.5780356118083	4.75980277335644	5.0608135509491	5.425508903265	5.82594668924808	6.22054508662224	6.48145280760527	6.71198937642574	7.02530435209274
25	4	1.35	1	5.71028576373358	0.370354373392827	0.467014844975069	3.64360962614864	4.44566976512224	4.62660934846848	4.79263885107637	4.98323917937279	5.29683749839664	5.6623546807468	6.0831422354281	6.4959600071609	6.77414789456129	7.03184586565942	7.37227398892939
25	4	1.4	1	5.94820355692291	0.401483397600465	0.448249652857054	3.7113093519424	4.59930241584778	4.81109692668915	4.9963629398346	5.19018478775025	5.52160483360291	5.90001766204834	6.33380235671997	6.7656529083252	7.06167193222046	7.30886445236206	7.63990936660767
25	4	1.45	1	6.20713739143895	0.450392556337882	0.457951684635011	3.75789258903667	4.77664341154248	5.01288758391515	5.20098615799844	5.40794441260398	5.74740454770625	6.15802954539657	6.61730790548027	7.06493347257376	7.3766555954814	7.6437610809803	8.04938421477378
25	4	1.5	1	6.45577318541706	0.474608066284643	0.452501749651219	3.59785703382919	5.03879645839334	5.25348517112434	5.42779926210642	5.6332778185606	5.97362341359258	6.39945827424526	6.87924344092608	7.35899940133095	7.66614399850369	7.93618146330118	8.24208207428456
25	4	1.55	1	6.72427523863926	0.510448089165395	0.42883072940065	3.52200464019801	5.21520738533288	5.44179990363121	5.637472209692	5.86848941355944	6.23274594079703	6.6720166786015	7.15397083573043	7.65244447115064	7.98806418576837	8.27675470592826	8.64807935230136
25	4	1.6	1	6.9795994614346	0.553950988495222	0.424489804296435	3.77626227513173	5.37509901161194	5.646142190516	5.83852444016934	6.08384422826767	6.47050844967365	6.93101608753204	7.44396664023399	7.92897949647904	8.26423487591744	8.58301479578018	8.94657607479096
25	4	1.65	1	7.24548561740183	0.616653576486102	0.425737514457599	3.65926771820082	5.57223880298734	5.83893224905804	6.06328527007997	6.30713813956082	6.71080183036626	7.18515477791429	7.72970335833729	8.25474883589149	8.60849619960785	8.89785930191726	9.33487384612262
25	4	1.7	1	7.55626910582578	0.652251144743842	0.481935439965814	3.78772350204971	5.86986546365619	6.11136795723438	6.33016642767191	6.59453174328804	7.00656714990735	7.49258700013161	8.04765575766563	8.60347240734101	8.97994459104538	9.30878520932794	9.68976595469713
25	4	1.75	1	7.81233633519895	0.702643730339845	0.450965655308692	3.70029001699237	6.02172887481749	6.33595319753513	6.57581281401217	6.81810814663768	7.23290104046464	7.75795905664563	8.31988046132028	8.90187123939395	9.28540450446308	9.62338794041425	10.0639585482329
25	4	1.8	1	8.10859945415497	0.755760065714931	0.453634876663798	3.57943280702961	6.30010078802109	6.55748357844353	6.81390766000748	7.07816475963593	7.50911030054092	8.03507549285889	8.62547148227692	9.25116958808899	9.65387249660492	10.0151269798279	10.4561497093201
25	4	1.85	1	8.38587031369409	0.801227604225731	0.370638545920342	3.47591647120373	6.44652765349299	6.77776808434725	7.03126384811104	7.31436024096608	7.77556897189468	8.33256973028183	8.93792541749776	9.54276510965824	9.95111540490389	10.3175427721739	10.711153734988
25	4	1.9	1	8.68339126074338	0.868204756965292	0.446675122312628	3.57061214691905	6.74145535054803	7.02258137102425	7.2908345977664	7.57898960995674	8.04279834672809	8.60772093057633	9.25455800026655	9.90653233730793	10.3173793335557	10.7084949152172	11.1749517377615
25	4	1.95	1	9.00110055197068	0.932404567500035	0.440589495109052	3.55219548163417	6.96654493713528	7.27445892324671	7.55860863144696	7.85738401313126	8.33604203846306	8.92914748802781	9.57751092255116	10.2660674902499	10.7114177053273	11.0731728657037	11.5683272148341
25	4	2	1	9.29029295343161	0.988914578446361	0.419768516242165	3.55945791693927	7.14234017729759	7.52088115364313	7.78498219549656	8.10823422074318	8.61279349029064	9.22568374872208	9.88208305835724	10.5791998028755	11.0422861933708	11.4742027133703	11.9392228960991
30	2	0	1	1.06637213442922	0.0417887244075443	0.82892473422261	4.45378715934735	0.693757648468018	0.740254227817059	0.781170573830605	0.828813445568085	0.922205775976181	1.0431512594223	1.18243327736855	1.33137364387512	1.4349047601223	1.53854205906391	1.66329755187035
30	2	0.05	1	1.17536673335137	0.0505390873713373	0.818109019049394	4.37581104845397	0.761467699679732	0.816890959974378	0.859461528539658	0.914273473039269	1.01825178634375	1.14822473958135	1.30195283822715	1.47177787363529	1.57765051804483	1.68795649333298	1.84737311250866
30	2	0.1	1	1.28479402804923	0.0606346660117597	0.936184702067587	5.08540592561023	0.845838069492579	0.901459612369537	0.944718877762556	1.00274205183983	1.11174978062511	1.25263570547104	1.4213134983182	1.60419808197022	1.73490045207739	1.85166857177019	2.01144919922352
30	2	0.15	1	1.4073899882541	0.0727046184676028	0.849460452975752	4.43054552366049	0.924518310129642	0.976859379179776	1.02676091369987	1.09500720728934	1.2181755676493	1.37459748923779	1.55842589385807	1.75429667377472	1.89356414979696	2.03335302007198	2.21133747199178
30	2	0.2	1	1.53499431043625	0.0869561256275108	0.854200869670792	4.50964487681492	0.989795987319946	1.06511876535416	1.12794664049149	1.19374088001251	1.3273212146759	1.49953336715698	1.69993484973907	1.91539414215088	2.06195781040192	2.21053012275696	2.42360534420013
30	2	0.25	1	1.66716200999916	0.102740565105347	0.85807448425579	4.6139985570371	1.08465385064483	1.15693249506876	1.2218732945621	1.29863946698606	1.43941401038319	1.6313043422997	1.84684246778488	2.08100086078048	2.24323779344559	2.40587218664587	2.62733691930771
30	2	0.3	1	1.79956435073513	0.116990597442433	0.84906591428496	4.53473999174645	1.18455438007712	1.25673847904801	1.32542297929525	1.40398231846094	1.55682040691376	1.75781197607517	1.99209758728743	2.24185520768166	2.41404664450884	2.58993201899529	2.79047984622717
30	2	0.35	1	1.94026202762378	0.143067016697554	0.94991137534645	5.20196707754768	1.25552342932373	1.34233711921424	1.41507682666183	1.50975109890103	1.67643535472453	1.89369086310267	2.15009366065264	2.424523409307	2.61609844502807	2.80120672523975	3.06712087759674
30	2	0.4	1	2.08882532747054	0.163973181020975	0.842731968293552	4.41247316317133	1.35604278197288	1.4364883685112	1.52736857938766	1.62142962241173	1.80167286574841	2.03786077737808	2.31664116501808	2.61827319717407	2.81514541339874	3.03618870270252	3.2813763086319
30	2	0.45	1	2.24107487896331	0.189422815287696	0.932667574821276	5.05878096263164	1.44860467039794	1.54931173589453	1.64079632399231	1.74901238027215	1.93569135535508	2.1865462833643	2.48380421258509	2.80015894216299	3.01133958438039	3.23890662642568	3.53663841221631
30	2	0.5	1	2.3956333122164	0.211977587951481	0.833049342123985	4.59191658208244	1.56155839383602	1.65634200163186	1.74858848378062	1.86071300804615	2.0714897364378	2.33995833992958	2.65741152316332	3.00317563712597	3.23385422229767	3.45973912328482	3.71971064150333
30	2	0.55	1	2.55833704646383	0.244231716822533	0.889465409211131	4.56915100452865	1.66480130746067	1.7849945759885	1.88055682144314	1.99175276884437	2.21211678471416	2.49954059019685	2.83439483016729	3.19832454499602	3.45227616533637	3.69625982308388	4.061458291322
30	2	0.6	1	2.72869446231079	0.274754885213428	0.870581650052377	4.56453836971166	1.79149074859619	1.90121322250366	2.00242501068115	2.12350381469727	2.35909236907959	2.66345275878906	3.01983955383301	3.41877883911133	3.68211763000488	3.93705015563965	4.23193642578125
30	2	0.65	1	2.89435334941491	0.314700178363954	0.862960308581678	4.67307651004502	1.87286961416602	2.0064137134999	2.11446116995811	2.25501056089997	2.5003604830429	2.82245683327317	3.20964840441942	3.62850388026238	3.92149245214462	4.17045171339065	4.53446888949573
30	2	0.7	1	3.08150309978277	0.352667236538099	0.869688018627357	4.48339631512214	1.9893344794333	2.14030175003409	2.26910137301684	2.40382316315174	2.66781255662441	3.00451845765114	3.41687869936228	3.85216199433804	4.18901891344786	4.45523119422793	4.82782153259516
30	2	0.75	1	3.2577422869619	0.395382142178281	0.83268177965601	4.35633019442426	2.12346166692674	2.24675802988932	2.37155807614326	2.53374021612108	2.81874077022076	3.181022901088	3.61676146276295	4.06864456012845	4.41146490648389	4.72017513364553	5.10482287935913
30	2	0.8	1	3.45599433910775	0.444138012012798	0.935022527370185	4.98420192462053	2.25438020181656	2.40890635943413	2.54066924643517	2.69193246459961	2.98880469381809	3.37359396457672	3.82864868402481	4.30371625328064	4.67362063193321	5.01180317902565	5.46670475120545
30	2	0.85	1	3.6375920758519	0.484693440712971	0.866513053814163	4.57559262497963	2.37101201440096	2.52730192249641	2.66070754439384	2.84084191434085	3.14748765256256	3.5579708711803	4.01128379926085	4.53166535827518	4.89599973592162	5.28474454542994	5.68697513690889
30	2	0.9	1	3.84069911534011	0.559074048779066	0.966524866051014	5.30828972918285	2.50252578463554	2.65987444499135	2.80898343861103	2.98991628015041	3.31888119712472	3.74940871477127	4.2475750926137	4.81936283290386	5.17603118991852	5.53724106943607	6.11854035838843
30	2	0.95	1	4.06102112004371	0.594142341644255	0.887181091889682	4.83515855840399	2.67225001401901	2.83798171262071	2.99498696625978	3.18350441814959	3.51150092829019	3.97098414212465	4.50064741820097	5.0629615483582	5.4671235191077	5.83298371122032	6.35505982030928
30	2	1	1	4.25161017615795	0.668334862673909	0.954017530121259	5.47635661383136	2.75124314546585	2.952911901474	3.11509243249893	3.31810760498047	3.683966755867	4.14633822441101	4.71461963653565	5.30691661834717	5.71381936073303	6.10973671674728	6.59415205955505
30	2	1.05	1	4.47137455072604	0.736538407305679	0.984117186903277	6.08125280744316	2.88486155229807	3.09111926630512	3.28834497798979	3.49456248232722	3.87215141933411	4.36958786606789	4.9477508135885	5.57810564926267	6.01590379785001	6.39050103774667	6.95078487621844
30	2	1.1	1	4.71404248947233	0.81867822025063	0.852266235046439	4.48833278028788	3.07555164597631	3.27224770586193	3.44593957042694	3.67461083221436	4.06939950585365	4.60478664278984	5.23298695832491	5.8931831638813	6.34950901114941	6.80700173091888	7.36912915803194
30	2	1.15	1	4.91522766312707	0.859597845792323	0.771691554197816	4.17735545032564	3.17292431654185	3.40165135769174	3.60487058087438	3.85475528596342	4.27370074424893	4.7969663387537	5.44296307332814	6.16545884224773	6.59672204229236	7.05335986998677	7.60159554525316
30	2	1.2	1	5.14879662071681	0.97504644772842	0.851701632478524	4.511032230053	3.32931570794582	3.57868364977837	3.75668892455101	4.00093095493317	4.46097549915314	5.03649650812149	5.70136091470719	6.42033257627487	6.96017023086548	7.41696223425865	8.09133765354157
30	2	1.25	1	5.38682977986485	1.05254850130791	0.761552619399707	4.06705780701993	3.5045597961545	3.71497757155448	3.92360619250685	4.19946931600571	4.66472379304469	5.26761113852263	5.97351210750639	6.71722530350089	7.26911627501249	7.79870495349169	8.31873365968466
30	2	1.3	1	5.63541583992559	1.13947858744472	0.874724486754609	4.56178895070706	3.70320209702849	3.95184454320371	4.14670204749703	4.4260123590827	4.8928936855495	5.49068917572498	6.23921627283096	7.03186626398563	7.57256525248289	8.09740557569265	8.82119650100469
30	2	1.35	1	5.87424964109746	1.27242553956483	0.820252896719532	4.44801622960659	3.80020132658184	4.06853569093719	4.30418890237063	4.56338208006322	5.08234271604568	5.74103834778071	6.51673898115754	7.31673073086143	7.90277077381313	8.49573092018068	9.22647961431146
30	2	1.4	1	6.14240414509392	1.3906503499321	0.826382016835638	4.26843731620903	3.99264638214111	4.27887870597839	4.49822203445435	4.77444589233399	5.32932126045227	6.00021434783936	6.79537902832032	7.7212308883667	8.30197035598755	8.90563281440735	9.66102653045655
30	2	1.45	1	6.40215067420723	1.49101146427215	0.737585133113521	3.88451303470898	4.16994915584177	4.42629451776669	4.69436143024266	4.98758384089172	5.54108732193709	6.25072416841984	7.11801414497197	8.02152130267024	8.62091585814953	9.23898962254822	9.95210944127143
30	2	1.5	1	6.66323461279273	1.66023903009216	0.93285499539138	4.98800613646429	4.33228975906968	4.64074958115816	4.89209085702896	5.19195981323719	5.76136270537973	6.50124922394753	7.38184545189142	8.3171484619379	8.97437300533056	9.66364681720733	10.4252207577229
30	2	1.55	1	6.91782592248257	1.69838925299254	0.765171011256933	4.19044378518924	4.52848127173483	4.80926092635468	5.07410025840998	5.39568092411756	6.00321000650525	6.75629035010934	7.66473278604448	8.63262467810512	9.32008991686999	9.87351871749759	10.5781283440053
30	2	1.6	1	7.2190234561553	2.0022140550842	0.954654503858121	5.22732996737605	4.7340797863245	5.00451376116276	5.25981375873089	5.60055574011803	6.21398844838143	7.03626596212387	8.01882295846939	9.04073572731018	9.79416012072563	10.4573216651678	11.3348384179592
30	2	1.65	1	7.49214373418183	2.07082006992844	0.947268919483056	5.20714385358793	4.86799025627673	5.21154090714455	5.49872943579406	5.8774504712075	6.48641581527889	7.31518216088414	8.27930705234409	9.33719343879819	10.1182054319084	10.7847656477317	11.8380123005033
30	2	1.7	1	7.74706947063464	2.23084142071413	0.900624886241712	4.71450883885912	5.05279255621433	5.35134969337285	5.67669858044386	6.02895547485352	6.70665510132909	7.56139377236366	8.56379084587097	9.67300570571423	10.4570865801573	11.2791579594612	12.2066523227692
30	2	1.75	1	8.06510337750986	2.35924422902596	0.82808976215325	4.34404613167528	5.25490286126733	5.62845745785162	5.92065544109792	6.29445487931371	6.98625873494893	7.87073338031769	8.9478163626045	10.0544381968677	10.8992481824011	11.6100078536198	12.5943622703105
30	2	1.8	1	8.35749736523819	2.43995568830524	0.78296097457625	4.17511635826553	5.45704711866379	5.83837655901909	6.18578199863434	6.55265941429138	7.2456743645668	8.16442050933838	9.24085355758667	10.4470030326843	11.1892496471405	11.9939519200325	12.9293462682724
30	2	1.85	1	8.65206951624973	2.74478007937288	0.964866343681683	5.63880738322389	5.6015162036866	5.99324069090188	6.38523859546334	6.7719582259655	7.51767371848226	8.43657192751765	9.58547306858003	10.786077224046	11.6277424764186	12.4944090157673	13.5155518580586
30	2	1.9	1	8.94029770592481	2.88829663577521	0.857309381274357	4.5148997706835	5.85347928040624	6.27063244727254	6.57394556620717	6.97962960475683	7.75219716235996	8.73715716958046	9.90634465992451	11.1358652157784	12.0055091255307	12.858107552737	13.96165395087
30	2	1.95	1	9.23721219040053	3.07280784136703	0.839181860755449	4.48474743558792	6.0487722167939	6.46008270706236	6.82941665298492	7.21520769271255	7.98158039938659	9.02353029817343	10.2436738708615	11.5291724445522	12.3778980784118	13.2029436935186	14.3850281139642
30	2	2	1	9.57902550778985	3.27941481165824	0.777251492360213	4.15875857528	6.21820249557495	6.65121691077948	7.03085944354534	7.47373015880585	8.32150143384934	9.35341161489487	10.6113410890102	11.9607576012611	12.8484839737415	13.7362175881863	14.8181874132156
30	3	0	1	1.03759969960451	0.0162170294237273	0.522532470155788	3.67946277790401	0.781509953737259	0.817527490854263	0.850600999593735	0.88630268573761	0.948962837457657	1.02740323543549	1.11527788639069	1.2025153875351	1.26005710363388	1.31917491555214	1.38920160055161
30	3	0.05	1	1.14344822389564	0.0205599092247083	0.570039752123813	3.85275349141998	0.858662273973227	0.897933758743107	0.930844915039837	0.9730880317837	1.04329846065491	1.13313125744462	1.22990502610803	1.32785134497285	1.39106644324958	1.46037776166201	1.55092658148408
30	3	0.1	1	1.25641900951642	0.0249453452650448	0.506119762504556	3.73385491366706	0.927518533426523	0.980516927152872	1.02060892832279	1.06754585903883	1.14615947440267	1.24608785569668	1.352805531919	1.46331837761402	1.53103685748577	1.60004829770327	1.68407571022511
30	3	0.15	1	1.37341082519487	0.0289547308267386	0.489375268813935	3.53459130184653	1.02807812234908	1.07795249185339	1.11959085880965	1.16931668762863	1.25528125762939	1.35901911750436	1.47859752818942	1.59284662494063	1.67287756848335	1.75130024518818	1.83692951053679
30	3	0.2	1	1.49332307468891	0.0346886654084275	0.565541546983384	3.90629934036593	1.11318105754852	1.17244649004936	1.21975398159027	1.27443209552765	1.36269646167755	1.47883606910706	1.60561451911926	1.73279340362549	1.8202729511261	1.90271190690994	2.00651016769409
30	3	0.25	1	1.6209478402324	0.0418017317968375	0.487175421375529	3.62421541148495	1.20002741552889	1.26007431419566	1.31655473262072	1.37639604508877	1.47900350857526	1.60538982599974	1.74407982267439	1.88688160851598	1.9828231073916	2.07443935330957	2.16637817956507
30	3	0.3	1	1.75182763349879	0.0474282018931454	0.512022726143736	3.60032736504077	1.31166888734102	1.37602888265252	1.42968869867921	1.49264334970713	1.60011341974139	1.73330290973187	1.88028241366148	2.03905221796036	2.13841895967722	2.2382123914361	2.3417520829916
30	3	0.35	1	1.89068067767389	0.0563662834597973	0.516185069567004	3.64089553398857	1.4072793873623	1.47844187101722	1.53879447365552	1.60755392146111	1.72768926199526	1.871398576051	2.03077185161412	2.19874745106697	2.31259429161251	2.41922068912536	2.54878855858147
30	3	0.4	1	2.03299195947027	0.0650540077047961	0.547691071637797	3.74230448184794	1.51528541731834	1.59720337283611	1.65529608678818	1.72959497189522	1.85658846259117	2.01042790651321	2.18793897867203	2.36483639192581	2.48424340057373	2.60117489111423	2.74155685529709
30	3	0.45	1	2.18464890636055	0.0751710664278194	0.509049347622063	3.78760539472052	1.61104098842442	1.70350867905468	1.77735833212733	1.85923305432498	1.99221961155534	2.16343499660492	2.35549703299999	2.53936800929904	2.66323214989901	2.76681300966442	2.93387811289728
30	3	0.5	1	2.33823863538355	0.0826996691562514	0.472827006688392	3.51649213027333	1.75656677350402	1.83607249930501	1.91184669435024	1.98977690935135	2.13592179492116	2.31563070416451	2.51734469085932	2.71461559832096	2.84897439479828	2.9649209395051	3.09499355256557
30	3	0.55	1	2.49553845287214	0.0970949321383145	0.50971533319673	3.64368832268495	1.86190354724228	1.9556737966463	2.03511984153837	2.12427754221857	2.27997289609164	2.46593595206738	2.68578886508942	2.90221104598045	3.04081237490475	3.17224027086049	3.35085741930008
30	3	0.6	1	2.66347767736816	0.113358389988282	0.523310742644523	3.71624228102483	1.97177816925049	2.07496473312378	2.16520566558838	2.26222079467774	2.43118629455566	2.63498138427734	2.86640693664551	3.0983056640625	3.26558227539063	3.40483493804932	3.59106693725586
30	3	0.65	1	2.82374702898265	0.122480987750489	0.508912249108602	3.64864761723946	2.11959383668005	2.21401580800116	2.29870107661933	2.39520538392663	2.5859658351168	2.79731269419193	3.03715728007257	3.27968587204814	3.44136390826106	3.59620755460113	3.7691741001606
30	3	0.7	1	3.01209628853512	0.143220371929468	0.549429578806095	3.89299840296693	2.25474779755473	2.3568531113863	2.44993498536944	2.56397142368555	2.75119522660971	2.98023911833763	3.23963321775198	3.50370400285721	3.6785653039217	3.84273948743939	4.06443867920637
30	3	0.75	1	3.18298128610142	0.158459700712468	0.603055026371739	4.04928946101902	2.38344994258136	2.50329631511122	2.59793890547007	2.7114625044167	2.90514060109854	3.14661863818765	3.42011296004057	3.69771978110075	3.87441389895976	4.05600473191589	4.31535877138376
30	3	0.8	1	3.36473833413577	0.180014294247781	0.573782505792069	4.12104112168336	2.50478210542202	2.62417677175999	2.74071932852268	2.86520632982254	3.06993033707142	3.33193760633469	3.62217139720917	3.91665191459656	4.10493817877769	4.28157719171047	4.52835557556153
30	3	0.85	1	3.55988800155999	0.20564573037651	0.565625995901135	3.8404933620552	2.64803447382003	2.7917216341719	2.89306100936979	3.01642769408226	3.24902047801763	3.5211896187067	3.83490277841687	4.1440728456378	4.36946785406768	4.56279827327281	4.81290472118557
30	3	0.9	1	3.75156244331771	0.213191116030648	0.464323104133351	3.536576844035	2.81901603028178	2.95561933326721	3.06045789629221	3.19247013324499	3.42905992865562	3.72300723135471	4.03193615317345	4.35000544202328	4.56406800425053	4.75479308947921	5.00869769763947
30	3	0.95	1	3.94299543863757	0.246339542075383	0.530383411270652	3.62733402605251	2.94810391438007	3.09321925581247	3.20818982063234	3.35567068460584	3.59572911724448	3.89966727688909	4.24463562168181	4.59275508034229	4.82346567539871	5.03945209074765	5.29563702945113
30	3	1	1	4.15272442853451	0.263883260035315	0.566484871977582	3.93547951947183	3.12023864507675	3.27170349359512	3.39841536283493	3.53973166942596	3.79614579677582	4.10741853713989	4.46516680717468	4.81152482032776	5.0523862361908	5.27444552183151	5.62148847579956
30	3	1.05	1	4.37093503568427	0.297281436602794	0.504363064055524	3.65131551482399	3.24856955777258	3.42187947475538	3.55723908097297	3.72267353494465	3.99589093200862	4.32474040150642	4.70309529483318	5.08841266685724	5.34079450400174	5.55035352519155	5.89082888328433
30	3	1.1	1	4.57712472021639	0.327620100086632	0.539278868032957	3.74265760044854	3.42839371089935	3.58926998658478	3.73180054360628	3.90106676584482	4.17948840111494	4.52880639910698	4.92215193808079	5.31994169676304	5.59703012394905	5.84225402364135	6.15294700938463
30	3	1.15	1	4.80718752765084	0.357050202742629	0.520742313594615	3.75157426034448	3.60199419516325	3.77838898456842	3.92484203074873	4.08565725052357	4.39187240071595	4.7611759698391	5.16392314523459	5.58846464398504	5.85505164521933	6.11103311153501	6.42433013426066
30	3	1.2	1	5.0275559408598	0.392301023414388	0.48133483598676	3.55085260224377	3.7499016685009	3.9359456897378	4.09172176134586	4.27805308771134	4.59528001964092	4.97675903558731	5.40967987895012	5.85025323009491	6.13044131064415	6.403472402215	6.67405490708351
30	3	1.25	1	5.24844606640376	0.426471611769648	0.522470642712983	3.70811248756057	3.93960469957441	4.10772164678201	4.26527190115303	4.46154444850981	4.7999072028324	5.20061753690243	5.63691194169223	6.0900115057826	6.41540823206306	6.69315090179443	7.03410502709448
30	3	1.3	1	5.4965216218698	0.483929126397098	0.513202012445108	3.61344691436383	4.07103768307567	4.28892306619883	4.47000737974048	4.67018451011181	5.00974515005946	5.43684140861034	5.91093559205532	6.40976661574841	6.73328172278404	7.0359120670855	7.38255166822672
30	3	1.35	1	5.73143449243945	0.527010052518102	0.561060028359838	3.77486602238357	4.27285983438343	4.47820739480108	4.65951360396296	4.87030881649256	5.23514730658382	5.65784048929811	6.17346786856651	6.67712352257967	7.00738244704902	7.31483899366111	7.7104069351852
30	3	1.4	1	5.97895237635041	0.551269632393856	0.487564368730698	3.57432086997698	4.47679860877991	4.69667201900482	4.86734616279602	5.09065246582031	5.46502841949463	5.92215648651123	6.42704504013062	6.95337382507324	7.31427216339111	7.60043842506409	7.99464859771729
30	3	1.45	1	6.21986955967456	0.604650497854788	0.53032188095718	3.69906477212152	4.64189329690784	4.86682191677764	5.07599156344682	5.29893180073798	5.68803084831685	6.14747298076749	6.68718584463001	7.24225914329291	7.59215838487446	7.91526743677259	8.33973007068336
30	3	1.5	1	6.48843013022095	0.644037001170519	0.57516340644671	4.42824304001437	4.87507155165076	5.10308797471225	5.29918415471911	5.53084824234247	5.93035081401467	6.41634985804558	6.97268731892109	7.53627851605415	7.89142154157162	8.21356384083629	8.65980783849955
30	3	1.55	1	6.75436912721077	0.732998558845551	0.493998957864831	3.55128530155636	5.00560742837638	5.24806632687896	5.47526953822374	5.73036928591132	6.15883061416447	6.67875047966838	7.27752740353346	7.86384768685698	8.26294299159944	8.68385571102798	9.08753052760363
30	3	1.6	1	7.0167890444181	0.778309388274697	0.529954280880712	3.6963601078051	5.21511070449352	5.49021807104349	5.73500586402416	5.95586114954948	6.409857198596	6.94440133571625	7.55528681755066	8.14826797866822	8.56641035914421	8.98237612581253	9.43142902526856
30	3	1.65	1	7.29764915235171	0.826548430936626	0.554826539737117	3.84734863071674	5.44336818169654	5.71979208099842	5.96701932355762	6.22425922377408	6.67045520540327	7.21783700600267	7.84109291382134	8.47257546752692	8.91554447677732	9.28852433551848	9.83974911491871
30	3	1.7	1	7.55739361493218	0.888780965048153	0.512370561868546	3.80289050286375	5.64215559677482	5.91477633677423	6.14369454351068	6.43123549926281	6.91230088993907	7.47686092972756	8.1319509190321	8.76510888004303	9.19683105254173	9.59280628797412	10.1325306425571
30	3	1.75	1	7.86189923240654	0.970723493867528	0.538804456058024	3.6503224253473	5.87399511933327	6.1543428667821	6.41417368110269	6.69479491598904	7.1784292710945	7.77699826285243	8.43720543384552	9.14483464360237	9.59382278658449	10.0863291377202	10.6646282309294
30	3	1.8	1	8.14686276500606	1.04841975309537	0.524091199831355	3.60674370536379	6.07910702438355	6.38419912171364	6.63914905738831	6.92356734275818	7.44198189496994	8.04771456718445	8.77352720737457	9.47942219543457	9.96801664924621	10.4245773091316	11.0057668588638
30	3	1.85	1	8.44498858038028	1.126313986949	0.523851795305652	3.65266994236913	6.30991870329827	6.59742101032287	6.89240893962979	7.18782763136923	7.70356350313872	8.3457232953608	9.10305763319135	9.84648508608341	10.3289547934234	10.7658570732772	11.2927801952094
30	3	1.9	1	8.73476373394537	1.16984143945554	0.571507387367712	3.77974701973633	6.59595678980351	6.90618651708961	7.14410835424066	7.4399678388238	7.97601823225618	8.640986546278	9.38832851409912	10.144794991374	10.6562202222943	11.1438112526238	11.7323871419311
30	3	1.95	1	9.04097530125147	1.27578076616719	0.534248394180397	3.60304370817494	6.76584693050683	7.0928623469621	7.37218944509328	7.70524264958501	8.25351368375123	8.93339364334941	9.71860948123038	10.5304355273843	11.0376486360282	11.5283850436509	12.1707484106869
30	3	2	1	9.3476292881012	1.35771654497167	0.524735555524311	3.64200790731849	6.94470061898232	7.33055748939514	7.6218047529459	7.96850947737694	8.54955504834652	9.22899144887924	10.0420127213001	10.9049783349037	11.3956358492374	11.9293593138456	12.5131728923321
30	4	0	1	1.03011292680502	0.0105070963701689	0.508768842981202	3.93454931147246	0.812947865724564	0.848305568099022	0.877636641263962	0.910249924659729	0.960427194833755	1.02206945419312	1.09172657132149	1.16224265098572	1.210085272789	1.25107187926769	1.31492952942848
30	4	0.05	1	1.13401225190029	0.0121504176819559	0.479693365796329	3.74032062209285	0.903306841635704	0.938527976766229	0.96837885273993	1.00272680228949	1.06044434264302	1.12505505770445	1.20052585266531	1.27667009907961	1.32631931881607	1.37446729946136	1.43921387583911
30	4	0.1	1	1.24288865420991	0.0148612481433196	0.470689922663126	3.79048817871055	0.989845122361183	1.02558233428001	1.05753378066421	1.09659867620468	1.1604493817687	1.23376580476761	1.31716656118631	1.40044618213177	1.45216701203585	1.5021967125535	1.56839094092846
30	4	0.15	1	1.36294877182852	0.0179622088370086	0.462001904193263	3.77385880867402	1.07984109126478	1.11776439844072	1.15950730398297	1.20290376649797	1.2722247184068	1.35183552116156	1.44487949378788	1.53448734396696	1.59503899696469	1.65264639706165	1.72467537584305
30	4	0.2	1	1.48083537182808	0.0214670784024173	0.457577647039611	3.89391287337385	1.16322202177048	1.22076159310341	1.26100775957108	1.30586117362976	1.3833594918251	1.46951468467712	1.5679288816452	1.66920493125916	1.73647562599182	1.79459607410431	1.87997326755524
30	4	0.25	1	1.61167795913294	0.0254685678238712	0.463572303126791	3.57446284624211	1.28078369516879	1.33091658586636	1.37575344648212	1.42171962186694	1.50081350002438	1.59881133586168	1.70920086093247	1.82091362774372	1.88949296250939	1.96013673674315	2.04304334148765
30	4	0.3	1	1.73859293596405	0.0295559333863533	0.350331015051998	3.33525932062459	1.36681547323465	1.4235876223743	1.47784839957953	1.53402252286673	1.62139063060284	1.72541953444481	1.84642623752356	1.96643597733974	2.04080646312237	2.10321610447764	2.18805017863512
30	4	0.35	1	1.87897560677415	0.0340749361292654	0.457224671982803	3.75528971921109	1.48987522215843	1.55048502189294	1.60326081982255	1.65781458064914	1.75282218240202	1.86548945903778	1.98989447526634	2.11590905427933	2.19931134662032	2.28301435247809	2.37701366531253
30	4	0.4	1	2.01529697443843	0.0395161688920666	0.390593134997438	3.54649437169862	1.59373184244633	1.65509709858894	1.71252629852295	1.77666627120972	1.88023520708084	2.00227199554443	2.13706544280052	2.27228422689438	2.36355932998657	2.44592275130749	2.54308587584496
30	4	0.45	1	2.16130895586328	0.0454013918865018	0.455710420367129	3.59246031321608	1.71330020891726	1.78469470884278	1.83764655231684	1.90835596776009	2.01430203124881	2.1457134193182	2.29266984835267	2.43803091937304	2.53767423845828	2.62422936591506	2.73195820664466
30	4	0.5	1	2.31407552535385	0.0519441306323895	0.453711861720884	3.72276887212201	1.83244753673673	1.91101136393845	1.97242571935058	2.0395397990942	2.15850552543998	2.29746678471565	2.45472221821547	2.60592916309834	2.70421596318483	2.8044369712472	2.91671347886324
30	4	0.55	1	2.46924084090099	0.0575374021493152	0.430620425524505	3.7109419927048	1.9618784590587	2.03416549839824	2.1053353760168	2.18281619204581	2.30861844111234	2.45316034987569	2.61389708682895	2.78011996507645	2.89105185854435	2.98511188779026	3.10873380846679
30	4	0.6	1	2.63820863235474	0.0671879007670807	0.491139778341803	3.89673462966056	2.104913230896	2.17904133987427	2.2473914642334	2.32524890136719	2.4599052810669	2.62180023193359	2.79672821044922	2.96814804077149	3.09039463806152	3.20055415344238	3.34486354370117
30	4	0.65	1	2.7969410399491	0.0748434864281523	0.438347441484644	3.65448147982006	2.22379002837092	2.30992822218686	2.38559211467206	2.46769550411403	2.60871619451791	2.77532834753394	2.96403133928776	3.15407776209712	3.27567201720178	3.38416570995748	3.52878175958991
30	4	0.7	1	2.97051001952905	0.0844581526560352	0.430291392004785	3.72225969894731	2.35267528491616	2.45283243274689	2.52758175876737	2.62316586130858	2.77454041391611	2.95002154886723	3.14684305310249	3.3421001843214	3.47790357881784	3.59212861317396	3.7665105907321
30	4	0.75	1	3.15002419450246	0.0960729434323228	0.46719036811804	3.90260191710605	2.4844449326396	2.58867770032957	2.68458452541381	2.78277698345482	2.94125635176897	3.1282477080822	3.33404580689967	3.5523436807096	3.69113610237837	3.81866681221873	3.97982449278235
30	4	0.8	1	3.33416580434418	0.110807557986185	0.408546803669999	3.49703834362797	2.62015786585808	2.74343338501453	2.83572015058994	2.93834706044197	3.10812421560288	3.31092895746231	3.53908173322678	3.76633457422257	3.9187496702671	4.06191667163372	4.22173145813942
30	4	0.85	1	3.52383551241465	0.12407710029695	0.522633598063477	3.87135265177459	2.8008858806029	2.90165224687755	2.99114936762303	3.10688903675973	3.28413635082543	3.49641195163131	3.73494919493794	3.97892462831736	4.13686857283115	4.28445654348284	4.47417830246389
30	4	0.9	1	3.71414471123791	0.136358597530578	0.443069321490444	3.65471720351481	2.93401798419952	3.05645140087605	3.15520522230864	3.26418413972855	3.46021274954081	3.68946201205254	3.94523669749498	4.18752517151833	4.36991987532377	4.51943765416741	4.69207002760172
30	4	0.95	1	3.91508587517855	0.154535015538615	0.462600525815706	3.73748474671894	3.08497029417157	3.20834621249512	3.31966947157681	3.44535467800498	3.65334734492004	3.88660494983196	4.15323026955128	4.42367318031192	4.59898188006878	4.76922354239971	4.97381506111622
30	4	1	1	4.11325319976807	0.165514268123734	0.379930108592792	3.63781522611867	3.22730064153671	3.36641897559166	3.4907879114151	3.62689509391785	3.84130454063416	4.08674573898315	4.36756026744843	4.63670024871826	4.81636745929718	4.98692071437836	5.18484421730042
30	4	1.05	1	4.32742414910768	0.178396302697454	0.414654795775961	3.53573212291971	3.43819545152783	3.57446949113533	3.68741022454947	3.81984647318721	4.03922125022858	4.29661855638027	4.58385950312018	4.88131502100825	5.06588470630348	5.24054633072764	5.42742991123795
30	4	1.1	1	4.53580303218162	0.198915340322553	0.488025095904686	3.94059175985112	3.5921182061255	3.73598300425708	3.85649257537723	4.0004663656354	4.23959947317839	4.50328303456307	4.80155482918024	5.10046983361244	5.32009226095676	5.49517349946499	5.74189957401752
30	4	1.15	1	4.75526997210533	0.222297370052448	0.433205219862803	3.59108439650351	3.76710072425455	3.9007555808574	4.03504162362218	4.18398551692069	4.43742763038725	4.72403003036976	5.03839483216405	5.36705621942878	5.58215845812857	5.7774540476799	6.01629447586835
30	4	1.2	1	4.99047221393609	0.237185352899436	0.450379849070486	3.58648931248213	3.9751833922863	4.13443155735731	4.25480350065231	4.41081626820564	4.65573192894459	4.95640862226486	5.28845930218697	5.6181612405777	5.85251317548752	6.05501438546181	6.31261100893021
30	4	1.25	1	5.21013632244766	0.263808773267867	0.447182259894436	3.8654748446416	4.11513330694288	4.28838453227654	4.43408183343708	4.59142171628773	4.86168146040291	5.17822025343776	5.52068837173283	5.87262312546372	6.09636503197253	6.31573574915528	6.58681658416987
30	4	1.3	1	5.43762019353771	0.289483743234215	0.405720848056113	3.63376158342999	4.30270184264183	4.47208910998702	4.6220962639451	4.79802835661173	5.06943495437503	5.39958770096302	5.77254886746407	6.12995479011536	6.36971312564611	6.60071434894204	6.89054319679737
30	4	1.35	1	5.67999159856016	0.308939930634759	0.438676089302747	3.48837117419101	4.53777165721655	4.70264969208837	4.84792146840692	5.01123049093783	5.29504609119147	5.64034857347608	6.02362479038537	6.40667941230536	6.66217590038478	6.87882453534007	7.16731261340976
30	4	1.4	1	5.92628513619232	0.336093341503895	0.42017083181798	3.57712394611708	4.71330091323853	4.88955062198639	5.03300582885742	5.22486639404297	5.52698727607727	5.88549510955811	6.28449228286743	6.67037219238281	6.93221759033203	7.16729749488831	7.49141382293701
30	4	1.45	1	6.17446183915833	0.383992154121677	0.453717828178929	3.77311338464106	4.84267748175711	5.05074532411248	5.22767609860003	5.42971145066619	5.75045128617436	6.13722732424736	6.55061149723828	6.98358788996935	7.24258561469615	7.49613869085908	7.81373729902506
30	4	1.5	1	6.43408263232559	0.402949407148426	0.444194226184269	3.77684469468003	5.08481917902827	5.30819005332887	5.48165544867516	5.6750300899148	5.99522003903985	6.39335215091705	6.83065894991159	7.24837511777878	7.5276892259717	7.79107574373484	8.13844105601311
30	4	1.55	1	6.70570557128365	0.444875822163809	0.492164347076068	3.84325854917121	5.3185042115137	5.5179495080933	5.70473295644671	5.92015434139967	6.25233458127826	6.6549162966013	7.1142720669508	7.54949382296205	7.89241940554976	8.17013695773482	8.51181262840033
30	4	1.6	1	6.95692294008708	0.463993746189221	0.422179203245885	3.67953108395269	5.52832211129665	5.74366410899162	5.9334716424942	6.13807571768761	6.48611594319344	6.91270505189896	7.37307760834694	7.85217508745194	8.15810831189156	8.40470866370201	8.75140244283677
30	4	1.65	1	7.23629553207962	0.501438758031238	0.431172253151658	3.6028979334792	5.71710518997312	5.95582990895957	6.17405512732268	6.3946919785142	6.7530681385845	7.18307655990124	7.67172107577324	8.16051334813237	8.48748773866892	8.75625651668757	9.13844912634492
30	4	1.7	1	7.49396331394583	0.544432612844748	0.466134776945155	3.6972422573746	5.94349521467686	6.156295083493	6.38742023903132	6.6182703230381	6.99142963394523	7.43710558712483	7.92721435904503	8.44794960093498	8.7900240907073	9.10039985078573	9.53649390735626
30	4	1.75	1	7.77959468639009	0.582254815277708	0.439584952765074	3.64583547952939	6.15810250148177	6.39490311099216	6.61809122897685	6.86640763506293	7.26546868495643	7.72394199296832	8.23653491400182	8.76501154005528	9.11792886182666	9.44076155126095	9.87181935794652
30	4	1.8	1	8.0713304716692	0.616355274728154	0.504347720467961	3.97098601682618	6.41152545976639	6.68451115870476	6.89840085554123	7.13180771636963	7.52771925449371	8.01300349235535	8.56558039188385	9.08723948097229	9.40840935516357	9.72130189037323	10.1438823099136
30	4	1.85	1	8.35078223864852	0.681800979640727	0.458320431522305	3.64260005831475	6.67815799364448	6.90192020802945	7.09121588442475	7.35759029509127	7.78979236252606	8.29052179768682	8.8518748421967	9.39753627276421	9.81015386357904	10.1500889176279	10.6347257267386
30	4	1.9	1	8.66205453948719	0.73036639358107	0.471782278546664	3.78209115919772	6.87671170381904	7.14312114313245	7.39269993135333	7.63689865964651	8.07419107347727	8.61015963375569	9.18834031641484	9.75086497581005	10.1431779782772	10.4951172595918	11.0138514167786
30	4	1.95	1	8.95687723804855	0.77838143708936	0.491446875473013	3.74007776511666	7.10180603854358	7.39473920898512	7.63151059517264	7.90187465386093	8.35463375121355	8.88565681532025	9.49131049416959	10.0997975713611	10.5136248812377	10.884493714273	11.4014061911315
30	4	2	1	9.26415907970667	0.846065207327135	0.395119366538585	3.66950809611585	7.27953583359718	7.59060380905867	7.87629191279411	8.15566002130508	8.64898829162121	9.20411556959152	9.83625859022141	10.4692233324051	10.8571617364883	11.2071674287319	11.6735693943501
35	2	0	1	1.05611087505221	0.0352315835859833	0.791259413432175	4.49407406276895	0.711779493093491	0.757362824678421	0.792494490742683	0.837385469675064	0.921906054019928	1.03582698106766	1.16702511906624	1.30274838209152	1.39068479537964	1.48646291196346	1.59149966359139
35	2	0.05	1	1.16778572191554	0.0433582848960563	0.724958170146813	3.91254589108238	0.7830273961097	0.831941162791103	0.871906817033887	0.923520126700401	1.0205165906623	1.14296997562051	1.28946183241904	1.44137829789519	1.54580412764847	1.64865047250688	1.76116018003821
35	2	0.1	1	1.27907965821171	0.0511491502882878	0.777638791367623	4.26428149181427	0.867282496392727	0.914153244704008	0.958601388126612	1.01448834145069	1.11931975603104	1.25163458526135	1.4127450171113	1.57455135047436	1.68220631927252	1.79593672320247	1.93524572324753
35	2	0.15	1	1.39957598163564	0.0608443045320141	0.839066569559949	4.57176873971384	0.938085252815485	1.00323931800947	1.05486886370927	1.11484006121755	1.22800734214485	1.37015613153577	1.54026648499072	1.72200638023019	1.83883528441191	1.9608130947873	2.12451263142824
35	2	0.2	1	1.51799621979618	0.0700544341858196	0.749567133782802	4.15091206832056	1.02814264039993	1.08873252797127	1.14268372678757	1.21004431629181	1.33164045095444	1.48578989982605	1.66926891803741	1.86046820068359	1.99347566699982	2.11859984207153	2.27853323993683
35	2	0.25	1	1.64659428933635	0.0846182916116258	0.757960700537437	4.2258143613721	1.10636694170535	1.17785660782829	1.23422180768102	1.30471244454384	1.44036649726331	1.61380702629685	1.81508571840823	2.02759329229593	2.17189674265683	2.31302519328892	2.46868677437306
35	2	0.3	1	1.78774457573307	0.10259272157218	0.840955400727479	4.53104094684063	1.19963102480769	1.27219745352864	1.33995613741875	1.4195655053854	1.56594160035253	1.74533754527569	1.9698166590929	2.20952495789528	2.36318429297209	2.51410802802444	2.71996682618857
35	2	0.35	1	1.92909471419768	0.116740990011402	0.796763806371146	4.30159831534893	1.30399113855064	1.38194347650558	1.44918181306869	1.53333068856597	1.68525756094605	1.88974598407745	2.12672094494104	2.37733644255996	2.54666958443821	2.70276348309964	2.90491186678112
35	2	0.4	1	2.07003770358729	0.136385347626337	0.783226017897813	4.03118307081	1.40876220121384	1.47924894416332	1.54996072614193	1.63805141639709	1.80845067858696	2.02560523986816	2.28002408862114	2.55898043823242	2.74145960307121	2.92870839810371	3.14594985389709
35	2	0.45	1	2.22959995956625	0.157479904329821	0.857693550198082	4.95028207714431	1.49233680037856	1.58613119127974	1.66984066479653	1.76909106568992	1.95459086637944	2.18430621042848	2.450400056988	2.74690508359671	2.93964222471416	3.15513912718743	3.3668796848774
35	2	0.5	1	2.37625469010919	0.177265112552268	0.80165399720205	4.215528186752	1.6045670735836	1.70586229227483	1.78749147132039	1.88910263478756	2.0783706754446	2.32361443340778	2.62010997533798	2.92496585547924	3.13474399745464	3.34086290225387	3.62069299578667
35	2	0.55	1	2.54092966580041	0.206143549324784	0.855861588785621	4.61014826060915	1.71364366544485	1.81858191195875	1.90237784784287	2.01502026005089	2.22084988221526	2.48729067578912	2.80017321415246	3.11993586143851	3.35210029357672	3.56604743155837	3.88442246930301
35	2	0.6	1	2.70282279412842	0.234141381876718	0.782488849981169	4.24226733134758	1.79415163116455	1.91668020629883	2.01699158477783	2.14373239135742	2.36793655395508	2.64429809570313	2.97877616882324	3.33618594360352	3.58511904907227	3.80110582733154	4.11118100280762
35	2	0.65	1	2.88203093110281	0.253776844156652	0.756201095762218	4.17677840542469	1.93618604655415	2.05760100388527	2.16118412574381	2.29007740885019	2.52923995859921	2.82429182365537	3.17491575904191	3.54286013424397	3.79106367900968	4.02338688142598	4.32120048814416
35	2	0.7	1	3.0570325551427	0.295628651039879	0.807406129961224	4.39798748776348	2.05535794891715	2.18368956656754	2.28879583984614	2.43025031137467	2.67344748452306	2.99425725519657	3.37332719951868	3.75911742269993	4.02276261138916	4.30302828150988	4.64032430890799
35	2	0.75	1	3.23289043428265	0.327269888312646	0.830975847550269	4.54919275552935	2.18963062807918	2.30735915862024	2.42975154444575	2.57023794837296	2.83481061086059	3.16272078827024	3.56320098601282	3.97145939916372	4.26274481527507	4.52728346157819	4.92575986236334
35	2	0.8	1	3.42893954486704	0.366060689843193	0.759425807461861	4.17725331626497	2.31554394586086	2.4549127483964	2.57014342331886	2.72638716244698	3.00406153321266	3.356019551754	3.78060163021088	4.22501784610748	4.52743289136886	4.81009159719944	5.13160626511574
35	2	0.85	1	3.6147381979107	0.405653271559985	0.718371817040634	3.84796980915993	2.43760482869297	2.58697438584268	2.71078672217578	2.87338272412121	3.16962503880262	3.53410201027989	3.99467488192022	4.46082021439076	4.78173158819973	5.04764772421122	5.42756602047086
35	2	0.9	1	3.81778746348429	0.454467092753073	0.830458104563495	4.47038688086848	2.56902955468893	2.73054659569263	2.87251416653395	3.03228762817383	3.34932873547077	3.73737065911293	4.20330544739962	4.69185226845741	5.01712287342548	5.37623256990314	5.79341861424446
35	2	0.95	1	4.02228643728501	0.531324610393625	0.965783711245656	5.33629869509851	2.71807723469138	2.88069832458347	3.02387246002257	3.1941818330437	3.51067208144814	3.92853254243732	4.42814065799117	4.95722349196673	5.34511193776131	5.68835156913847	6.15231746411026
35	2	1	1	4.23539248063564	0.582023954732503	0.808698272711588	4.4209165378984	2.84581263780594	3.01576310992241	3.16057989597321	3.35342450141907	3.6923987865448	4.1433277130127	4.68428540229797	5.22993969917297	5.61801295280456	5.95928936004639	6.46348961830139
35	2	1.05	1	4.43877601978916	0.628505438053122	0.96248449567648	5.65619453031098	2.99358031549007	3.17673425094411	3.32461616651714	3.52177069562674	3.89323366034776	4.34701609507203	4.88217617549002	5.43939026713371	5.83893002662063	6.26043682771921	6.76225891011655
35	2	1.1	1	4.65769562855119	0.673760830569374	0.771567262156577	4.08168132164844	3.117927801615	3.34347101604939	3.51479234227538	3.71028003644943	4.07811714112759	4.55287380158901	5.13144024163485	5.73928379452229	6.15804902744293	6.5407685405016	7.05664362512827
35	2	1.15	1	4.89997564788982	0.763201515032031	0.798405873995724	4.37626433928764	3.29145654375553	3.49075275539607	3.67653186769784	3.88416827401519	4.2859715507552	4.8060161498189	5.3944708430022	6.02469893065095	6.4915391625613	6.94055860108137	7.41678389979899
35	2	1.2	1	5.10120572781563	0.801978445094318	0.760989779696145	4.23391241158976	3.43609776425362	3.63570042794943	3.81878982257843	4.05700992846489	4.4732381939888	4.99822416067124	5.62054416775704	6.25580602455139	6.72302998757362	7.16404682898522	7.71029566287995
35	2	1.25	1	5.33149625033475	0.908740605942831	0.891530215132498	4.9676811495595	3.56167636625469	3.79760759258643	3.99020221028477	4.23876312822104	4.67018234822899	5.22033680230379	5.8772685136646	6.56213465407491	7.03236288204789	7.48801303580403	8.12247519493103
35	2	1.3	1	5.59226248968339	0.987459519545497	0.830271799783629	4.73944513762832	3.73534476940632	3.96451327897608	4.18278975981474	4.44678737866878	4.90579169794917	5.48065321922302	6.15405079722404	6.86797687768936	7.38218972551822	7.84227925807237	8.46446364233494
35	2	1.35	1	5.82206952843751	1.03635596150093	0.703199580660635	3.84443087641215	3.9252977086246	4.15916064354032	4.36831369302422	4.63197497883439	5.10067779224366	5.70020259141922	6.41877980880439	7.17429426440597	7.68405971229076	8.12924878579378	8.65572222595513
35	2	1.4	1	6.08681699708176	1.18392890973157	0.833583287190519	4.44135739057864	4.10706902732849	4.36357305622101	4.56032815933228	4.82890536117554	5.30727710723877	5.95345138549805	6.70138687133789	7.49825477600098	8.05235898971558	8.60050016784668	9.25484135284424
35	2	1.45	1	6.33893301697517	1.27306615559752	0.832128140809847	4.54813633400763	4.28536406333596	4.53246737403423	4.76076326289028	5.04190768061578	5.54393647812307	6.19719502270222	6.98669822327793	7.82847441494465	8.37402329950035	8.92135675724596	9.55118233654201
35	2	1.5	1	6.58420927269384	1.34367446912854	0.743736386029554	4.01576880982095	4.40074431523681	4.71629681065679	4.96237019076943	5.24023484438658	5.7647648267448	6.44956305623055	7.24322628229857	8.12281861901283	8.66136267781258	9.26644979044795	9.9521507397294
35	2	1.55	1	6.88728061558838	1.49814916822382	0.777377648224356	4.23275534408631	4.6221420146361	4.89704744134471	5.14380816087127	5.47484110817313	6.03784873500466	6.73480489701033	7.60125700213015	8.51177694010735	9.09936933588982	9.67211295229196	10.4291555800974
35	2	1.6	1	7.15596220665479	1.62737961796073	0.795281458022289	4.38752890865237	4.80291242182255	5.09592102468014	5.35427293539047	5.67845272707939	6.25954986691475	6.99217160224915	7.90332784891129	8.83252323579788	9.45533428072929	10.0359314883947	10.9423643340111
35	2	1.65	1	7.41669190539651	1.68256212375563	0.838821957334078	4.5792224779106	5.00952328202725	5.32822607814893	5.59601607408375	5.91692037279904	6.51032735642046	7.26709098219872	8.14339159429074	9.12119580644369	9.75441799396277	10.3459602739736	11.2896213398397
35	2	1.7	1	7.71322892675722	1.85409410592419	0.767527946564935	4.20631484479331	5.18143202068806	5.4920344209373	5.81074093124271	6.13684917086363	6.74719909384847	7.54600184619427	8.48619225651026	9.52979226887226	10.1873586623669	10.7944780754149	11.5599721398711
35	2	1.75	1	7.99514075337127	1.95820163389991	0.788377553897075	4.3688942682915	5.41849644050002	5.71111009670422	6.01614854559302	6.38367135189474	6.99496336374432	7.84601099044085	8.79588721133769	9.82711454629898	10.5154454980046	11.1144125109538	12.0307775066793
35	2	1.8	1	8.27775343055344	2.15564506120759	0.806435083904589	4.30964212756401	5.59665580463409	5.90503538608551	6.20002288532257	6.57099137592316	7.24826426029205	8.10171580314636	9.12547895431518	10.1824369773865	10.9143882160187	11.6479066166878	12.5947942747116
35	2	1.85	1	8.57933171209484	2.32470434744188	0.87439422173456	4.87391259948535	5.78112385263294	6.12844669421017	6.44302149662376	6.82517925734818	7.51146161343902	8.3934264524281	9.44417621277273	10.5301177267134	11.3472504594326	12.0417408308834	13.0157039330095
35	2	1.9	1	8.90226739912129	2.45631967562783	0.705913895738643	3.81010223386131	6.0203677393198	6.36505410934985	6.67696884518862	7.06311365801096	7.78692888230086	8.72336107730866	9.81328595221043	10.9834081200361	11.7909489119053	12.5197289147973	13.2728744046807
35	2	1.95	1	9.1898169648408	2.66626672370344	0.810241602831896	4.48993414201441	6.20430741827637	6.56459159394726	6.90552084338665	7.30690275812149	8.01970074377954	8.99415319010615	10.110273219347	11.3305036239922	12.0882353838384	12.9107269515619	13.867726117453
35	2	2	1	9.53134307843149	2.91387001539548	0.850435119407604	4.56958886430226	6.3943917042017	6.80592542588711	7.13999949395657	7.58473965525627	8.32389771938324	9.3338942527771	10.4964966773987	11.6952013134956	12.5526890516281	13.494535857439	14.6648774957657
35	3	0	1	1.03423343577385	0.0148963592870869	0.540410244336039	3.84881489532738	0.782001379132271	0.824337442219257	0.854840734601021	0.88920077085495	0.950108647346497	1.02388572692871	1.10653999447823	1.19803788661957	1.25187529921532	1.30078005194664	1.36296316385269
35	3	0.05	1	1.14069514299198	0.0175174104852999	0.60295542713382	4.07829218222851	0.876552364437282	0.913666098777205	0.946771921657026	0.984485285192728	1.04907762330025	1.1277745051682	1.22156715273857	1.31325261130929	1.37464670558274	1.42755028572679	1.50347544257641
35	3	0.1	1	1.25031135571682	0.021384123050877	0.493068743213966	3.56818320483328	0.953630470365286	0.997327797070146	1.03343134823442	1.07565448558331	1.14856512710452	1.23879787445068	1.33844939887524	1.44409247016907	1.50726948046684	1.56731534144282	1.64697965918779
35	3	0.15	1	1.36930304126649	0.0247297297877251	0.509257423062879	3.74687021666505	1.04626634805501	1.0956225201413	1.1387729986161	1.18030036710203	1.26246373068541	1.35668662235141	1.46458919607103	1.57205122065544	1.6449449339807	1.71535635299236	1.79468613304198
35	3	0.2	1	1.48998135281754	0.0293876462306186	0.499201267853497	3.58284353467974	1.13976915435791	1.19602067399025	1.23782330703735	1.28510565662384	1.36866386175156	1.47590572357178	1.59605787277222	1.71451677131653	1.78963300037384	1.86000258207321	1.94955790271759
35	3	0.25	1	1.6172536442522	0.0355008948817073	0.494475479391354	3.73450571957808	1.23543128091842	1.28618822433054	1.33255301509053	1.38866534456611	1.48776678834111	1.60298924893141	1.73371760174632	1.86235809698701	1.94882230833173	2.02209918294102	2.12379212491214
35	3	0.3	1	1.7458753003211	0.0407023947823248	0.492030771055756	3.76326614966945	1.32441254919171	1.3897244604826	1.4442171022594	1.50196821790934	1.60652807429433	1.72958892643452	1.86851899862289	2.00544358026981	2.09225079292059	2.17753736764193	2.29618079273701
35	3	0.35	1	1.88431032611114	0.0470611038000617	0.477136457779432	3.55410172933271	1.44301143784672	1.5087544154115	1.55908606667072	1.62289971269667	1.73177894409746	1.86724990814924	2.02136187851429	2.16671120962501	2.26841226571798	2.35826506260038	2.45363200845122
35	3	0.4	1	2.02811593424797	0.0557743333754936	0.497638381086498	3.76003544010759	1.54056766302586	1.61808385366201	1.67687456548214	1.74360369205475	1.86405752956867	2.01098399400711	2.17045651078224	2.33472567939758	2.44545993113518	2.54092605888844	2.66868253083229
35	3	0.45	1	2.17388451445109	0.0644763464235865	0.485181423333404	3.69590662124583	1.64348448921293	1.72299597895145	1.79569010528177	1.87093246339262	1.99914510250092	2.15545319378376	2.32611842945218	2.50343074789643	2.61857059705257	2.73050211662799	2.86584899140298
35	3	0.5	1	2.32771420540363	0.0729629965895567	0.568760797878665	3.89845989843623	1.78287828505039	1.85752005279064	1.92815083712339	2.00714481621981	2.14140335842967	2.3043549656868	2.48963760584593	2.68163520991802	2.80830340236425	2.91659834906459	3.07026330649853
35	3	0.55	1	2.48226052540101	0.083144440327778	0.460467240109677	3.64996209404416	1.88332015634477	1.98091875316948	2.04582907259464	2.13459180575609	2.28343730174005	2.46033138424158	2.66334546215832	2.85419623312354	2.97964743416011	3.11062961246073	3.27079245759249
35	3	0.6	1	2.64722584327698	0.092116029599511	0.515636584120644	3.71876990543679	2.02193765716553	2.11845392990112	2.19527465820313	2.28739137268066	2.44110740661621	2.62019119262695	2.82848770141602	3.04357928466797	3.17971440124512	3.31906307983399	3.46827516174317
35	3	0.65	1	2.81189978900009	0.105454157263212	0.46446416090718	3.53959168133273	2.15122974755019	2.2450722210221	2.32715433233231	2.41839884774387	2.5880871167779	2.78442589491606	3.01415783062577	3.23914060091972	3.38053056934476	3.52039830549806	3.68161164678633
35	3	0.7	1	2.99003150555712	0.120768211370497	0.557895779563987	3.89671433111376	2.27277883990407	2.39092767098546	2.47749620756507	2.57585827112198	2.75225137993693	2.96275343954563	3.19863853484392	3.43932530581951	3.59843020313978	3.74756442737579	3.95745560876131
35	3	0.75	1	3.1584474709291	0.132666594314557	0.467197887814041	3.43952693784865	2.42090714115649	2.5280821618624	2.61442222483456	2.72463024519384	2.90114198811352	3.12890138104558	3.3816455565393	3.63602696284652	3.8068795517087	3.96209664288908	4.13959541738033
35	3	0.8	1	3.35404334283757	0.152317828337142	0.515996557966898	3.80796992546058	2.55749390351772	2.66776471155882	2.76793222618103	2.88680028390884	3.08657613694668	3.3230991268158	3.5937299823761	3.85762863063812	4.03665489435196	4.18512744569778	4.42528787341118
35	3	0.85	1	3.53180737146416	0.166108373400365	0.512755180430348	3.59280639803333	2.70339042097032	2.81517242383212	2.92844385291636	3.04544398827851	3.24909682385624	3.4928352740407	3.7784579590708	4.07128010258079	4.24043367657065	4.4209808036387	4.6583425311476
35	3	0.9	1	3.73260891700816	0.18815709975863	0.54594665854662	3.745059480883	2.85312973173261	2.97613961777091	3.08562110346556	3.22220690214634	3.43749233424664	3.69142159044743	3.99522477418184	4.29634600150585	4.50910136765242	4.69476189917326	4.93511589685679
35	3	0.95	1	3.93572968882308	0.214460159602669	0.533657308545868	3.70874192510999	3.01346772146076	3.13186287427694	3.25836458663642	3.38085409779847	3.61042239367962	3.89666148886085	4.21962436929345	4.54611088004708	4.75273976866901	4.95627355914563	5.19106391423643
35	3	1	1	4.13718798482418	0.233556451188782	0.554967612539492	3.78405157903718	3.16689666509628	3.3153227686882	3.42430077791214	3.55577125549316	3.8019854426384	4.0968599319458	4.4309788942337	4.76300458908081	4.99489722251892	5.19039530754089	5.46587842464447
35	3	1.05	1	4.34624342330524	0.251417848569307	0.475523849140729	3.46156342466932	3.33635891802609	3.4833479860574	3.59846049877256	3.73927240718901	3.9961253266409	4.30896764039993	4.6568562413007	5.00421355605125	5.23481441445649	5.4514773902595	5.6932123631686
35	3	1.1	1	4.56637571071833	0.286048738879657	0.532970511145409	3.84010365635723	3.48277471139431	3.64181474791467	3.77015235596895	3.91698325163126	4.19293114453554	4.5284946513176	4.89389434039593	5.25636812138558	5.50055803567171	5.7344760311544	6.01541798433066
35	3	1.15	1	4.78484363948919	0.307338256729805	0.478950297410943	3.74472297079883	3.65009913181812	3.80945709120482	3.94794022286683	4.11989347983897	4.40046215813607	4.74319647550583	5.1251936403662	5.49505117496848	5.73983448508382	5.97948439829052	6.28266881232858
35	3	1.2	1	5.0009656925571	0.330796880570311	0.485132733216557	3.62974097291875	3.81715892772675	3.98057850056887	4.12881771862507	4.31930792379379	4.60787901759148	4.95497801780701	5.34803940534592	5.75242723369599	6.01285378837586	6.25794464695454	6.55788950200081
35	3	1.25	1	5.23060391740501	0.356704045601894	0.444634488525899	3.3978490951995	3.99608340952545	4.18092868030071	4.34615070205182	4.51510915495455	4.81672213878483	5.17704283073545	5.5970209389925	6.01539199501276	6.29998939521611	6.52512402199209	6.8329389064014
35	3	1.3	1	5.46834939305514	0.40655927358366	0.527230382835037	3.80925952186421	4.15864151238203	4.36483470033109	4.51398508995771	4.7082577047348	5.03078387796879	5.41198657989502	5.86209792047739	6.28673081505299	6.57427731758356	6.86813189914822	7.20157067184448
35	3	1.35	1	5.69998886101121	0.441398275511049	0.549328863353322	3.69752499593956	4.36767901692987	4.54270792095736	4.72609113053978	4.91031303206086	5.23920445013791	5.64210401922465	6.09652253061533	6.57093126687408	6.87158566693962	7.20031077356637	7.5301952775538
35	3	1.4	1	5.9511276410408	0.483811115742923	0.536126062712065	3.76650737492142	4.53988828811646	4.74988827323914	4.91560925674439	5.11935967254639	5.47824771881104	5.89817539215088	6.36434469223023	6.85190897369385	7.18358028030395	7.47415077209473	7.87203674697876
35	3	1.45	1	6.22267654076413	0.510036506677735	0.476318408565104	3.62638865434575	4.74919405015707	4.96973265289515	5.15090428196639	5.35831120666862	5.73031810779125	6.17481214329601	6.6527610898763	7.16197844779492	7.47746713836491	7.77878625448048	8.14743613155782
35	3	1.5	1	6.45873401354998	0.546264778359197	0.468205859875564	3.50812194248989	4.93526089563966	5.186000270769	5.37014923989773	5.57460773736239	5.9450819157064	6.39486871659756	6.91378582268953	7.44007632136345	7.75453098118305	8.04190646857023	8.43605966120958
35	3	1.55	1	6.7415182407167	0.62636395366112	0.527982746684383	3.95194057176821	5.12583700855225	5.36674231326207	5.56498548062146	5.7956173144877	6.19680242691189	6.67153142943978	7.22766572669148	7.76730783122778	8.13006956237554	8.46812412706018	8.91566465393901
35	3	1.6	1	6.9837881353538	0.653508310457644	0.557228670810561	3.90307582082041	5.34720624155998	5.60498639023304	5.79784493029118	6.0211207215786	6.42125107884407	6.91103330612183	7.47661524295807	8.02565443134308	8.41917456316948	8.76891546463967	9.16872711439133
35	3	1.65	1	7.24606844675805	0.680424693437168	0.470862150027739	3.50417806301828	5.55463336221576	5.8170649796091	6.02722653418779	6.25700302404165	6.67813372913748	7.17759157121182	7.74930955588818	8.32715160745383	8.71165998820961	9.05311765378714	9.47644482812882
35	3	1.7	1	7.53486650161046	0.758112824913332	0.547897834166513	3.72839297972238	5.7593875074327	6.01313878574967	6.25369943144918	6.51363029676676	6.92621469497681	7.45858250141144	8.06047642439604	8.65873021745682	9.07283212584257	9.47300938796997	9.94534096530676
35	3	1.75	1	7.83511143443436	0.829133602668058	0.498143532142329	3.64008761897292	5.93736460961402	6.26117382803932	6.49749256595969	6.76188790127635	7.19300967082381	7.76978610083461	8.38780527934432	9.02315212786198	9.43470211811364	9.82659008689225	10.3423611733317
35	3	1.8	1	8.11971594269753	0.896030429172792	0.524855268739028	3.66173816517721	6.22491400175095	6.49488677191734	6.71159209394455	6.9984098033905	7.45763108491898	8.04463926315308	8.69811076164245	9.3627648525238	9.7811714849472	10.2138291678429	10.6985750429153
35	3	1.85	1	8.39838827274259	0.929301894672519	0.500341860973287	3.60077926746288	6.45347443905473	6.72585186735168	6.97074297299981	7.23145022517443	7.72751784011722	8.32220819324255	8.99307922750712	9.65439801102877	10.0806143324822	10.4800872179568	11.0257025875658
35	3	1.9	1	8.70190964978117	1.0024029296026	0.512353235454705	3.63066733578297	6.66332655914426	6.95082065019012	7.21971454405785	7.50381659698487	8.01169347718358	8.61525459349156	9.318261539042	10.0115684111118	10.4597055600286	10.8575185023546	11.4521780111909
35	3	1.95	1	9.00874907576802	1.0998419054058	0.515149419208223	3.5923580779412	6.89106618061811	7.18724619452655	7.44293894626945	7.76099649481475	8.28630532626063	8.92562078267336	9.63400123141706	10.3829751532674	10.8665325187594	11.3360636962131	11.9178862925649
35	3	2	1	9.30752234882712	1.1629828091663	0.457944046676868	3.60347626954379	7.03341095387936	7.38234381079674	7.70806891322136	8.01189495921135	8.55594742298126	9.23398625850677	9.97172731161118	10.6933814406395	11.2256575584412	11.6574836075306	12.2033252120018
35	4	0	1	1.0266474404633	0.00883285058168247	0.394134162706415	3.62552225592786	0.824833067059517	0.858442236483097	0.884115245938301	0.913445740938187	0.962673395872116	1.02060335874558	1.08399295806885	1.14862531423569	1.18901346325874	1.22752934992313	1.27735885262489
35	4	0.05	1	1.12928980815236	0.0104826622951912	0.429670232695997	3.75826607141947	0.905771999108791	0.944564705908298	0.974760022446513	1.00751586341858	1.05914484590292	1.12356426715851	1.19078350424767	1.26158535692096	1.30531850521266	1.34953027901798	1.40923080539703
35	4	0.1	1	1.24113207589561	0.0130609962645754	0.491860903055233	4.00261517725245	0.996008016496897	1.0363933236748	1.07040445715189	1.10500185465813	1.1636139883101	1.23427959918976	1.3092899787426	1.38870025312901	1.43700164556503	1.48792294239998	1.55002855573893
35	4	0.15	1	1.35883788037652	0.0154941901942042	0.403598653058939	3.54183269198305	1.09137044769227	1.13354193089157	1.1701684030816	1.20791311317682	1.27439670179039	1.35023414775729	1.4352883194387	1.52274222582579	1.57785866850615	1.62283644685894	1.69024211755097
35	4	0.2	1	1.47699699995613	0.0182212268342509	0.431574254647186	3.74418446318111	1.18605441484451	1.23238988757133	1.27115933275223	1.31659831809998	1.3863306927681	1.46791625976563	1.55876533985138	1.65080114936829	1.71256923007965	1.76909002590179	1.83624199962616
35	4	0.25	1	1.60560080228373	0.0211981300616176	0.42432266727293	3.5982016300661	1.29438379127532	1.34605128318071	1.38553880155087	1.43007812090218	1.50617680046707	1.59649634733796	1.69469439424574	1.79594593122602	1.85795104131103	1.92153662443161	1.99186873808503
35	4	0.3	1	1.73228642171562	0.0250654329167588	0.419570804697578	3.63911897347091	1.38976515715718	1.45148583194613	1.49510945677757	1.54088610905409	1.62477159440517	1.72175742805004	1.82884500414133	1.93637140846252	2.01348802578449	2.07498006042838	2.15511013449431
35	4	0.35	1	1.87231211957748	0.0298191198515696	0.508177531135343	4.08176043618218	1.50426411055774	1.56608692881838	1.61198998490721	1.66548200677335	1.75695417568088	1.86063209250569	1.97554387114942	2.09240454930067	2.16872665554285	2.23651627577841	2.3350692716986
35	4	0.4	1	2.01345930703974	0.033320304244465	0.384690673649719	3.54729555252473	1.61336627080441	1.68490864247084	1.73610570502281	1.79426771378517	1.88650935769081	2.0021403336525	2.12692759394646	2.25047538661957	2.32934097671509	2.40396942543983	2.49611322364807
35	4	0.45	1	2.15648200700019	0.038703398235319	0.398055587119001	3.78431219862356	1.73258633835912	1.7989679491818	1.85494462110102	1.91905983202159	2.02599063783884	2.14526477813721	2.27703501649201	2.40893398228288	2.49302182134986	2.57866562447697	2.68813806404173
35	4	0.5	1	2.30736748896986	0.0438436006567862	0.394321910267258	3.53695942561746	1.86105889230967	1.92903020605445	1.98922989293933	2.05357546359301	2.16649297624826	2.29404629766941	2.4350248798728	2.57658099532127	2.66887690722942	2.76501567363739	2.86398588180542
35	4	0.55	1	2.46543870397821	0.0513479437920157	0.457714483603862	3.62173777100223	1.99943181436658	2.06222351464629	2.12412980977446	2.19204670245946	2.30935327272862	2.4487807162106	2.60072224259377	2.76151542904973	2.85907460430264	2.95567428836972	3.08095210694969
35	4	0.6	1	2.62462778622437	0.0588960044618932	0.4809149866051	3.73037209204032	2.11438470153809	2.19225895690918	2.26195092773438	2.33276918029785	2.45966293334961	2.60657775878906	2.77135276794434	2.93244854736328	3.05548059082031	3.15610715484619	3.2990488861084
35	4	0.65	1	2.79554152356792	0.0656675894934264	0.453918766096997	3.66850423120665	2.25708348988295	2.3352467851527	2.40844189913571	2.48936385530233	2.62201176110655	2.77933261200786	2.95078713230789	3.12421817806363	3.24869502975047	3.35766758392006	3.48449625619054
35	4	0.7	1	2.95960054388344	0.071195865878951	0.364746242958743	3.60875674549836	2.37776280266047	2.47090696062148	2.55223212334514	2.63702474617958	2.77971550062299	2.9414898109436	3.12377726733685	3.30443441057205	3.41743972456455	3.53070929005742	3.65473944950104
35	4	0.75	1	3.13974320828207	0.0809241649040954	0.436361853993712	3.65179897721512	2.55299362845719	2.63636174658313	2.70659772455692	2.79659514799714	2.94864070229232	3.11687989532948	3.31081759929657	3.50698848813772	3.63154179155827	3.7510496834293	3.90961076907814
35	4	0.8	1	3.32426647036457	0.0901959417693314	0.382350830013742	3.54119443063253	2.67445198101997	2.77812025541067	2.86625105559826	2.96241038918495	3.12145551323891	3.3075374007225	3.50590928792954	3.71628221082687	3.8423839867115	3.97126860809326	4.13863888578415
35	4	0.85	1	3.51557863208336	0.103435546974221	0.399862120574484	3.64398564160438	2.82580302851647	2.93696700645983	3.0279109139964	3.13063980385661	3.29246064819396	3.4933866776526	3.71208909869194	3.93234430330992	4.07516149033606	4.20786182866246	4.36994350955188
35	4	0.9	1	3.70312462473166	0.115371205133088	0.444682226016927	3.86185974482224	2.97680707724094	3.09301226113737	3.18850673693418	3.29474740874767	3.47242783859372	3.68100443124771	3.91256873756647	4.13822151637077	4.28256502491236	4.43104113087058	4.63441919249296
35	4	0.95	1	3.89520261601988	0.124528965757638	0.42615765710565	3.61977625891414	3.15014361379892	3.25480339529738	3.3590601061061	3.47162796700001	3.65551686342806	3.87105472236872	4.11071702197194	4.35883768433333	4.50712391455472	4.64577585981041	4.82874903119803
35	4	1	1	4.10114745624065	0.142746089608647	0.488306976635884	3.82882327594161	3.30788073301315	3.4263380408287	3.53368598222733	3.65246725082397	3.8479637503624	4.06739807128906	4.32973372936249	4.59452004432678	4.75529522895813	4.9219765663147	5.11328922748566
35	4	1.05	1	4.3082444047969	0.159860810253554	0.435730425160943	3.68655017747764	3.45418660355508	3.59415471383929	3.7053157325834	3.82521634587646	4.03752124726772	4.28062035560608	4.54753641337156	4.81446379321814	5.00947992688418	5.18759524944425	5.39636826771796
35	4	1.1	1	4.52781259544116	0.171481441178637	0.402021407221151	3.58958988687165	3.63478489966393	3.78674070949853	3.89752361816168	4.03815882879496	4.24554791539908	4.50005831122398	4.7846046602726	5.06045834541321	5.24376814842224	5.41980916795135	5.62497407602072
35	4	1.15	1	4.74884199757473	0.192162064731278	0.36202139573577	3.41070064878507	3.81640834955573	3.96327308278904	4.08029764966667	4.2200455121249	4.45299692302942	4.71929076835513	5.02201143950224	5.31894393458963	5.51464614020288	5.69281798066199	5.88646613870561
35	4	1.2	1	4.97176041470003	0.20657482022816	0.464344032534367	3.71657724306975	4.0056980584383	4.1650827627182	4.29044320702553	4.42961240291596	4.66024919450283	4.93937955379486	5.25274510860443	5.5541058754921	5.7587555308342	5.95607245123386	6.21468883113861
35	4	1.25	1	5.1936956946943	0.225999425179429	0.421411922689336	3.66259043323177	4.17810957368463	4.34592458680272	4.47454470992088	4.62191569693387	4.86627271492034	5.16411954537034	5.48165026120842	5.81812680065632	6.02372251711786	6.19647319447249	6.45414571657777
35	4	1.3	1	5.42194308478564	0.24402021614134	0.393895191860353	3.41373718096333	4.37958783228397	4.53557178474963	4.66766924634576	4.82538723987341	5.08877077952027	5.38543791353702	5.72250687479973	6.06926337659359	6.31034294962883	6.48650367254019	6.73996313031912
35	4	1.35	1	5.66394863582233	0.272172225013194	0.506463798311039	3.9935610661406	4.58295888478458	4.74780011553318	4.88179511968792	5.04061980618537	5.31014134462923	5.62637676581741	5.98044849455357	6.33396564331651	6.56123230567575	6.79767139425874	7.08832791689038
35	4	1.4	1	5.91113421757508	0.288757263945205	0.451417579469554	3.69836391071776	4.78752727890015	4.95563053607941	5.09662508010865	5.25834499740601	5.54598624229431	5.87056262969971	6.24135704040528	6.60818669128418	6.83665730667114	7.07884527969361	7.37169495391846
35	4	1.45	1	6.16121254447752	0.31211748132475	0.444537030907378	3.68718706021315	5.0039319617033	5.16524551776797	5.31503134890646	5.48901572345197	5.77959972638637	6.11769234880805	6.50162200346589	6.89242326399684	7.13281662672758	7.36505423291773	7.68871553847492
35	4	1.5	1	6.4144334122166	0.330720997260845	0.397057948470625	3.59491237531048	5.1913023814559	5.38255041465163	5.54492812603712	5.72227891534567	6.02165944874287	6.37625753879547	6.77214842289686	7.16370962560177	7.40408275276422	7.61724045500159	7.93066403269768
35	4	1.55	1	6.6660852070249	0.376593519663918	0.440179443598224	3.73167435398494	5.35963796516061	5.56960828311369	5.72531628019363	5.92303234952688	6.2470926694572	6.6272512806952	7.03493828617036	7.46525077021122	7.73081166815758	7.97227663142234	8.30831607493758
35	4	1.6	1	6.92621785315776	0.395002300353121	0.389851047598221	3.59392248426792	5.59850612096787	5.79560911637545	5.9655747218132	6.1541791946888	6.49186410546303	6.89902324914932	7.30984943509102	7.73831771659851	8.01232418274879	8.27515237510204	8.55777419056892
35	4	1.65	1	7.20458151600294	0.444219782372883	0.42233881445877	3.67742746785607	5.7826537641272	5.99696906121075	6.18473143345118	6.40010848855973	6.75533073827625	7.15837987929583	7.60624695330859	8.07040692168474	8.38010573257506	8.63450157155842	8.92344394878149
35	4	1.7	1	7.48382784670991	0.473028037122861	0.439224346424123	3.63688538890537	6.0053521822393	6.27091003212333	6.4457038577199	6.6569677015543	7.01758728325367	7.43100669443608	7.89939630836249	8.38184787619114	8.68308233642578	8.96373772662878	9.34395489810705
35	4	1.75	1	7.75766765347645	0.494789592294742	0.407543524338064	3.5892617022623	6.24926071796566	6.48760164920241	6.69915737248957	6.92330956496298	7.27590299304575	7.70760644599795	8.18565942160785	8.66213410571218	8.99707209356129	9.27690501660109	9.67977965943516
35	4	1.8	1	8.04364341475296	0.549790354498466	0.445341745444156	3.58158252087514	6.46333386049271	6.71378437542915	6.91682721185684	7.14565354728699	7.54834227323532	7.98785058021545	8.4930866765976	9.02116563224792	9.34725879669189	9.64904292345047	10.0437587753296
35	4	1.85	1	8.33982953607653	0.582912228426844	0.47501322534353	4.04737951828947	6.70447531492263	6.9877763774246	7.18589003556222	7.42937596486509	7.82251312047243	8.2922487205267	8.80092456668615	9.30801476168633	9.64950094780326	9.98845307920128	10.4324285048246
35	4	1.9	1	8.62360031198263	0.624898889841427	0.380970209883348	3.58735059150895	6.96597160373926	7.20216030491889	7.41299898982048	7.66773279052973	8.08665790960193	8.57187625467778	9.12032029807568	9.63276898229122	9.97452022391558	10.3028958427906	10.7280905644655
35	4	1.95	1	8.92877476740214	0.654352114284865	0.471369543262024	3.74929526620866	7.22868336925507	7.49107423390821	7.70006408814341	7.96348120123148	8.37742973349989	8.87230108514428	9.41623767964542	9.97028132721782	10.3269573886842	10.6936028377414	11.1065315042943
35	4	2	1	9.24100198146701	0.730514067559909	0.367852626112337	3.36062918023666	7.38483498215675	7.70252324491739	7.93327418267727	8.19865250587463	8.65563762187958	9.1882256269455	9.77461498975754	10.3509336233139	10.7468864142895	11.0843346476555	11.5179091966152
40	2	0	1	1.05243204996586	0.0308233756768412	0.74391370349413	4.29378779586501	0.728468626141548	0.762468793988228	0.801577466726303	0.844521206617355	0.930914148688316	1.03468292951584	1.15326887369156	1.27973390817642	1.36977990865707	1.44747147858143	1.54874646425247
40	2	0.05	1	1.15702480173308	0.0372066136042682	0.847197524503804	4.86862463838728	0.794005119399726	0.844989161487669	0.88528846603632	0.933664126396179	1.0234553918615	1.13482681319118	1.26689553759992	1.40743019905686	1.49916045494378	1.5857822856456	1.72471797797084
40	2	0.1	1	1.27131683733928	0.0441468857226988	0.903941833275835	5.49681377473241	0.8812266736269	0.933057709693909	0.975576459139586	1.02979468405247	1.1247220620513	1.24832831382752	1.38796770662069	1.54356842172146	1.64269907659292	1.75500966185331	1.88182827838659
40	2	0.15	1	1.39089794486479	0.0544385530741528	0.865132608417381	4.69097896257748	0.962851678466797	1.01509996126965	1.06586196302623	1.12432368381321	1.22856135901064	1.36173353016376	1.52167336918414	1.69473641398549	1.8099876717329	1.92418242505193	2.08723133428097
40	2	0.2	1	1.51285103087997	0.0614057962402099	0.77978320513694	4.38866141208459	1.04707085723877	1.10670423603058	1.15844297504425	1.22646335792542	1.34042974948883	1.48393441200256	1.65383518695831	1.83432489395142	1.96260257434845	2.06602984142303	2.23486252555847
40	2	0.25	1	1.64159076884389	0.0736895100408659	0.760660682017239	4.11405006213723	1.14314975868911	1.20261874282733	1.26146258786321	1.32441375404596	1.45055751781911	1.60812484100461	1.79841369390488	2.00206037610769	2.13228113949299	2.25909492000937	2.43006598390639
40	2	0.3	1	1.77330385792857	0.0855467989348076	0.692420626523289	3.9498413144328	1.22458012413383	1.292180746153	1.35170440238714	1.43307469403744	1.56747395843267	1.7428435254097	1.94445696264505	2.16132027518749	2.30954562056065	2.43330445376039	2.61214144973755
40	2	0.35	1	1.91473860306658	0.100155673176494	0.734092437306896	4.18452224702793	1.32243868447691	1.39701769950986	1.46961565636843	1.54185168157518	1.69108379367739	1.8782602648437	2.10092948555946	2.32909607416391	2.48656397804618	2.62087584941089	2.81241002959013
40	2	0.4	1	2.05904138969946	0.11180535998341	0.716155743846747	4.15764625231665	1.41871157963276	1.50705368685722	1.58537512898445	1.67064434695244	1.82434747934341	2.02442740917206	2.25249717354774	2.49664155817032	2.6602577445507	2.8188160289526	3.01961422405243
40	2	0.45	1	2.20428709980096	0.132942488940423	0.772677999531286	4.35540180341858	1.52717850382775	1.60265849326178	1.68128519429266	1.77985726350546	1.94838721152395	2.16509860321879	2.41528436034918	2.67304716575146	2.86115107159317	3.04928928971291	3.24514334413111
40	2	0.5	1	2.36012133108079	0.153798032184967	0.696944313387166	3.9154858552462	1.629043482095	1.71647639684379	1.79848526269197	1.89643649160862	2.083406355232	2.31738205254078	2.58893305063248	2.87762854099274	3.06941718757153	3.2437741778791	3.45969833225012
40	2	0.55	1	2.52777301637696	0.174790798427002	0.691345045116619	3.88014415813022	1.75350584264547	1.83862048301846	1.92641882038862	2.03738650673628	2.2339480785653	2.48418538033962	2.76869080238044	3.08223790404201	3.28796462257206	3.46945263777673	3.72197363411188
40	2	0.6	1	2.69881246009827	0.200068088685295	0.730903745286406	4.20991735885079	1.86496104736328	1.9552726020813	2.06246430969238	2.1742216796875	2.3879305267334	2.65033874511719	2.96328956604004	3.28039767456055	3.50333657836914	3.69884148406982	3.97273046569824
40	2	0.65	1	2.86212625875378	0.232310785015396	0.986794929689881	7.7440250915664	1.97156696540862	2.08150788755715	2.18106583598256	2.30615867842734	2.52589890651405	2.81095406591892	3.13769886642694	3.48043391722441	3.71782445499301	3.94877150387317	4.24884200109243
40	2	0.7	1	3.03902094029564	0.252085632979387	0.731640598842441	4.02930792745192	2.10275150589347	2.22977913312614	2.32110923954845	2.45263759237528	2.68381393626332	2.97983190178871	3.3292848521471	3.70181912589073	3.93758079874515	4.18164415112138	4.46175381630659
40	2	0.75	1	3.22009452952035	0.288833274700543	0.837583968798811	4.54635197862389	2.22853745643049	2.35273627415299	2.46771788690239	2.60327064804733	2.84164871275425	3.15481008589268	3.52732527442277	3.92321063131094	4.17395016103983	4.45648179911077	4.82602984905243
40	2	0.8	1	3.40869163609529	0.326614341122348	0.898813903881459	5.54591831292814	2.34629425728321	2.48808371150494	2.60660342109203	2.74481238055229	3.00953612029553	3.34420259714127	3.73431543588638	4.14939829730988	4.41818351411819	4.6829281976223	5.02941789193153
40	2	0.85	1	3.60728588174816	0.351659427201531	0.82426920576011	4.79182060639586	2.50112504784614	2.6373672853522	2.77088285137713	2.9111545651257	3.19739620734006	3.55008210718632	3.94326878592372	4.36567328739166	4.67345882767439	4.96502513568848	5.32386307602823
40	2	0.9	1	3.79930946619397	0.399926241044631	0.736815535752116	4.10384232748998	2.62516161218286	2.78001129151881	2.89500858587027	3.06324126362801	3.35165206342936	3.72521963775158	4.16796493411064	4.63443939721584	4.9585747076273	5.22956870278716	5.5775756608963
40	2	0.95	1	4.00374788462417	0.452764877000731	0.748754689765529	4.2165296145296	2.75864381182641	2.91070892637223	3.04373061724752	3.2207594178468	3.52950749561191	3.92747274264693	4.39223472721875	4.88605603221059	5.2286314868778	5.5162692412734	5.91429400572181
40	2	1	1	4.21604527971745	0.485088691188324	0.808180272111237	4.65748948308297	2.89661397218704	3.0698799431324	3.22657210826874	3.40901436805725	3.73549342155457	4.13626885414124	4.61570036411285	5.11028327941895	5.44628813266754	5.80375300645828	6.25555800914765
40	2	1.05	1	4.42154711163111	0.549070866895172	0.751515440873209	4.1813055585876	3.02941718197316	3.20153267075121	3.3629816269353	3.56257171854377	3.90313647348434	4.34089290320873	4.84254889167845	5.38208625897765	5.77357298789918	6.13737885673344	6.57704434713721
40	2	1.1	1	4.63537579530466	0.582307587171028	0.724871788898351	4.06626437587115	3.18041329835057	3.38526476320624	3.55349675032497	3.74160120016336	4.09801964834332	4.55142178237438	5.08648061156273	5.63080486893654	5.99116509979963	6.33598474279046	6.85833992053271
40	2	1.15	1	4.88221326628272	0.664252121375148	0.699005966616131	3.90294659260575	3.36230547186136	3.53968625562266	3.71967028313875	3.92903011006117	4.30510582864285	4.7924890986085	5.35902432613075	5.94291620188952	6.36994123263657	6.75202513197065	7.17170102512241
40	2	1.2	1	5.08958337381435	0.706929086165681	0.713201087955376	3.9707857269889	3.51220546560288	3.70487752431631	3.88744555175305	4.10807783412933	4.49994814753532	4.98874305248261	5.56930204510689	6.19957504749298	6.65310810565949	7.04785203289986	7.43207937588692
40	2	1.25	1	5.31540785066485	0.778010627417262	0.799655643285611	4.6132073831395	3.65350462194532	3.86042570387945	4.04636335708201	4.28980639390647	4.7000436829403	5.2191107980907	5.81753181293607	6.4588107123971	6.89977334775031	7.33163195885718	7.8640852868557
40	2	1.3	1	5.55420403419107	0.856860688443688	0.76206163603653	4.5023011256969	3.77709051745534	4.03030759122968	4.23599571633339	4.48659265786409	4.90885421127081	5.44782266020775	6.09563594311476	6.76075008118153	7.22617267984152	7.60295098766684	8.17441500864029
40	2	1.35	1	5.80636703576866	0.95634009431166	0.78714290282701	4.21780533108792	4.02114671207965	4.23167797410116	4.42995836108923	4.67064853821695	5.11839255388826	5.68981968775392	6.36991370283067	7.07659694412351	7.58139243641496	8.05519292207807	8.70350432031453
40	2	1.4	1	6.04866228061295	1.00478129838274	0.7293223824031	4.16312384096462	4.16390047187805	4.42849136352539	4.6298498840332	4.87670440292359	5.33232979774475	5.9328413772583	6.64546251296997	7.35430751037598	7.86507498550415	8.34491773223877	8.9049986114502
40	2	1.45	1	6.30206745950775	1.07075512836561	0.736808662222337	4.15602099694225	4.3690009385258	4.60714548036456	4.8149228830263	5.09044902306795	5.57733843822032	6.18844451576472	6.89623916909099	7.65420859521628	8.17989352849126	8.6690399075374	9.28483601780534
40	2	1.5	1	6.56235933657736	1.17206713892763	0.703021599106003	4.02824708974865	4.50341078266501	4.74614125676453	5.00708220526576	5.28024781495333	5.80858252942562	6.44333437085152	7.1927797049284	7.98519797623158	8.50852530449629	9.04229378327727	9.61929839849472
40	2	1.55	1	6.83654662411827	1.30570344205145	0.746984707741637	4.07086407602342	4.7143906127125	4.97525755250081	5.22930084648728	5.51734482640028	6.02450932469219	6.69829609885812	7.49144186116755	8.33871608224511	8.92555296988785	9.43767569140345	10.1337103644758
40	2	1.6	1	7.11121099256039	1.38832874347893	0.756311023670541	4.0980424198684	4.97673566827774	5.22169911342859	5.44938511633873	5.73282391142845	6.2670077508688	6.97676768779755	7.78687054872513	8.65158828449249	9.3034891564846	9.79420804893971	10.4052380406857
40	2	1.65	1	7.38014131611939	1.45539821910187	0.711247925658092	3.91716604208673	5.15658873760104	5.41018317972124	5.66665382534266	5.95799320206046	6.52306999307126	7.2470454916358	8.07969766542316	8.95418560260535	9.57553026142717	10.1132112417147	10.8963374710977
40	2	1.7	1	7.6562846168645	1.57771861867632	0.684226154824173	3.88634630808567	5.28772565247417	5.60488411903381	5.86406472408772	6.18103859442473	6.76757081195712	7.50417732954025	8.40229619979859	9.32587894642353	9.91745771956444	10.4591635320783	11.2689824810386
40	2	1.75	1	7.96336109744087	1.76049799410645	0.769864470034388	4.37154606265491	5.51914302691817	5.8018494060263	6.06136393323541	6.41485520787537	7.02238682098687	7.81817520037293	8.73213846050203	9.67008856013417	10.3387502331287	11.0142617922276	11.7127321331948
40	2	1.8	1	8.24306558382606	1.90978931197556	0.82223843171034	4.88815708714917	5.65844678430557	5.98866032576561	6.29380351305008	6.63840665721893	7.26823668003082	8.0791180896759	9.02853187561035	10.0535837478638	10.7444279241562	11.3498110089302	12.2308243461609
40	2	1.85	1	8.51863836154537	2.00559082381457	0.747736367398754	4.08134787270769	5.89623336872757	6.22356850422174	6.508805153355	6.8786557687372	7.51981276441366	8.36117313042283	9.33524282053113	10.358951254338	11.0800639302582	11.8101608169526	12.6757043239027
40	2	1.9	1	8.84634146781785	2.16012130708224	0.751031846854144	4.0929292139172	6.13934713990689	6.44201757659018	6.76088389474154	7.12585600185395	7.81971064224839	8.6642662614584	9.68235115140677	10.7517675100565	11.5241048570871	12.2686334186196	13.072037357831
40	2	1.95	1	9.14973635135797	2.25226252003824	0.653870690660284	3.6808361023836	6.33752076900601	6.66986053277925	6.99501984871924	7.38811071206629	8.07551167298108	8.98341538637877	10.0284224288166	11.1435182144344	11.8885097447038	12.6129788479507	13.3765979908496
40	2	2	1	9.43724013830423	2.41488731745632	0.736206035426424	4.18438030193303	6.53770286679268	6.85295206010342	7.22895546555519	7.63149302601814	8.35951034724712	9.25409156084061	10.349387973547	11.4501722931862	12.2112099409103	12.9136304855347	13.9099108350277
40	3	0	1	1.02929765569568	0.0125516367310427	0.490591458462567	3.7544432942812	0.798004492521286	0.833288438618183	0.860738652944565	0.894488668441773	0.950846821069717	1.02140307426453	1.09849900007248	1.17326067686081	1.22520399093628	1.26787253320217	1.33186144471169
40	3	0.05	1	1.13676512077077	0.0152570468811041	0.494162553105334	3.61987601331138	0.885141850604117	0.920499154921621	0.952001454681158	0.988035865142941	1.05018311552703	1.12742819175124	1.21254677250981	1.29827018603683	1.35464920203388	1.40794857175648	1.47327378856838
40	3	0.1	1	1.24963856320411	0.0186243448334411	0.504466868877451	3.81161733283296	0.969094286197424	1.00639813657105	1.04284656611085	1.08663802415133	1.15558849275112	1.2392425763607	1.33305888473988	1.42483051633835	1.48763506174088	1.54630263888836	1.62159702761173
40	3	0.15	1	1.36253323907037	0.0219863000512849	0.508411249241325	3.75136914969903	1.05991166462749	1.10649546915665	1.14075131947547	1.18283438384533	1.25831647705287	1.35125495925546	1.4534886790067	1.55495378682017	1.61957374806702	1.68594176820666	1.76310568422377
40	3	0.2	1	1.4869671210537	0.0259935130026504	0.502317347800058	3.63859709957197	1.15899723014832	1.20742798233032	1.24768729162216	1.29216387462616	1.37377340555191	1.47560600280762	1.58599988937378	1.69549935150147	1.76902980709076	1.83897205924988	1.92126524620056
40	3	0.25	1	1.61113047007471	0.0304872375080083	0.482608991556614	3.7406565158112	1.25222450960428	1.30019315285608	1.34770775679499	1.40016918070614	1.49097067769617	1.59790683537722	1.71816358342767	1.83670720085502	1.91393013112247	1.99094260111451	2.08967501297593
40	3	0.3	1	1.73947308896202	0.0350684841028913	0.500995081949054	3.70807316644285	1.35166185526848	1.41319930033386	1.4609080927372	1.51313492769003	1.60979997068644	1.72625510513783	1.85221217423677	1.98170757043362	2.06240445959568	2.1559919834137	2.25525122007132
40	3	0.35	1	1.87642903490192	0.0411479206369198	0.48072999014222	3.52797404184225	1.46715315131843	1.52625776977837	1.57134730251879	1.63027112352848	1.73613197118044	1.85937959477305	2.00081749387085	2.14412570992112	2.2307133114785	2.31421927434951	2.44497112458944
40	3	0.4	1	2.02405923533654	0.048416047335756	0.464636775330076	3.56355321518484	1.57027786638737	1.63391097700596	1.6940189999342	1.7601070253849	1.87196848750114	2.00661859035492	2.16067135691643	2.3120550904274	2.40864874982834	2.50130040895939	2.61933470044136
40	3	0.45	1	2.16807040538427	0.0552737690924055	0.480704392584765	3.43257264631165	1.69041277530938	1.75918825151026	1.81875239866972	1.88636029371619	2.00206716015935	2.14931207299233	2.31151202604175	2.48089169168472	2.58439224718511	2.68114840362221	2.79551107466817
40	3	0.5	1	2.32119170528948	0.0638989084997391	0.498665399305918	3.62937191867323	1.81017345249653	1.87898234836757	1.94529096409678	2.01438939571381	2.14694091305137	2.3014113754034	2.47535014897585	2.65095237493515	2.7631448328495	2.86835230886936	3.01903664410114
40	3	0.55	1	2.47802608040105	0.0734936372156253	0.530422383565043	3.69538401409013	1.93081418745518	2.0062710525319	2.07505359017849	2.15123461416364	2.29233031801879	2.45590807452798	2.64078900270164	2.83312206715345	2.96273780089617	3.0722898677513	3.21231089880467
40	3	0.6	1	2.64255835902405	0.0844161638576902	0.596735203597026	4.05052985024875	2.06413661804199	2.14161376571655	2.21550783538818	2.30017785644531	2.44576751708984	2.61541000366211	2.81735824584961	3.02317492675781	3.16101150512695	3.28649164581299	3.44135737915039
40	3	0.65	1	2.80683229439244	0.0926515139356699	0.49883908703445	3.65502359461059	2.18648559236973	2.27763791282102	2.3531157220602	2.4408239620775	2.59422191251069	2.77970113545656	2.99105176739395	3.20076246187091	3.35327810615301	3.48061634525657	3.62689568352699
40	3	0.7	1	2.98155678921598	0.103950821430344	0.426518905660465	3.38490254443614	2.32004414433837	2.41273216636479	2.49815105259419	2.59067080754042	2.75408437117934	2.95620938003063	3.18164930194616	3.40508004772663	3.54962712568045	3.68425005728006	3.83408216868639
40	3	0.75	1	3.1608765146412	0.118592645990211	0.486646249867333	3.51935160331951	2.46520215138793	2.5652853762731	2.65203126501292	2.74178519025445	2.92076335754246	3.13442958146334	3.36867495812476	3.60972528755665	3.77682324536145	3.91948601882905	4.11190258875489
40	3	0.8	1	3.33725666808128	0.131690311709522	0.491752108697861	3.49351359613325	2.60610737743378	2.71730965465307	2.79763067221642	2.89832242298126	3.08341023981571	3.30811637163162	3.56146847963333	3.80810811710358	3.96923713088036	4.12983595561981	4.3319970510006
40	3	0.85	1	3.52822178973541	0.147028766404751	0.500435527741916	3.56746555941808	2.75573784840703	2.85438459512591	2.95359837365896	3.07093276813626	3.25925178937614	3.49607046082616	3.76348091490567	4.03099202105403	4.20837568664551	4.36493063668907	4.59075719239414
40	3	0.9	1	3.72283022347963	0.160690121551399	0.452508589461047	3.53146308498688	2.9135232686758	3.0219745426625	3.12193105614185	3.23820463162661	3.43996257141233	3.69407617688179	3.97368856221437	4.24427608525753	4.42186970365048	4.58435064119101	4.78937001271248
40	3	0.95	1	3.91975631698322	0.177736643427686	0.451934310627379	3.42839397914101	3.05952181544155	3.17510130051524	3.28953708120436	3.41594602708519	3.62469750702381	3.88890496015549	4.18271280728281	4.46825204023719	4.66602221743763	4.86012289452553	5.03542400161922
40	3	1	1	4.12081484129429	0.199368831796791	0.482798030453166	3.59102193380862	3.21192911624908	3.34257324934006	3.45558559894562	3.58041529655457	3.81026291847229	4.09031391143799	4.3988778591156	4.68940029144287	4.89568817615509	5.08947504758835	5.35762946605682
40	3	1.05	1	4.32525261180362	0.220754804279968	0.50849549734792	3.73397755909334	3.36702019572556	3.50117539803311	3.6257560198456	3.7568733587563	4.00476567763835	4.29457081273198	4.60493798680603	4.94154874289036	5.16542977082729	5.35332387713343	5.58662986376286
40	3	1.1	1	4.54278682129991	0.244760200537526	0.447826688483646	3.58707354459401	3.53112519010305	3.67145669898391	3.79492410868406	3.94339914536476	4.20031215459108	4.51191865861416	4.85140871554613	5.1760194132328	5.40199697434902	5.61320338109136	5.86516121177673
40	3	1.15	1	4.77089190113886	0.265301542195443	0.437790297910975	3.58200970840837	3.70713482627869	3.87287632996589	3.996831630148	4.15150915983319	4.41314177110791	4.73954635381699	5.0923585254699	5.43283759498596	5.65671299263835	5.88028344202042	6.15167336198092
40	3	1.2	1	4.98287706297851	0.290920024042974	0.479878954777183	3.59189686490229	3.90045958077908	4.04510581511259	4.1728588436842	4.33445542573929	4.60660873949528	4.94374925851822	5.31389356851578	5.68367738580704	5.92942240190506	6.14030669724941	6.42195163164139
40	3	1.25	1	5.21977367304079	0.310779057455085	0.432193725821217	3.49726420125405	4.05198140446097	4.23916689036414	4.38817126471549	4.54854660183191	4.83005655650049	5.18029899895191	5.56439196690917	5.94710576310754	6.19411884695291	6.43283529505134	6.69908977724612
40	3	1.3	1	5.44227247498482	0.349291493203789	0.459570243724972	3.70279177250769	4.19448134801984	4.38873516882956	4.54644981220365	4.73607510972023	5.04323557108641	5.40589324176311	5.79878175228834	6.21655826199055	6.48167336595058	6.72839332059026	7.01896789844036
40	3	1.35	1	5.68899625897659	0.386229965732491	0.487404848053569	3.61204921065623	4.3992317306146	4.60350497666746	4.76454023118317	4.94906256310642	5.2597056074813	5.63909609436989	6.05774209082127	6.50065833443403	6.80221583612263	7.04621588267386	7.3786869255364
40	3	1.4	1	5.93441861977387	0.409553931592698	0.45547446142193	3.66735382465163	4.62543664169312	4.8163309249878	4.96863306999207	5.15454084777832	5.4916990184784	5.89081901550293	6.33166414260865	6.76959535217285	7.05148691940308	7.3153850440979	7.62931555252076
40	3	1.45	1	6.18073407323057	0.438326163880725	0.503821808361094	3.68609144527038	4.82496893582493	5.02840188960731	5.19323960876465	5.38641704927385	5.72005930297077	6.12705143421889	6.59431161761284	7.03004350054264	7.33603503960371	7.6103695858568	7.98907573384047
40	3	1.5	1	6.42918652713299	0.478025254534608	0.481517046677032	3.78219732140609	5.00565050914884	5.21463093347848	5.39032096043229	5.60576546937227	5.95411891117692	6.37690015137196	6.84794634580612	7.3209335654974	7.64623615890741	7.93583560734987	8.30144687741995
40	3	1.55	1	6.6976738829657	0.533188688191399	0.454591123870691	3.56648601737295	5.20270255319327	5.41317121079564	5.5942505203709	5.8038523260802	6.19924843925983	6.64748679086566	7.14082899391651	7.63545625457168	7.98493956099451	8.2880155871138	8.66234468545318
40	3	1.6	1	6.96283106288195	0.566660016846147	0.449769568403146	3.51270081672016	5.39843726763725	5.63618292319775	5.83355046260357	6.06086124944687	6.44349277198315	6.90957994699478	7.43895845413208	7.93495031642914	8.26515024638176	8.57456637525559	8.97936115708352
40	3	1.65	1	7.23823910425212	0.609617407346311	0.448513781883062	3.54416092904905	5.62151171126813	5.84452476930991	6.05517157628387	6.29804818558693	6.7089124936983	7.17952538132668	7.71168648481369	8.25272712531686	8.6022716331929	8.92878603225202	9.35062407653332
40	3	1.7	1	7.53822067480892	0.663039265353435	0.472377142832464	3.53339794163174	5.85875362097025	6.10956249207258	6.29580949151516	6.56647270900011	6.97458131253719	7.47565514266491	8.0317154699564	8.60984426414967	8.99615380185843	9.30017953965068	9.69274921528101
40	3	1.75	1	7.79374710565209	0.699891288975294	0.447031787658753	3.42285297164142	6.07296401519328	6.31683317003772	6.54259089119732	6.77524360828102	7.20938319433481	7.7341327778995	8.30932501144707	8.89875531494618	9.24724883176386	9.58531777691096	10.0364711777121
40	3	1.8	1	8.06567295596695	0.742026534133667	0.453308856936029	3.51939011765265	6.28350466051102	6.57433735203743	6.78438483476639	7.02139173126221	7.47002552747726	8.00233268737793	8.59868815898895	9.19089549827576	9.58257717323303	9.92039492845535	10.434098522377
40	3	1.85	1	8.3750818237647	0.835244543918981	0.506373586944698	3.713691337653	6.51194683122486	6.78160352817178	7.01507328079641	7.28183928707242	7.74065022412688	8.30006707683206	8.93801788799465	9.57365083658695	9.9857942135185	10.3668342915773	10.8640716244161
40	3	1.9	1	8.65845743119395	0.870644281333177	0.558091022751331	3.95033826241924	6.7705700026989	7.04553559577465	7.27754108387232	7.53616372638941	8.01312449216843	8.58857122063637	9.21859878301621	9.84469855451584	10.2980367830992	10.7248334495425	11.2592287881136
40	3	1.95	1	8.98234784877765	0.932510852895956	0.507628786700214	3.78693486316476	7.02093031798303	7.29444162014872	7.53118661699444	7.8037056799084	8.31330337356776	8.91618182733655	9.58444191783667	10.2084697886407	10.6388148813248	11.061897238113	11.6096482194006
40	3	2	1	9.26791257834435	0.97735137839678	0.467153082114875	3.59716375143047	7.2477377307415	7.54422553181648	7.78447364866734	8.07689877748489	8.56706209480763	9.19633984565735	9.86760315299034	10.541327226162	11.044495421648	11.4613577485085	11.9037468194962
40	4	0	1	1.02275992709994	0.0077234762116011	0.38154112787037	3.60981759580475	0.833128172755241	0.863962659239769	0.88939919769764	0.915721267461777	0.963561505079269	1.01778542995453	1.07679513096809	1.13527456521988	1.17241796255112	1.21109503507614	1.25656606554985
40	4	0.05	1	1.12919794075768	0.00939602947416736	0.420601756760208	3.48379929858866	0.92797853474468	0.957982106678188	0.982796149715781	1.01237906979024	1.06204561505467	1.12332395061851	1.18843859441578	1.25636129459739	1.29726755283773	1.335406885162	1.39015772210062
40	4	0.1	1	1.23966668963248	0.0115502209189283	0.410627149320775	3.58588825082739	1.01201844497323	1.04632061226666	1.07695805862546	1.10997531110048	1.16729231715202	1.23296453356743	1.30555970430374	1.37860922682285	1.4269688141942	1.46840743419528	1.52400275365114
40	4	0.15	1	1.35228273584113	0.013356362406846	0.384573302764281	3.45029335718921	1.10995414523184	1.14594412253425	1.17530098417401	1.21190629915893	1.27295700285584	1.34592159360647	1.42392574153841	1.50204434648156	1.55431810897589	1.60022246097773	1.65811788126528
40	4	0.2	1	1.47536510300732	0.0161567138529804	0.460380722652787	3.78332689580459	1.20890830163956	1.24985513663292	1.28328059577942	1.32166014862061	1.38855465173721	1.46628513336182	1.55379535675049	1.636716796875	1.69920240497589	1.7477445602417	1.80814653911591
40	4	0.25	1	1.60182042832486	0.0191416590386025	0.407386614530386	3.69640609590252	1.30608907993883	1.35473480680957	1.39126086607575	1.43508189357817	1.50847285985947	1.59322358667851	1.68731114827096	1.78054720163345	1.8392466660589	1.89327379688621	1.96281578205526
40	4	0.3	1	1.72988973731345	0.0217221093331251	0.400917894937433	3.67802065795722	1.41126814133525	1.460949566558	1.50547844585776	1.5526294079423	1.62930664300919	1.72206083238125	1.82095775067806	1.9175284280777	1.98361732542515	2.0464409545362	2.12616193641424
40	4	0.35	1	1.8676604394397	0.0253965034237001	0.452591989842468	3.92379215907343	1.5298463963002	1.58680996548012	1.62456615930051	1.67297481103241	1.75959110163152	1.8589526809752	1.96665493927896	2.07164198237658	2.13794337894023	2.20581421599537	2.28625196135044
40	4	0.4	1	2.00720279504609	0.030014378242459	0.393456123012209	3.46701055589253	1.63948031241894	1.69383929079771	1.74240983295441	1.79730120611191	1.88888190031052	1.99668658733368	2.11509315252304	2.23186545133591	2.30796841979027	2.37524744796753	2.47605433931351
40	4	0.45	1	2.15127873392935	0.0344910498104491	0.408827516954574	3.60979254172535	1.75258501777053	1.8159049307406	1.86864967555553	1.93005853374302	2.02441290590912	2.13988434225321	2.26381269618869	2.39087066072226	2.47094031648338	2.55689494147897	2.65083451229036
40	4	0.5	1	2.3024241867274	0.0398685400079992	0.48390999041433	3.93844219620556	1.87684937730432	1.94700534157455	2.00345980301499	2.06474978774786	2.16876678541303	2.28889001905918	2.42291115224361	2.55796673297882	2.64605419188738	2.73217826038599	2.83103945016861
40	4	0.55	1	2.46154164558415	0.0449486197086974	0.393570111733905	3.58493151881076	2.01210222888142	2.07763322290406	2.13348559884727	2.20552796639502	2.31741411708295	2.44824142441154	2.59024049215019	2.73507856032252	2.82707817555964	2.91147389099002	3.02983393470943
40	4	0.6	1	2.62139284500122	0.0514121584440899	0.401998642032654	3.7643639394418	2.13492534484863	2.20761739349365	2.27419221496582	2.34551278686524	2.46847904205322	2.60780151367188	2.75927879333496	2.91462268066406	3.0124617767334	3.10991527557373	3.2269937866211
40	4	0.65	1	2.78755157814927	0.0574275258289713	0.417668839640851	3.55297975442486	2.27125786075741	2.36041452287883	2.4265875896886	2.50111180190742	2.62651842478663	2.76903456419706	2.93415935754776	3.0993222527504	3.21036367419362	3.30412539462	3.42054286566675
40	4	0.7	1	2.96361630812359	0.0633173257255103	0.391676275225349	3.5036113612442	2.43676367978454	2.51427920077741	2.57952642405033	2.65831664222479	2.79213073909283	2.94774034380913	3.11648147642613	3.29070111858845	3.39689149826765	3.50312310776115	3.63548389114142
40	4	0.75	1	3.13353371733688	0.0722272598293843	0.423719481209391	3.58274428452723	2.56343446686864	2.65213509332389	2.72372234072536	2.80937972068787	2.9507754072547	3.11446526646614	3.30067444220185	3.48565669879317	3.59856796078384	3.70977660641074	3.86572371393442
40	4	0.8	1	3.31785771547723	0.0812548134758899	0.498895434804844	4.04345687710195	2.72448793702126	2.80851478457451	2.88326364648342	2.97530633854866	3.12619552373886	3.29785093545914	3.49153041601181	3.68524396276474	3.81070610904694	3.91580819678307	4.05961541290283
40	4	0.85	1	3.50737044648451	0.0899763815922229	0.455075644830541	3.67905937505396	2.87496245772988	2.96946465559676	3.05473312976956	3.14722185480595	3.30840652462095	3.4839014339447	3.69149765193462	3.8887487384975	4.03780153946579	4.1685082161203	4.32635459911823
40	4	0.9	1	3.69139502949947	0.10093224042925	0.416108158738748	3.5861662842885	3.01681600686908	3.12087323991954	3.20785966613889	3.30799025976658	3.47491297647357	3.67218019604683	3.8890477719903	4.10795006465912	4.24744009321928	4.37591803139448	4.53873354967833
40	4	0.95	1	3.89932379484777	0.116107802827784	0.488421490738981	3.77353738361939	3.19181036782712	3.30089044710249	3.38869398714602	3.49245681788027	3.66516356863082	3.87312400639057	4.10194092325866	4.33696891057491	4.49499985934794	4.65278618837893	4.84661437271834
40	4	1	1	4.10162537779808	0.12274848102015	0.380202818724934	3.37812277831086	3.3554413318634	3.48015593886375	3.57174838781357	3.67725579738617	3.85818237066269	4.07994055747986	4.32174336910248	4.55787515640259	4.70997879505157	4.85709260702133	5.01867866992951
40	4	1.05	1	4.3029607115306	0.137764700363076	0.414274424007978	3.5136361861531	3.51991208333522	3.64093169772998	3.73776688351482	3.84915413096547	4.04671261038631	4.27763753831387	4.5287673085928	4.78889467659593	4.94816452042758	5.10254139666259	5.29200492626429
40	4	1.1	1	4.51575743254656	0.147672885311409	0.418389131721237	3.66894511380249	3.69420511391759	3.82502391631901	3.92398456549644	4.05279233837128	4.25777724757791	4.48765253663063	4.75343618988991	5.01156525206566	5.1843984104991	5.34249246990681	5.54971834366322
40	4	1.15	1	4.7367745159614	0.165705076767069	0.420311138649809	3.80425625371286	3.8599130445689	3.99705925992504	4.11661272357404	4.24979739281535	4.46587746076286	4.71226301670075	4.98229019150138	5.24732732373476	5.45797180172801	5.62845371360332	5.82943898819685
40	4	1.2	1	4.94979306932926	0.184697048142969	0.441348927800905	3.76074497074161	4.04423661255837	4.18099827337265	4.2979918885231	4.44069083189964	4.65598998010159	4.91930464506149	5.21646591424942	5.50272147130966	5.69441969919205	5.87323937129975	6.1027168943882
40	4	1.25	1	5.17383670488484	0.193934757499586	0.398625231879818	3.58327170820639	4.24575977101922	4.38750098319724	4.48987379092723	4.63457905612886	4.87115915492177	5.14969204366207	5.44701405800879	5.74478603973985	5.93708511739969	6.10165735390037	6.3602295935154
40	4	1.3	1	5.42200097793019	0.216589168869109	0.424388280876716	3.63132933468844	4.45389411539435	4.58716578926146	4.71407283034921	4.85956085574627	5.10595304712653	5.39111725151539	5.70318508088589	6.02736410164833	6.23190032571554	6.43627834370732	6.68478411149979
40	4	1.35	1	5.65555419645892	0.236367979978917	0.448134801962046	3.8317572199117	4.62572959463597	4.77895512184128	4.91601312866062	5.06882747898996	5.33103371653706	5.62102254107595	5.94549576915801	6.2868050814271	6.50148375272751	6.7052456285134	6.95647394100726
40	4	1.4	1	5.89541626902008	0.258368516026458	0.424917766685398	3.6080831883626	4.79839339599609	4.97433872509003	5.12394002723694	5.27662501144409	5.55236715316773	5.8669100189209	6.19960487365723	6.55122326660156	6.79046384811402	6.99896682929993	7.26980901031494
40	4	1.45	1	6.14227022472304	0.282503653316437	0.460801882411904	3.80538259024492	5.00375584245622	5.21063682262227	5.35250128579885	5.51275089213252	5.78152805432677	6.09987684905529	6.4608248846978	6.8311028111577	7.06066115151346	7.28526018553227	7.59462708828151
40	4	1.5	1	6.392224913463	0.302937914938041	0.382649445932122	3.53559421312065	5.20856969803572	5.40073745884001	5.55446399375796	5.72630170732737	6.01787837222219	6.35982491075993	6.7279139533639	7.09135174751282	7.35456746071577	7.5972349755466	7.87418557703495
40	4	1.55	1	6.65642786018135	0.327762293528211	0.409518566017684	3.74092764616445	5.4163617511645	5.627195634339	5.79535829530656	5.96922648064792	6.27423687580973	6.61621922627091	7.00808989964426	7.39067743098736	7.62681924583018	7.87352391171455	8.18341516541541
40	4	1.6	1	6.92024781565237	0.357262830673183	0.455194566468426	3.68681873313149	5.66071657214165	5.86470337867737	6.02234423077107	6.20498966932297	6.51336743414402	6.87501723766327	7.2779784822464	7.69755161762238	7.96326813459396	8.22393224418163	8.53147862472534
40	4	1.65	1	7.19238445264264	0.38314045333422	0.449323815544169	3.81774191761575	5.87020258856863	6.08534767854959	6.26010760549456	6.44121074354649	6.77712576191873	7.15526234298945	7.56405033759773	7.98940949431062	8.26158832880855	8.51974210080505	8.84754605402351
40	4	1.7	1	7.46022422968465	0.413510404149906	0.316585720443635	3.48833039406303	6.0301546137929	6.27065688201785	6.46413297683001	6.68977983981371	7.02645036131144	7.42326097905636	7.86252572983503	8.31110654354096	8.56453595709801	8.81809635606408	9.12019022744894
40	4	1.75	1	7.74450092923232	0.439004648251605	0.398531459455288	3.54362100676559	6.30376682173461	6.54840809712187	6.74455534052104	6.9418184068054	7.29705750383437	7.69554635882378	8.14243873767555	8.6116410382092	8.91616222858429	9.18004410304129	9.50134676836431
40	4	1.8	1	8.01969431095982	0.489710005862552	0.455649543934314	3.75523786098696	6.50780603723526	6.76981092643738	6.96927757120132	7.18412550258636	7.54692728757858	7.97305491447449	8.44305422306061	8.91290315437317	9.24424410247803	9.53608909988403	9.90874062900543
40	4	1.85	1	8.3046184606491	0.504148305674402	0.404631127704121	3.67508510576891	6.76108560787886	7.03348824770004	7.23060145736486	7.44790206581354	7.82123559940606	8.26129240617156	8.74155899181962	9.21914422354102	9.53878089000284	9.80974655766785	10.1720399708569
40	4	1.9	1	8.60217858109266	0.538712908751423	0.445139676470193	3.7427419049395	7.04159806511998	7.27424228040874	7.48101727876067	7.7183263322115	8.10917292967439	8.55285687625408	9.04566239535809	9.54965136110783	9.87870540565252	10.1951075182557	10.6081447857618
40	4	1.95	1	8.91054873784286	0.572286487657673	0.412246324605306	3.67990516155252	7.24799628002346	7.53766908424348	7.74465486572683	8.00501820677519	8.40017021387816	8.86166702330113	9.36678703568876	9.89702835282684	10.2302032465488	10.5502348216027	10.8757103142768
40	4	2	1	9.20804916311502	0.619219053584956	0.438456375204802	3.81220487926676	7.52626576066017	7.80086499005556	8.02344602644444	8.25534458756447	8.67293156683445	9.16292703151703	9.6958312690258	10.2228128671646	10.5647734880447	10.8620770454407	11.2971768701077
