# Supplementary material for: Quantification of Difference in Nonselectivity Between In Vitro Diagnostic Medical Devices
Source: Biom J. 2025 Jan 2;67(1):e70032. doi: 10.1002/bimj.70032 (PMC11695778; doi:10.1002/bimj.70032)
Supplement: Supplementary file 1 — Supporting Information [file BIMJ-67-e70032-s001.zip › Reproducibility resubmission v2/results pkf 22 10 2024 7 cores/simulation results relevant/sensitivity analysis/error_dist.csv]

n	R	error_dist	dfx	dfy	mean	variance	skewness	kurtosis	1%	2.5%	5%	10%	25%	50%	75%	90%	95%	97.5%	99%
25	3	lst	5	5	1.04306270554662	0.0197505983139021	0.581180241141642	4.11237454928824	0.752355101108551	0.796477851271629	0.836468249559403	0.877038115262985	0.946996554732323	1.03001248836517	1.12664458155632	1.22523813247681	1.28882561922073	1.34625010490417	1.42484194040298
25	3	lst	5	15	1.04540665120482	0.0195839049338572	0.576660888849506	3.93155965207174	0.769016432762146	0.803513592481613	0.83937292098999	0.879676514863968	0.948108375072479	1.03262662887573	1.13011181354523	1.22516540288925	1.29082267284393	1.35343640744686	1.43664653420448
25	3	lst	15	5	1.04612104672194	0.0199716376950003	0.564743500348002	3.78296078966062	0.761114627122879	0.802286459505558	0.840933975577354	0.879710757732391	0.947638615965843	1.03273147344589	1.12932622432709	1.23056116104126	1.29579959511757	1.36085043847561	1.44223503232002
25	3	lst	15	15	1.04594265475869	0.0198406947737482	0.596805060191557	3.75126612131489	0.766603965759277	0.811456300318241	0.842207884788513	0.87951523065567	0.947716683149338	1.03358924388886	1.1310838162899	1.23037480115891	1.30105406045914	1.35702347755432	1.43943562626839
25	3	norm	5	5	1.04446512396932	0.0206959616382815	0.528611652561518	3.58655403356095	0.757303425073624	0.797917360067368	0.831508401036263	0.874893206357956	0.94473634660244	1.03094154596329	1.13291266560555	1.23516904115677	1.30010631680489	1.36107864975929	1.43630825042725
40	3	lst	5	5	1.0340715724349	0.0126634066275102	0.525635924122554	3.905453630109	0.801167361736298	0.838115465641022	0.866359212994576	0.900275576114655	0.956410452723503	1.02554452419281	1.10160192847252	1.17848808765411	1.22963846325874	1.28166201710701	1.34538147211075
40	3	lst	5	15	1.03413798548579	0.0125247807225166	0.449735272579449	3.46511608612194	0.804631997346878	0.836659304797649	0.865708431601524	0.899487018585205	0.95623804628849	1.02577233314514	1.10437294840813	1.18232860565186	1.2312293946743	1.27482719421387	1.32250392556191
40	3	lst	15	5	1.0329174192071	0.0127938239538718	0.499547151453335	3.58190861785648	0.803734082579613	0.836134733259678	0.862764248251915	0.896417897939682	0.954901576042175	1.02404791116714	1.10185503959656	1.18124222755432	1.23170238137245	1.28182935118675	1.33483400583267
40	3	lst	15	15	1.03145478053689	0.0124127060323542	0.462616785213713	3.44956174223011	0.801988145112991	0.839344598352909	0.865853774547577	0.897643464803696	0.953419208526611	1.02245455980301	1.10005640983582	1.17769804000854	1.23000187277794	1.27385379374027	1.32973707795143
40	3	norm	5	5	1.03248638455868	0.0127368461529579	0.50886748303396	3.63070022560953	0.807206999063492	0.838903398811817	0.865197783708572	0.896836942434311	0.953815996646881	1.0232155919075	1.10179600119591	1.17915232181549	1.22939235568047	1.28403288424015	1.33773578286171
