# Supplementary material for: Quantification of Difference in Nonselectivity Between In Vitro Diagnostic Medical Devices
Source: Biom J. 2025 Jan 2;67(1):e70032. doi: 10.1002/bimj.70032 (PMC11695778; doi:10.1002/bimj.70032)
Supplement: Supplementary file 1 — Supporting Information [file BIMJ-67-e70032-s001.zip › Reproducibility resubmission v2/results pkf 22 10 2024 7 cores/simulation results relevant/sensitivity analysis/missing_data.csv]

n	R	md_method	mar_prob	mean	variance	skewness	kurtosis	1%	2.5%	5%	10%	25%	50%	75%	90%	95%	97.5%	99%
25	3	mar	0.05	1.05065389249325	0.0260452533616678	0.635601288500366	4.05330906254091	0.733080065846443	0.776607568562031	0.814468544721603	0.860937976837158	0.93869324028492	1.03559440374374	1.14585301280022	1.25915919542313	1.33557707667351	1.41463178098202	1.50784128308296
25	3	mar	0.1	1.05818194226325	0.0330149749153478	0.665786873561713	4.21663190190905	0.705317090749741	0.752174079418182	0.793024179339409	0.843856257200241	0.930255055427551	1.04251766204834	1.16629374027252	1.29086555242538	1.38342632651329	1.46586548089981	1.5696540927887
25	3	mnar	0.05	1.05882297034264	0.0283961374242378	1.38815860275015	11.0819288428713	0.742896636724472	0.790579764544964	0.830612328648567	0.874270737171173	0.948942750692368	1.04046833515167	1.14706951379776	1.26309095621109	1.34451342821121	1.4247725635767	1.55980024695397
25	3	none	0.05	1.04446512168646	0.0206959616385912	0.528611695433408	3.58655422628512	0.757303306460381	0.7979173630476	0.831508401036263	0.87489327788353	0.944736272096634	1.03094154596329	1.13291269540787	1.23516924381256	1.30010631680489	1.36107888519764	1.43630825161934
40	3	mar	0.05	1.03686253530979	0.015829906063978	0.475580962580165	3.48788843510406	0.782966088056564	0.818932402133942	0.846958300471306	0.885253846645355	0.948212012648582	1.02623683214188	1.11447045207024	1.20232807397842	1.25752200484276	1.31508671343327	1.37403724908829
40	3	mar	0.1	1.0380558062315	0.0200894072112312	0.506682231411607	3.63683600259521	0.751221153140068	0.787198606133461	0.825920861959457	0.867619270086289	0.940607339143753	1.02749907970428	1.12330165505409	1.22325900793076	1.28604527115822	1.34825513660908	1.43700080394745
40	3	mnar	0.05	1.04301288363934	0.0167357702099909	0.796417412558619	6.12059328128315	0.784595594406128	0.827784766256809	0.859724053740501	0.89406453371048	0.958995208144188	1.03156000375748	1.11473286151886	1.20346596240997	1.26535503268242	1.33032324314117	1.4188224542141
40	3	none	0.05	1.03345958263278	0.0128388800357943	0.523537339868428	3.86255913037448	0.803596414923668	0.836289687454701	0.863921603560448	0.896854454278946	0.956129357218742	1.02452170848846	1.10124859213829	1.18025345802307	1.2306676030159	1.27690089643002	1.34418618917465
