# Supplementary material for: Quantification of Difference in Nonselectivity Between In Vitro Diagnostic Medical Devices
Source: Biom J. 2025 Jan 2;67(1):e70032. doi: 10.1002/bimj.70032 (PMC11695778; doi:10.1002/bimj.70032)
Supplement: Supplementary file 1 — Supporting Information [file BIMJ-67-e70032-s001.zip › Reproducibility resubmission v2/results pkf 22 10 2024 7 cores/simulation results relevant/sensitivity analysis/tau_dist.csv]

n	R	dist	df_tau	mean	variance	skewness	kurtosis	1%	2.5%	5%	10%	25%	50%	75%	90%	95%	97.5%	99%
25	3	lnorm	5	1.04804608796239	0.0211621009323046	0.61180450741361	4.05309693324655	0.753397538661957	0.800314770638943	0.838339528441429	0.87780853509903	0.946775361895561	1.03396701812744	1.13546180725098	1.23826813697815	1.30250370502472	1.3673841625452	1.45002767443657
25	3	lst	5	1.04972391976714	0.0207334043789275	0.59215491155576	3.80849633971487	0.768383703827858	0.806713819503784	0.840907859802246	0.878891009092331	0.94934818148613	1.0356565117836	1.13726854324341	1.23685007095337	1.3039714038372	1.36793010830879	1.44347592949867
25	3	lst	15	1.0470425950706	0.0211254815145203	0.649207793161512	4.05298061637084	0.756076411008835	0.800963589549065	0.834260573983192	0.877009946107864	0.948002204298973	1.03168958425522	1.13202661275864	1.23686553239822	1.30397047400475	1.37570426166058	1.46890876054764
25	3	norm	5	1.04854482779503	0.0211945243457056	0.610620776365358	4.05256561571635	0.754708917140961	0.799775609374046	0.83920174241066	0.878312641382217	0.946834042668343	1.03465634584427	1.13523450493813	1.23888314962387	1.30343295931816	1.36660530269146	1.44873148918152
25	3	unif	5	1.04446512190104	0.0206959617493637	0.528611722502398	3.58655413840638	0.757303425073624	0.797917360067368	0.831508457660675	0.87489321231842	0.944736361503601	1.03094148635864	1.13291266560555	1.23516914844513	1.30010631680489	1.36107876598835	1.43630801558495
40	3	lnorm	5	1.03364406977296	0.0127071916849264	0.557218364966473	3.8685432502239	0.809100679755211	0.839243565499783	0.866055455803871	0.898864358663559	0.954511791467667	1.02411252260208	1.10191237926483	1.17859998941422	1.23261528015137	1.2813754349947	1.33942845463753
40	3	lst	5	1.03709714562893	0.0129258472887623	0.50459000317699	3.6562966858716	0.808310932517052	0.838597118854523	0.869172865152359	0.900152921676636	0.958564266562462	1.02793061733246	1.10557490587235	1.18745059967041	1.23888924717903	1.28629315793514	1.34044636726379
40	3	lst	15	1.03566565107107	0.0127469751594109	0.535715202847464	3.8045649160122	0.80507171690464	0.841958710551262	0.867498773336411	0.901565486192703	0.95673243701458	1.02687633037567	1.10293924808502	1.18384282588959	1.23662979602814	1.28239768147469	1.34386190891266
40	3	norm	5	1.03487013850212	0.0128434742294701	0.546020824064176	3.82938318494489	0.806744911670685	0.838997107744217	0.866036495566368	0.899260652065277	0.955797046422958	1.02533388137817	1.1041471362114	1.18031935691834	1.23651793003082	1.28651632666588	1.34154674887657
40	3	unif	5	1.03200997495055	0.0130062606300196	0.497537081823976	3.73065930457624	0.798546366095543	0.83116582930088	0.862414252758026	0.895408970117569	0.953615009784698	1.0220273733139	1.1017971932888	1.18243870735168	1.23301404118538	1.27894828617573	1.34117190480232
